# Supplementary material for: A pan-cancer analysis of matrisome proteins reveals CTHRC1 and a related network as major ECM regulators across cancers
Source: PLoS One. 2022 Oct 3;17(10):e0270063. doi: 10.1371/journal.pone.0270063 (PMC9529084; doi:10.1371/journal.pone.0270063)
Supplement: S1 File — S1A is the summary file of the top 5% genes for 9 cancers. S1B - S1J are the raw data output files of the differential gene expression analysis of the 9 cancers (Fig 4A) where CTHRC1 is upregulated and affects survival. (ZIP) [file pone.0270063.s002.zip]

Archive with 11 entries (10 files):
- S1_File/S1 File/
- S1_File/S1 File/S1A.xlsx
- S1_File/S1 File/S1B.xlsx
- S1_File/S1 File/S1C.xlsx
- S1_File/S1 File/S1D.xlsx
- S1_File/S1 File/S1E.xlsx
- S1_File/S1 File/S1F.xlsx
- S1_File/S1 File/S1G.xlsx
- S1_File/S1 File/S1H.xlsx
- S1_File/S1 File/S1I.xlsx
- S1_File/S1 File/S1J.xlsx
