# Supplementary material for: A pan-cancer analysis of matrisome proteins reveals CTHRC1 and a related network as major ECM regulators across cancers
Source: PLoS One. 2022 Oct 3;17(10):e0270063. doi: 10.1371/journal.pone.0270063 (PMC9529084; doi:10.1371/journal.pone.0270063)
Supplement: S1 File — S1A is the summary file of the top 5% genes for 9 cancers. S1B - S1J are the raw data output files of the differential gene expression analysis of the 9 cancers (Fig 4A) where CTHRC1 is upregulated and affects survival. (ZIP) [file pone.0270063.s002.zip › S1_File/S1 File/S1A.xlsx]

## Sheet: Summary 
DEGs	BLCA	BRCA	HNSC	KIRC	LIHC	OV	READ	SARC	STAD
TOTAL	13514	13336	11006	11852	14457	8386	4320	10249	7658
UP (>2 fold)	1276	176	655	255	1451	301	882	272	335
DOWN (<-2 fold)	328	1	37	102	149	35	9	369	11
UP	63.8	8.8	32.75	12.75	72.55	15.05	44.1	13.6	16.75
DOWN	16.4	0.05	1.85	5.1	7.45	1.75	0.45	18.45	0.55
Cancer types	BLCA	BRCA	HNSC	KIRC	LIHC	OV	READ	SARC	STAD
Total differentially expressed genes	13514	13336	11006	11852	14457	8386	4320	10249	7658
Top 5% Upregulated (> 2 fold)	64	9	33	13	73	15	44	14	17
Top 5% Downregulated (< -2 fold)	16	0	2	5	7	2	0	19	0

## Sheet: Top 5% geneslist
BLCA	BRCA	HNSC	KIRC	LIHC	OV	READ	SARC	STAD
SFRP2	ADCY2	COL11A1	LBP	CTHRC1	SFRP2	SFRP2	MMP13	COL11A1
SFRP4	BMP5	SFRP4	C5orf46	STMN2	MMP13	COL10A1	LRRC15	SFRP2
COL10A1	C17orf87	COL10A1	SAA1	MMP7	EPYC	COMP	MME	COL10A1
GREM1	BACH2	ADAMTS16	C8orf22	COMP	COL11A1	EPYC	CTHRC1	SFRP4
FNDC1	ANK2	POSTN	CXCL5	COL11A1	LRRC15	SFRP4	COL10A1	COMP
LRRC15	ADAMTSL4	PPAPDC1A	CTHRC1	POSTN	POSTN	MARCO	COL11A1	THBS4
COL11A1	BIRC7	ST6GAL2	COL11A1	PTGDS	IGFL2	THBS4	GJB2	FNDC1
MFAP5	ABO	THBS4	SFRP2	KRT19	FAP	COL11A1	FGF5	PPAPDC1A
POSTN	BEND6	TMEM90B	HP	CPZ	GREM1	ITGBL1	LUM	ITGBL1
CHRDL2		GRP	SLPI	LUM	NTM	SPP1	POSTN	SPOCK1
DES		LRRC17	SPINK13	FXYD2	CCL11	OMD	CHRNA1	EPYC
COMP		COMP	KRT19	FNDC1	FABP4	FNDC1	ODZ3	ODZ3
GFPT2		LRRC15	IGFBP1	SYT13	ALPK2	THBS2	GALNT5	HAND2
PPAPDC1A		OGN	HMGCS2	SLC34A2	OMD	PPAPDC1A	COMP	ISM1
ACTC1		OMD	SLC22A6	ISLR	INHBA	ISM1	HRNBP3	GRP
DPT		SFRP2	SLC22A12	COL10A1	ARX	NTM	PGM5	CST1
CCL21		MMP13	LOC388387	MFAP2	NR5A1	OLR1	ADCY5	LGALS9B
ODZ3		ITGBL1	SLC6A19	CXCL6		CORIN	CHRDL2
FAP		MMP11		TMC5		GAS1	MYOC
CTHRC1		ITGA11		PDPN		MFAP5	WBSCR17
APCDD1L		FN1		EPCAM		COL8A1	ASB2
CHI3L1		CTHRC1		ESRP1		CTHRC1	DCX
GAS1		DACT1		SPINT1		NPR3	PLIN4
KANK4		SGCD		GFPT2		ZFHX4	PRIMA1
ARSI		WNT2		NTM		OGN	CACNG4
SULF1		COL3A1		STRA6		SPOCK1	LOC572558
FIBIN		GPC6		COL16A1		POSTN	KCNH2
ISLR		EPYC		FAP		FAP	GRIK5
PRRX1		NKX3.2		C19orf21		CNTN1	LONRF2
FMO1		CDH2		HTRA3		SLIT2	MAPK4
TNFAIP6		VCAN		CFTR		CILP	MYOCD
OMD		FIBIN		EFNA5		C5orf23	PCP4
TMEM90B		COL8A1		FAM101A		NCAM2	MYH11
HS3ST3A1		SPRR2F		SEMA3C		KCND2
RSPO3		KRT24		VCAN		ADAMTS16
EFEMP1				UCHL1		CCL18
FAM101A				WNK2		ADAMTS12
PLN				EFEMP1		GFPT2
CSDC2				DPEP1		SCUBE3
ADAMTS2				PRSS16		ADAM12
FN1				MMP12		FGF14
KIAA1755				PROM1		NALCN
ADAMTS16				COL1A1		FBLN2
GPC6				MOXD1		ADAMTS2
HTRA3				CXCL5
ADAMTS12				THBS2
ROR2				CHST4
GXYLT2				C20orf103
SGCD				MAGED4B
HMGA2				SULF1
CILP				CTNND2
EPYC				FA2H
AEBP1				LAMC2
IGFL2				KRT23
CCDC80				CREB3L1
CNTN1				VTCN1
C5orf46				NALCN
OGN				HAND2
INHBA				KNDC1
COL1A1				CCDC80
ALPK2				PRAME
COL3A1				KRT7
COLEC12				PDGFRA
NNMT				MFAP4
C10orf129				EPS8L1
SNX31				ITGB8
SLC14A1				KCNF1
HPGD				PRSS22
FAM3D				AGR2
CLCA4				TNFAIP6
LOC100188947				CCL21
DHRS2				MAGED4
BHMT				DUOX2
LOC100144604				CYP1A1
CYP4F8				BHMT
BTBD16				AQP9
TOX3				SLC10A1
ANXA10				CYP3A4
SPINK1				GLYAT
HMGCS2				CYP8B1
				PAGE4

## Sheet: STAD
Gene	logFC	AveExpr	t	P.Value	adj.P.Val	B
COL11A1	6.21845	2.35419	19.9421	3.42191e-50	4.67683e-47	103.551
SFRP2	6.0875	5.09632	19.6272	2.99546e-49	3.61235e-46	101.405
COL10A1	5.74699	3.66426	23.9325	1.07807e-61	1.10508e-57	129.713
SFRP4	5.38969	4.77844	19.2454	4.21232e-48	4.54509e-45	98.7887
COMP	4.86118	1.72477	15.0605	3.66554e-35	9.63425e-33	69.2763
THBS4	4.80158	2.6242	11.2681	2.64365e-23	2.23957e-21	42.224
FNDC1	4.50334	4.95888	19.8603	6.00737e-50	7.69732e-47	102.994
PPAPDC1A	4.3893	-0.571868	18.0974	1.30437e-44	8.6261e-42	90.8314
ITGBL1	4.23252	3.06844	16.5889	5.99805e-40	2.6163e-37	80.1971
SPOCK1	3.98279	3.88154	17.0449	2.29439e-41	1.20608e-38	83.4303
EPYC	3.98184	-2.52247	12.9063	2.18128e-28	3.3372e-26	53.8173
ODZ3	3.9461	1.7546	15.763	2.28414e-37	7.20418e-35	74.3089
HAND2	3.89909	1.15305	10.8609	4.61455e-22	3.5565e-20	39.3937
ISM1	3.87867	1.09893	16.7307	2.1711e-40	1.01159e-37	81.2039
GRP	3.8061	-2.31491	13.6981	7.11565e-31	1.23625e-28	59.4908
CST1	3.76944	4.8934	11.438	7.95975e-24	7.12589e-22	43.4123
LGALS9B	-2.70382	-0.580287	-6.60254	3.30001e-10	6.17276e-09	12.4922

## Sheet: SARC
Gene	logFC	AveExpr	t	P.Value	adj.P.Val	B
MMP13	7.17814	-0.04221	10.5347	3.83506e-19	3.74393e-16	32.9458
LRRC15	6.10162	2.53526	10.7491	1.1204e-19	1.49615e-16	34.1463
MME	5.36724	3.78996	11.8815	1.67849e-22	5.73512e-19	40.4881
CTHRC1	5.26725	5.56188	30.8932	9.33994e-62	1.91478e-57	126.359
COL10A1	5.15906	0.310034	9.99058	8.62821e-18	4.65492e-15	29.9079
COL11A1	5.0109	3.01445	6.50844	1.50196e-09	3.8586e-08	11.4273
GJB2	4.94512	1.57011	10.2758	1.68979e-18	1.3324e-15	31.4988
FGF5	4.91668	-1.31216	11.0028	2.611e-20	3.82343e-17	35.5671
LUM	4.86408	7.2665	10.3729	9.69422e-19	8.28088e-16	32.041
POSTN	4.75782	8.07043	10.2245	2.26691e-18	1.54913e-15	31.2121
CHRNA1	4.7021	-0.882084	9.076	1.54092e-15	3.85248e-13	24.8488
ODZ3	4.69379	3.69182	8.75545	9.27818e-15	1.77768e-12	23.0977
GALNT5	4.58677	0.633546	10.5828	2.90936e-19	3.04563e-16	33.2153
COMP	4.31777	1.66449	6.50691	1.51353e-09	3.88347e-08	11.4199
HRNBP3	-3.95067	-0.583683	-6.63803	7.81409e-10	2.25629e-08	12.0608
PGM5	-3.95938	4.42237	-9.41764	2.24227e-16	7.41432e-14	26.7292
ADCY5	-4.00535	1.27542	-7.17366	4.94691e-11	2.11726e-09	14.7403
CHRDL2	-4.05128	1.56684	-5.54206	1.59555e-07	2.03676e-06	6.91914
MYOC	-4.06121	-0.650029	-5.82206	4.29933e-08	6.57274e-07	8.18309
WBSCR17	-4.11553	3.094	-7.53677	7.25785e-12	4.11031e-10	16.6068
ASB2	-4.14488	2.1983	-7.79492	1.81643e-12	1.33472e-10	17.9551
DCX	-4.27945	-0.918558	-6.12278	1.0121e-08	1.91765e-07	9.58034
PLIN4	-4.31538	2.34531	-8.2903	1.22087e-13	1.36771e-11	20.5852
PRIMA1	-4.34809	0.0234611	-8.18083	2.22674e-13	2.26717e-11	19.9996
CACNG4	-4.37905	1.30541	-8.38427	7.27564e-14	9.15079e-12	21.0897
LOC572558	-4.53302	-1.9752	-9.30284	4.2913e-16	1.35348e-13	26.0959
KCNH2	-4.55125	2.48686	-7.86212	1.26328e-12	9.89221e-11	18.3087
GRIK5	-4.68476	0.484555	-9.01386	2.18471e-15	5.14814e-13	24.5082
LONRF2	-4.91531	2.1172	-8.74679	9.73718e-15	1.81475e-12	23.0506
MAPK4	-4.97701	-0.166632	-8.34083	9.24457e-14	1.12015e-11	20.8563
MYOCD	-5.02867	0.12012	-7.19296	4.47126e-11	1.94619e-09	14.8385
PCP4	-5.31324	-1.00314	-7.45376	1.12904e-11	6.12342e-10	16.1769
MYH11	-5.66097	6.04094	-7.71322	2.82072e-12	1.88979e-10	17.5266

## Sheet: READ
Gene	logFC	AveExpr	t	P.Value	adj.P.Val	B
SFRP2	7.28456	3.98118	12.4286	1.32083e-16	6.2973e-14	27.6134
COL10A1	6.96195	2.97969	17.1182	4.64668e-22	3.17538e-18	39.8262
COMP	6.34004	2.429	9.97204	2.81276e-13	3.5377e-11	20.0709
EPYC	5.94091	-1.62046	11.7873	9.06388e-16	2.69302e-13	25.7222
SFRP4	5.73777	4.2052	10.9564	1.18925e-14	2.39028e-12	23.1895
MARCO	5.55297	-0.223275	9.15069	4.30882e-12	3.74301e-10	17.377
THBS4	5.53162	1.24073	8.78455	1.48993e-11	1.07553e-09	16.1517
COL11A1	5.38706	3.97072	15.4001	3.44256e-20	8.82198e-17	35.6669
ITGBL1	5.31605	2.37893	13.6171	4.27626e-18	3.98489e-15	30.972
SPP1	5.04182	5.56768	10.569	4.07047e-14	7.2564e-12	21.9772
OMD	5.02809	-1.09807	11.7154	1.12855e-15	3.25864e-13	25.5067
FNDC1	4.85583	4.28843	14.2398	7.60275e-19	1.11331e-15	32.6575
THBS2	4.8128	6.42775	16.3163	3.33193e-21	1.7077e-17	37.9273
PPAPDC1A	4.80314	-0.0796087	12.0767	3.77516e-16	1.32868e-13	26.5826
ISM1	4.77166	0.843625	10.1786	1.43402e-13	1.99992e-11	20.7355
NTM	4.56195	2.43775	19.718	1.21037e-24	1.24069e-20	45.5112
OLR1	4.53032	1.37694	11.5024	2.16892e-15	5.35724e-13	24.8643
CORIN	4.45314	0.190307	12.2485	2.25638e-16	8.89578e-14	27.088
GAS1	4.4041	1.8977	10.5805	3.92327e-14	7.11778e-12	22.0135
MFAP5	4.33891	2.30767	7.94496	2.68875e-10	1.29395e-08	13.2946
COL8A1	4.3378	3.60924	12.2352	2.34823e-16	8.91503e-14	27.0488
CTHRC1	4.32029	4.44991	20.3441	3.16323e-25	6.48493e-21	46.7812
NPR3	4.29366	-1.54077	9.65945	7.8742e-13	8.91873e-11	19.055
ZFHX4	4.26867	0.332499	11.0408	9.12069e-15	1.90799e-12	23.4508
OGN	4.25893	0.359005	7.25089	3.05573e-09	1.07638e-07	10.8958
SPOCK1	4.25322	3.32596	11.049	8.88724e-15	1.87832e-12	23.4763
POSTN	4.22139	6.86965	12.0845	3.68834e-16	1.32657e-13	26.6055
FAP	4.20613	3.52801	16.1022	5.70253e-21	2.33815e-17	37.408
CNTN1	4.20095	-1.74702	8.95214	8.42927e-12	6.57067e-10	16.7143
SLIT2	4.19049	0.850246	8.90305	9.95679e-12	7.50457e-10	16.5498
CILP	4.17036	1.10999	7.75076	5.29246e-10	2.36385e-08	12.626
C5orf23	4.16097	0.058062	8.17389	1.21448e-10	6.693e-09	14.0794
NCAM2	4.13377	-1.22813	12.6963	6.0051e-17	3.32731e-14	28.3864
KCND2	4.12519	-1.79286	12.2134	2.50603e-16	9.34111e-14	26.9849
ADAMTS16	4.11162	-0.642397	9.70057	6.87249e-13	8.00528e-11	19.1893
CCL18	4.09877	2.96194	7.86981	3.4933e-10	1.633e-08	13.0362
ADAMTS12	4.0634	2.29405	9.56285	1.08488e-12	1.16679e-10	18.7387
GFPT2	4.03182	2.11071	15.4143	3.31811e-20	8.82198e-17	35.7027
SCUBE3	4.02487	0.298374	10.2701	1.06551e-13	1.58238e-11	21.0284
ADAM12	4.02234	3.72194	13.2601	1.17607e-17	8.61096e-15	29.9829
FGF14	4.02131	-0.181152	11.9652	5.28479e-16	1.64157e-13	26.2522
NALCN	4.00702	-1.34871	9.98732	2.67553e-13	3.39584e-11	20.1203
FBLN2	3.9527	4.71212	12.7252	5.51841e-17	3.23237e-14	28.4692
ADAMTS2	3.95122	3.2967	10.5275	4.64962e-14	8.07812e-12	21.846

## Sheet: OV
Gene	logFC	AveExpr	t	P.Value	adj.P.Val	B
SFRP2	7.07842	3.96631	20.5371	1.0551e-45	3.6049e-42	93.3313
MMP13	6.53553	-0.723803	17.5194	2.6127e-38	2.3288e-35	76.5314
EPYC	6.32512	0.702346	14.9052	1.529e-31	5.0559e-29	61.1202
COL11A1	6.1195	3.88352	17.8261	4.4059e-39	5.0181e-36	78.2901
LRRC15	5.75875	2.42305	18.0366	1.3061e-39	1.5751e-36	79.4911
POSTN	5.66195	4.67962	18.2203	4.5411e-40	5.8186e-37	80.5346
IGFL2	5.31241	-0.566275	17.7267	7.8356e-39	7.6494e-36	77.7213
FAP	5.25035	2.55309	21.0651	6.0242e-47	2.47e-43	96.1512
GREM1	5.21096	1.32717	17.8136	4.7366e-39	5.1108e-36	78.2186
NTM	5.02462	1.012	15.9756	2.3864e-34	1.1933e-31	67.5148
CCL11	4.99149	-0.139236	14.7109	4.9917e-31	1.5505e-28	59.9492
FABP4	4.72059	-1.41081	10.3683	2.1943e-19	1.9474e-17	33.4122
ALPK2	4.436	0.521325	18.6364	4.2079e-41	7.1889e-38	82.8833
OMD	4.42811	0.147736	15.2128	2.3626e-32	8.4974e-30	62.9684
INHBA	4.42738	2.3051	20.3436	3.0381e-45	7.7856e-42	92.2892
ARX	-3.92042	-1.81584	-9.79368	7.30352e-18	5.54554e-16	29.9469
NR5A1	-4.26966	0.198745	-9.16825	3.15597e-16	2.01559e-14	26.2267

## Sheet: LIHC
Gene	logFC	AveExpr	t	P.Value	adj.P.Val	B
CTHRC1	6.14785	1.3702	38.9563	1.64375e-91	3.36986e-87	196.138
STMN2	6.01515	-2.01041	17.7215	7.74171e-42	3.17426e-38	84.4915
MMP7	5.95616	0.0955597	13.1936	1.68195e-28	2.46297e-26	54.1221
COMP	5.78846	-1.58095	15.1092	3.35922e-34	1.60157e-31	67.1061
COL11A1	5.67296	-2.16115	17.2838	1.41765e-40	4.15189e-37	81.6188
POSTN	5.59592	1.92378	16.0325	6.33383e-37	6.18333e-34	73.3106
PTGDS	5.51511	2.50377	13.7739	3.13707e-30	7.05849e-28	58.0618
KRT19	5.42685	0.180124	10.1527	1.4751e-19	3.93252e-18	33.7601
CPZ	5.28806	-1.28661	16.7066	6.73538e-39	1.25529e-35	77.8028
LUM	5.27439	2.88714	13.2586	1.07675e-28	1.64734e-26	54.5634
FXYD2	5.24045	1.47383	8.6249	2.75435e-15	3.79482e-14	24.0579
FNDC1	5.23997	-0.0391212	16.049	5.66274e-37	5.80459e-34	73.4214
SYT13	5.15503	-1.25885	10.9814	5.89474e-22	2.43155e-20	39.217
SLC34A2	5.0988	-1.76627	10.1911	1.14507e-19	3.13419e-18	34.0103
ISLR	5.09734	1.60401	16.4262	4.4399e-38	6.06816e-35	75.9386
COL10A1	5.079	-1.98102	14.7364	4.28702e-33	1.59797e-30	64.587
MFAP2	5.05099	-0.34419	16.7348	5.57221e-39	1.14236e-35	77.9902
CXCL6	4.98022	-0.80791	10.4335	2.29661e-20	7.13375e-19	35.5974
TMC5	4.93064	0.141066	11.276	8.09504e-23	3.91407e-21	41.1798
PDPN	4.88914	-1.79813	16.1574	2.72131e-37	3.28174e-34	74.146
EPCAM	4.85285	1.41599	8.63563	2.57581e-15	3.56561e-14	24.1239
ESRP1	4.81839	-1.93612	9.15154	9.88465e-17	1.67061e-15	27.3374
SPINT1	4.77355	2.22112	11.9642	7.57909e-25	5.69154e-23	45.7991
GFPT2	4.73542	-0.628751	18.4803	5.23886e-44	3.58007e-40	89.4254
NTM	4.71278	-1.2422	14.6799	6.30901e-33	2.26914e-30	64.2048
STRA6	4.65172	-2.65278	16.6821	7.9403e-39	1.30556e-35	77.6402
COL16A1	4.63055	1.21982	15.2232	1.54384e-34	8.11547e-32	67.8751
FAP	4.6274	0.206134	18.4247	7.53973e-44	3.8643e-40	89.0659
C19orf21	4.61465	-1.06927	9.31205	3.53422e-17	6.45023e-16	28.3518
HTRA3	4.60471	1.54445	19.675	2.27826e-47	2.33533e-43	97.0644
CFTR	4.58184	-2.00735	9.23456	5.81131e-17	1.0244e-15	27.8613
EFNA5	4.56772	-0.91327	13.2601	1.06638e-28	1.64734e-26	54.573
FAM101A	4.56743	-1.7466	13.6772	6.08963e-30	1.24973e-27	57.4055
SEMA3C	4.55776	-0.784168	15.6323	9.54424e-36	6.74712e-33	70.6281
VCAN	4.5024	3.29147	14.1521	2.34335e-31	6.23909e-29	60.6286
UCHL1	4.46803	-0.128528	11.9466	8.54453e-25	6.32388e-23	45.6805
WNK2	4.45307	0.178913	9.63964	4.25239e-18	9.10954e-17	30.4413
EFEMP1	4.40908	2.52928	11.6091	8.48038e-24	4.9391e-22	43.4107
DPEP1	4.40762	-2.35072	14.2265	1.407e-31	4.00624e-29	61.1333
PRSS16	4.3665	-2.46476	10.7263	3.26097e-21	1.19808e-19	37.5263
MMP12	4.34944	-2.2139	11.3125	6.32237e-23	3.11574e-21	41.4241
PROM1	4.29052	-2.02619	9.31903	3.37935e-17	6.19125e-16	28.396
COL1A1	4.27338	7.30131	16.9427	1.38345e-39	3.15135e-36	79.3673
MOXD1	4.2729	0.224006	14.8884	1.51729e-33	6.48041e-31	65.6145
CXCL5	4.27099	-1.69172	9.19907	7.29428e-17	1.26408e-15	27.6371
THBS2	4.24746	3.56083	13.1834	1.80471e-28	2.5873e-26	54.0524
CHST4	4.24051	-2.4403	9.51927	9.28486e-18	1.86434e-16	29.6706
C20orf103	4.22007	-2.08265	13.3676	5.09671e-29	8.29267e-27	55.3034
MAGED4B	4.21549	-0.271621	10.4261	2.41288e-20	7.48359e-19	35.5486
SULF1	4.20813	2.58375	14.3091	7.98544e-32	2.33871e-29	61.6937
CTNND2	4.19652	-0.767711	7.45193	3.33865e-12	2.9439e-11	17.0755
FA2H	4.18695	-2.46398	10.7864	2.1799e-21	8.26065e-20	37.9243
LAMC2	4.18454	-0.227994	10.3424	4.20429e-20	1.24375e-18	35
KRT23	4.18105	1.83103	7.06838	3.04333e-11	2.34026e-10	14.9083
CREB3L1	4.18024	0.678207	14.7513	3.87217e-33	1.47006e-30	64.6877
VTCN1	4.17629	-2.05247	9.41342	1.84018e-17	3.49634e-16	28.9957
NALCN	4.15975	-2.11518	12.6252	8.28451e-27	8.57782e-25	50.2666
HAND2	4.14953	-1.22623	12.417	3.44328e-26	3.29863e-24	48.8572
KNDC1	4.14597	-0.105939	8.39917	1.11924e-14	1.42342e-13	22.6772
CCDC80	4.1019	2.76302	14.6612	7.16725e-33	2.49044e-30	64.0786
PRAME	4.09289	-1.84458	7.04221	3.53065e-11	2.69278e-10	14.7628
KRT7	4.09226	2.45128	8.06783	8.51284e-14	9.4952e-13	20.6807
PDGFRA	4.08595	1.53275	11.16	1.77088e-22	7.97909e-21	40.4058
MFAP4	4.07637	1.53457	10.951	7.2286e-22	2.92295e-20	39.0153
EPS8L1	4.06966	-0.436488	12.9776	7.40292e-28	9.54511e-26	52.6559
ITGB8	4.06485	-1.38726	10.4031	2.81168e-20	8.57771e-19	35.3975
KCNF1	4.06061	-1.61746	12.6404	7.46499e-27	7.8482e-25	50.3696
PRSS22	4.05516	-3.08728	10.58	8.6614e-21	2.94962e-19	36.5609
AGR2	4.04519	-1.57028	6.5602	5.15004e-10	3.32434e-09	12.1404
TNFAIP6	4.04205	-2.6714	14.442	3.21484e-32	1.04615e-29	62.5938
CCL21	4.03786	1.60285	9.87749	9.0088e-19	2.14257e-17	31.9732
MAGED4	4.02917	-0.714228	10.3569	3.81956e-20	1.13981e-18	35.0948
DUOX2	4.02671	-0.4488	8.33132	1.70067e-14	2.11562e-13	22.2654
CYP1A1	-3.65682	1.03709	-6.92753	6.7448e-11	4.949e-10	14.1289
BHMT	-3.66958	6.27472	-9.4185	1.78081e-17	3.38668e-16	29.028
AQP9	-3.7118	6.93254	-10.5929	7.94806e-21	2.7248e-19	36.6458
SLC10A1	-3.73957	4.57139	-7.74287	6.00378e-13	5.92888e-12	18.7604
CYP3A4	-3.97266	5.50418	-6.0393	8.21456e-09	4.39131e-08	9.43862
GLYAT	-4.03487	3.70793	-8.31088	1.92861e-14	2.3704e-13	22.1416
CYP8B1	-4.0617	5.88627	-8.74732	1.27961e-15	1.82683e-14	24.8132
PAGE4	-4.18007	-2.46321	-7.0534	3.3134e-11	2.53557e-10	14.825

## Sheet: KIRC
Gene	logFC	AveExpr	t	P.Value	adj.P.Val	B
LBP	5.06104	0.380328	11.6022	1.85723e-25	2.99804e-23	47.1215
C5orf46	4.79096	1.1124	13.7264	8.80418e-33	6.9421e-30	63.7586
SAA1	4.77118	0.667925	10.7978	8.87409e-23	8.83145e-21	41.0399
C8orf22	4.73818	-1.3734	12.0601	5.20493e-27	1.18562e-24	50.6469
CXCL5	4.70954	0.42185	12.8556	9.58574e-30	3.57304e-27	56.8589
CTHRC1	4.53469	3.85185	40.9941	5.54886e-117	1.13757e-112	252.907
COL11A1	4.40579	-0.32058	14.0065	9.1331e-34	8.91608e-31	65.9944
SFRP2	4.28797	3.13573	13.0322	2.33865e-30	1.08965e-27	58.2508
HP	4.11182	0.925773	10.1925	8.24399e-21	5.52928e-19	36.5756
SLPI	4.11146	1.15901	10.4117	1.61644e-21	1.23192e-19	38.1804
SPINK13	4.01462	-0.321094	13.4173	1.06366e-31	6.41358e-29	61.3
KRT19	3.99757	5.4319	12.8144	1.33134e-29	4.70585e-27	56.5348
IGFBP1	3.97661	1.06281	10.3728	2.16144e-21	1.61722e-19	37.8941
HMGCS2	-4.18953	2.72122	-10.5982	4.00073e-22	3.44618e-20	39.556
SLC22A6	-4.30546	1.2423	-9.3927	2.7616e-18	1.19948e-16	30.853
SLC22A12	-4.30801	2.58846	-10.2677	4.72447e-21	3.36307e-19	37.1239
LOC388387	-4.48074	1.05779	-12.8743	8.2559e-30	3.13434e-27	57.0063
SLC6A19	-5.30237	2.05546	-11.9916	8.91113e-27	1.98573e-24	50.1166

## Sheet: HNSC
Gene	logFC	AveExpr	t	P.Value	adj.P.Val	B
COL11A1	6.03099	3.4613	23.2816	1.38671e-65	9.80311e-63	138.819
SFRP4	5.55606	2.97253	18.7228	3.91788e-50	6.63806e-48	103.428
COL10A1	5.1902	3.35997	25.775	1.27765e-73	2.18276e-70	157.207
ADAMTS16	4.82747	-1.56583	26.3103	2.65682e-75	9.0779e-72	161.054
POSTN	4.58754	7.1455	28.2054	3.93485e-81	4.03342e-77	174.38
PPAPDC1A	4.56524	0.591702	26.127	9.96871e-75	2.23742e-71	159.741
ST6GAL2	4.54598	0.0649395	19.4617	1.07974e-52	2.21358e-50	109.293
THBS4	4.46359	2.60712	14.0069	1.32108e-33	7.8503e-32	65.5637
TMEM90B	4.44838	-0.039293	22.1363	8.68124e-62	3.78668e-59	130.126
GRP	4.44681	-1.4167	20.453	4.25183e-56	1.13203e-53	117.093
LRRC17	4.41259	1.22942	24.4496	2.174e-69	2.02587e-66	147.527
COMP	4.39089	2.27871	15.0456	3.05832e-37	2.33081e-35	73.8895
LRRC15	4.36412	4.21894	21.5801	6.38273e-60	2.37913e-57	125.851
OGN	4.3429	-0.835195	15.656	2.19091e-39	1.87933e-37	78.8028
OMD	4.32856	0.534724	17.8075	6.09622e-47	8.67908e-45	96.1141
SFRP2	4.23762	6.30658	24.7686	2.04357e-70	2.61846e-67	149.877
MMP13	4.18482	4.71128	12.2271	1.80106e-27	7.08703e-26	51.5241
ITGBL1	4.16271	1.90777	18.9134	8.53498e-51	1.49552e-48	104.944
MMP11	4.10792	6.16798	22.4793	6.23636e-63	3.19629e-60	132.745
ITGA11	4.07881	3.29065	23.4014	5.60378e-66	4.41858e-63	139.72
FN1	4.03411	9.76786	22.388	1.2556e-62	6.12883e-60	132.049
CTHRC1	3.94791	4.88614	40.1055	1.93508e-113	3.9671e-109	247.97
DACT1	3.9327	2.03899	24.5669	9.09798e-70	9.81672e-67	148.393
SGCD	3.9259	1.91872	19.9202	2.84458e-54	6.62691e-52	112.911
WNT2	3.87758	1.16517	17.9727	1.61167e-47	2.36006e-45	97.438
COL3A1	3.85799	10.5942	25.4175	1.73111e-72	2.53496e-69	154.618
GPC6	3.85751	2.12438	20.1694	3.97038e-55	1.01746e-52	114.87
EPYC	3.85626	-2.60824	14.3194	1.07173e-34	6.88762e-33	68.0616
NKX3.2	3.83615	-1.05868	20.8995	1.28052e-57	3.80462e-55	120.578
CDH2	3.8036	0.635497	16.3091	1.10557e-41	1.11104e-39	84.0653
VCAN	3.79493	6.22336	24.6845	3.80847e-70	4.59279e-67	149.258
FIBIN	3.79141	1.61085	22.8478	3.73702e-64	2.07061e-61	135.544
COL8A1	3.78826	2.73147	20.1545	4.46564e-55	1.13025e-52	114.753
SPRR2F	-3.24646	2.79889	-8.2313	8.98002e-15	1.22325e-13	22.5559
KRT24	-4.23319	0.398973	-9.28403	6.65272e-18	1.21341e-16	29.6775

## Sheet: BRCA
Gene	logFC	AveExpr	t	P.Value	adj.P.Val	B
ADCY2	4.24999	6.12157	21.7838	3.48984e-76	8.61991e-74	162.885
BMP5	4.01414	3.06069	20.2142	3.00299e-68	5.13036e-66	144.695
C17orf87	3.77362	1.80316	29.6236	1.04904e-115	7.1688e-112	253.474
BACH2	3.67941	0.395253	21.5748	4.00389e-75	9.54462e-73	160.456
ANK2	3.578	-0.0600264	17.1651	3.93014e-53	3.50312e-51	110.047
ADAMTSL4	3.50534	6.01982	21.4086	2.7815e-74	6.47995e-72	158.526
BIRC7	3.3455	2.24885	14.5709	7.29363e-41	3.99804e-39	81.9478
ABO	3.31338	1.75197	18.2259	2.49982e-58	2.7702e-56	121.956
BEND6	3.30767	6.2408	23.3151	5.81194e-84	2.29136e-81	180.718

[truncated: 1 more sheets: BLCA]
