# Supplementary material for: A pan-cancer analysis of matrisome proteins reveals CTHRC1 and a related network as major ECM regulators across cancers
Source: PLoS One. 2022 Oct 3;17(10):e0270063. doi: 10.1371/journal.pone.0270063 (PMC9529084; doi:10.1371/journal.pone.0270063)
Supplement: S1 File — S1A is the summary file of the top 5% genes for 9 cancers. S1B - S1J are the raw data output files of the differential gene expression analysis of the 9 cancers (Fig 4A) where CTHRC1 is upregulated and affects survival. (ZIP) [file pone.0270063.s002.zip › S1_File/S1 File/S1B.xlsx]

## Sheet: DEGS
Gene	logFC	AveExpr	t	P.Value	adj.P.Val	B
SFRP2	9.19532	3.15496	27.5834	9.13673e-71	2.67589e-67	150.771
SFRP4	8.26352	2.07899	23.9933	2.6001e-61	1.56778e-58	129.14
COL10A1	7.39443	1.44984	26.1427	4.68576e-67	6.00392e-64	142.287
GREM1	7.26317	2.94339	23.0646	9.44476e-59	4.0339e-56	123.277
FNDC1	6.99291	1.43715	26.8384	7.3309e-69	1.15608e-65	146.417
LRRC15	6.81159	1.46323	24.2368	5.64388e-62	3.61579e-59	130.659
COL11A1	6.78936	1.99044	21.1572	2.39262e-53	5.90978e-51	110.896
MFAP5	6.78167	0.530159	22.2178	2.24024e-56	7.52905e-54	117.836
POSTN	6.73501	5.32919	24.8772	1.0525e-63	7.99156e-61	134.618
CHRDL2	6.63532	-0.102792	19.9614	7.29058e-50	1.38393e-47	102.91
DES	6.58546	3.68042	14.5994	1.59417e-33	7.29511e-32	65.4435
COMP	6.51187	2.63658	17.9135	9.66505e-44	1.11945e-41	88.8721
GFPT2	6.3309	1.52533	32.7941	2.77972e-83	2.84935e-79	179.341
PPAPDC1A	6.22001	-0.282552	27.2261	7.42239e-70	1.52166e-66	148.691
ACTC1	6.20012	-0.22711	15.3522	7.24663e-36	4.16144e-34	70.8138
DPT	6.19151	0.329188	20.4269	3.14803e-51	6.58549e-49	106.039
CCL21	5.9955	0.355849	16.3695	5.13226e-39	3.9555e-37	78.0365
ODZ3	5.95305	0.175767	24.7322	2.58123e-63	1.82475e-60	133.726
FAP	5.75513	2.74171	31.5481	2.05833e-80	1.40659e-76	172.799
CTHRC1	5.6545	4.34526	50.1082	1.24233e-116	2.5469e-112	254.831
APCDD1L	5.64829	-1.167	23.4431	8.43465e-60	4.11711e-57	125.68
CHI3L1	5.56023	3.27763	16.7874	2.65281e-40	2.2289e-38	80.9869
GAS1	5.46228	1.83933	23.8458	6.58745e-61	3.64998e-58	128.216
KANK4	5.43569	-0.728985	17.6035	8.45885e-43	8.71432e-41	86.7117
ARSI	5.43268	1.10821	25.3264	6.64796e-65	5.67875e-62	137.363
SULF1	5.28447	4.97315	25.9423	1.56867e-66	1.69259e-63	141.086
FIBIN	5.26883	1.08701	23.5448	4.42303e-60	2.21162e-57	126.322
ISLR	5.26061	4.41497	21.7716	4.14208e-55	1.32682e-52	114.933
PRRX1	5.24217	3.15816	30.939	5.54365e-79	2.84126e-75	169.537
FMO1	5.19747	-1.05967	21.2172	1.6069e-53	4.01744e-51	111.292
TNFAIP6	5.1793	0.729733	28.0714	5.36237e-72	1.83223e-68	153.585
OMD	5.12637	-1.8771	20.7674	3.20921e-52	7.0744e-50	108.312
TMEM90B	5.12275	-0.522223	21.2976	9.42839e-54	2.41614e-51	111.823
HS3ST3A1	5.09477	-1.17719	26.5556	3.94461e-68	5.77632e-65	144.745
RSPO3	5.07345	-0.995695	21.0439	5.08058e-53	1.19721e-50	110.147
EFEMP1	5.06854	3.48479	18.9347	8.10888e-47	1.16252e-44	95.9261
FAM101A	4.99516	-0.451189	17.2574	9.62357e-42	9.21929e-40	84.29
PLN	4.99139	0.269252	18.4748	1.94585e-45	2.59038e-43	92.7615
CSDC2	4.98968	-0.203576	19.8289	1.79118e-49	3.27867e-47	102.015
ADAMTS2	4.97236	2.03571	24.7522	2.28034e-63	1.66961e-60	133.85
FN1	4.95527	9.51119	23.1283	6.28283e-59	2.80009e-56	123.683
KIAA1755	4.94878	0.120102	23.3183	1.86732e-59	8.90279e-57	124.89
ADAMTS16	4.9423	-0.292926	18.8789	1.19133e-46	1.67284e-44	95.5431
GPC6	4.93101	1.81614	26.1448	4.62556e-67	6.00392e-64	142.3
HTRA3	4.89753	4.63458	23.7214	1.44502e-60	7.59601e-58	127.435
ADAMTS12	4.89558	0.0333383	22.7732	6.13824e-58	2.37434e-55	121.415
ROR2	4.88102	1.96944	22.2501	1.81487e-56	6.20111e-54	118.046
GXYLT2	4.87759	-0.713058	23.8483	6.4807e-61	3.64998e-58	128.232
SGCD	4.85157	0.441559	21.6763	7.74667e-55	2.34174e-52	114.31
HMGA2	4.8515	-0.165933	11.6063	3.04244e-24	7.07177e-23	44.1831
CILP	4.84269	1.222	16.3657	5.27153e-39	4.03252e-37	78.0098
EPYC	4.82348	-2.54115	15.6659	7.70223e-37	4.81144e-35	73.046
AEBP1	4.81236	6.85793	26.8587	6.49957e-69	1.1104e-65	146.536
IGFL2	4.78039	-1.55067	13.6749	1.21139e-30	4.41898e-29	58.8406
CCDC80	4.74575	4.47249	26.0542	7.98224e-67	9.09133e-64	141.758
CNTN1	4.74157	-1.01824	14.8222	3.22531e-34	1.57433e-32	67.0344
C5orf46	4.73424	-1.80105	18.6051	7.88847e-46	1.06396e-43	93.6606
OGN	4.70394	-1.5228	14.9421	1.36619e-34	6.848e-33	67.8897
INHBA	4.68536	1.50415	20.1959	1.49204e-50	3.02854e-48	104.49
COL1A1	4.6704	10.51	27.3288	4.05887e-70	9.24565e-67	149.29
ALPK2	4.65694	0.180334	20.1618	1.87829e-50	3.73853e-48	104.261
COL3A1	4.65168	9.74944	27.0145	2.58458e-69	4.81695e-66	147.452
COLEC12	4.64597	1.69414	20.0936	2.97918e-50	5.7619e-48	103.801
NNMT	4.63448	5.07326	24.3921	2.13916e-62	1.41468e-59	131.624
TNC	4.61278	5.46155	20.1014	2.82542e-50	5.51657e-48	103.854
PDLIM3	4.59796	3.59073	24.911	8.54411e-64	6.73703e-61	134.825
CPXM1	4.58985	3.42097	22.8095	4.86161e-58	1.95427e-55	121.647
GPR1	4.57791	-1.10641	19.5548	1.15656e-48	1.99249e-46	100.158
WISP1	4.57259	1.07051	23.1014	7.46091e-59	3.25438e-56	123.512
PTGIS	4.56723	2.58406	14.3246	1.14459e-32	4.92966e-31	63.481
FLNC	4.55664	3.12756	16.7795	2.80525e-40	2.34737e-38	80.9313
CNN1	4.55149	3.85173	16.5397	1.53323e-39	1.23266e-37	79.2397
MMP9	4.55106	3.67399	14.5232	2.75341e-33	1.23789e-31	64.8994
MMP11	4.52884	6.25203	19.455	2.28593e-48	3.74911e-46	99.4798
ASPN	4.51827	2.71681	21.1298	2.86868e-53	7.00128e-51	110.716
ITGA11	4.46215	3.25806	22.3646	8.62438e-57	2.99675e-54	118.786
IL6	4.45198	0.458785	13.8705	2.97941e-31	1.15247e-29	60.2366
ALDH1L2	4.45053	1.32211	24.6898	3.35783e-63	2.29463e-60	133.465
L1CAM	4.4322	0.478202	11.3642	1.66805e-23	3.66918e-22	42.4922
COL5A1	4.42994	7.12422	28.3738	9.38898e-73	3.84967e-69	155.315
AHNAK2	4.41564	4.23185	14.7935	3.96138e-34	1.92446e-32	66.8298
COL1A2	4.41479	9.81605	25.7798	4.19551e-66	4.30061e-63	140.109
CD163	4.40181	3.50742	17.6106	8.04873e-43	8.33369e-41	86.7612
CCL18	4.40094	1.97785	12.0056	1.8134e-25	4.60676e-24	46.9863
THBS2	4.38273	5.94812	17.5161	1.56192e-42	1.5469e-40	86.1009
MMP3	4.35976	0.94354	11.3404	1.97073e-23	4.29352e-22	42.3265
SSC5D	4.32425	2.335	22.9363	2.15112e-58	8.82003e-56	122.458
SERPINA3	4.31686	1.88232	11.7062	1.5052e-24	3.57153e-23	44.8825
XIRP1	4.30159	-1.5507	16.8849	1.33112e-40	1.15632e-38	81.6737
P4HA3	4.29019	1.16556	24.1016	1.31693e-61	8.18135e-59	129.817
CCL11	4.2733	0.664033	14.2693	1.7022e-32	7.1952e-31	63.0859
BNC2	4.27161	1.26529	22.5217	3.11565e-57	1.1206e-54	119.799
SORCS2	4.26036	0.523256	15.4465	3.69338e-36	2.15721e-34	71.485
PTGER3	4.25944	-0.229479	17.4408	2.65019e-42	2.59959e-40	85.5743
MARCO	4.25818	-0.69475	11.7676	9.76272e-25	2.35189e-23	45.3129
SCRG1	4.25416	-2.5911	13.9247	2.01851e-31	7.9427e-30	60.6242
ACTG2	4.24781	5.1987	15.5171	2.22915e-36	1.317e-34	71.9878
ADAM12	4.21799	3.7374	23.6682	2.02313e-60	1.0369e-57	127.1
ASAM	4.20013	1.01036	18.0844	2.93413e-44	3.53839e-42	90.0593
HSPB7	4.18862	0.827655	15.5522	1.73506e-36	1.04928e-34	72.2373
FAM180A	4.184	-2.11915	21.0542	4.74139e-53	1.13027e-50	110.215
SLIT2	4.18221	-0.658314	14.9956	9.30656e-35	4.76984e-33	68.2719
VCAN	4.17269	5.95467	20.9365	1.03868e-52	2.39258e-50	109.435
TWIST1	4.15017	1.42212	20.1832	1.62593e-50	3.26797e-48	104.404
DCN	4.14986	6.72469	20.9121	1.22147e-52	2.78238e-50	109.273
CADM3	4.14807	-1.58042	13.3832	9.8103e-30	3.40306e-28	56.759
COL6A3	4.13774	7.88001	26.1037	5.92543e-67	7.14572e-64	142.054
LAMA1	4.12493	0.566591	13.3356	1.37952e-29	4.71359e-28	56.4198
PTPRD	4.11457	-0.19984	15.2476	1.53147e-35	8.50858e-34	70.0687
BNC1	4.09833	-1.55837	8.42317	6.50236e-15	6.03189e-14	22.8798
C20orf103	4.09711	-0.0511211	17.5777	1.01356e-42	1.01857e-40	86.5316
FBN1	4.08869	4.94661	25.7203	6.02023e-66	5.87718e-63	139.75
RGS4	4.08733	0.981782	19.665	5.4597e-49	9.73298e-47	100.906
COL6A2	4.07593	8.19967	27.335	3.91252e-70	9.24565e-67	149.327
PTPRN	4.03906	-1.62732	16.2463	1.23183e-38	9.11687e-37	77.1645
LEFTY2	4.02864	-2.64165	16.3904	4.42351e-39	3.43509e-37	78.1845
CDH2	4.02819	0.424429	16.4127	3.77473e-39	2.95365e-37	78.3424
FCGR3A	4.02541	4.21604	17.0578	3.92788e-41	3.51639e-39	82.8892
SFRP1	4.00437	0.989239	11.6877	1.71525e-24	4.05119e-23	44.7527
VSIG4	4.0042	2.29721	17.6855	4.76287e-43	5.16633e-41	87.2837
FAM20A	4.00127	1.97349	21.4269	4.01075e-54	1.05416e-51	112.674
LUM	4.00115	7.238	21.3781	5.53584e-54	1.43659e-51	112.353
WBSCR17	4.00048	-0.982032	16.9508	8.35779e-41	7.41745e-39	82.1372
PRUNE2	3.99981	1.10799	14.1291	4.6579e-32	1.90222e-30	62.0838
PDCD1LG2	3.99218	0.253656	17.5759	1.0265e-42	1.02655e-40	86.519
COL16A1	3.98463	4.88582	20.6372	7.67268e-52	1.67338e-49	107.444
FAM176A	3.98139	0.673132	17.7104	3.99893e-43	4.40764e-41	87.4578
FMO2	3.96382	-1.43268	15.9184	1.27072e-37	8.54135e-36	74.8405
COL5A2	3.95362	6.73059	25.6635	8.50378e-66	7.92436e-63	139.407
WNT2	3.95073	1.57581	16.1575	2.31566e-38	1.6775e-36	76.5359
CXCL13	3.94411	1.45552	10.2129	4.83133e-20	7.99735e-19	34.5772
C7orf10	3.94086	0.0344094	18.0775	3.07724e-44	3.68927e-42	90.0119
TWIST2	3.92955	-1.42855	19.2199	1.14255e-47	1.7745e-45	97.8776
HAS1	3.92891	-1.63963	13.5696	2.57925e-30	9.24428e-29	58.0885
LILRB4	3.92513	1.73668	15.5476	1.7922e-36	1.08064e-34	72.205
MOXD1	3.92055	2.31137	15.6941	6.29821e-37	3.96073e-35	73.2464
MSC	3.91891	2.52612	19.5384	1.29392e-48	2.19229e-46	100.046
LOX	3.91621	3.39395	25.1387	2.102e-64	1.72372e-61	136.219
ODZ2	3.91619	-0.963181	9.31836	1.97118e-17	2.44916e-16	28.6177
BICC1	3.91438	-0.570959	13.3739	1.04852e-29	3.61879e-28	56.6928
CASQ2	3.89552	-1.10857	11.2562	3.55351e-23	7.59651e-22	41.7408
IGF2BP2	3.89326	2.648	12.0517	1.30791e-25	3.35588e-24	47.3112
MT1M	3.8916	-0.534969	13.4977	4.31653e-30	1.52312e-28	57.576
FGF7	3.88627	1.61467	17.6477	6.20412e-43	6.55622e-41	87.0204
SPHK1	3.86639	3.86975	20.468	2.38778e-51	5.09915e-49	106.314
CHRDL1	3.85998	-1.26078	10.943	3.15897e-22	6.30594e-21	39.5704
CDH11	3.85834	3.98569	21.658	8.7399e-55	2.55967e-52	114.19
ITGBL1	3.84944	2.22708	14.5	3.25142e-33	1.45223e-31	64.7339
ZNF469	3.84142	2.50144	22.7923	5.42912e-58	2.14043e-55	121.537
FPR1	3.82807	1.16974	17.5858	9.57863e-43	9.67347e-41	86.5879
UCHL1	3.82713	2.18092	13.652	1.42797e-30	5.1814e-29	58.6769
MT1L	3.8252	-0.507219	17.1588	1.92712e-41	1.80401e-39	83.5984
THBS4	3.82487	-0.487957	11.8838	4.29511e-25	1.05707e-23	46.1291
PLXNA4	3.8246	-0.927565	17.7463	3.11106e-43	3.50438e-41	87.7079
TGFBI	3.82284	6.99011	21.218	1.59783e-53	4.01744e-51	111.298
RSPO2	3.81973	-2.79233	14.4672	4.11354e-33	1.82142e-31	64.4998
PLA2G5	3.80884	-0.829115	18.9347	8.10818e-47	1.16252e-44	95.9262
C1S	3.80701	6.89573	19.2267	1.09026e-47	1.71934e-45	97.9242
DPP4	3.80203	1.12786	13.3544	1.20607e-29	4.14164e-28	56.5535
WT1	3.80167	-2.35846	13.0571	1.0134e-28	3.30822e-27	54.4356
COL8A2	3.80145	3.14786	22.164	3.18027e-56	1.0349e-53	117.488
EMILIN1	3.78724	5.31464	22.4242	5.85985e-57	2.07126e-54	119.171
IGF1	3.78183	0.775842	14.3953	6.89503e-33	3.00755e-31	63.9856
ASB5	3.78044	-3.03894	12.3489	1.58546e-26	4.29373e-25	49.4095
GUCA1A	3.78004	-2.92803	21.5855	1.40844e-54	3.9554e-52	113.715
GLT8D2	3.77785	2.24784	23.233	3.21727e-59	1.49903e-56	124.348
RAMP1	3.77672	2.27091	15.7286	4.92294e-37	3.12462e-35	73.4918
CAMK2A	3.75698	-2.33887	21.6535	8.99953e-55	2.57564e-52	114.161
MGC45800	3.74796	-2.73169	19.2115	1.2107e-47	1.86621e-45	97.8199
KRT6B	3.74486	1.90471	6.13202	4.42357e-09	2.05269e-08	9.66497
CPXM2	3.74249	2.35414	17.1462	2.10625e-41	1.96274e-39	83.5099
ZFPM2	3.74023	0.139435	20.5243	1.63607e-51	3.53063e-49	106.69
OLFML3	3.72907	3.72276	20.2498	1.03699e-50	2.12592e-48	104.852
LOC399959	3.72326	1.37229	19.3282	5.43904e-48	8.77999e-46	98.6167
DIO2	3.71162	2.3288	15.0459	6.49167e-35	3.36926e-33	68.6306
ZBED2	3.71155	-0.0687763	11.6936	1.64458e-24	3.88875e-23	44.7945
CES1	3.7098	1.77486	9.06776	1.02396e-16	1.16753e-15	26.9861
TAGLN	3.70654	7.70125	20.962	8.7583e-53	2.04038e-50	109.605
ADAM19	3.70453	3.93961	19.4163	2.97907e-48	4.84714e-46	99.2161
C13orf18	3.7003	-0.0408994	19.5076	1.59564e-48	2.68133e-46	99.8378
CXCL9	3.69876	3.07936	9.96696	2.56895e-19	3.94206e-18	32.9197
PODNL1	3.69739	2.0156	21.7321	5.36697e-55	1.69274e-52	114.675
SULF2	3.69738	5.38529	16.2646	1.08097e-38	8.08795e-37	77.2946
FAM20C	3.69009	3.94979	20.8704	1.61363e-52	3.63529e-50	108.996
CTSK	3.68339	5.44448	21.4735	2.94645e-54	7.84483e-52	112.981
PCP4	3.67789	-0.90928	8.92346	2.62273e-16	2.87072e-15	26.0551
DDR2	3.67216	0.308429	17.6709	5.27541e-43	5.63287e-41	87.1819
PTHLH	3.67075	2.31064	10.4808	7.71469e-21	1.36344e-19	36.3978
OSBPL6	3.6706	-1.10402	15.1758	2.56145e-35	1.38921e-33	69.5566
IL2RA	3.66746	0.358681	14.955	1.24506e-34	6.2715e-33	67.9822
FCGR1A	3.66072	0.683068	16.7918	2.57119e-40	2.16922e-38	81.018
AOX1	3.66056	-0.725823	12.9988	1.53803e-28	4.94217e-27	54.0205
GPR133	3.65958	-0.468245	13.8977	2.45002e-31	9.5309e-30	60.4314
ADAM6	3.65373	7.73811	9.26274	2.84569e-17	3.46435e-16	28.254
MT2A	3.64763	6.45042	16.5266	1.6829e-39	1.3477e-37	79.147
MEOX2	3.64434	-1.6918	15.7792	3.43101e-37	2.22592e-35	73.8513
GLI2	3.64388	0.162613	18.0471	3.80409e-44	4.50796e-42	89.8007
PTGS1	3.63576	3.31018	16.2085	1.61103e-38	1.17956e-36	76.8973
CHST11	3.6341	2.65052	18.891	1.09547e-46	1.54885e-44	95.6266
HGF	3.62712	-1.09748	14.9515	1.2764e-34	6.41361e-33	67.9574
FGF5	3.62577	-3.02832	14.5901	1.70394e-33	7.76276e-32	65.3772
ANK2	3.62387	0.350516	14.5802	1.82977e-33	8.29916e-32	65.3063
FPR3	3.62172	2.39918	16.3586	5.54302e-39	4.22444e-37	77.9598
KIAA1644	3.61838	0.0942661	17.6298	7.03365e-43	7.39471e-41	86.8954
COL6A1	3.61785	7.87619	21.6759	7.76734e-55	2.34174e-52	114.308
CALB2	3.61761	-0.493527	11.098	1.07322e-22	2.21125e-21	40.6427
RPSAP52	3.61737	-2.78997	17.873	1.28265e-43	1.46902e-41	88.5903
ADAMDEC1	3.61704	0.186367	11.8874	4.18598e-25	1.03269e-23	46.1547
MS4A4A	3.61042	1.83939	17.1906	1.53981e-41	1.44806e-39	83.8219
COL8A1	3.59213	2.42326	16.5917	1.06046e-39	8.55922e-38	79.6069
NTM	3.57218	2.09271	20.1197	2.49634e-50	4.92092e-48	103.977
IGSF21	3.56915	-0.751931	16.8595	1.59362e-40	1.37272e-38	81.4944
P2RX1	3.56763	-0.149062	13.6688	1.26624e-30	4.61085e-29	58.7965
KCNJ12	3.56696	-1.01455	15.3573	6.98836e-36	4.02439e-34	70.85
NEGR1	3.56265	0.487421	16.4495	2.90689e-39	2.2833e-37	78.6026
CCL19	3.55894	-0.0570783	9.77135	9.61439e-19	1.38513e-17	31.611
FXYD6	3.55531	3.04847	18.1682	1.63646e-44	2.00893e-42	90.6408
OLFML2B	3.55264	4.16398	20.8273	2.15138e-52	4.79408e-50	108.71
LILRB2	3.54937	1.3133	15.4257	4.28494e-36	2.48152e-34	71.337
AOAH	3.53764	0.192328	13.0563	1.01923e-28	3.32198e-27	54.4298
GLIS1	3.53725	-1.22273	17.0716	3.5642e-41	3.20481e-39	82.986
MXRA8	3.53697	5.2224	20.3838	4.20568e-51	8.70915e-49	105.75
KRT6A	3.53099	4.52253	5.29943	3.00227e-07	1.09695e-06	5.55632
FBLN2	3.52867	4.81407	14.2833	1.53987e-32	6.54955e-31	63.1857
TIMP2	3.52734	7.04681	22.5804	2.13139e-57	7.8028e-55	120.177
GRP	3.52565	-2.8054	12.2498	3.20662e-26	8.52644e-25	48.709
PTGFR	3.5234	-0.69354	13.7812	5.65441e-31	2.14272e-29	59.5989
PKDCC	3.51604	0.924778	13.1071	7.08262e-29	2.34195e-27	54.792
SRPX	3.50812	2.39966	16.1264	2.88853e-38	2.07055e-36	76.3158
DKK2	3.50751	-0.26767	14.709	7.26414e-34	3.39231e-32	66.226
FMOD	3.50424	4.30295	21.6659	8.29534e-55	2.46468e-52	114.242
WISP2	3.49452	0.540575	10.4861	7.43975e-21	1.31598e-19	36.4338
MSRB3	3.49406	3.52817	22.9853	1.57075e-58	6.57183e-56	122.771
TLR8	3.48971	-0.72139	14.9603	1.19902e-34	6.0694e-33	68.0197
KLK5	3.48286	-2.58427	6.8566	8.21798e-11	4.77271e-10	13.5711
CCDC8	3.48265	1.6301	13.5042	4.1206e-30	1.45649e-28	57.6222
NRP2	3.4789	4.07115	23.1536	5.34242e-59	2.43389e-56	123.844
MRC1	3.47888	2.50689	15.7997	2.96232e-37	1.93409e-35	73.9976
HK3	3.4752	0.928852	14.8144	3.41203e-34	1.66152e-32	66.9784
HAND2	3.47113	-0.0651321	14.5361	2.50959e-33	1.13075e-31	64.9917
C1QB	3.47026	5.62256	15.0676	5.55806e-35	2.90678e-33	68.7852
KRT14	3.46235	4.34166	6.4816	6.69075e-10	3.45683e-09	11.5138
ANKRD29	3.46014	-1.35764	15.0633	5.72972e-35	2.98893e-33	68.7549
RRAD	3.45715	2.2035	12.5979	2.69188e-27	7.76176e-26	51.1731
CXCL5	3.45478	-0.262063	8.48169	4.48551e-15	4.23572e-14	23.2468
LILRA6	3.45461	0.09646	15.7608	3.91164e-37	2.52178e-35	73.7208
AQP9	3.44871	0.428749	12.9993	1.53236e-28	4.93168e-27	54.0242
CXCL12	3.4455	3.60601	15.1308	3.53411e-35	1.88679e-33	69.2361
CLEC4E	3.44479	-1.06068	13.5294	3.44047e-30	1.22241e-28	57.8018
TGFB3	3.43994	3.63329	25.4392	3.33504e-65	2.97268e-62	138.049
PNMAL1	3.43817	-0.0614792	12.2504	3.19296e-26	8.50115e-25	48.7133
GBP5	3.43706	2.55858	10.583	3.81692e-21	6.87011e-20	37.0963
SHOX2	3.43618	-0.710858	15.6442	8.98837e-37	5.56709e-35	72.8923
COL5A3	3.43591	4.06389	19.9257	9.28648e-50	1.73075e-47	102.669
CD209	3.4285	1.53129	14.9118	1.69744e-34	8.46696e-33	67.6736
HSPB6	3.42771	2.3917	12.1095	8.68197e-26	2.24168e-24	47.7186
LILRA5	3.42581	-0.379296	15.4633	3.27521e-36	1.92393e-34	71.6046
CHST15	3.41966	3.31048	18.2482	9.37774e-45	1.17947e-42	91.1953
MAOB	3.41898	1.01163	13.2603	2.36664e-29	8.00636e-28	55.8827
BCAT1	3.41511	3.79433	13.7559	6.77501e-31	2.5392e-29	59.419
MUC16	3.41428	-1.03604	6.48661	6.50899e-10	3.36632e-09	11.5408
PRELP	3.41393	2.95407	13.9926	1.24032e-31	4.93744e-30	61.1089
TREM1	3.41365	0.499712	12.2102	4.24797e-26	1.12226e-24	48.4294
CD109	3.41156	3.88127	14.1065	5.47661e-32	2.21889e-30	61.9226
DACT1	3.40917	2.18375	19.1637	1.6797e-47	2.51355e-45	97.4939
MN1	3.40185	1.25237	18.9067	9.83413e-47	1.40007e-44	95.734
CPA3	3.39948	1.22361	12.1451	6.74626e-26	1.75737e-24	47.9695
MSR1	3.39498	2.78399	17.7226	3.6718e-43	4.09106e-41	87.5428
CYS1	3.3912	0.25181	15.5305	2.02542e-36	1.20357e-34	72.0832
VSNL1	3.39072	0.364909	10.2037	5.14191e-20	8.48064e-19	34.5154
TNFRSF19	3.39051	1.79343	13.941	1.79545e-31	7.0922e-30	60.7408
DSG3	3.38704	0.540125	5.4608	1.36969e-07	5.23879e-07	6.31833
SPON1	3.38385	3.43833	13.7784	5.76671e-31	2.17722e-29	59.5794
PDZRN4	3.38328	-2.31343	12.2845	2.50731e-26	6.7105e-25	48.9537
SPON2	3.37864	5.0106	22.6096	1.76486e-57	6.57843e-55	120.365
C1QC	3.37542	5.40236	15.0677	5.55404e-35	2.90678e-33	68.7859
KLHL4	3.37532	-2.22163	15.7367	4.64437e-37	2.96618e-35	73.5498
DCLK1	3.37139	-0.24224	13.8234	4.17689e-31	1.60057e-29	59.9004
CPA4	3.36928	0.405896	9.21653	3.85833e-17	4.62031e-16	27.9525
C3AR1	3.36785	1.9764	16.8627	1.55758e-40	1.34734e-38	81.5172
PDPN	3.36738	4.32648	18.249	9.33004e-45	1.17947e-42	91.2004
FCGR2A	3.36454	4.33785	18.2387	1.00178e-44	1.25228e-42	91.1296
ST6GALNAC5	3.36406	0.747007	15.0839	4.94388e-35	2.61223e-33	68.9018
KRT81	3.36369	0.0215597	8.54206	3.05446e-15	2.94264e-14	23.6267
C1QA	3.3605	5.69818	14.9588	1.21164e-34	6.11819e-33	68.0092
IL7R	3.35705	-0.183742	12.0288	1.5385e-25	3.92786e-24	47.1498
MFI2	3.35511	1.94883	11.3177	2.30976e-23	4.99499e-22	42.1688
PI15	3.35332	0.739502	11.4683	8.03181e-24	1.80548e-22	43.2184
NCAM1	3.34783	0.276851	13.0713	9.15551e-29	3.00797e-27	54.5366
FLRT2	3.34241	1.21609	12.45	7.72536e-27	2.15187e-25	50.1245
MKX	3.33932	-1.81047	13.7424	7.46551e-31	2.78781e-29	59.3224
CTGF	3.33837	6.13189	16.8124	2.22374e-40	1.89165e-38	81.1626
KCNE4	3.33669	1.67249	18.9608	6.77387e-47	9.84902e-45	96.1053
C13orf33	3.33667	1.68498	15.8237	2.49708e-37	1.64607e-35	74.1677
HEPH	3.33534	2.76275	17.6975	4.37718e-43	4.77322e-41	87.3678
GAS7	3.33174	3.01925	17.8533	1.47161e-43	1.67608e-41	88.4534
CLSTN2	3.32978	-0.679366	14.0375	8.98732e-32	3.61273e-30	61.4296
GEM	3.31663	2.68076	16.8367	1.87247e-40	1.59948e-38	81.3338
GNG4	3.31492	0.286901	10.2122	4.85361e-20	8.02451e-19	34.5727
CSF3	3.31144	-1.21081	8.49853	4.0301e-15	3.8286e-14	23.3527
KRT6C	3.30539	1.06119	5.58881	7.26542e-08	2.88101e-07	6.9349
IL21R	3.29904	0.432273	13.1695	4.53391e-29	1.51384e-27	55.2358
NAV3	3.29404	-0.551685	14.9184	1.61901e-34	8.09545e-33	67.7207
BGN	3.29392	7.90491	21.5003	2.46977e-54	6.84228e-52	113.156
COPZ2	3.2909	2.5439	19.2811	7.51413e-48	1.20349e-45	98.2949
TM4SF19	3.2888	-0.910136	11.3835	1.45688e-23	3.22196e-22	42.6267
FAIM2	3.28664	-1.66636	14.3841	7.46865e-33	3.24396e-31	63.906
BACH2	3.28625	-0.0583054	16.7578	3.27106e-40	2.72602e-38	80.7783
SPEG	3.27504	2.04343	11.7883	8.4356e-25	2.04177e-23	45.4581
HPSE2	3.2665	-3.01633	11.6504	2.23128e-24	5.23381e-23	44.4913
NCAM2	3.2612	-2.656	12.5784	3.09322e-27	8.88153e-26	51.0348
FCGR1C	3.2589	-0.731827	16.1465	2.50363e-38	1.80728e-36	76.4582
KLK6	3.25847	-1.36233	6.40598	1.01235e-09	5.11187e-09	11.108
IGFBP5	3.25356	6.67386	11.9984	1.90793e-25	4.81705e-24	46.9358
MGC29506	3.25354	1.45863	9.07943	9.48686e-17	1.08411e-15	27.0617
ZNF385B	3.25084	-2.61408	12.601	2.63434e-27	7.60656e-26	51.1946
RARRES2	3.24735	4.84925	15.4426	3.79781e-36	2.2119e-34	71.4572
DPYSL3	3.24499	5.90558	16.2509	1.19199e-38	8.85398e-37	77.1973
TNFSF4	3.23987	0.943252	18.6368	6.33831e-46	8.66278e-44	93.8785
CR1	3.23933	-0.678058	12.9662	1.94175e-28	6.19097e-27	53.7886
PTGDS	3.22658	2.96026	11.274	3.13729e-23	6.74897e-22	41.8645
B4GALNT1	3.21963	0.00245535	11.9077	3.62709e-25	8.99141e-24	46.2971
GPR68	3.21625	2.93581	18.499	1.64457e-45	2.20362e-43	92.929
ADAMTS14	3.21509	2.17211	19.6259	7.12441e-49	1.25912e-46	100.641
SERPINB7	3.21475	-1.66266	8.03683	7.31888e-14	6.10184e-13	20.4886
EMP3	3.21464	3.9243	19.6046	8.23706e-49	1.44332e-46	100.496
NKAIN4	3.20712	-2.72827	12.6337	2.08575e-27	6.10856e-26	51.4268
PCSK1	3.20672	-1.41455	14.5682	1.99406e-33	9.02433e-32	65.2207
PTX3	3.20638	0.103127	11.2483	3.75594e-23	8.02089e-22	41.6857
LTF	3.20413	0.342368	7.45868	2.46196e-12	1.71152e-11	17.0217
CYBB	3.19925	3.47122	14.8896	1.98925e-34	9.85064e-33	67.5156
PPAPDC3	3.19923	-0.0982659	18.3026	6.42528e-45	8.23279e-43	91.5719
BCL2A1	3.19875	0.684347	13.9166	2.13952e-31	8.40274e-30	60.5662
SIGLEC7	3.19868	-0.542191	16.504	1.97548e-39	1.56974e-37	78.9873
CDX1	3.1973	-2.23232	13.262	2.337e-29	7.91914e-28	55.8953
KLF17	3.19718	-3.51728	17.5928	9.11447e-43	9.29631e-41	86.6373
NBLA00301	3.19362	-1.92211	13.044	1.11311e-28	3.61075e-27	54.3422
NTN1	3.19136	1.66414	12.3419	1.66708e-26	4.49104e-25	49.3596
C1QTNF1	3.18941	4.27357	18.2578	8.77631e-45	1.11754e-42	91.2613
TNFAIP8L3	3.18738	0.739825	16.7242	4.14952e-40	3.43021e-38	80.5414
SERPINF1	3.18647	5.64149	16.6735	5.94082e-40	4.8523e-38	80.184
TMEM150B	3.18453	-2.16841	13.1097	6.95367e-29	2.30302e-27	54.8103
TNN	3.18047	-2.03049	13.7116	9.31586e-31	3.44737e-29	59.102
PXDN	3.17205	5.42509	19.4825	1.89506e-48	3.13311e-46	99.6665
ANGPTL1	3.16951	-0.775894	12.0172	1.66993e-25	4.25812e-24	47.0683
RNASE2	3.16831	-1.44848	15.5345	1.96881e-36	1.17333e-34	72.1115
MYH11	3.16579	5.87932	9.96497	2.60378e-19	3.99252e-18	32.9064
CYP1B1	3.16111	2.48682	10.6087	3.19877e-21	5.80337e-20	37.2717
SV2B	3.16083	-2.00058	11.9338	3.01607e-25	7.51305e-24	46.4805
CD14	3.1598	4.98254	17.1274	2.40364e-41	2.22973e-39	83.3784
CXCL10	3.15863	3.22394	8.363	9.5133e-15	8.71068e-14	22.5037
CDO1	3.15286	-1.84952	11.9119	3.51948e-25	8.7458e-24	46.3271
NCF2	3.14833	2.55367	16.6783	5.74126e-40	4.70806e-38	80.218
CD38	3.14769	-0.362012	10.9331	3.38343e-22	6.72781e-21	39.5023
SERPINA1	3.14674	4.3396	10.2392	4.03731e-20	6.73465e-19	34.7554
LILRA3	3.14169	-2.12309	11.8565	5.21026e-25	1.27617e-23	45.9371
PCOLCE2	3.14103	-0.0954185	11.1894	5.671e-23	1.19242e-21	41.2764
COL12A1	3.13937	6.84102	16.941	8.95837e-41	7.84853e-39	82.0681
CD70	3.13922	-1.49191	11.3179	2.30795e-23	4.99499e-22	42.1695
GPR176	3.13912	0.647511	15.5052	2.42653e-36	1.42949e-34	71.9033
ALOX5AP	3.13843	2.44797	15.2796	1.21841e-35	6.84344e-34	70.2964
DOCK2	3.13831	2.10137	14.5979	1.61072e-33	7.35443e-32	65.4332
PODN	3.13786	3.80251	14.2816	1.55918e-32	6.61797e-31	63.1733
MYLK	3.13744	5.29069	17.6815	4.89543e-43	5.25451e-41	87.2564
FCGR1B	3.13674	0.840939	15.8735	1.75044e-37	1.16135e-35	74.5215
SCARF2	3.13187	2.98594	19.8167	1.94494e-49	3.5286e-47	101.933
CRYAB	3.12854	2.81131	15.9228	1.23173e-37	8.30648e-36	74.8715
JPH2	3.12807	2.01613	13.0171	1.34852e-28	4.36745e-27	54.1513
CALD1	3.1262	6.90337	23.9696	3.01819e-61	1.76788e-58	128.992
NCKAP1L	3.12589	2.48296	14.3243	1.14751e-32	4.93187e-31	63.4785
ZFHX4	3.12285	1.02914	10.4201	1.17042e-20	2.03345e-19	35.9841
ITGB2	3.12203	4.62247	15.2541	1.46242e-35	8.16925e-34	70.1147
CD300C	3.12024	-0.795553	15.9915	7.54792e-38	5.158e-36	75.3592
PDZRN3	3.11922	2.27726	14.5408	2.42692e-33	1.09591e-31	65.0251
KCNMB1	3.11844	1.65331	15.7513	4.18687e-37	2.69061e-35	73.6531
CHI3L2	3.11686	0.454535	9.45944	7.73767e-18	1.01296e-16	29.5441
PRRX2	3.1162	1.15145	15.777	3.48523e-37	2.25397e-35	73.8357
CSF1R	3.11186	4.1013	15.0118	8.28721e-35	4.25805e-33	68.3875
FAM26E	3.11161	1.02256	22.678	1.1343e-57	4.30634e-55	120.804
IL10	3.11045	-1.42382	16.1383	2.65524e-38	1.91e-36	76.3997
S100A8	3.10739	4.80666	6.95012	4.8188e-11	2.88861e-10	14.0955
LY96	3.10316	1.0466	18.0472	3.80319e-44	4.50796e-42	89.801
ACTA2	3.09968	7.51937	17.0434	4.34888e-41	3.87637e-39	82.7878
XPNPEP2	3.09892	-2.31148	10.4669	8.48982e-21	1.49656e-19	36.3028
RCN3	3.0986	4.71905	17.6495	6.12902e-43	6.51042e-41	87.0326
C4orf7	3.09603	-2.60669	7.47175	2.27735e-12	1.58917e-11	17.0985
FPR2	3.09568	-1.67554	13.0031	1.49102e-28	4.80618e-27	54.0514
F13A1	3.09276	3.25677	14.1741	3.3713e-32	1.39626e-30	62.4056
ITGAM	3.09189	1.90905	15.2974	1.07241e-35	6.05663e-34	70.4235
DOK5	3.09065	-0.926565	13.6355	1.60733e-30	5.82187e-29	58.5591
GZMB	3.08998	1.38513	9.64587	2.23107e-18	3.10728e-17	30.7766
LGI2	3.08978	0.745759	15.1867	2.36888e-35	1.29505e-33	69.6344
C5AR1	3.08749	2.50267	18.1711	1.60435e-44	1.98137e-42	90.6606
TMEM45A	3.08151	4.0303	11.08	1.21722e-22	2.49543e-21	40.5176
MMP2	3.0804	8.03008	16.3665	5.24133e-39	4.02444e-37	78.0155
MT1G	3.07998	0.500305	10.9586	2.83397e-22	5.68486e-21	39.6783
HCK	3.07894	2.67138	15.1633	2.80037e-35	1.50289e-33	69.4678
EVI2A	3.07813	1.65843	16.6725	5.9823e-40	4.86679e-38	80.177
KCNQ5	3.07683	-2.63871	12.702	1.2815e-27	3.80204e-26	51.9113
CCIN	3.07549	-3.1169	21.0711	4.23756e-53	1.02205e-50	110.327
PMEPA1	3.07516	5.75663	15.5351	1.95945e-36	1.17116e-34	72.1162
FOXD1	3.07477	-0.161718	8.31907	1.25503e-14	1.13897e-13	22.23
ANXA6	3.07198	5.55111	23.786	9.60275e-61	5.18068e-58	127.841
PI3	3.0717	1.78281	5.43778	1.53341e-07	5.82481e-07	6.20861
PRND	3.07086	-2.36128	12.3583	1.48319e-26	4.03273e-25	49.4758
GAP43	3.07021	-1.90794	11.1124	9.70559e-23	2.0056e-21	40.7426
SLCO2B1	3.06841	3.7164	15.3405	7.87689e-36	4.51073e-34	70.7308
C4A	3.06766	5.4842	14.1855	3.10658e-32	1.29711e-30	62.487
MYL9	3.06699	7.20262	17.536	1.35816e-42	1.35163e-40	86.2401
FCER1G	3.06675	3.43944	15.6409	9.20682e-37	5.68521e-35	72.8683
CD84	3.0654	-0.505419	12.7974	6.48712e-28	1.97611e-26	52.5886
PPEF1	3.06367	-1.91032	16.6051	9.64609e-40	7.81639e-38	79.7012
SLC22A3	3.0625	0.503905	11.1582	7.05122e-23	1.47357e-21	41.06
LMOD1	3.06099	3.63266	13.5948	2.15182e-30	7.75299e-29	58.2688
RAB3IL1	3.06057	2.35075	19.9979	5.6902e-50	1.09023e-47	103.157
CLEC4G	3.05634	-2.3266	11.1275	8.73938e-23	1.81526e-21	40.8468
PCSK5	3.0559	0.151894	14.0776	6.7373e-32	2.71892e-30	61.7164
NID2	3.05242	3.67641	19.4955	1.73356e-48	2.8894e-46	99.7552
DACT3	3.05235	1.5455	16.9479	8.53362e-41	7.50848e-39	82.1165
GZMK	3.05121	-0.196995	10.6407	2.5641e-21	4.70606e-20	37.4912
SGCA	3.04825	-0.5055	10.3865	1.47392e-20	2.54351e-19	35.7553
RGS1	3.04448	4.37384	12.9929	1.60425e-28	5.1469e-27	53.9785
S100A7	3.04435	0.143381	5.01111	1.17077e-06	3.68299e-06	4.23837
CCL13	3.04179	0.388174	10.193	5.53255e-20	9.0811e-19	34.4428
RGMA	3.04042	0.69119	9.90729	3.84591e-19	5.80596e-18	32.5195
CTSG	3.03971	-1.22314	9.5903	3.23516e-18	4.43342e-17	30.4082
PDGFRB	3.03607	5.86593	21.4972	2.52072e-54	6.88025e-52	113.136
ADAMTSL1	3.03394	0.325672	13.7122	9.27111e-31	3.43702e-29	59.1068
KAL1	3.03386	1.15936	15.8425	2.1836e-37	1.44407e-35	74.3013
PDGFRL	3.03184	1.71746	12.1594	6.09327e-26	1.59131e-24	48.0707
ANPEP	3.02106	3.34138	11.5383	4.91028e-24	1.11975e-22	43.7074
C1R	3.019	7.22932	19.947	8.03305e-50	1.51088e-47	102.814
DDIT4L	3.01815	-1.49451	11.5998	3.18523e-24	7.37024e-23	44.1375
MFAP4	3.01715	4.50942	12.0682	1.16409e-25	2.99435e-24	47.427
PILRA	3.0154	1.19549	16.3917	4.38293e-39	3.41652e-37	78.1937
IL24	3.01451	-1.10713	9.70004	1.55198e-18	2.1958e-17	31.1363
ATP10A	3.01287	1.53742	16.3333	6.63637e-39	5.03897e-37	77.7805
TMEM158	3.00925	2.95889	15.735	4.7035e-37	2.99461e-35	73.5372
EGR2	3.00482	2.07697	14.7903	4.05302e-34	1.96433e-32	66.807
LILRB3	3.00031	0.882944	16.3786	4.81109e-39	3.72197e-37	78.1008
TRPS1	2.99896	2.18135	14.0293	9.52796e-32	3.82256e-30	61.3714
CACNA2D1	2.99767	-2.20022	9.44501	8.516e-18	1.10919e-16	29.4491
CREB3L1	2.99724	4.03312	13.8628	3.14827e-31	1.21549e-29	60.1818
TPM2	2.9951	6.91675	17.9181	9.35807e-44	1.09006e-41	88.9043
SERPINE2	2.99329	3.43484	11.1123	9.71448e-23	2.0056e-21	40.7417
SLAMF8	2.99105	2.96398	15.5712	1.51423e-36	9.18437e-35	72.3729
SPSB4	2.9906	-2.64692	13.4171	7.69663e-30	2.69264e-28	57.0005
COL6A6	2.98983	-2.53571	12.7021	1.28021e-27	3.80204e-26	51.9123
ADAMTS4	2.9889	3.8776	16.1202	3.02005e-38	2.12763e-36	76.2714
MCHR1	2.9858	-2.38287	14.7469	5.53343e-34	2.63204e-32	66.497
SIGLEC9	2.98362	-0.335787	15.6563	8.24845e-37	5.12429e-35	72.9778
MRO	2.98325	-2.08021	16.2308	1.37545e-38	1.01068e-36	77.0547
SLC16A1	2.9793	4.32853	11.6041	3.0913e-24	7.1772e-23	44.1673
MS4A6A	2.97883	3.5072	15.435	4.00786e-36	2.32763e-34	71.4036
CMKLR1	2.97721	2.14454	14.9917	9.57572e-35	4.89556e-33	68.2436
PCOLCE	2.97321	5.42427	18.6876	4.46091e-46	6.17926e-44	94.2283
ZNF521	2.97279	1.52381	17.7211	3.71163e-43	4.11309e-41	87.5321
TPSB2	2.9711	3.25492	11.2366	4.07496e-23	8.67506e-22	41.6047
SCN1B	2.97095	1.17972	18.3443	4.8091e-45	6.23996e-43	91.8604
PLXNC1	2.96933	0.379458	11.5288	5.24943e-24	1.19311e-22	43.641
ISLR2	2.96766	-1.10343	14.7262	6.42086e-34	3.02087e-32	66.3489
FCRL5	2.96709	-0.789022	8.92188	2.6497e-16	2.8987e-15	26.045
SPOCK1	2.96411	3.82883	10.5914	3.60181e-21	6.50006e-20	37.1539
CXCL11	2.96388	1.41003	7.36608	4.26815e-12	2.87549e-11	16.4798
CCL26	2.95692	-2.80983	14.4849	3.62396e-33	1.6116e-31	64.6259
NUDT11	2.95127	-0.76119	12.5218	4.63046e-27	1.31663e-25	50.6336
FGFR1	2.95076	4.26532	17.1102	2.71393e-41	2.50622e-39	83.2574
EYA1	2.95075	-1.70125	12.3201	1.94673e-26	5.22381e-25	49.2053
SIGLEC1	2.94753	2.48039	13.2382	2.77109e-29	9.34377e-28	55.7257
THY1	2.9414	6.54297	19.9041	1.07472e-49	1.98494e-47	102.524
GATA6	2.9414	1.56563	13.4124	7.95878e-30	2.77961e-28	56.9671
PTRF	2.93814	7.24955	21.6527	9.04572e-55	2.57564e-52	114.156
OSCAR	2.93713	1.2272	17.5914	9.20653e-43	9.34371e-41	86.6273
ST6GAL2	2.93608	-0.0373798	9.35237	1.57404e-17	1.97366e-16	28.8406
ECM2	2.93605	1.52528	17.6186	7.60834e-43	7.95809e-41	86.8172
NEXN	2.93545	2.60176	16.8107	2.24937e-40	1.90555e-38	81.1512
WDFY4	2.9345	0.904669	12.7411	9.69238e-28	2.91354e-26	52.1892
GPR77	2.93233	-2.32515	16.0917	3.69778e-38	2.56109e-36	76.0698
PRICKLE1	2.93229	2.02808	14.7609	5.00457e-34	2.39717e-32	66.597
UNC5A	2.92873	-2.56231	15.2367	1.65631e-35	9.17729e-34	69.9907
PRR16	2.92848	0.386259	18.1461	1.90817e-44	2.32853e-42	90.4878
EMR1	2.92763	-1.29531	10.5067	6.45765e-21	1.1502e-19	36.5743
SDS	2.92612	1.61866	14.6516	1.09597e-33	5.06049e-32	65.8166
TMEM176B	2.92541	4.7577	16.0456	5.13753e-38	3.52256e-36	75.7423
SIGLEC10	2.92535	1.5522	13.4738	5.12449e-30	1.79585e-28	57.4053
LILRB5	2.92135	0.247544	12.4259	9.16716e-27	2.52942e-25	49.9543
PCDH7	2.9212	3.26993	9.90562	3.88954e-19	5.8675e-18	32.5084
UBE2QL1	2.92034	-0.687905	13.8586	3.24414e-31	1.25015e-29	60.1519
GABRP	2.91848	-0.62075	6.08697	5.61532e-09	2.56563e-08	9.4318
HSD11B1	2.91741	0.251304	13.059	9.99585e-29	3.27296e-27	54.4492
RFX8	2.91368	-2.44522	15.0957	4.5434e-35	2.41306e-33	68.9859
WNT11	2.91158	-0.00767015	9.77204	9.56953e-19	1.38115e-17	31.6157
SCG2	2.91131	-0.20412	12.5387	4.10549e-27	1.16898e-25	50.7533
CXCL2	2.90977	0.79555	9.58325	3.39127e-18	4.64114e-17	30.3615
CCL7	2.90953	-2.95525	11.5811	3.63344e-24	8.37899e-23	44.0067
SPARC	2.90744	9.64781	22.2063	2.41404e-56	7.98231e-54	117.762
P2RY6	2.90678	2.1305	12.7947	6.61235e-28	2.01127e-26	52.5696
AXL	2.90655	4.71463	18.6391	6.23604e-46	8.58021e-44	93.8947
LRIG1	2.90634	3.38972	15.4538	3.50517e-36	2.05313e-34	71.5371
TPSAB1	2.9009	2.52339	11.1901	5.64281e-23	1.18771e-21	41.2813
ANGPTL2	2.9001	5.02657	19.2209	1.13513e-47	1.7745e-45	97.8841
SNAP25	2.89969	-1.59031	11.9551	2.59324e-25	6.50723e-24	46.6307
RNASE6	2.89854	2.16501	15.7508	4.19977e-37	2.69061e-35	73.65
AIF1	2.89489	3.12617	15.1839	2.41673e-35	1.3142e-33	69.6145
FAM19A5	2.89322	0.901701	13.234	2.85603e-29	9.61436e-28	55.6957
CCL8	2.89276	-0.134137	10.5404	5.12112e-21	9.15327e-20	36.8045
LRRC25	2.89068	1.31106	15.6918	6.40149e-37	4.01336e-35	73.2302
FOLR2	2.88962	2.32763	13.3808	9.98116e-30	3.45648e-28	56.7418
FHL1	2.88892	3.61669	13.279	2.06978e-29	7.02527e-28	56.0161
GPR183	2.88863	2.0052	14.3703	8.24601e-33	3.57403e-31	63.8074
MNDA	2.88824	1.19078	13.0048	1.47271e-28	4.75466e-27	54.0637
AKAP2	2.88808	2.3189	8.50108	3.96521e-15	3.77044e-14	23.3687
TGM2	2.88579	7.04113	12.5655	3.39252e-27	9.72729e-26	50.943
LMCD1	2.88325	4.18361	18.3203	5.68501e-45	7.33008e-43	91.6938
SPP1	2.88295	5.82207	10.1614	6.86214e-20	1.11386e-18	34.2291
TMEM200A	2.88233	1.34497	14.971	1.1099e-34	5.63219e-33	68.0966
MMP7	2.88133	3.43075	7.09208	2.12593e-11	1.31992e-10	14.8999
MT1H	2.88021	-2.09059	9.78753	8.62285e-19	1.25196e-17	31.719
MRGPRF	2.87982	2.70336	14.6926	8.17193e-34	3.80756e-32	66.1088
TNFRSF9	2.87762	-1.86834	12.4231	9.3547e-27	2.57424e-25	49.9342
APOE	2.87674	6.24914	13.3392	1.34409e-29	4.6002e-28	56.4457
PDGFC	2.87616	3.0635	17.2459	1.0436e-41	9.9511e-40	84.2093
CST7	2.87234	1.36591	12.6291	2.15538e-27	6.30349e-26	51.3942
GATA5	2.86868	-2.21005	9.8763	4.74109e-19	7.06375e-18	32.312
CLEC5A	2.86656	0.557355	13.6554	1.39362e-30	5.0657e-29	58.7011
TLL1	2.86548	-0.550021	11.1123	9.71343e-23	2.0056e-21	40.7418
ICAM1	2.86274	5.56915	14.748	5.49072e-34	2.6178e-32	66.5047
SCN2B	2.86243	-3.26739	14.2254	2.33314e-32	9.82172e-31	62.772
CSMD2	2.86061	-0.45757	16.1228	2.96366e-38	2.10235e-36	76.2902
FCGR2B	2.85836	1.68086	13.3802	1.00204e-29	3.46421e-28	56.7379
HAVCR2	2.858	2.48185	14.6661	9.88225e-34	4.58362e-32	65.9196
CYBRD1	2.85668	4.96159	16.2351	1.33376e-38	9.83579e-37	77.0854
LRRN2	2.85598	0.0469947	10.2259	4.42051e-20	7.34996e-19	34.6654
SMOC2	2.85543	3.35694	12.6245	2.22714e-27	6.49483e-26	51.3616
PAEP	2.85531	-3.4764	10.1711	6.4224e-20	1.04663e-18	34.2948
CCL4	2.85335	1.2651	11.0003	2.1204e-22	4.29125e-21	39.9664
NOX4	2.85199	1.06598	17.7004	4.28824e-43	4.70124e-41	87.3883
TMEM176A	2.85073	3.8267	15.0803	5.07501e-35	2.66776e-33	68.8757
SGIP1	2.85051	0.13184	17.2091	1.35181e-41	1.27712e-39	83.9516
PCSK9	2.84761	-0.368883	8.01833	8.20706e-14	6.81461e-13	20.3755
DIO3	2.84694	-1.50369	8.78084	6.6034e-16	6.85102e-15	25.1414
HLA.DQA1	2.8464	4.48717	10.397	1.3715e-20	2.37276e-19	35.8268
IRF8	2.84588	1.80201	12.5038	5.26454e-27	1.48662e-25	50.5059
VCAM1	2.84326	3.55026	14.6597	1.03432e-33	4.78657e-32	65.8742
GALNTL2	2.84314	0.605933	11.7416	1.17234e-24	2.80119e-23	45.1309
TYROBP	2.83784	4.13664	15.1441	3.21395e-35	1.72035e-33	69.3306
CD53	2.83443	3.43564	14.2694	1.701e-32	7.1952e-31	63.0866
MRC2	2.83428	6.16691	19.5466	1.22353e-48	2.09031e-46	100.102
TREM2	2.83272	2.12459	13.9465	1.72659e-31	6.83336e-30	60.7797
DOK2	2.83136	1.87615	13.7451	7.32341e-31	2.73973e-29	59.3415
LAIR1	2.82903	2.89045	14.6342	1.24193e-33	5.72155e-32	65.6921
SLC24A3	2.82857	2.00364	12.5476	3.8542e-27	1.10049e-25	50.8161
AMPH	2.82815	-0.7164	13.9337	1.89242e-31	7.46086e-30	60.6884
ITGA5	2.82655	6.68277	21.6841	7.36135e-55	2.28659e-52	114.361
IL32	2.82496	5.56558	13.0453	1.10236e-28	3.58155e-27	54.3518
TNFSF12.TNFSF13	2.82203	1.75295	7.55676	1.3692e-12	9.83878e-12	17.5997
CCL3	2.81955	1.21057	11.15	7.46403e-23	1.55508e-21	41.0035
SAA1	2.81914	0.884582	6.11912	4.7367e-09	2.18808e-08	9.59811
PDLIM4	2.81823	3.29843	11.9082	3.61389e-25	8.96953e-24	46.3008
SCT	2.81776	-2.56402	10.4064	1.2858e-20	2.23014e-19	35.8908
FSTL3	2.81743	4.85884	14.9897	9.70919e-35	4.95144e-33	68.2298
SLC7A7	2.81541	2.68593	15.2812	1.2047e-35	6.78506e-34	70.3077
SOD3	2.81321	3.90481	13.3061	1.70406e-29	5.80316e-28	56.2095
RBM24	2.80877	-1.5624	12.347	1.60692e-26	4.3391e-25	49.3961
SAMSN1	2.80751	1.564	13.7245	8.48949e-31	3.15867e-29	59.1944
FYB	2.80713	2.87817	11.2735	3.14861e-23	6.76621e-22	41.8609
CD80	2.80634	-1.2197	12.0892	1.003e-25	2.58323e-24	47.5751
TMEM130	2.80424	-1.2182	10.9947	2.20411e-22	4.45625e-21	39.9279
TBX18	2.80292	-0.318044	7.73865	4.56274e-13	3.4709e-12	18.683
CD248	2.80255	4.76145	17.4528	2.43548e-42	2.40047e-40	85.6585
CEACAM4	2.80107	-2.3131	12.6158	2.36962e-27	6.89073e-26	51.2999
EDNRA	2.79808	2.79493	19.1024	2.5593e-47	3.80204e-45	97.0745
VIM	2.79739	8.49676	20.4447	2.7924e-51	5.90175e-49	106.158
CHSY3	2.79716	0.703296	18.4176	2.89319e-45	3.77792e-43	92.3664
LRRC17	2.79522	0.860497	12.9084	2.93412e-28	9.25421e-27	53.3779
OSM	2.79393	0.718008	12.6029	2.59886e-27	7.51471e-26	51.2081
ADAMTS6	2.78985	0.238097	14.9049	1.78337e-34	8.87397e-33	67.6244
HAPLN3	2.78927	3.54506	14.412	6.11509e-33	2.67304e-31	64.1051
PLEK	2.78735	2.47026	13.0949	7.72942e-29	2.55171e-27	54.7051
LOC96610	2.7873	7.60569	9.58398	3.37465e-18	4.62149e-17	30.3664
NUDT10	2.78728	-1.91773	12.6032	2.59284e-27	7.50788e-26	51.2104
GLIPR2	2.78521	3.50674	17.9322	8.48149e-44	9.93595e-42	89.0022
PTPRC	2.77892	3.11854	11.2584	3.49897e-23	7.48773e-22	41.7561
KLK7	2.77813	-2.73337	6.22136	2.74704e-09	1.30578e-08	10.1309
MPP1	2.77674	2.8818	17.0792	3.37693e-41	3.06918e-39	83.0398
MXRA5	2.77383	6.05813	12.1688	5.7014e-26	1.49087e-24	48.1368
NTNG2	2.77128	-0.176627	17.4075	3.3489e-42	3.26932e-40	85.3413
ST3GAL6	2.76472	0.303225	18.1936	1.37166e-44	1.70427e-42	90.8166
COL15A1	2.76251	5.33331	15.9089	1.35985e-37	9.05136e-36	74.773
NAP1L3	2.7618	-0.47868	14.7261	6.42457e-34	3.02087e-32	66.3483
KIF26B	2.76158	3.02644	13.6941	1.05557e-30	3.89213e-29	58.9776
PALLD	2.75529	6.34533	21.4954	2.5506e-54	6.88025e-52	113.124
SEMA3A	2.7548	0.94517	11.3343	2.05737e-23	4.47751e-22	42.2837
CD79A	2.7545	0.715885	8.45713	5.24267e-15	4.91674e-14	23.0926
OSMR	2.75439	3.68663	11.5973	3.24289e-24	7.49521e-23	44.1197
DEPDC7	2.75268	0.390088	10.7656	1.0811e-21	2.04462e-20	38.3487
NCF1C	2.75081	-1.07557	11.1511	7.41e-23	1.5454e-21	41.0107
BCHE	2.74768	-1.11249	10.1993	5.30011e-20	8.73453e-19	34.4854
ARSJ	2.74768	0.740265	12.477	6.37265e-27	1.78722e-25	50.3159
ADAM33	2.74617	0.757197	10.1957	5.43274e-20	8.93873e-19	34.4608
BTK	2.7435	0.856069	14.7485	5.4721e-34	2.615e-32	66.5081
DPEP1	2.74277	-2.21826	9.68826	1.67953e-18	2.36972e-17	31.058
NCRNA00162	2.74154	-2.47754	7.12223	1.78458e-11	1.11849e-10	15.0721
SERPING1	2.74079	7.11701	13.7998	4.94484e-31	1.88428e-29	59.7324
KIRREL	2.74011	1.07433	10.8384	6.53025e-22	1.26299e-20	38.8493
CCL2	2.73965	3.32481	12.8912	3.31892e-28	1.04039e-26	53.2553
STK32B	2.73719	-0.651221	17.7664	2.70224e-43	3.0607e-41	87.8482
MYO1G	2.73629	1.99846	13.532	3.37639e-30	1.20172e-28	57.8205
CPEB1	2.73475	-3.23413	13.1804	4.19349e-29	1.40246e-27	55.3135
ITGB3	2.73419	1.12177	11.8333	6.13721e-25	1.50142e-23	45.7743
SPI1	2.73343	3.27442	14.3041	1.32619e-32	5.67604e-31	63.3344
SYNM	2.7295	3.65964	11.7773	9.11722e-25	2.20156e-23	45.3809
KCNMA1	2.72805	1.80409	13.562	2.72333e-30	9.74362e-29	58.0344
VENTX	2.72802	-1.32012	14.3406	1.02085e-32	4.41527e-31	63.5949
LIMS3	2.72741	-2.65087	14.0646	7.39729e-32	2.97941e-30	61.6234
HS3ST3B1	2.72612	-2.66277	13.6861	1.11809e-30	4.10054e-29	58.9204
KCNJ8	2.72461	1.93819	16.9008	1.19025e-40	1.03836e-38	81.7851
CYTH4	2.72433	2.54743	14.1782	3.27415e-32	1.36153e-30	62.4347
C2orf40	2.72368	-2.63212	9.156	5.74385e-17	6.72115e-16	27.5585
RHOH	2.72364	0.66606	12.4171	9.7614e-27	2.67896e-25	49.8918
GPX8	2.72238	4.11315	19.1732	1.57429e-47	2.37312e-45	97.5584
SLA	2.72177	2.73712	13.7802	5.69438e-31	2.15388e-29	59.5919
FKBP10	2.72093	5.98303	13.5444	3.08965e-30	1.10158e-28	57.9088
MT1X	2.7155	4.43282	13.3498	1.24629e-29	4.27262e-28	56.5209
PRKCDBP	2.71318	3.77915	19.182	1.48185e-47	2.25032e-45	97.6187
LGALS1	2.71216	7.65864	17.2278	1.18546e-41	1.12514e-39	84.0823
ITGAX	2.71094	2.74205	14.6009	1.57675e-33	7.23154e-32	65.4544
EPDR1	2.7101	2.1162	10.8998	4.26305e-22	8.34061e-21	39.2728
FILIP1L	2.70795	4.35325	17.0789	3.38342e-41	3.06918e-39	83.0378
SIGLEC12	2.70758	-1.4094	9.2761	2.60561e-17	3.18341e-16	28.3413
RIMBP2	2.70705	-2.99118	12.4073	1.04658e-26	2.86845e-25	49.8225
CYR61	2.70533	6.54707	15.1853	2.3926e-35	1.30454e-33	69.6245
MMP12	2.70531	2.68617	6.99743	3.67254e-11	2.23415e-10	14.3625
THBS1	2.70324	7.44337	15.9114	1.33617e-37	8.92277e-36	74.7905
GYPC	2.69928	2.88554	17.8791	1.22869e-43	1.41514e-41	88.6331
GLIPR1	2.69904	3.76006	19.2083	1.23718e-47	1.89279e-45	97.7983
MGP	2.69494	5.86171	12.3988	1.11185e-26	3.03919e-25	49.7624
GAS6	2.69169	5.86961	15.8	2.958e-37	1.93409e-35	73.999
ABCC9	2.691	1.05693	15.1731	2.6105e-35	1.41208e-33	69.5377
MAGEL2	2.6907	-1.81323	11.3314	2.09944e-23	4.55938e-22	42.2636
HOXD13	2.6891	-0.819196	7.44111	2.73371e-12	1.89081e-11	16.9186
TMEM200B	2.68837	1.89591	10.4206	1.16668e-20	2.02868e-19	35.9873
PTGDR	2.68768	-2.40341	14.4463	4.78113e-33	2.10791e-31	64.35
TNFSF13B	2.68609	-0.157341	12.2292	3.7136e-26	9.84897e-25	48.5631
PDE4B	2.6841	2.22542	15.6009	1.22476e-36	7.49518e-35	72.5842
NCF1	2.68345	0.841371	11.3289	2.13667e-23	4.63043e-22	42.2462
KLK10	2.68238	-0.68254	5.60837	6.58858e-08	2.62787e-07	7.03006
RGS20	2.68158	-0.278203	9.45157	8.15308e-18	1.0653e-16	29.4923
BVES	2.67961	0.977192	12.9785	1.77775e-28	5.68573e-27	53.8764
GNB4	2.67825	4.03787	19.5793	9.78927e-49	1.70076e-46	100.324
CCL5	2.67644	4.23068	9.79869	7.99899e-19	1.16634e-17	31.7934
TMEM119	2.67432	3.26437	13.7685	6.19208e-31	2.32924e-29	59.5085
IGF2BP3	2.67364	1.50264	6.93954	5.11982e-11	3.05298e-10	14.036
SLC2A5	2.67362	1.38085	11.9546	2.60233e-25	6.52206e-24	46.6272
TDO2	2.67088	1.24726	10.921	3.67939e-22	7.27399e-21	39.419
FGF14	2.66643	0.0170136	10.5961	3.48819e-21	6.30612e-20	37.1857
SBSN	2.66415	0.13556	5.71979	3.75871e-08	1.55264e-07	7.5766
OLFML1	2.66235	1.62802	17.6173	7.67924e-43	7.99148e-41	86.808
CRISPLD2	2.66223	5.12837	15.6068	1.174e-36	7.20606e-35	72.6263
RASSF9	2.6591	-1.74289	9.73984	1.18814e-18	1.69154e-17	31.4011
C21orf34	2.65879	-2.96889	11.7254	1.31421e-24	3.12922e-23	45.0174
LY86	2.65784	0.90899	14.155	3.86576e-32	1.5916e-30	62.2694
DIRC1	2.65657	-3.83446	18.0011	5.24272e-44	6.17707e-42	89.4813
WNT5B	2.65654	2.62294	9.88475	4.47825e-19	6.69159e-18	32.3686
CR2	2.65639	-2.18397	6.90443	6.25781e-11	3.69184e-10	13.8388
HMCN1	2.65577	1.81633	11.9727	2.28912e-25	5.76525e-24	46.7547
CPVL	2.65082	2.86169	11.5669	4.01583e-24	9.2372e-23	43.9072
GZMA	2.64923	1.13305	8.45267	5.3931e-15	5.04858e-14	23.0647
SELPLG	2.64684	3.17907	14.0803	6.60834e-32	2.67214e-30	61.7357
TM6SF2	2.6446	-1.67713	12.4369	8.47508e-27	2.34477e-25	50.0324
MPEG1	2.64376	3.22504	14.2246	2.34574e-32	9.85452e-31	62.7667
CHRD	2.64334	0.924274	13.9812	1.34556e-31	5.34024e-30	61.0279
SRGN	2.64163	5.12121	14.874	2.2247e-34	1.09636e-32	67.4042
PRKG1	2.63973	-1.26757	12.1982	4.62877e-26	1.2166e-24	48.344
TMEM59L	2.63592	-2.3098	10.819	7.4726e-22	1.43576e-20	38.7154
LYZ	2.63017	5.57956	9.75124	1.10056e-18	1.57498e-17	31.4771
CYTIP	2.62943	1.84653	12.8086	5.9882e-28	1.8323e-26	52.6682
FGF1	2.62915	0.334594	13.7927	5.20508e-31	1.97977e-29	59.6813
C1orf38	2.62727	3.54263	16.7373	3.783e-40	3.13989e-38	80.6335
IL11	2.62424	1.10965	10.1578	7.03255e-20	1.13613e-18	34.2048
PRF1	2.6233	2.02548	10.4318	1.08036e-20	1.88177e-19	36.0636
VNN1	2.62211	-1.07066	10.0395	1.57121e-19	2.46642e-18	33.4073
MDGA1	2.62069	1.73372	10.9275	3.51671e-22	6.97929e-21	39.4639
CLEC11A	2.61945	3.38948	16.1667	2.16958e-38	1.57725e-36	76.6008
IL12RB2	2.619	-0.503393	8.17858	3.0298e-14	2.65444e-13	21.3594
HSD17B6	2.61744	1.25874	14.1851	3.11596e-32	1.29838e-30	62.484
CXorf21	2.61712	-1.18082	13.3835	9.78798e-30	3.40107e-28	56.7613
HSPB2	2.6171	0.532043	15.8014	2.92795e-37	1.92391e-35	74.0092
NLRP3	2.61658	0.313166	13.7764	5.84948e-31	2.20442e-29	59.5652
CD86	2.61385	2.38684	14.7422	5.7254e-34	2.71077e-32	66.463
MMP23B	2.61361	1.90639	12.9314	2.48959e-28	7.88859e-27	53.5413
MYADM	2.61197	5.63542	14.6917	8.22432e-34	3.82329e-32	66.1024
HTRA1	2.60912	6.43768	18.1356	2.05323e-44	2.49073e-42	90.4149
PLP1	2.60435	-2.75192	9.20832	4.0726e-17	4.85703e-16	27.899
PSD	2.60327	1.408	11.397	1.32497e-23	2.93973e-22	42.721
ENPP1	2.60241	1.00721	10.4875	7.36806e-21	1.30492e-19	36.4434
RBP1	2.59846	3.47973	12.4456	7.96764e-27	2.21635e-25	50.0938
LGALS7B	2.59378	-1.60672	5.24847	3.83354e-07	1.30312e-06	5.31928
S100A7A	2.5928	-2.39497	5.30265	2.95612e-07	1.08143e-06	5.57135
GPR34	2.59231	0.694607	14.3347	1.06489e-32	4.59604e-31	63.5529
FGL2	2.59118	3.12359	13.5908	2.21414e-30	7.96353e-29	58.2404
FAM70A	2.59085	-1.59345	12.4593	7.2284e-27	2.01893e-25	50.1906
CCL4L2	2.59085	0.341574	9.44829	8.33291e-18	1.08742e-16	29.4707
ADRB3	2.58968	-2.97242	10.9487	3.03658e-22	6.08532e-21	39.6097
CD300LF	2.58774	0.0139584	12.9251	2.60451e-28	8.23997e-27	53.4964
RBMS3	2.58761	-1.18724	15.3188	9.20544e-36	5.24225e-34	70.5756
SERPINB2	2.58698	0.233905	5.46144	1.36535e-07	5.22319e-07	6.32141
NFAM1	2.5861	1.72523	13.7098	9.43671e-31	3.4858e-29	59.0892
CALML5	2.58578	-0.0383747	4.78239	3.31478e-06	9.83164e-06	3.23389
COL14A1	2.58551	3.9751	13.21	3.39115e-29	1.13784e-27	55.5248
DOCK11	2.58535	2.33104	14.7439	5.65387e-34	2.6831e-32	66.4756
OLR1	2.58475	2.14552	8.84655	4.31858e-16	4.58732e-15	25.5616
RPLP0P2	2.58373	1.27218	14.8785	2.15409e-34	1.06412e-32	67.4363
SIRPA	2.58357	4.66646	15.392	5.45048e-36	3.14761e-34	71.0975
PRSS35	2.58344	-2.18561	11.6208	2.74757e-24	6.40819e-23	44.2844
HAND1	2.58342	-3.52155	9.98148	2.32841e-19	3.60263e-18	33.0172
MAP1A	2.58278	2.87241	17.2991	7.17252e-42	6.90346e-40	84.5828
FLNA	2.58214	9.19145	19.0945	2.7018e-47	3.98486e-45	97.0206
MFAP2	2.57971	5.45926	11.7148	1.41631e-24	3.36452e-23	44.943
ADORA1	2.57948	0.301902	13.911	2.22668e-31	8.69506e-30	60.5265
CD33	2.57943	-0.0385471	14.4157	5.95297e-33	2.60773e-31	64.1318
C8orf85	2.57846	-2.86628	10.603	3.32603e-21	6.02358e-20	37.2329
PLA2G2D	2.57781	-1.51992	7.15756	1.45294e-11	9.21049e-11	15.2743
MGC12916	2.57151	-2.26001	13.826	4.09783e-31	1.57322e-29	59.9194
PCBP3	2.56987	-1.13244	11.2035	5.13775e-23	1.08587e-21	41.3745
TNFRSF8	2.56961	-0.70081	12.6247	2.22387e-27	6.49452e-26	51.363
GRIA3	2.56624	-2.44072	10.7757	1.00821e-21	1.91382e-20	38.418
NRXN2	2.56587	-0.0501764	12.1366	7.16403e-26	1.85911e-24	47.9097
ACOX2	2.56522	-0.65759	10.5859	3.74081e-21	6.74497e-20	37.1163
MT1A	2.55676	-2.23302	8.02675	7.7902e-14	6.48161e-13	20.4269
REEP2	2.55548	0.837471	12.0526	1.29984e-25	3.33934e-24	47.3174
ISM1	2.55461	0.908563	10.7059	1.63497e-21	3.05269e-20	37.938
HAS2	2.55365	1.92171	8.25185	1.915e-14	1.70471e-13	21.8125
TBXAS1	2.55299	2.1112	12.5477	3.85086e-27	1.10049e-25	50.8169
UNC5C	2.55009	-2.18869	12.3469	1.60856e-26	4.3391e-25	49.3951
LOC100126784	2.54955	-0.70753	10.6708	2.08262e-21	3.84995e-20	37.6977
C19orf59	2.54843	-2.04567	11.8252	6.49965e-25	1.58441e-23	45.7173
FAM69C	2.5468	-3.4932	12.5893	2.86336e-27	8.24462e-26	51.1117
IDO1	2.54623	2.27412	6.21857	2.78837e-09	1.32355e-08	10.1163
F2RL2	2.54592	-0.404415	10.1611	6.87764e-20	1.11549e-18	34.2269
MSLN	2.54583	-0.104476	5.0051	1.20377e-06	3.78099e-06	4.21151
IGJ	2.54414	3.6711	6.71362	1.84344e-10	1.02279e-09	12.778
PARVG	2.54371	2.33314	12.7999	6.36939e-28	1.94314e-26	52.6068
RUNX1T1	2.54313	-2.14554	12.0079	1.78454e-25	4.54471e-24	47.0023
TLR1	2.54142	1.03548	14.2909	1.45783e-32	6.22645e-31	63.2402
SLAMF6	2.54019	0.176561	10.0507	1.45601e-19	2.29437e-18	33.4829
TFEC	2.53823	0.458375	10.4799	7.76057e-21	1.37037e-19	36.3919
RASGRP4	2.53796	-0.825016	14.4894	3.50853e-33	1.56366e-31	64.6582
EVI2B	2.53629	2.06887	13.1474	5.31135e-29	1.76766e-27	55.0784
NCF1B	2.53494	-1.23237	10.9479	3.05263e-22	6.10642e-21	39.6044
MMP13	2.53199	2.4099	5.52047	1.02045e-07	3.96375e-07	6.60446
ELN	2.53147	3.90162	9.42131	9.96736e-18	1.28678e-16	29.2932
KLRD1	2.53034	-0.792697	9.06498	1.04274e-16	1.18828e-15	26.9681
HIC1	2.52971	2.38254	19.0294	4.22692e-47	6.18972e-45	96.5749
SNAI1	2.52922	1.54461	17.0983	2.9515e-41	2.70836e-39	83.1739
GGT5	2.52793	4.24752	16.2947	8.72868e-39	6.55482e-37	77.5076
CD37	2.52649	2.67856	12.7057	1.24757e-27	3.71752e-26	51.938
CDA	2.52436	1.65437	10.543	5.02851e-21	8.9956e-20	36.8226
BIN1	2.52344	3.82828	13.896	2.48113e-31	9.63364e-30	60.4188
LRRK2	2.5231	0.561476	12.7337	1.02172e-27	3.06234e-26	52.1367
SELM	2.51764	4.76997	15.0921	4.66284e-35	2.4701e-33	68.9601
PIK3AP1	2.51668	2.24375	12.733	1.02733e-27	3.07466e-26	52.1312
LOXL2	2.51272	5.17429	19.2359	1.0239e-47	1.6272e-45	97.9868
TM7SF4	2.50772	-3.31733	12.2683	2.81148e-26	7.49522e-25	48.8398
LTBP2	2.50422	6.00844	15.9395	1.09327e-37	7.42157e-36	74.9903
C7	2.50295	0.520771	5.85758	1.85855e-08	7.97783e-08	8.26318
BOC	2.50276	2.73626	15.5394	1.90036e-36	1.1425e-34	72.1467
ROR1	2.50183	-1.54464	10.092	1.10048e-19	1.75571e-18	33.7606
CD180	2.5009	0.432839	12.5634	3.44425e-27	9.8618e-26	50.9279
MT1E	2.49928	3.62292	9.18298	4.81081e-17	5.68124e-16	27.734
SOX11	2.49838	-1.24944	10.688	1.85006e-21	3.44175e-20	37.8153
GDF5	2.4965	-3.10236	11.0467	1.53515e-22	3.12534e-21	40.2871
COL13A1	2.49617	0.659472	13.6753	1.20852e-30	4.41637e-29	58.843
VMO1	2.49609	0.553359	12.4707	6.66637e-27	1.86449e-25	50.2711
CHRNA1	2.4959	-1.67471	10.2236	4.48883e-20	7.44543e-19	34.6502
TSHZ3	2.48835	2.51703	13.9958	1.21224e-31	4.83504e-30	61.1317
CAV1	2.4868	6.17422	12.8208	5.48719e-28	1.68402e-26	52.7551
TNFSF8	2.48673	-1.61828	11.6819	1.7868e-24	4.21049e-23	44.7121
POPDC3	2.48486	-1.13355	6.9971	3.67933e-11	2.23761e-10	14.3607
FERMT2	2.4838	4.30848	18.4727	1.97351e-45	2.61025e-43	92.7474
ECM1	2.4821	4.58293	16.8495	1.7099e-40	1.46672e-38	81.4243
KLK8	2.47931	-2.66847	5.53551	9.47174e-08	3.69656e-07	6.67693
C3	2.47505	6.86244	7.88396	1.8784e-13	1.49783e-12	19.5584
MAP1B	2.47454	4.0925	15.0805	5.0654e-35	2.66776e-33	68.8776
SASH3	2.47392	2.40293	11.8159	6.94176e-25	1.68817e-23	45.6518
MMP16	2.47293	-1.13424	12.8274	5.23472e-28	1.61137e-26	52.802
FCGR2C	2.47227	0.217455	11.6825	1.77863e-24	4.19606e-23	44.7166
SLC2A3	2.46888	4.5706	14.1115	5.28364e-32	2.14495e-30	61.9584
KLK4	2.46824	-2.73282	7.97536	1.07033e-13	8.76312e-13	20.1134
HHIPL1	2.46587	1.10415	12.8343	4.98338e-28	1.5363e-26	52.8509
MEG3	2.4654	1.43666	10.4543	9.25176e-21	1.6225e-19	36.2175
GSTM5	2.46166	-0.424128	10.8108	7.90503e-22	1.516e-20	38.6595
RGS2	2.46122	4.42844	14.0187	1.02849e-31	4.11819e-30	61.2953
MAMDC2	2.46117	0.367549	9.43764	8.94369e-18	1.16268e-16	29.4006
CTLA4	2.46113	0.242999	9.75109	1.10166e-18	1.57498e-17	31.4761
GULP1	2.45978	1.37759	12.8927	3.28171e-28	1.0303e-26	53.2665
LAG3	2.45677	1.46216	8.8379	4.56721e-16	4.83888e-15	25.5062
ACTBL2	2.45658	-3.50166	10.3572	1.80147e-20	3.09313e-19	35.5561
RAB31	2.45261	5.99987	17.6826	4.85843e-43	5.24225e-41	87.2639
PLXDC2	2.45232	2.91811	11.3408	1.96556e-23	4.2868e-22	42.3291
DTX1	2.45192	0.371588	12.4998	5.41533e-27	1.525e-25	50.4778
AGTR1	2.45131	-0.904038	9.14416	6.20772e-17	7.23505e-16	27.4816
SLC38A5	2.45109	3.51972	7.81877	2.80014e-13	2.1819e-12	19.1645
PNMA2	2.44825	-0.321519	12.1428	6.85557e-26	1.78358e-24	47.9535
LRRC32	2.44686	4.3463	16.5082	1.9173e-39	1.52944e-37	79.0171
C1orf162	2.44155	2.15247	15.199	2.16944e-35	1.19238e-33	69.722
CERCAM	2.43891	6.09286	15.5842	1.3804e-36	8.39749e-35	72.465
TGFB2	2.437	2.02302	12.7132	1.18257e-27	3.5341e-26	51.9913
NCRNA00152	2.43659	3.22047	14.8694	2.29985e-34	1.13068e-32	67.3711
FBLN5	2.43565	3.8333	14.1682	3.51681e-32	1.45359e-30	62.3636
FAM110B	2.43545	0.780495	12.8697	3.86837e-28	1.20709e-26	53.1029
FAM167A	2.43493	-0.449026	13.5605	2.75296e-30	9.83248e-29	58.0236
ST8SIA1	2.43452	0.0269849	10.3595	1.77336e-20	3.04742e-19	35.5717
FAM133A	2.43393	-2.86901	6.46194	7.45341e-10	3.82676e-09	11.408
SLC11A1	2.43272	2.68519	16.9487	8.48103e-41	7.49438e-39	82.1226
ADAMTS15	2.4325	-1.49427	8.10633	4.75392e-14	4.05915e-13	20.9145
EVC	2.4319	3.01807	10.764	1.09349e-21	2.06614e-20	38.3374
ITGA4	2.43091	2.22099	13.4927	4.47673e-30	1.57153e-28	57.5397
VSTM2L	2.42983	0.1204	7.15792	1.44994e-11	9.19716e-11	15.2763
HLA.DQA2	2.4289	2.33758	7.69369	5.99429e-13	4.49484e-12	18.4139
ABI3BP	2.4254	1.74309	10.439	1.0283e-20	1.79262e-19	36.1126
EPSTI1	2.42527	3.6192	9.99898	2.06819e-19	3.20484e-18	33.1348
ADAMTS10	2.42476	1.03353	15.2522	1.48244e-35	8.25855e-34	70.1011
HRASLS5	2.42404	-2.35164	7.48699	2.07925e-12	1.45732e-11	17.1881
WIPF1	2.4225	4.5768	18.7787	2.37715e-46	3.31524e-44	94.8551
MMP17	2.42031	0.750746	9.51125	5.48142e-18	7.31606e-17	29.8857
IGLON5	2.42021	-1.69773	11.1163	9.44882e-23	1.95667e-21	40.7692
CLIC4	2.41808	6.42387	15.7828	3.34272e-37	2.17553e-35	73.8773
TCEAL7	2.41685	-0.268561	15.5365	1.94101e-36	1.16352e-34	72.1256
SLC2A14	2.41621	-1.13447	12.393	1.15877e-26	3.15904e-25	49.7213
COL23A1	2.41514	-0.649925	12.4717	6.61622e-27	1.85299e-25	50.2786
EIF5A2	2.41452	1.82998	11.5551	4.36475e-24	9.97566e-23	43.8244
DNAJB5	2.41357	2.82281	18.4521	2.27697e-45	2.99232e-43	92.605
DOCK10	2.41316	1.78819	11.8875	4.18268e-25	1.03269e-23	46.1555
ANTXR1	2.41137	6.46728	17.0979	2.95923e-41	2.70836e-39	83.1713
STRA6	2.41087	2.42586	9.23004	3.53004e-17	4.24454e-16	28.0406
PNOC	2.40954	-2.30501	8.98701	1.73459e-16	1.93476e-15	26.4643
PTPN22	2.40877	0.117311	9.62838	2.50809e-18	3.48127e-17	30.6605
ARHGAP20	2.40761	-0.553839	11.4845	7.16934e-24	1.61693e-22	43.3313
ADAMTS3	2.40671	-1.07256	12.4522	7.60427e-27	2.12102e-25	50.1402
TNIP3	2.40498	-2.54298	9.39357	1.1981e-17	1.53131e-16	29.1109
PDGFRA	2.40494	4.1711	12.5163	4.81531e-27	1.36729e-25	50.5946
ZPLD1	2.40353	-3.35355	12.0402	1.41903e-25	3.63191e-24	47.2301
BAG2	2.40282	3.08354	17.3913	3.75128e-42	3.62759e-40	85.2283
PRR5L	2.4019	2.45484	13.8017	4.87951e-31	1.86285e-29	59.7456
ZEB2	2.40064	3.45576	17.7352	3.36321e-43	3.76771e-41	87.6302
CD300A	2.40003	2.21663	14.7162	6.8958e-34	3.22764e-32	66.2779
ADAMTSL4	2.39968	3.94789	10.2544	3.6396e-20	6.10102e-19	34.8583
CSF2RA	2.39934	1.476	9.95906	2.71015e-19	4.14633e-18	32.8666
SLC16A2	2.39921	2.67397	15.9155	1.2977e-37	8.69417e-36	74.8196
PGM5	2.39828	1.81368	7.11933	1.81493e-11	1.13577e-10	15.0555
BEND6	2.39793	1.04893	12.357	1.49711e-26	4.06521e-25	49.4665
IL10RA	2.39756	3.04975	12.8355	4.94004e-28	1.52524e-26	52.8596
HECW1	2.39705	-1.01837	8.82036	5.11579e-16	5.37565e-15	25.394
F3	2.39562	4.5178	9.16715	5.33837e-17	6.26098e-16	27.631
GPNMB	2.39419	6.6672	8.17232	3.15064e-14	2.75443e-13	21.3208
FLJ16779	2.39257	-2.15442	9.1971	4.38436e-17	5.21671e-16	27.8259
NKG7	2.39254	1.42865	8.54347	3.02719e-15	2.91911e-14	23.6356
CLIP3	2.39212	3.10596	14.4645	4.19635e-33	1.85408e-31	64.4799
HRH2	2.39174	-1.62056	10.3654	1.70318e-20	2.93173e-19	35.6118
DIRAS1	2.38921	-0.697097	7.81376	2.88715e-13	2.24628e-12	19.1343
EREG	2.38662	0.53875	5.40758	1.77745e-07	6.69599e-07	6.06515
LST1	2.38491	1.60033	12.1281	7.60985e-26	1.96982e-24	47.8497
CD300LB	2.38369	-1.59491	13.5181	3.72893e-30	1.32033e-28	57.7216
PLAU	2.38245	6.95749	11.9428	2.82921e-25	7.06475e-24	46.5441
RECK	2.37595	1.87048	16.0824	3.95337e-38	2.71973e-36	76.0033
NRG1	2.3752	-0.634581	7.02177	3.1922e-11	1.95295e-10	14.5003
GGTA1	2.3738	0.985432	12.8711	3.83123e-28	1.19732e-26	53.1125
HES2	2.37343	2.77414	6.34532	1.40815e-09	6.972e-09	10.7849
IL31RA	2.37335	-3.41608	9.61895	2.67144e-18	3.70049e-17	30.598
PMP22	2.37319	5.09139	10.9072	4.05187e-22	7.97191e-21	39.3232
SLC41A2	2.37263	1.369	9.18707	4.68346e-17	5.54684e-16	27.7606
TFPI2	2.36857	1.55867	6.41164	9.81581e-10	4.96139e-09	11.1383
HTR2A	2.3676	-3.78177	13.1304	5.99557e-29	1.98892e-27	54.9578
IGDCC4	2.36347	1.03015	13.2148	3.27753e-29	1.10152e-27	55.5587
PDCD1	2.3612	-0.337439	8.4554	5.30056e-15	4.96649e-14	23.0818
LOC283867	2.36109	-3.59551	12.2089	4.2897e-26	1.13183e-24	48.4197
PPFIA2	2.35923	-3.07654	11.7479	1.12199e-24	2.68714e-23	45.1746
HOXD11	2.35825	0.122712	6.61173	3.25807e-10	1.75312e-09	12.2193
HLA.DPB1	2.35665	6.12535	10.9444	3.12845e-22	6.25111e-21	39.5801
KATNAL1	2.35534	2.27456	15.2785	1.22751e-35	6.87574e-34	70.289
S100B	2.35524	0.781705	9.22829	3.57098e-17	4.29125e-16	28.0292
SLC19A3	2.35361	-1.2276	8.9386	2.37694e-16	2.61285e-15	26.1525
CCL23	2.3526	-2.96789	9.49378	6.15752e-18	8.18116e-17	29.7704
FXYD1	2.35189	-1.43112	8.02285	7.98069e-14	6.63202e-13	20.4031
PAPSS2	2.35083	3.26941	17.0719	3.55514e-41	3.20481e-39	82.9885
SIT1	2.35077	-0.434379	9.18222	4.83518e-17	5.70674e-16	27.729
MFGE8	2.35042	6.01498	19.6749	5.10354e-49	9.17787e-47	100.973
GNAO1	2.35016	0.336209	10.8074	8.09476e-22	1.55094e-20	38.636
ETV1	2.3497	2.08169	14.5121	2.98101e-33	1.33728e-31	64.8204
NXN	2.34817	5.26307	13.0676	9.39652e-29	3.08221e-27	54.5107
RGS9	2.34682	-1.33491	11.2613	3.42939e-23	7.35418e-22	41.7761
ZBP1	2.34423	0.0544391	7.82251	2.73677e-13	2.13658e-12	19.1871
LY6H	2.34368	-1.84315	8.45508	5.31141e-15	4.97438e-14	23.0798
ATP8B2	2.34301	3.38452	15.3253	8.78338e-36	5.01583e-34	70.6223
PTPN7	2.34162	1.94146	10.2583	3.5428e-20	5.95824e-19	34.885
CST2	2.34104	-1.85674	7.62016	9.34976e-13	6.84569e-12	17.9757
LAMA2	2.3402	3.07555	14.1395	4.32141e-32	1.76833e-30	62.1585
HS3ST2	2.33822	-1.22894	9.71953	1.36177e-18	1.9347e-17	31.2659
FBXO17	2.33682	1.70033	9.57761	3.52141e-18	4.80962e-17	30.3242
CCBE1	2.33656	-1.70021	7.05207	2.68e-11	1.64894e-10	14.6722
LILRB1	2.33568	0.990511	10.9342	3.35688e-22	6.6815e-21	39.5101
RUNX3	2.33142	2.4293	10.521	5.85249e-21	1.04332e-19	36.672
ARHGAP9	2.33083	1.9701	10.2258	4.42417e-20	7.35008e-19	34.6646
SEMA3D	2.3304	0.41735	6.02307	7.86092e-09	3.5295e-08	9.10312
SLC6A17	2.33028	-1.982	9.54468	4.38676e-18	5.91664e-17	30.1065
NGF	2.32811	-1.42421	10.303	2.61112e-20	4.43501e-19	35.1878
GDF10	2.32799	-3.50942	11.1808	6.02182e-23	1.2636e-21	41.2167
NTNG1	2.32765	-2.04583	7.8384	2.48339e-13	1.9499e-12	19.2829
NT5E	2.32755	3.92021	9.42798	9.53585e-18	1.23574e-16	29.3371
KRT16	2.32509	5.30923	5.4854	1.21351e-07	4.66934e-07	6.436
PLA2G4C	2.32505	0.930003	12.7845	7.11082e-28	2.15649e-26	52.4973
C9orf110	2.32232	0.335725	10.061	1.35816e-19	2.14584e-18	33.5519
NTRK1	2.32142	-2.85238	12.4393	8.33318e-27	2.30863e-25	50.0492
ELOVL4	2.31978	0.480057	9.96028	2.68788e-19	4.11532e-18	32.8748
TIGIT	2.31555	0.496023	8.63984	1.63499e-15	1.62951e-14	24.2447
HAPLN4	2.31533	-2.32451	11.0288	1.73847e-22	3.52876e-21	40.1636
PIK3R5	2.31261	1.50797	12.547	3.87054e-27	1.10362e-25	50.8119
BMPR1B	2.31128	-0.748509	7.03555	2.94821e-11	1.80908e-10	14.5784
FCN1	2.31104	-0.423386	8.74285	8.43598e-16	8.66463e-15	24.8991
PARVB	2.31015	3.47758	13.8222	4.21247e-31	1.61119e-29	59.8919
SHANK1	2.30995	-3.01258	12.6065	2.53276e-27	7.34429e-26	51.2337
GALNT5	2.30899	1.10781	7.63584	8.50542e-13	6.26102e-12	18.069
WIT1	2.30891	-3.48635	9.85821	5.35639e-19	7.94008e-18	32.191
EGR3	2.30868	1.79687	10.2509	3.72564e-20	6.24015e-19	34.8351
DTNA	2.30834	0.914409	7.81949	2.78777e-13	2.17448e-12	19.1689
PDE1A	2.30783	0.0266101	11.1928	5.53518e-23	1.16626e-21	41.3005
HCST	2.3067	1.75863	11.5169	5.71033e-24	1.29643e-22	43.5574
KIAA1199	2.30597	3.05235	8.87368	3.62278e-16	3.89464e-15	25.7354
PAPPA	2.30559	1.01392	10.1937	5.50725e-20	9.04681e-19	34.4473
G0S2	2.30511	2.86171	9.26991	2.71427e-17	3.31025e-16	28.3008
SIGLEC14	2.30298	0.0505146	6.62984	2.94554e-10	1.59289e-09	12.3182
LOC728264	2.3008	2.07773	11.4611	8.44831e-24	1.89703e-22	43.1681
PNMA6A	2.30064	-1.35484	9.29368	2.3202e-17	2.85513e-16	28.4562
MEIS3	2.29942	2.29939	10.1566	7.09037e-20	1.14366e-18	34.1966
GPR97	2.29769	-0.928478	10.0442	1.52185e-19	2.39443e-18	33.439
RELN	2.29714	-2.32807	8.83522	4.64727e-16	4.91608e-15	25.489
LOC100216001	2.29634	-1.8144	7.43564	2.82414e-12	1.94876e-11	16.8865
CLEC4D	2.29625	-3.4895	11.735	1.22868e-24	2.93044e-23	45.0843
LRRC2	2.2926	-2.43778	10.0609	1.35862e-19	2.14584e-18	33.5515
FBN2	2.29139	2.19127	6.39885	1.05249e-09	5.30152e-09	11.07
PLAUR	2.29137	5.20789	16.2619	1.10223e-38	8.21705e-37	77.2752
BATF3	2.28813	-0.0250842	13.9061	2.30739e-31	8.9931e-30	60.4911
SPIB	2.28804	-1.50429	7.5723	1.24718e-12	9.00296e-12	17.6917
BIN2	2.28637	1.56205	11.4762	7.60035e-24	1.71037e-22	43.2732
MEFV	2.28626	-1.38193	10.2092	4.95447e-20	8.18466e-19	34.5523
KIAA0125	2.28624	-1.87903	7.41619	3.17053e-12	2.17461e-11	16.7726
RHOF	2.28582	2.55712	7.87256	2.01453e-13	1.60015e-12	19.4893
ITK	2.2857	0.281514	8.99745	1.62049e-16	1.81737e-15	26.5317
FSD1L	2.28556	-0.671029	11.6417	2.37137e-24	5.54971e-23	44.4308
HLA.DQB1	2.28389	5.31939	8.82214	5.05744e-16	5.31978e-15	25.4053
NGFR	2.28354	1.29177	6.94576	4.9406e-11	2.95556e-10	14.071
CD28	2.28314	-0.177887	11.047	1.53161e-22	3.12122e-21	40.2894
IFI30	2.28238	6.66065	12.6375	2.02987e-27	5.95343e-26	51.4538
APLP1	2.28085	0.391994	8.84694	4.30771e-16	4.57815e-15	25.5641
NECAB1	2.28066	0.316198	10.066	1.31231e-19	2.0775e-18	33.5859
TGFB1I1	2.27988	4.55612	16.4689	2.53457e-39	1.99851e-37	78.7391
GZMH	2.2797	-0.249523	7.57161	1.2523e-12	9.0336e-12	17.6877
NEK6	2.27945	3.84502	13.3879	9.48742e-30	3.30785e-28	56.7923
JAKMIP1	2.27865	-1.90592	8.39145	7.94829e-15	7.3038e-14	22.6814
HOXC10	2.27603	-0.912429	5.46929	1.31365e-07	5.03572e-07	6.35893
HLA.DRB1	2.27467	6.74721	9.09927	8.33181e-17	9.55315e-16	27.1902
FSTL1	2.27441	7.60419	18.611	7.57346e-46	1.02823e-43	93.7012
KRT5	2.27145	7.14991	3.73855	0.000240359	0.000535899	-0.855258
STX1B	2.27101	-1.51684	10.8979	4.32149e-22	8.43762e-21	39.2592
MSN	2.26996	7.36179	14.26	1.81939e-32	7.67474e-31	63.0196
C10orf72	2.26995	2.71393	15.0257	7.50253e-35	3.86456e-33	68.4865
GPR84	2.26875	-0.0569455	11.3525	1.81093e-23	3.95798e-22	42.4105
IGFBP6	2.26821	3.96648	8.92052	2.67322e-16	2.91975e-15	26.0362
GPR124	2.26732	4.83201	15.9241	1.22012e-37	8.25532e-36	74.8809
FBXL7	2.26535	2.12745	15.0404	6.75438e-35	3.49676e-33	68.5911
SLITRK3	2.26514	-3.41615	8.36142	9.60894e-15	8.78256e-14	22.4939
SOST	2.26494	-3.60384	7.40849	3.31891e-12	2.27031e-11	16.7275
TYMP	2.26384	6.21678	10.5529	4.69697e-21	8.41718e-20	36.8903
GNG2	2.26217	2.49533	16.1098	3.25289e-38	2.27603e-36	76.1975
HLA.DPA1	2.26106	6.52724	9.75113	1.10135e-18	1.57498e-17	31.4764
SIRPB2	2.26072	0.303138	10.6345	2.6758e-21	4.90228e-20	37.4489
CCR5	2.2606	1.35274	9.85245	5.56858e-19	8.23676e-18	32.1525
DNAJC5B	2.25951	-2.7706	9.89199	4.26453e-19	6.39555e-18	32.4171
GLIS2	2.25945	4.12191	14.5874	1.73703e-33	7.89598e-32	65.3581
HPSE	2.25944	0.576481	9.56265	3.89122e-18	5.28654e-17	30.2253
BIRC7	2.25907	-2.68963	9.37427	1.36163e-17	1.72208e-16	28.9842
LAMA4	2.25861	5.4857	16.1249	2.91951e-38	2.07823e-36	76.3052
CLEC10A	2.25758	0.1498	8.42345	6.4909e-15	6.02399e-14	22.8815
STX2	2.25742	2.42875	15.9496	1.01799e-37	6.93346e-36	75.0613
MFRP	2.25669	4.36041	15.5882	1.34154e-36	8.18537e-35	72.4935
TYRP1	2.25601	-2.13827	7.43492	2.83633e-12	1.95652e-11	16.8823
PCDHGA12	2.25569	-0.954413	10.3338	2.11454e-20	3.6095e-19	35.3971
CD7	2.25463	2.06765	8.82017	5.12237e-16	5.3798e-15	25.3927
ERMN	2.25279	-1.37016	10.6789	1.97016e-21	3.65523e-20	37.7528
WDR86	2.2522	0.286874	8.74995	8.05896e-16	8.29818e-15	24.9444
NXPH3	2.25141	1.03412	10.7307	1.37655e-21	2.58432e-20	38.1088
LOC100130872	2.24985	-0.604288	12.1798	5.27125e-26	1.38192e-24	48.2148
IL12RB1	2.24363	0.191674	9.00459	1.54677e-16	1.73851e-15	26.5777
MRVI1	2.24163	3.58292	12.8677	3.92431e-28	1.22268e-26	53.0886
C12orf59	2.24147	-0.30841	6.75476	1.46263e-10	8.24456e-10	13.0051
C7orf58	2.24122	1.04368	10.9804	2.43531e-22	4.90436e-21	39.8288
IGFL3	2.23989	-3.94571	9.86644	5.06715e-19	7.52766e-18	32.2461
CD48	2.23852	1.82629	10.133	8.32258e-20	1.33716e-18	34.0377
LRFN5	2.23529	-1.50952	8.94317	2.30742e-16	2.54132e-15	26.1819
SOX10	2.23527	-3.0757	9.1707	5.21533e-17	6.12719e-16	27.6541
CH25H	2.23455	0.867271	10.493	7.09422e-21	1.25921e-19	36.481
CD177	2.23405	-0.701771	7.19682	1.15543e-11	7.41625e-11	15.4997
KCNK2	2.23398	-2.75299	8.88425	3.38273e-16	3.64613e-15	25.8033
LEPREL2	2.23372	4.55961	10.7926	8.96803e-22	1.70868e-20	38.5343
PIK3R6	2.23362	-0.263102	13.1636	4.72873e-29	1.57632e-27	55.194
CMA1	2.23293	-3.53354	8.58236	2.36186e-15	2.30684e-14	23.8809
CHST6	2.2308	0.633072	8.45612	5.2763e-15	4.94602e-14	23.0863
CREB5	2.22868	0.475937	12.6594	1.73648e-27	5.10022e-26	51.6091
CYP27A1	2.22864	3.15779	10.729	1.39287e-21	2.61017e-20	38.0971
TSPAN4	2.22556	4.16106	16.723	4.18357e-40	3.44448e-38	80.5332
HLA.DRA	2.22526	7.91926	9.05497	1.11325e-16	1.26652e-15	26.9033
GNLY	2.22494	1.15981	6.85857	8.12641e-11	4.72355e-10	13.5821
ADIPOQ	2.22453	-3.82305	5.84959	1.93658e-08	8.29194e-08	8.22307
DPYD	2.22453	3.17998	8.72819	9.27099e-16	9.47953e-15	24.8058
SLAMF1	2.22413	-0.936662	9.35611	1.53559e-17	1.92899e-16	28.8651
ADORA3	2.22324	1.35346	12.4448	8.01676e-27	2.22699e-25	50.0877
ICOS	2.22113	-0.57202	8.63562	1.67984e-15	1.66933e-14	24.2179
CHST1	2.22012	1.26718	10.4544	9.24715e-21	1.6225e-19	36.218
CCNA1	2.21981	-2.7479	6.14644	4.09729e-09	1.90776e-08	9.73988
SH3RF3	2.21813	2.35308	14.7246	6.49536e-34	3.04717e-32	66.3374
CXCL3	2.21651	-0.718294	7.13049	1.701e-11	1.06773e-10	15.1192
SCN3B	2.21382	-2.31932	11.2306	4.252e-23	9.04256e-22	41.5625
LYVE1	2.21352	0.67231	10.5325	5.40486e-21	9.6436e-20	36.751
PCDH9	2.21211	-2.31239	8.60022	2.10703e-15	2.06681e-14	23.9938
C17orf87	2.21177	-1.76737	11.1073	1.00603e-22	2.0749e-21	40.7069
SH2D5	2.21002	-1.27077	8.2928	1.48064e-14	1.33369e-13	22.0667
CYTL1	2.20922	-1.00991	10.214	4.79567e-20	7.94794e-19	34.5846
XG	2.20723	0.941933	6.72995	1.68179e-10	9.38188e-10	12.868
CHIT1	2.20478	-0.673882	6.16764	3.66025e-09	1.71439e-08	9.85017
LILRA2	2.20473	-1.30538	13.6883	1.10063e-30	4.04373e-29	58.936
IFFO1	2.20428	2.27443	16.0941	3.63627e-38	2.52702e-36	76.0865
TLR6	2.20417	-0.986863	11.6034	3.1064e-24	7.20411e-23	44.1624
GUCY1A3	2.20362	3.05577	13.7682	6.20383e-31	2.32939e-29	59.5066
SERPINE1	2.20273	7.17545	9.66177	2.00579e-18	2.80305e-17	30.8821
RTN1	2.1999	0.0218769	10.124	8.85181e-20	1.41996e-18	33.9765
TCEAL2	2.19878	-1.65313	8.72327	9.56903e-16	9.76009e-15	24.7745
TRPV2	2.19822	2.97892	13.7922	5.22297e-31	1.98289e-29	59.6779
CLEC7A	2.19761	2.26595	8.80036	5.82156e-16	6.07677e-15	25.2661
AKT3	2.19673	3.33953	12.3954	1.13901e-26	3.1093e-25	49.7384
CRISPLD1	2.19538	1.47977	8.16242	3.35148e-14	2.91633e-13	21.2597
CST6	2.19461	3.11877	6.33916	1.45602e-09	7.191e-09	10.7521
APBA2	2.19438	2.15095	7.38408	3.83637e-12	2.60342e-11	16.5849
CLEC4A	2.19325	0.247732	12.2201	3.96043e-26	1.049e-24	48.4991
AG2	2.19285	4.12762	11.444	9.53047e-24	2.13069e-22	43.0484
ADCYAP1	2.19237	-1.66528	8.31107	1.31987e-14	1.19623e-13	22.1802
PTGIR	2.18939	0.499063	14.9743	1.08447e-34	5.51679e-33	68.1197
DNAJC12	2.18897	0.150733	10.7294	1.38921e-21	2.60568e-20	38.0997
NFE2	2.1886	-1.27399	8.43229	6.13716e-15	5.7138e-14	22.9369
TNFAIP8L2	2.18754	0.899649	11.9594	2.51592e-25	6.32095e-24	46.6608
SCD5	2.18749	2.96465	9.55158	4.1893e-18	5.6615e-17	30.1521
LY9	2.18731	-0.912217	8.8943	3.16922e-16	3.42861e-15	25.8678
PADI2	2.1859	1.61551	9.15135	5.92161e-17	6.91338e-16	27.5283
LSAMP	2.18459	0.155223	9.59891	3.05431e-18	4.19119e-17	30.4653
HSPA12A	2.18439	1.41809	12.848	4.51914e-28	1.40162e-26	52.9482
CELF2	2.18297	2.60856	11.0804	1.21312e-22	2.4895e-21	40.521
PLA2G7	2.18061	1.97885	10.0622	1.34716e-19	2.13102e-18	33.5599
STAC	2.18006	-1.04477	7.68647	6.26244e-13	4.68051e-12	18.3707
MMD	2.1798	3.67882	14.1765	3.31375e-32	1.37521e-30	62.4228
TSPAN2	2.17887	2.36605	9.50061	5.88405e-18	7.82796e-17	29.8155
IGSF6	2.17885	0.473352	10.339	2.04036e-20	3.48579e-19	35.4326
HLA.DRB6	2.17648	2.89231	8.01652	8.29947e-14	6.88577e-13	20.3644
EDIL3	2.17591	0.762935	7.6911	6.08911e-13	4.56093e-12	18.3984
CD22	2.1748	-0.52683	8.6144	1.92434e-15	1.90033e-14	24.0835
RGS18	2.17478	-0.914479	11.4451	9.45746e-24	2.11668e-22	43.056
NOG	2.17403	-2.30981	6.86401	7.87894e-11	4.5862e-10	13.6125
ZCCHC5	2.1733	-3.99812	15.6251	1.03023e-36	6.34257e-35	72.7564
TMEM169	2.17109	-1.349	10.7577	1.14204e-21	2.15391e-20	38.2942
IL1R2	2.17056	0.667924	7.94712	1.27391e-13	1.03513e-12	19.9415
UBE2E2	2.16971	2.75404	10.3852	1.48704e-20	2.56399e-19	35.7465
IL2RG	2.16768	3.54012	9.28628	2.43636e-17	2.98731e-16	28.4078
PLSCR4	2.16727	2.21445	11.2055	5.06796e-23	1.07333e-21	41.3881
SIRPB1	2.16703	0.571404	9.68783	1.68443e-18	2.37499e-17	31.0551
TNFRSF18	2.16607	1.32755	9.23688	3.37449e-17	4.06705e-16	28.0852
CSF2RB	2.16562	2.55863	10.6694	2.10352e-21	3.88506e-20	37.6878
KLHL38	2.16414	-3.44397	11.429	1.05876e-23	2.36445e-22	42.9438
C15orf59	2.162	-0.785743	8.12815	4.1501e-14	3.56735e-13	21.0487
GLT1D1	2.16179	-2.24025	10.6461	2.47081e-21	4.54704e-20	37.528
CERKL	2.16167	0.420844	13.8344	3.86025e-31	1.48478e-29	59.9788
LGALS7	2.16006	-0.724248	4.44986	1.41233e-05	3.80175e-05	1.84092
PENK	2.15885	-3.74462	10.1398	7.94935e-20	1.27819e-18	34.0832
CNRIP1	2.15817	2.01215	16.3111	7.76883e-39	5.85547e-37	77.6236
PTPRZ1	2.15742	-1.6782	4.60089	7.38187e-06	2.07395e-05	2.46349
GDF6	2.15617	-0.656232	7.92066	1.49929e-13	1.20726e-12	19.7808
UBD	2.15546	3.31368	5.19864	4.86083e-07	1.61403e-06	5.08916
CLDN14	2.15507	-1.73624	10.0739	1.2444e-19	1.97609e-18	33.6387
PI16	2.15426	-1.7016	6.10157	5.19824e-09	2.38517e-08	9.50723
FAM129A	2.15416	4.52938	11.4875	7.02109e-24	1.58698e-22	43.352
COL18A1	2.15369	7.08491	17.4031	3.4538e-42	3.35575e-40	85.3106
LAT2	2.15289	2.1842	14.2181	2.45851e-32	1.03071e-30	62.7199
CYP26B1	2.15171	0.911744	9.18355	4.79311e-17	5.67341e-16	27.7377
VASN	2.15163	4.07042	13.1892	3.93531e-29	1.31827e-27	55.3767
LAPTM5	2.15151	6.5661	11.3999	1.2982e-23	2.88346e-22	42.7412
GCNT1	2.15079	2.17799	8.33149	1.16055e-14	1.0565e-13	22.3073
TNFRSF17	2.15048	-2.21043	6.93218	5.34002e-11	3.17321e-10	13.9946
HSPA12B	2.15043	1.95325	16.3119	7.72809e-39	5.84626e-37	77.6288
CSF1	2.15027	3.54876	10.8	8.51986e-22	1.62783e-20	38.5852
CD19	2.14974	-2.11422	6.40208	1.03413e-09	5.21413e-09	11.0872
MAMLD1	2.14894	0.813128	14.8344	2.95499e-34	1.44929e-32	67.1216
TPM1	2.14842	7.18379	17.6024	8.52419e-43	8.73772e-41	86.704
NPR3	2.14597	-2.29813	9.40035	1.14549e-17	1.46773e-16	29.1554
SCG5	2.14589	0.962576	9.12085	7.2331e-17	8.36827e-16	27.3302
C6orf114	2.14327	-1.15497	12.8956	3.21598e-28	1.01121e-26	53.2866
KCNA6	2.14293	-2.84571	9.76934	9.74485e-19	1.40196e-17	31.5977
PID1	2.14274	0.693318	10.8711	5.20614e-22	1.01071e-20	39.0743
ARL4C	2.14204	5.4643	15.6992	6.0688e-37	3.8282e-35	73.2834
DKK3	2.13979	5.18568	14.8257	3.14667e-34	1.53961e-32	67.059
SYNPO2	2.1397	4.03438	8.7841	6.4661e-16	6.71198e-15	25.1622
PTGER2	2.13938	0.446533	11.9987	1.90455e-25	4.81445e-24	46.9376
MYOM3	2.13905	-0.668601	9.28106	2.5218e-17	3.08654e-16	28.3737
KRT1	2.13564	-1.33046	4.34469	2.19789e-05	5.73633e-05	1.41752
IFITM3	2.13478	8.20648	13.0588	1.001e-28	3.27296e-27	54.4478
LCP2	2.1344	2.78692	11.7215	1.35137e-24	3.21397e-23	44.9897
RADIL	2.13409	-0.959702	8.92163	2.65411e-16	2.90196e-15	26.0433
TUBB2B	2.13361	-0.675944	6.36088	1.2941e-09	6.44723e-09	10.8676
KRT34	2.13352	-2.98375	6.53883	4.88092e-10	2.55918e-09	11.8229
PNMAL2	2.1327	-0.254327	11.8844	4.2747e-25	1.05331e-23	46.1338
SLC16A10	2.13237	0.226077	8.25152	1.91893e-14	1.70746e-13	21.8105
SYT11	2.13162	2.97227	15.164	2.78705e-35	1.49967e-33	69.4725
TMEM108	2.13148	-0.285693	6.9308	5.38248e-11	3.19659e-10	13.9868
ADAM23	2.13053	0.0430901	7.81761	2.81996e-13	2.1965e-12	19.1575
TMEM106A	2.13029	0.71142	11.7486	1.11629e-24	2.6766e-23	45.1797
LOC283731	2.12982	-3.77764	12.8761	3.69662e-28	1.15701e-26	53.1481
LAX1	2.1289	-1.20628	8.52792	3.34241e-15	3.20649e-14	23.5376
CDK6	2.1278	4.083	9.87757	4.70048e-19	7.00834e-18	32.3206
KCNK13	2.12742	-0.430169	9.41753	1.02207e-17	1.31865e-16	29.2684
P2RX7	2.12175	-1.2211	9.43489	9.10823e-18	1.18257e-16	29.3825
LOC100192378	2.12075	-3.632	10.8197	7.43566e-22	1.43e-20	38.7203
REEP1	2.12059	-0.520092	7.80671	3.01412e-13	2.34199e-12	19.0919
PRPH2	2.11887	-0.655513	11.3319	2.09099e-23	4.54585e-22	42.2676
CCR2	2.11552	-0.536793	8.80811	5.53736e-16	5.79487e-15	25.3156
HEG1	2.11525	5.20603	15.3051	1.0153e-35	5.7499e-34	70.478
ST8SIA2	2.11512	-2.56017	7.18378	1.24687e-11	7.97319e-11	15.4247
FKBP5	2.1139	4.8347	11.4021	1.27833e-23	2.8455e-22	42.7566
THPO	2.11071	-3.17943	11.613	2.90398e-24	6.7576e-23	44.2294
LOXL3	2.10878	1.63919	15.7118	5.54927e-37	3.51129e-35	73.3725
MAGED4B	2.10834	2.57887	5.76392	3.0033e-08	1.25501e-07	7.79524
SLFN11	2.10779	3.65391	10.6308	2.74527e-21	5.02506e-20	37.4234
IRF4	2.1077	0.420177	8.30258	1.3923e-14	1.25853e-13	22.1274
LOC541471	2.10622	3.33367	14.4294	5.39527e-33	2.36849e-31	64.2297
IKZF1	2.10611	1.97383	9.9251	3.40975e-19	5.17036e-18	32.6389
SH2D1A	2.10506	-0.631495	8.06747	6.05224e-14	5.09138e-13	20.6761
CXCL1	2.10481	2.53439	5.68642	4.45032e-08	1.81781e-07	7.41207
P2RY10	2.10278	-1.6512	8.78858	6.2819e-16	6.52407e-15	25.1908
ALDH1A1	2.10273	2.75599	6.84485	8.78566e-11	5.08081e-10	13.5055
CD3E	2.10207	2.36422	8.50955	3.75725e-15	3.57768e-14	23.422
NCRNA00181	2.10198	0.275014	10.2893	2.86609e-20	4.86003e-19	35.0953
SECTM1	2.10115	3.6986	7.72555	4.94081e-13	3.74119e-12	18.6045
DRP2	2.10027	-0.7539	10.4561	9.13945e-21	1.60555e-19	36.2296
FILIP1	2.1001	0.307079	9.5824	3.41046e-18	4.6643e-17	30.3559
PTN	2.09992	3.03257	4.715	4.47399e-06	1.30212e-05	2.94507
HLA.DRB5	2.0992	4.95506	7.41766	3.14292e-12	2.15639e-11	16.7812
CD5	2.09903	0.817951	9.13657	6.52481e-17	7.57876e-16	27.4323
RSPO1	2.09807	-3.2001	9.76285	1.01795e-18	1.46244e-17	31.5544
CD2	2.0964	2.04262	7.99581	9.43314e-14	7.7635e-13	20.2381
DIXDC1	2.09591	2.66567	13.6894	1.09197e-30	4.01912e-29	58.9439
DMRT3	2.09575	-3.41194	9.62048	2.64427e-18	3.66533e-17	30.6081
NINJ2	2.09574	0.803971	11.0958	1.08998e-22	2.24354e-21	40.6273
PLAC9	2.09449	0.114226	7.67732	6.61937e-13	4.92828e-12	18.3161
JAM2	2.09444	0.669382	10.8648	5.43797e-22	1.05472e-20	39.031
KLHDC7B	2.0931	4.31375	5.26304	3.57536e-07	1.22062e-06	5.38688
STMN3	2.0931	3.77937	11.3922	1.37097e-23	3.03851e-22	42.687
RASL12	2.09163	2.38787	12.9684	1.9111e-28	6.10272e-27	53.8044
DSC3	2.09151	3.29474	3.4971	0.000577144	0.00120735	-1.67807
LGALS12	2.09012	-3.37034	9.2864	2.43439e-17	2.98668e-16	28.4086
PALM2.AKAP2	2.09005	4.35544	14.4792	3.77655e-33	1.67582e-31	64.5849
ARHGAP24	2.08937	1.9674	12.9512	2.1604e-28	6.87739e-27	53.6824
HDAC9	2.08889	0.96244	8.94312	2.30815e-16	2.54132e-15	26.1816
TBX4	2.08841	-0.375251	7.03267	2.99757e-11	1.83772e-10	14.5621
PTPLA	2.08757	0.620896	8.82584	4.93801e-16	5.19949e-15	25.429
MME	2.08756	4.04527	6.03228	7.49003e-09	3.37554e-08	9.15033
SLC17A9	2.08661	2.01797	9.55571	4.07568e-18	5.51886e-17	30.1794
CXCR3	2.08569	-0.0776633	8.39395	7.82348e-15	7.19234e-14	22.697
GPR132	2.08539	1.44029	11.0579	1.41975e-22	2.89614e-21	40.3648
TNS1	2.08535	5.82291	11.126	8.83134e-23	1.8325e-21	40.8364
TCHH	2.0842	-0.877972	7.37359	4.08237e-12	2.75486e-11	16.5237
C9orf109	2.08415	-1.36893	9.22129	3.73925e-17	4.48557e-16	27.9836
DGKB	2.08236	-3.39545	8.636	1.67575e-15	1.66689e-14	24.2203
MS4A1	2.08187	-1.44201	5.58639	7.35371e-08	2.91321e-07	6.92315
GRID1	2.07991	-1.43852	9.97379	2.45287e-19	3.78093e-18	32.9656
FAM124A	2.07944	-0.933531	10.2685	3.30504e-20	5.56752e-19	34.9539
CDK14	2.07865	3.20896	9.89531	4.17009e-19	6.26308e-18	32.4393
MATN3	2.07865	1.65936	11.6212	2.74043e-24	6.39882e-23	44.287
TPSD1	2.07723	-2.50727	6.6826	2.19364e-10	1.20697e-09	12.6073
APOC2	2.07686	0.576929	7.57894	1.19832e-12	8.66857e-12	17.7311
NOTUM	2.0767	-0.57498	6.36096	1.29353e-09	6.44595e-09	10.868
ADD2	2.07654	-1.33628	6.52744	5.19778e-10	2.71628e-09	11.7613
ARMC4	2.07606	-3.18311	8.84727	4.29865e-16	4.57088e-15	25.5662
KRTDAP	2.07553	-2.40921	4.21027	3.82391e-05	9.63901e-05	0.888592
TXLNB	2.07401	-1.17009	10.4629	8.72204e-21	1.53354e-19	36.276
C17orf60	2.07336	-0.753459	9.00289	1.564e-16	1.75595e-15	26.5668
TNFRSF6B	2.07323	2.62805	9.4262	9.64905e-18	1.24883e-16	29.3254
CD300E	2.07274	-3.92926	11.2431	3.89544e-23	8.30151e-22	41.6495
ATP6V0D2	2.07084	-2.09126	9.10799	7.86935e-17	9.09411e-16	27.2467
CRTAM	2.06952	-1.46485	8.59246	2.21415e-15	2.1667e-14	23.9448
SERPINB9	2.06938	3.60093	11.2252	4.41556e-23	9.37096e-22	41.525
DCHS2	2.0687	-2.62655	9.67498	1.83585e-18	2.57786e-17	30.9698
CCDC46	2.06669	1.48947	11.8221	6.64405e-25	1.61769e-23	45.6954
C5orf62	2.06655	4.00642	16.0851	3.87613e-38	2.67557e-36	76.0229
VIT	2.06639	-3.34411	7.1535	1.48776e-11	9.40794e-11	15.251
MAFB	2.0662	4.69472	12.0062	1.80536e-25	4.59202e-24	46.9907
SVEP1	2.06332	2.38722	9.92665	3.37436e-19	5.12048e-18	32.6493
CD226	2.06329	-1.92898	9.80865	7.4802e-19	1.09459e-17	31.8599
SLC26A10	2.06285	-1.12852	9.67654	1.81685e-18	2.55345e-17	30.9801
SNX20	2.06252	-0.291625	9.51092	5.49352e-18	7.32342e-17	29.8835
C14orf37	2.06156	0.77045	9.80099	7.87607e-19	1.15005e-17	31.8088
CCR1	2.06146	2.19217	9.85626	5.42718e-19	8.03921e-18	32.178
MYO1F	2.06101	3.24723	12.5028	5.30099e-27	1.49485e-25	50.4991
ANKRD1	2.06051	-2.52352	6.46431	7.35707e-10	3.78203e-09	11.4208
MEI1	2.06037	0.195511	9.10288	8.13699e-17	9.35594e-16	27.2136
DSC2	2.05951	4.35454	6.73026	1.67886e-10	9.36809e-10	12.8698
AMZ1	2.05889	-1.94708	8.21813	2.36569e-14	2.08508e-13	21.6038
JSRP1	2.05673	-1.22197	6.7636	1.39146e-10	7.87366e-10	13.0541
EYA4	2.05609	-0.597356	7.36522	4.28984e-12	2.88916e-11	16.4748
ADCY2	2.05608	-1.67091	7.47369	2.25116e-12	1.57405e-11	17.1099
CYP27C1	2.05547	1.03926	5.95214	1.13885e-08	5.01404e-08	8.74113
HTR1D	2.05445	-0.997316	6.69516	2.04457e-10	1.13011e-09	12.6764
STAT4	2.05437	0.325059	9.70348	1.51658e-18	2.14868e-17	31.1592
WAS	2.05388	2.32546	11.3036	2.54981e-23	5.49671e-22	42.0705
GLIS3	2.05386	2.33498	11.2149	4.74347e-23	1.00565e-21	41.4538
STAB1	2.04915	5.36573	13.0071	1.44841e-28	4.68358e-27	54.0802
MAF	2.04837	4.69153	11.9808	2.16218e-25	5.45225e-24	46.8114
SSTR2	2.04817	-0.61756	11.5782	3.70816e-24	8.54168e-23	43.9864
IQGAP2	2.04753	1.68843	10.9479	3.05306e-22	6.10642e-21	39.6043
ADAMTSL3	2.04512	-1.17499	7.799	3.15945e-13	2.44792e-12	19.0454
S100A10	2.04428	7.75387	10.7635	1.09695e-21	2.07076e-20	38.3342
HLA.DOB	2.04345	0.374681	8.32021	1.246e-14	1.13127e-13	22.2371
MATK	2.04311	0.140913	8.29443	1.46558e-14	1.32128e-13	22.0768
FAM196B	2.04301	-3.89802	10.7737	1.02233e-21	1.93883e-20	38.4042
TCF7L1	2.04187	3.21044	12.493	5.6871e-27	1.59933e-25	50.4291
ACSS3	2.04187	-0.189902	6.56857	4.1402e-10	2.19892e-09	11.9843
KLF9	2.03969	4.16339	13.2457	2.62746e-29	8.87405e-28	55.7787
VAT1L	2.03925	-0.485524	8.30394	1.38047e-14	1.24839e-13	22.1359
FOXC2	2.03694	-2.40388	8.08196	5.53138e-14	4.68203e-13	20.765
COX7A1	2.03544	1.72775	11.51	5.99124e-24	1.3587e-22	43.5096
FCAR	2.03466	-3.43797	10.2451	3.87618e-20	6.47642e-19	34.7958
SGCE	2.03449	3.00662	8.57327	2.50294e-15	2.4365e-14	23.8236
HLA.DMB	2.0333	4.3062	9.39252	1.20654e-17	1.54114e-16	29.104
SAMD3	2.03146	-1.55448	8.88281	3.41443e-16	3.67836e-15	25.794
C9orf21	2.03115	1.87346	16.1133	3.17215e-38	2.22713e-36	76.2225
MMP1	2.03112	4.66577	5.13384	6.60325e-07	2.14674e-06	4.79243
S100A9	2.03024	7.41018	5.08993	8.11386e-07	2.60847e-06	4.59302
LIMS2	2.02947	3.77905	12.5066	5.16189e-27	1.45964e-25	50.5255
IBSP	2.02918	-1.34589	7.1026	2.00007e-11	1.24479e-10	14.9599
CEACAM21	2.0275	-1.50949	9.88605	4.43899e-19	6.63777e-18	32.3773
RASGRF2	2.02687	0.895265	12.6807	1.4916e-27	4.40625e-26	51.7603
FLJ40330	2.02584	-1.50792	7.52358	1.67061e-12	1.18797e-11	17.4037
C1orf70	2.02559	-1.71889	11.3813	1.47948e-23	3.2684e-22	42.6114
FGF2	2.02506	1.00247	10.6154	3.0537e-21	5.55984e-20	37.3177
NUAK1	2.02365	3.8855	13.6104	1.92436e-30	6.94566e-29	58.38
CDR1	2.02354	-3.66573	12.8218	5.44752e-28	1.67436e-26	52.7623
C15orf48	2.02271	3.61251	6.53346	5.02794e-10	2.63222e-09	11.7938
CCL14	2.02231	0.541198	6.06032	6.46302e-09	2.92814e-08	9.29441
PDE3A	2.02055	-0.981927	8.40485	7.30193e-15	6.7431e-14	22.7652
CD27	2.02035	1.2923	8.68905	1.19242e-15	1.20542e-14	24.5568
SPRR2D	2.0201	-1.45475	4.53653	9.75166e-06	2.6965e-05	2.19613
APLNR	2.01953	3.43409	11.1201	9.19675e-23	1.9064e-21	40.7961
FUT7	2.01806	-1.37332	8.90511	2.95451e-16	3.20479e-15	25.9372
C20orf200	2.01801	-3.09013	8.81984	5.1332e-16	5.38842e-15	25.3906
CCR4	2.01738	-2.05058	7.5543	1.38954e-12	9.9709e-12	17.5852
SCEL	2.01356	-0.644574	4.44109	1.46581e-05	3.93332e-05	1.8053
CXorf49B	2.01342	-2.48539	5.18194	5.26154e-07	1.73503e-06	5.01241
CHN1	2.01326	2.75542	15.2217	1.84316e-35	1.01851e-33	69.8843
POMC	2.01105	-1.42948	8.86747	3.77134e-16	4.04585e-15	25.6957
DNM1	2.01096	3.04326	9.29269	2.3355e-17	2.87051e-16	28.4497
NTRK2	2.0089	0.495664	5.71636	3.82456e-08	1.57825e-07	7.55968
TBX5	2.00863	-0.457222	8.47613	4.64698e-15	4.38013e-14	23.2119
DCBLD2	2.00791	4.76749	9.29398	2.31564e-17	2.85123e-16	28.4582
MMP8	2.00573	-3.8758	10.9937	2.22044e-22	4.48486e-21	39.9206
ACAP1	2.00474	1.91027	9.21878	3.80168e-17	4.5578e-16	27.9672
CRYBB1	2.00429	-2.64429	10.9103	3.96339e-22	7.81284e-21	39.3451
RASA3	2.00402	3.68317	11.8777	4.48236e-25	1.10051e-23	46.0867
GPR37	2.00348	-0.793378	6.37589	1.19272e-09	5.97995e-09	10.9475
RBPMS2	2.00189	1.65764	8.9054	2.94897e-16	3.20216e-15	25.9391
GTF2A1L	2.00033	-2.45674	8.24303	2.02393e-14	1.79777e-13	21.7579
SACS	2.00019	2.98176	10.7403	1.28807e-21	2.42486e-20	38.1748
CORIN	1.99948	-0.228567	9.77198	9.57327e-19	1.38115e-17	31.6153
KERA	1.99713	-4.17096	11.2038	5.12623e-23	1.08455e-21	41.3767
SLITRK2	1.99451	-3.87412	9.86935	4.96859e-19	7.39195e-18	32.2656
PIK3CD	1.99374	3.4125	12.3868	1.21123e-26	3.29766e-25	49.6772
SIGLECP3	1.99257	-2.71531	9.88078	4.6e-19	6.8635e-18	32.342
ZEB1	1.99185	3.51602	14.146	4.12591e-32	1.6917e-30	62.2046
FERMT3	1.99142	3.55852	12.3151	2.01712e-26	5.40561e-25	49.17
HEPHL1	1.99011	-1.58903	5.15361	6.01556e-07	1.96753e-06	4.88269
TNFRSF11B	1.98861	0.642616	6.50687	5.82224e-10	3.02419e-09	11.6501
ANXA13	1.98792	-3.71485	9.66958	1.90358e-18	2.66748e-17	30.9339
TUBB6	1.98604	6.13845	12.9803	1.75545e-28	5.6232e-27	53.8889
CRLF1	1.98576	0.0395307	6.2476	2.38631e-09	1.14383e-08	10.2686
KLHL6	1.98425	1.50592	10.0601	1.36658e-19	2.15675e-18	33.5457
CD274	1.98329	0.0326352	7.38972	3.71017e-12	2.52363e-11	16.6178
IGSF10	1.98319	-1.58221	6.26206	2.20787e-09	1.06402e-08	10.3447
ENOX1	1.98278	0.274375	8.58172	2.37153e-15	2.31408e-14	23.8769
LAMA3	1.98272	4.62891	4.99746	1.24701e-06	3.90842e-06	4.1774
IL22RA2	1.98246	-2.94298	7.32216	5.53338e-12	3.6879e-11	16.2242
PCDH10	1.97772	-1.45156	6.11768	4.77305e-09	2.20289e-08	9.59064
SORBS1	1.97563	3.84008	9.02394	1.36335e-16	1.5391e-15	26.7027
VEPH1	1.97338	-1.21024	6.7626	1.39939e-10	7.91419e-10	13.0485
FCRL3	1.97327	-2.4716	7.58604	1.14828e-12	8.32422e-12	17.7731
CHST13	1.97325	-2.0118	9.6745	1.84183e-18	2.58449e-17	30.9666
TNXB	1.97176	2.72691	7.21334	1.04899e-11	6.77118e-11	15.5948
ANGPT1	1.97116	0.779387	7.75282	4.18624e-13	3.19874e-12	18.7679
TNFSF9	1.97004	0.154682	8.16523	3.29317e-14	2.87046e-13	21.2771
MS4A7	1.9695	3.26806	9.3308	1.81549e-17	2.26029e-16	28.6992
LAYN	1.96911	2.11555	12.4234	9.33139e-27	2.57128e-25	49.9366
C10orf128	1.96908	-2.19148	9.85462	5.48784e-19	8.12319e-18	32.167
RAET1L	1.96804	-2.96962	7.1519	1.50172e-11	9.4845e-11	15.2418
EMR2	1.96766	2.78235	10.4899	7.24697e-21	1.28521e-19	36.4599
NOD2	1.96581	1.32366	9.46385	7.51404e-18	9.86147e-17	29.5732
PGR	1.96579	-0.717055	10.0426	1.53888e-19	2.41752e-18	33.428
SAA2	1.96574	-0.201516	4.4851	1.21564e-05	3.31011e-05	1.98468
NRCAM	1.96563	1.17542	6.81026	1.06894e-10	6.11962e-10	13.3129
IFITM2	1.96468	5.84317	13.9154	2.15774e-31	8.4581e-30	60.5578
NR4A3	1.96465	1.8409	7.91315	1.5701e-13	1.25933e-12	19.7353
GPR65	1.96342	0.126018	10.4946	7.0169e-21	1.24764e-19	36.4919
PROS1	1.96299	3.36088	12.2438	3.34649e-26	8.88684e-25	48.6666
SLC30A4	1.96198	-0.28223	9.18038	4.89403e-17	5.77288e-16	27.717
CD8A	1.96121	1.79579	7.42098	3.08151e-12	2.11639e-11	16.8006
C5orf13	1.96107	4.81148	13.1346	5.81773e-29	1.93305e-27	54.9877
CFI	1.95988	3.10761	9.66461	1.96799e-18	2.7521e-17	30.9009
ADRA2A	1.95915	1.31798	8.87992	3.47913e-16	3.74609e-15	25.7755
SLC43A3	1.95901	4.23335	13.3207	1.53546e-29	5.23767e-28	56.3132
LHFP	1.95897	3.96433	14.7286	6.31254e-34	2.98187e-32	66.3658
SLC2A4	1.95891	-0.833531	8.13675	3.93339e-14	3.39102e-13	21.1016
SFRS13B	1.95813	-1.43558	10.185	5.84303e-20	9.56009e-19	34.3886
C20orf141	1.95534	-4.03688	8.91862	2.70645e-16	2.95447e-15	26.024
ZCCHC24	1.95355	4.02189	14.1491	4.03395e-32	1.65731e-30	62.227
CCDC110	1.95297	-2.42789	9.77923	9.11785e-19	1.32009e-17	31.6636
ENPEP	1.95287	2.03622	9.05502	1.11288e-16	1.26652e-15	26.9036
VTN	1.95238	-0.304406	6.01834	8.05834e-09	3.61339e-08	9.07889
ALDH2	1.95133	5.11813	9.54478	4.38385e-18	5.91661e-17	30.1071
TRIL	1.94858	1.34629	10.7805	9.75225e-22	1.85293e-20	38.451
KCNK3	1.9477	-0.336448	6.81326	1.05092e-10	6.0232e-10	13.3296
ROS1	1.94711	-3.45127	5.61558	6.35496e-08	2.54062e-07	7.0652
KRT75	1.9466	-3.13509	4.66089	5.6793e-06	1.6229e-05	2.71554
C1orf95	1.94656	-2.65228	7.28938	6.71287e-12	4.43365e-11	16.034
SUSD3	1.94484	0.725272	8.94428	2.2907e-16	2.52482e-15	26.1891
SLMO1	1.94483	0.221651	8.79207	6.14191e-16	6.38515e-15	25.2131
FAM46B	1.9393	1.63324	8.05265	6.63506e-14	5.56569e-13	20.5854
ITGA7	1.93923	3.24521	10.0874	1.13505e-19	1.80805e-18	33.7299
GLI1	1.93745	-0.561082	9.14047	6.35997e-17	7.39987e-16	27.4576
ACTN1	1.93517	7.79025	16.4746	2.43367e-39	1.92636e-37	78.7796
DPYSL2	1.93268	4.98627	15.6655	7.7214e-37	4.81144e-35	73.0436
PLEKHA4	1.93211	3.84609	10.1928	5.53982e-20	9.08575e-19	34.4415
IL2RB	1.93134	2.7449	8.58079	2.38564e-15	2.32674e-14	23.871
ABCA4	1.93071	-0.140612	5.15154	6.07469e-07	1.98529e-06	4.87321
PPP1R14C	1.93028	1.77074	5.07186	8.82868e-07	2.82455e-06	4.51133
REM1	1.92968	-0.771659	10.1877	5.73471e-20	9.39036e-19	34.4072
F2R	1.92868	4.39721	12.8087	5.98166e-28	1.8323e-26	52.6693
LTA	1.92621	-1.76427	9.41316	1.05218e-17	1.35325e-16	29.2396
FFAR3	1.92506	-2.97652	9.78059	9.03494e-19	1.30901e-17	31.6727
LZTS1	1.9247	2.59877	12.4916	5.74433e-27	1.61321e-25	50.4192
SERPINA5	1.92276	-1.34972	6.3569	1.32236e-09	6.58005e-09	10.8464
OGFRL1	1.9219	1.83063	10.2805	3.04526e-20	5.14681e-19	35.0352
TMEM100	1.92187	-1.25471	7.83456	2.54237e-13	1.99316e-12	19.2598
MOV10L1	1.91979	-2.17315	9.74252	1.16696e-18	1.66369e-17	31.419
PLXDC1	1.91888	3.25525	14.284	1.53182e-32	6.52887e-31	63.1909
CD3D	1.9135	1.34979	6.95847	4.59355e-11	2.76246e-10	14.1426
SLA2	1.91225	0.0822671	8.08326	5.48699e-14	4.6483e-13	20.7729
GRAP2	1.91103	-0.89991	8.56789	2.59051e-15	2.51816e-14	23.7896
CNTNAP3	1.91096	-0.289147	6.09573	5.36125e-09	2.45447e-08	9.47705
STAP1	1.91046	-2.72869	8.62601	1.78649e-15	1.77017e-14	24.157
CCR8	1.90974	-2.77477	8.16046	3.39283e-14	2.95106e-13	21.2476
IFITM1	1.90966	6.42843	8.63224	1.71659e-15	1.70338e-14	24.1965
ACTN2	1.90954	-2.56686	6.53334	5.03123e-10	2.6326e-09	11.7932
P2RY13	1.9087	-0.150239	8.6082	2.00215e-15	1.97147e-14	24.0443
PHYHIP	1.90856	0.555485	6.59264	3.6228e-10	1.93818e-09	12.1152
MIAT	1.90735	1.89541	8.60108	2.09543e-15	2.05739e-14	23.9993
KCNJ5	1.90697	-0.749903	8.43623	5.98583e-15	5.58559e-14	22.9616
AKAP12	1.90502	4.41725	7.81886	2.79848e-13	2.18143e-12	19.1651
SLC39A14	1.90476	5.04366	14.779	4.39614e-34	2.12059e-32	66.7261
ASB2	1.90395	0.969734	8.54892	2.92383e-15	2.82211e-14	23.6699
CES4	1.90393	-3.29711	6.08257	5.74729e-09	2.62358e-08	9.4091
FLJ42709	1.90292	0.902543	9.74995	1.11015e-18	1.58601e-17	31.4685
ANXA3	1.90276	3.58336	6.18576	3.32311e-09	1.56291e-08	9.94466
MRAS	1.90154	3.72464	12.9339	2.44576e-28	7.77372e-27	53.559
NUPR1	1.90137	5.0339	7.50079	1.91473e-12	1.34986e-11	17.2693
ANXA5	1.89958	7.26962	15.0583	5.93945e-35	3.09047e-33	68.7191
RUNX2	1.89883	3.72009	10.158	7.02038e-20	1.13595e-18	34.2065
PYHIN1	1.89758	-1.36331	7.146	1.55421e-11	9.78891e-11	15.208
CASP5	1.89694	-3.44757	8.50657	3.82913e-15	3.64443e-14	23.4032
CADPS	1.89644	-3.0309	9.2898	2.38036e-17	2.92214e-16	28.4309
MIA	1.89454	-1.68143	5.58848	7.27725e-08	2.88515e-07	6.93332
CDH15	1.89199	-2.74716	8.84417	4.38567e-16	4.65135e-15	25.5463
SDC2	1.8918	4.88487	11.8819	4.35377e-25	1.07022e-23	46.1156
AKAP6	1.89179	0.362562	9.0477	1.16738e-16	1.32516e-15	26.8563
GRIP2	1.89164	-2.11697	8.68879	1.19436e-15	1.20679e-14	24.5552
TCTEX1D1	1.89067	-1.91299	12.1994	4.58793e-26	1.20741e-24	48.3528
KIAA1462	1.89029	4.41321	11.831	6.23554e-25	1.52366e-23	45.7585
NETO1	1.88993	-3.19459	7.20864	1.07826e-11	6.95141e-11	15.5677
MCOLN3	1.88968	-0.42682	5.84335	1.99979e-08	8.54651e-08	8.19174
JAM3	1.88941	3.64793	14.1873	3.06728e-32	1.28331e-30	62.4997
NKD1	1.8882	0.0538865	7.99687	9.37162e-14	7.72217e-13	20.2445
BMP1	1.88568	5.56406	16.1204	3.01493e-38	2.12763e-36	76.2731
SGCG	1.88456	-3.76649	8.30754	1.34951e-14	1.22147e-13	22.1583
SIGLEC5	1.88329	0.392936	5.23744	4.04091e-07	1.36817e-06	5.26821
ATP8B4	1.88309	0.623362	11.5668	4.01911e-24	9.2372e-23	43.9064
RCSD1	1.88272	2.45398	11.1816	5.98566e-23	1.25729e-21	41.2227
CEBPE	1.88051	-3.77937	12.1524	6.40693e-26	1.6711e-24	48.0208
EPHA3	1.88018	1.5239	9.18709	4.68264e-17	5.54684e-16	27.7608
RYR2	1.87825	-0.59978	7.70121	5.7274e-13	4.3089e-12	18.4588
JAZF1	1.87782	2.80208	15.1101	4.09816e-35	2.18224e-33	69.0886
ICAM5	1.8769	-0.759957	6.69609	2.03398e-10	1.12486e-09	12.6815
KCNT2	1.87594	-1.92985	9.43884	8.87255e-18	1.15416e-16	29.4085
APBB1	1.87582	2.85373	9.46841	7.2898e-18	9.60526e-17	29.6032
ARHGAP22	1.87419	1.69373	10.1695	6.49303e-20	1.0573e-18	34.284
GJA5	1.87324	2.77484	9.12872	6.86957e-17	7.96116e-16	27.3813
GRAMD1B	1.87219	-1.38403	8.73489	8.87952e-16	9.10195e-15	24.8485
STON1	1.87218	2.91504	8.92548	2.58853e-16	2.8348e-15	26.0681
CD52	1.87186	2.74189	9.35177	1.58039e-17	1.98041e-16	28.8366
GAL	1.86961	-1.87458	4.5335	9.87986e-06	2.72974e-05	2.1836
TUBB2A	1.86915	5.06613	9.42208	9.9168e-18	1.28106e-16	29.2983
PDLIM7	1.86826	6.03276	15.5182	2.21188e-36	1.31057e-34	71.9955
CXCL6	1.8681	0.221654	4.79411	3.14538e-06	9.36034e-06	3.28444
KIF26A	1.86758	0.580898	10.0052	1.98242e-19	3.08358e-18	33.1768
EBI3	1.86746	-0.122764	7.55169	1.41151e-12	1.01215e-11	17.5697
POM121L9P	1.86545	-1.92569	10.3974	1.36742e-20	2.36769e-19	35.8297
LYPD1	1.86495	1.50038	7.00897	3.43634e-11	2.09481e-10	14.4278
LRCH2	1.86425	0.502436	9.17162	5.18381e-17	6.10064e-16	27.6601
ITGA1	1.86376	3.95405	12.7849	7.0895e-28	2.15321e-26	52.5002
PALM2	1.86206	-0.445648	9.76801	9.83216e-19	1.41353e-17	31.5888
NKX3.2	1.8619	-1.68362	7.43336	2.86271e-12	1.97338e-11	16.8732
TPST1	1.86134	3.91444	14.7645	4.87858e-34	2.34229e-32	66.6224
TAGAP	1.86081	1.08779	8.92698	2.56344e-16	2.81033e-15	26.0777
CSF2	1.85952	-2.11261	5.90521	1.45313e-08	6.33034e-08	8.50327
FBXO32	1.85918	4.4532	13.6164	1.84356e-30	6.66576e-29	58.4227
EFEMP2	1.85879	5.29833	11.9711	2.31602e-25	5.82586e-24	46.7431
RANBP3L	1.85725	-3.02198	7.04672	2.76408e-11	1.69864e-10	14.6418
DIRAS3	1.85683	-0.552968	8.53804	3.1338e-15	3.01483e-14	23.6013
HDC	1.85627	-0.860747	8.42919	6.25917e-15	5.81683e-14	22.9175
DIRC3	1.85591	-2.43732	8.77451	6.87892e-16	7.12966e-15	25.101
GZMM	1.85554	-0.933825	7.71451	5.28348e-13	3.98957e-12	18.5383
FLJ36031	1.85542	3.93839	11.9051	3.69378e-25	9.14567e-24	46.279
ELMOD1	1.85494	-3.66611	12.3517	1.55465e-26	4.21586e-25	49.429
SLITRK4	1.85403	-2.08892	6.01033	8.40389e-09	3.75683e-08	9.03789
KIF19	1.85347	-2.23152	8.52715	3.35902e-15	3.22092e-14	23.5327
KCNIP3	1.85299	1.02448	9.79554	8.17044e-19	1.18965e-17	31.7724
SYPL2	1.85121	-0.958522	9.72284	1.33185e-18	1.89481e-17	31.288
NECAB2	1.84931	-3.4506	8.14858	3.65391e-14	3.16873e-13	21.1744
ECEL1	1.84929	-1.49038	5.13764	6.48611e-07	2.11066e-06	4.80976
LPAR4	1.84711	-3.40568	11.3868	1.42328e-23	3.15104e-22	42.6498
ANXA1	1.8445	7.52271	8.33743	1.1179e-14	1.01903e-13	22.3443
NALCN	1.84244	-1.254	6.69065	2.09698e-10	1.15721e-09	12.6515
LIPG	1.84193	3.16579	5.9382	1.22451e-08	5.37438e-08	8.67034
C2	1.84167	5.0034	7.51545	1.75394e-12	1.2441e-11	17.3557
SH3GL3	1.84004	-3.16572	5.63795	5.68079e-08	2.284e-07	7.17437
PCYT1B	1.84001	-1.87593	7.0854	2.20981e-11	1.36951e-10	14.8619
SPRR2A	1.83857	-1.39574	3.93232	0.000115245	0.000270386	-0.160397
KCNN3	1.83834	-0.725008	9.36916	1.40849e-17	1.78024e-16	28.9506
KCTD12	1.83772	5.29821	11.5625	4.14091e-24	9.49584e-23	43.8767
MITF	1.83755	2.22067	9.05181	1.13643e-16	1.29146e-15	26.8829
RASSF4	1.83742	4.14227	10.9047	4.12162e-22	8.08588e-21	39.3063
THEMIS	1.83718	-1.66267	6.84496	8.78008e-11	5.07902e-10	13.5062
KLHL5	1.83675	3.96298	14.1196	4.98339e-32	2.02707e-30	62.0166
ITGAL	1.83576	2.43984	7.66962	6.93513e-13	5.14762e-12	18.2702
SYDE1	1.83561	3.7488	14.1213	4.9261e-32	2.00775e-30	62.0281
TOX	1.83514	0.0441431	7.43775	2.78888e-12	1.92573e-11	16.8989
PPP2R2C	1.83486	-0.107978	5.19867	4.86001e-07	1.61403e-06	5.08932
ARHGAP31	1.83353	3.52339	14.766	4.82633e-34	2.32264e-32	66.6331
TIMP1	1.83346	8.36099	11.3811	1.48196e-23	3.27037e-22	42.6097
FAM26F	1.83191	1.90296	7.65989	7.35559e-13	5.4459e-12	18.2121
ICAM4	1.83176	-0.546656	6.48696	6.49652e-10	3.36072e-09	11.5427
STXBP1	1.83172	3.12242	10.2373	4.08803e-20	6.80817e-19	34.743
TRAF3IP3	1.83063	1.30449	9.87467	4.79352e-19	7.13667e-18	32.3011
RNF175	1.82997	-1.83029	9.69154	1.64307e-18	2.31987e-17	31.0798
DPYSL4	1.82954	-0.385588	5.12684	6.82413e-07	2.21503e-06	4.76057
ZNF114	1.82931	-0.388553	4.91209	1.84505e-06	5.66759e-06	3.79897
CMAH	1.82834	1.18436	9.77637	9.29513e-19	1.34386e-17	31.6445
FOXP3	1.82797	0.822394	9.28616	2.43837e-17	2.98799e-16	28.407
CHRM2	1.82687	-3.56275	6.64246	2.74543e-10	1.49268e-09	12.3872
PRTFDC1	1.8266	1.79771	8.70824	1.05408e-15	1.07244e-14	24.6788
RENBP	1.82592	2.2965	8.61036	1.97471e-15	1.94713e-14	24.058
POU2AF1	1.8259	1.60135	5.93532	1.24303e-08	5.45331e-08	8.65569
ADCY7	1.82551	4.04161	12.2788	2.61027e-26	6.97694e-25	48.9137
CCL24	1.82521	-3.89551	8.02428	7.91035e-14	6.57624e-13	20.4118
NRXN1	1.82438	-3.711	7.86018	2.17331e-13	1.71961e-12	19.4145
GNGT2	1.82393	-0.520637	10.6122	3.12088e-21	5.66706e-20	37.2961
EOMES	1.82322	-1.96341	7.1964	1.15823e-11	7.42954e-11	15.4973
SPRR1B	1.82178	1.11647	3.62909	0.000359536	0.000778994	-1.23428
BDKRB1	1.82083	0.432222	8.32643	1.19814e-14	1.08927e-13	22.2758
SLC12A8	1.81929	3.79885	9.8415	5.99517e-19	8.85497e-18	32.0793
DZIP1	1.8186	2.73562	8.98737	1.73047e-16	1.93188e-15	26.4667
FASLG	1.81695	-1.78091	6.59533	3.56894e-10	1.91136e-09	12.1299
C14orf49	1.81658	-0.674076	9.30255	2.18814e-17	2.70725e-16	28.5143
HERC5	1.81594	2.68813	7.93161	1.40157e-13	1.13124e-12	19.8473
EPB41L3	1.8153	2.98054	7.80668	3.01473e-13	2.34199e-12	19.0917
TEAD4	1.81516	3.40161	10.4396	1.02359e-20	1.78593e-19	36.1171
HEYL	1.81457	3.47204	12.6906	1.39007e-27	4.11223e-26	51.8305
RNASE1	1.81197	6.28419	10.1022	1.02673e-19	1.64189e-18	33.8294
FBLN7	1.81145	1.23881	8.91016	2.85935e-16	3.11144e-15	25.9696
SLC15A3	1.81088	4.29711	10.0855	1.14954e-19	1.82829e-18	33.7173
DEGS1	1.80842	5.30182	13.4946	4.41541e-30	1.55533e-28	57.5535
SCN7A	1.80775	-3.4945	6.64746	2.66979e-10	1.45451e-09	12.4146
C3orf55	1.80734	-1.19808	6.10944	4.98613e-09	2.29477e-08	9.54795
CYTSB	1.80694	4.0221	9.38092	1.3029e-17	1.65392e-16	29.0278
C5orf23	1.80665	-0.138005	7.64462	8.06649e-13	5.95289e-12	18.1212
P2RY14	1.8062	-0.545509	9.68746	1.68858e-18	2.37921e-17	31.0527
DHRS9	1.80504	0.33743	4.88671	2.07105e-06	6.31261e-06	3.68744
PRKCQ	1.80497	0.358052	5.76805	2.94076e-08	1.23038e-07	7.81575
TCF4	1.80462	4.601	13.9811	1.34672e-31	5.34024e-30	61.027
CD44	1.80456	7.93861	8.95184	2.18083e-16	2.4102e-15	26.2377
HLF	1.80399	-0.747434	7.55145	1.41351e-12	1.01323e-11	17.5684
LEF1	1.80385	2.57417	11.6011	3.15697e-24	7.31312e-23	44.1464
ZNF385D	1.80319	-2.35934	6.88903	6.83241e-11	4.00661e-10	13.7525
CD8B	1.80277	0.38958	5.96042	1.0908e-08	4.8143e-08	8.78322
OAT	1.80254	4.7474	8.3174	1.26827e-14	1.15048e-13	22.2196
C1QTNF2	1.80239	-0.26167	10.5472	4.88392e-21	8.74457e-20	36.8516
NAPSB	1.79982	0.92268	6.94023	5.09964e-11	3.04271e-10	14.0399
LOC134466	1.79923	-1.67439	7.38724	3.765e-12	2.55838e-11	16.6033
TCL1A	1.79878	-2.94935	5.67861	4.62933e-08	1.8868e-07	7.37366
STAC2	1.7984	-3.00975	6.99145	3.80092e-11	2.30951e-10	14.3287
CFB	1.79787	5.5629	6.40515	1.01692e-09	5.13117e-09	11.1036
IFIT1	1.79722	3.78088	6.31224	1.68443e-09	8.24425e-09	10.6095
LPPR4	1.7968	0.0530389	9.896	4.15066e-19	6.24305e-18	32.4439
MYOZ3	1.79659	-2.10954	11.1988	5.30869e-23	1.12084e-21	41.342
ABCB5	1.79651	-4.08246	9.37621	1.34426e-17	1.7022e-16	28.9969
TNFRSF4	1.795	1.36701	9.83263	6.36434e-19	9.38672e-18	32.0201
ADAMTS18	1.79497	-2.50104	7.39869	3.51774e-12	2.39911e-11	16.6702
GAB3	1.79455	0.80973	11.4764	7.58779e-24	1.70942e-22	43.2749
GPR114	1.79454	-0.709594	6.73153	1.6669e-10	9.31147e-10	12.8768
CYSLTR2	1.79358	-2.43401	9.2573	2.94958e-17	3.58018e-16	28.2185
OXCT1	1.79185	3.69967	7.51441	1.76482e-12	1.25062e-11	17.3496
TSPAN11	1.7915	1.88687	10.0032	2.0099e-19	3.11923e-18	33.1631
SLC28A3	1.79149	-1.88383	4.74287	3.95365e-06	1.15857e-05	3.06411
CDON	1.79104	1.29336	8.41333	6.92044e-15	6.39946e-14	22.8182
TOX2	1.78978	1.68545	8.60206	2.08238e-15	2.04556e-14	24.0055
SNCA	1.78936	0.474164	7.7166	5.21679e-13	3.94211e-12	18.5509
LTB	1.78911	2.11425	7.63438	8.58085e-13	6.31429e-12	18.0603
SUSD5	1.78833	-0.00399201	7.78701	3.39918e-13	2.62177e-12	18.9733
UBASH3A	1.78756	-1.31971	6.77977	1.27013e-10	7.23304e-10	13.1436
PHYHD1	1.78731	1.16387	5.84292	2.00423e-08	8.56195e-08	8.18957
CD247	1.78567	1.36921	7.99472	9.49725e-14	7.81313e-13	20.2314
C4orf26	1.78565	-2.69165	6.15717	3.87004e-09	1.80975e-08	9.79567
CPNE8	1.78469	1.97598	7.87212	2.01995e-13	1.60383e-12	19.4867
AOC3	1.78369	4.20793	8.69584	1.1415e-15	1.15679e-14	24.6
EVC2	1.78352	1.07972	6.62024	3.10726e-10	1.67593e-09	12.2657
GPR141	1.78242	-3.27604	9.29751	2.26228e-17	2.79224e-16	28.4813
C6orf174	1.7798	0.000934865	9.22274	3.70387e-17	4.44572e-16	27.993
TUBB3	1.7792	5.96245	8.5982	2.13442e-15	2.09267e-14	23.9811
MGC87042	1.77842	-0.247688	7.36206	4.37092e-12	2.94183e-11	16.4564
FAM198B	1.77801	4.90816	11.2662	3.31295e-23	7.11192e-22	41.8104
OSR2	1.77761	2.43034	6.5833	3.81547e-10	2.03224e-09	12.0644
NACAD	1.77742	1.07376	8.49303	4.17352e-15	3.9575e-14	23.3181
MARVELD1	1.77736	5.1252	12.6689	1.62246e-27	4.77217e-26	51.6767
CRYGN	1.77634	-2.82328	7.90608	1.63985e-13	1.31425e-12	19.6924
TMEM26	1.77331	-0.344539	11.459	8.57397e-24	1.92314e-22	43.1535
FAM43B	1.77305	-1.38744	8.56265	2.67852e-15	2.59768e-14	23.7565
KCNA3	1.77254	-2.24206	7.68905	6.16552e-13	4.6148e-12	18.3861
NID1	1.77211	5.94866	11.2275	4.34327e-23	9.22708e-22	41.5414
SIGLEC11	1.76991	-2.49476	8.63335	1.7044e-15	1.6921e-14	24.2035
HSPB3	1.76989	-3.55663	6.68227	2.19765e-10	1.20853e-09	12.6055
CD200	1.76926	2.41992	9.69675	1.58663e-18	2.24173e-17	31.1144
RTN4RL2	1.76814	-1.19786	9.93514	3.1861e-19	4.84916e-18	32.7062
CTSL1	1.76723	6.65717	12.3367	1.72981e-26	4.65391e-25	49.3228
TBC1D10C	1.76685	1.41173	7.5119	1.79152e-12	1.26823e-11	17.3349
S1PR3	1.76659	3.88149	8.6595	1.44142e-15	1.44572e-14	24.3693
PRAM1	1.7665	-0.214542	9.81436	7.1983e-19	1.05484e-17	31.898
RNF212	1.76625	-2.89056	8.10736	4.72337e-14	4.03474e-13	20.9209
C14orf132	1.76548	2.13294	8.08476	5.43599e-14	4.6089e-13	20.7822
EPHB1	1.76444	-0.977756	8.69848	1.12233e-15	1.13793e-14	24.6168
TRAT1	1.76359	-2.20749	6.69709	2.02255e-10	1.11914e-09	12.687
CLEC2L	1.76336	-2.31521	4.61624	6.90454e-06	1.94517e-05	2.52773
HPGDS	1.76247	-1.04642	9.03591	1.26088e-16	1.42735e-15	26.78
VEGFC	1.7619	3.21091	9.74234	1.16839e-18	1.66457e-17	31.4178
FAM92B	1.76054	-3.78949	8.24185	2.03897e-14	1.81035e-13	21.7506
CNTNAP2	1.75946	-1.99494	4.02283	8.09687e-05	0.000194145	0.17451
DAAM2	1.75888	2.17741	9.89484	4.18325e-19	6.27824e-18	32.4362
PNMA1	1.75876	4.52385	14.3181	1.1993e-32	5.1437e-31	63.4345
DENND5B	1.75726	1.70777	8.83452	4.66841e-16	4.9359e-15	25.4845
DCHS1	1.75652	4.07683	12.7616	8.3734e-28	2.5319e-26	52.3347
HP	1.75635	-2.12363	4.34749	2.17234e-05	5.67328e-05	1.4287
VAV1	1.75344	2.05647	7.24063	8.93996e-12	5.80913e-11	15.7521
TUBA1A	1.7533	6.97108	14.155	3.86625e-32	1.5916e-30	62.2693
MYH16	1.75325	-3.56757	6.54513	4.71387e-10	2.47856e-09	11.8571
BTBD19	1.75276	-0.976802	9.39093	1.21928e-17	1.55644e-16	29.0936
CTSL2	1.75253	2.35283	5.51733	1.03648e-07	4.02137e-07	6.5893
LGALS2	1.7508	-1.88628	5.89552	1.52788e-08	6.63205e-08	8.45432
CXCR4	1.75075	4.70472	11.5289	5.24616e-24	1.19311e-22	43.6416
CCL3L1	1.75065	-1.20794	6.63516	2.8594e-10	1.55081e-09	12.3473
NDN	1.7494	3.39144	7.99676	9.37812e-14	7.72405e-13	20.2438
EHD2	1.74922	6.46677	11.935	2.98984e-25	7.45678e-24	46.4892
PCDHGB7	1.7492	-0.0556377	7.37484	4.05229e-12	2.73636e-11	16.5309
PDLIM2	1.74738	4.00578	12.6718	1.58948e-27	4.68188e-26	51.6971
TMEM35	1.7472	-0.805653	4.95639	1.50657e-06	4.67759e-06	3.99469
DAB2	1.74477	5.14659	9.61341	2.77223e-18	3.82459e-17	30.5613
KCNA1	1.74474	-4.19755	9.04534	1.18552e-16	1.34501e-15	26.841
CORO6	1.7416	0.631879	6.63723	2.82661e-10	1.53424e-09	12.3586
GHR	1.74043	-0.0222427	7.50351	1.88383e-12	1.3299e-11	17.2854
FST	1.73862	2.55637	6.24844	2.37562e-09	1.13924e-08	10.273
SLC47A1	1.73759	-0.913849	6.82534	9.81392e-11	5.64996e-10	13.3968
FCRL2	1.7369	-3.23054	6.39543	1.07228e-09	5.39721e-09	11.0517
OLFM1	1.73595	0.650398	7.7325	4.73654e-13	3.59377e-12	18.6461
ACCN2	1.73575	0.803321	7.93064	1.40999e-13	1.13759e-12	19.8414
RPL39L	1.73363	0.740069	5.57943	7.61334e-08	3.00908e-07	6.88939
DNASE1L3	1.73332	-1.57446	5.90938	1.42211e-08	6.19916e-08	8.52433
SNED1	1.73304	2.1981	10.6172	3.01486e-21	5.5038e-20	37.3305
ITPRIPL1	1.73283	-0.601464	8.51329	3.66897e-15	3.50174e-14	23.4455
SP5	1.72905	-2.32309	5.14699	6.20639e-07	2.02478e-06	4.85244
KRT79	1.72862	-1.93672	4.53088	9.9917e-06	2.75953e-05	2.1728
PCDHGA9	1.7281	-1.03823	7.15992	1.43307e-11	9.09578e-11	15.2878
FAM78A	1.728	2.06933	11.3558	1.76915e-23	3.87081e-22	42.4337
RASSF8	1.72696	3.08354	9.52745	4.92052e-18	6.60613e-17	29.9927
DMD	1.72605	1.83167	7.68128	6.46245e-13	4.82121e-12	18.3398
HAMP	1.72579	-2.17607	6.62654	3.00013e-10	1.6207e-09	12.3002
CIDEC	1.72497	-3.22743	5.62296	6.12454e-08	2.45424e-07	7.10115
PTH1R	1.72443	-0.745626	8.12712	4.17663e-14	3.58715e-13	21.0424
FAM49A	1.7244	1.49436	8.05171	6.67378e-14	5.59588e-13	20.5796
ABCD2	1.72415	-2.4488	7.38129	3.90036e-12	2.64248e-11	16.5686
IL15RA	1.72405	3.42357	8.86055	3.94437e-16	4.21164e-15	25.6513
PYGO1	1.7237	-2.24354	6.58696	3.73885e-10	1.99506e-09	12.0843
IGFN1	1.72329	-3.69004	6.76672	1.36722e-10	7.74509e-10	13.0713
SPRR2E	1.72187	-3.07661	4.31473	2.48945e-05	6.44558e-05	1.29842
NHEDC2	1.72176	1.60169	10.8216	7.33482e-22	1.41326e-20	38.7339
CD3G	1.7213	-1.49799	6.50636	5.83847e-10	3.03101e-09	11.6473
CXCR5	1.71924	-1.40942	6.97854	4.09359e-11	2.47632e-10	14.2558
FCGR3B	1.71852	-0.361521	6.01311	8.28225e-09	3.7073e-08	9.05213
FMNL1	1.71838	4.12171	10.7988	8.59292e-22	1.64025e-20	38.5767
C1orf54	1.71801	2.06095	13.3839	9.75865e-30	3.39664e-28	56.7643
PRPH	1.71792	-3.24151	7.40763	3.33584e-12	2.28113e-11	16.7225
EBF1	1.71777	1.46848	11.0205	1.84209e-22	3.73538e-21	40.1061
TRIML2	1.71731	-4.02465	6.07928	5.8479e-09	2.66477e-08	9.39214
TREML2	1.7166	-2.643	8.58719	2.29002e-15	2.23773e-14	23.9115
GSDMC	1.71626	0.859236	4.71323	4.50924e-06	1.31182e-05	2.93751
ARSE	1.71608	-0.970434	6.12325	4.63429e-09	2.14271e-08	9.61948
TTYH2	1.71597	1.36134	9.14299	6.25584e-17	7.28285e-16	27.4739
C19orf35	1.71496	-1.95794	10.7473	1.22767e-21	2.31328e-20	38.2224
GUCY1B3	1.71415	2.4973	11.7783	9.04796e-25	2.18741e-23	45.3884
IFNG	1.71397	-2.69777	5.65012	5.34365e-08	2.15735e-07	7.23393
CNTLN	1.71387	1.88506	7.45488	2.51838e-12	1.74837e-11	16.9994
PRDM6	1.71121	0.25238	7.19195	1.18875e-11	7.61579e-11	15.4717
ARHGAP15	1.71093	0.624444	7.9781	1.05233e-13	8.62264e-13	20.1301
ELOVL3	1.71068	-1.51569	7.19165	1.19086e-11	7.62696e-11	15.47
RGS22	1.70972	-3.82115	9.12741	6.92888e-17	8.02083e-16	27.3728
IGF2BP1	1.70966	-1.32016	3.43613	0.000714935	0.00147202	-1.87818
PLEKHO1	1.70918	5.46557	12.27	2.77951e-26	7.41964e-25	48.8512
ELOVL2	1.70866	-0.519326	7.40965	3.29606e-12	2.25763e-11	16.7343
ALPP	1.70809	-0.670039	3.64146	0.000343693	0.00074672	-1.19192
CXCR6	1.70682	1.08038	7.22426	9.83987e-12	6.36765e-11	15.6577
ANKH	1.70673	4.9888	10.096	1.07083e-19	1.71108e-18	33.7877
KIAA0922	1.70579	3.02903	12.6073	2.5174e-27	7.31008e-26	51.2397
MAP7D3	1.70568	2.50883	9.47747	6.86329e-18	9.08356e-17	29.6629
ACAN	1.70551	1.26809	7.15768	1.45199e-11	9.20728e-11	15.2749
ADRA1D	1.70537	-2.61574	7.91353	1.56643e-13	1.25689e-12	19.7376
CD72	1.70509	1.15832	9.30013	2.22349e-17	2.74767e-16	28.4984
NEFH	1.70465	-1.10971	7.32644	5.39538e-12	3.60061e-11	16.2491
FAT4	1.70346	1.4633	9.89888	4.07079e-19	6.13191e-18	32.4632
BTLA	1.70299	-2.07552	7.34499	4.83542e-12	3.23852e-11	16.357
FAS	1.70214	3.24034	10.8807	4.86818e-22	9.48694e-21	39.1409
SLCO5A1	1.70104	-2.57831	7.37492	4.05029e-12	2.73591e-11	16.5314
CACNA1C	1.70095	2.43714	8.57684	2.44657e-15	2.38276e-14	23.8461
LRP1	1.70042	7.73235	13.5735	2.50775e-30	9.00374e-29	58.1165
LOC646999	1.69845	-1.92466	8.98193	1.7929e-16	1.99329e-15	26.4316
FZD8	1.69808	1.50508	10.1578	7.03128e-20	1.13613e-18	34.205
RNF217	1.69649	0.836829	7.09949	2.03656e-11	1.26673e-10	14.9422
KLK9	1.69616	-3.82047	5.26698	3.50861e-07	1.19983e-06	5.40516
SPN	1.6961	1.42836	8.14078	3.83595e-14	3.31259e-13	21.1264
GPM6B	1.69565	1.10078	9.70136	1.53829e-18	2.17793e-17	31.1451
MPO	1.69532	-2.99246	9.36293	1.46777e-17	1.84946e-16	28.9098
STXBP6	1.69355	-0.862314	5.39055	1.93136e-07	7.2306e-07	5.9845
RAB23	1.69296	4.08024	14.6306	1.27409e-33	5.85654e-32	65.6666
OLFML2A	1.69293	4.83	10.6776	1.98714e-21	3.68034e-20	37.7443
C6orf105	1.69149	0.757232	4.92995	1.70061e-06	5.24195e-06	3.87768
GPM6A	1.69104	-2.8805	6.58233	3.83604e-10	2.04267e-09	12.0591
CTSB	1.69037	9.8332	16.0979	3.53834e-38	2.46733e-36	76.1137
PURG	1.69011	-3.47437	10.5728	4.09593e-21	7.34652e-20	37.0262
C2orf89	1.6885	-0.219316	5.73557	3.46942e-08	1.43894e-07	7.65463
CDH19	1.68812	-3.24532	5.19025	5.05825e-07	1.67392e-06	5.05058
GLRB	1.68681	-0.0706796	5.7386	3.41641e-08	1.41838e-07	7.66964
CFL2	1.68615	3.71182	15.2111	1.98934e-35	1.09633e-33	69.8083
CD6	1.68431	1.61538	7.13262	1.67999e-11	1.05519e-10	15.1315
MMP14	1.68262	9.07857	16.1256	2.9066e-38	2.07624e-36	76.3096
PABPC5	1.68253	-2.08631	8.72327	9.56918e-16	9.76009e-15	24.7745
APBB1IP	1.68183	2.25326	6.04639	6.95462e-09	3.14392e-08	9.22279
DERL3	1.68132	3.12343	8.14156	3.81726e-14	3.29922e-13	21.1312
TLR7	1.68125	0.387222	6.87604	7.35724e-11	4.29717e-10	13.6798
LCP1	1.68039	6.35524	7.93279	1.39142e-13	1.12394e-12	19.8545
GPR171	1.679	-0.9903	6.45624	7.69018e-10	3.93758e-09	11.3774
PSTPIP1	1.67809	1.40201	7.10433	1.98015e-11	1.23314e-10	14.9698
PABPC4L	1.67744	-0.449919	9.91904	3.55242e-19	5.38272e-18	32.5983
CEACAM3	1.67671	-3.38073	8.43542	6.0167e-15	5.61184e-14	22.9565
ME1	1.67641	3.17013	8.76919	7.1188e-16	7.3634e-15	25.0671
WSCD1	1.67496	-0.290143	7.23357	9.3174e-12	6.04672e-11	15.7114
ANGPTL7	1.67483	-3.78006	7.04755	2.75094e-11	1.69106e-10	14.6465
GEFT	1.67468	3.46753	8.83283	4.71949e-16	4.9822e-15	25.4738
SELE	1.6746	1.08041	5.22279	4.33337e-07	1.45924e-06	5.20047
GTSF1	1.67369	-1.83173	3.48426	0.000603915	0.00125924	-1.72048
AMICA1	1.67007	2.21432	8.14322	3.77805e-14	3.27085e-13	21.1414
A1BG	1.66999	1.00462	9.12916	6.84975e-17	7.94269e-16	27.3841
NFATC1	1.66972	2.78518	9.15704	5.70478e-17	6.67925e-16	27.5652
CAP2	1.6694	2.31317	8.47022	4.82474e-15	4.53725e-14	23.1748
LPL	1.66788	1.47954	8.12058	4.3503e-14	3.72849e-13	21.0021
C6orf97	1.66754	-0.554551	9.66689	1.93817e-18	2.7141e-17	30.9161
SAMD14	1.66718	-0.0872234	9.9792	2.36467e-19	3.6532e-18	33.0019
C10orf67	1.66662	-2.6932	6.44375	8.23488e-10	4.20063e-09	11.3103
RETN	1.66635	-3.63591	7.86164	2.15397e-13	1.70496e-12	19.4233
ZNF365	1.6663	1.05868	5.62227	6.14564e-08	2.46078e-07	7.0978
IL27	1.66413	-3.62409	9.38515	1.26687e-17	1.61018e-16	29.0556
NAALADL1	1.66236	0.716291	9.04	1.22763e-16	1.39125e-15	26.8065
TMEM132B	1.66078	-2.28175	7.86311	2.13461e-13	1.69029e-12	19.4322
FKBP9L	1.65998	0.842706	10.3318	2.14417e-20	3.654e-19	35.3833
ITIH3	1.65997	-2.06454	6.30366	1.76436e-09	8.60602e-09	10.5641
DGKI	1.65782	-2.37025	9.24013	3.30314e-17	3.99279e-16	28.1064
DOK6	1.65757	-0.454584	8.03604	7.35452e-14	6.12906e-13	20.4838
ASGR2	1.65751	-2.09768	7.94279	1.30835e-13	1.0627e-12	19.9152
PCDHB7	1.65583	0.785942	7.69468	5.95873e-13	4.47145e-12	18.4198
TSPAN18	1.65513	3.16708	8.22343	2.28855e-14	2.02144e-13	21.6365
EPHA6	1.65414	-3.50777	6.89578	6.57461e-11	3.8665e-10	13.7903
SLCO1B3	1.65191	-2.99891	3.707	0.000270197	0.000597757	-0.965527
NPR1	1.65085	1.968	8.69882	1.11982e-15	1.13594e-14	24.619
ADA	1.65049	3.34422	8.76096	7.50695e-16	7.74534e-15	25.0146
IL27RA	1.64998	3.09297	9.10257	8.1534e-17	9.36956e-16	27.2116
FAM126A	1.64937	3.63024	9.92944	3.31117e-19	5.02831e-18	32.668
SOX9	1.64891	4.06966	5.48916	1.19119e-07	4.58861e-07	6.45404
FIBCD1	1.64814	-0.639465	5.66305	5.00691e-08	2.0306e-07	7.29731
C5orf58	1.64786	-3.17312	7.1837	1.24745e-11	7.97442e-11	15.4243
PALM	1.64777	2.71548	6.49299	6.28464e-10	3.25686e-09	11.5752
GPR88	1.64626	-3.52294	7.9684	1.11728e-13	9.13295e-13	20.071
LOC100233209	1.64591	-1.12647	8.29639	1.44755e-14	1.30618e-13	22.089
MCTP1	1.6454	0.799121	6.15073	4.00484e-09	1.8681e-08	9.76219
IGFBPL1	1.6439	-3.41381	6.82153	1.00285e-10	5.7638e-10	13.3756
STEAP4	1.64347	2.7219	5.86198	1.81681e-08	7.8085e-08	8.28534
CHST3	1.64346	3.97406	9.18996	4.59528e-17	5.45184e-16	27.7794
TRIM36	1.64013	-0.862254	7.13439	1.66281e-11	1.04472e-10	15.1416
COL4A2	1.63933	8.34607	12.1719	5.57538e-26	1.45978e-24	48.159
ECHDC3	1.63917	-0.148179	5.18899	5.08851e-07	1.68257e-06	5.0448
ZDBF2	1.63844	1.02878	5.98122	9.78615e-09	4.33973e-08	8.88918
ZNF804A	1.63794	-2.50107	7.62101	9.30184e-13	6.81547e-12	17.9807
PLEKHG4B	1.63786	0.325603	3.98452	9.40871e-05	0.000223586	0.0319555
RAB42	1.63725	-0.145875	9.09051	8.82337e-17	1.00998e-15	27.1335
CAMK1G	1.63589	-2.22553	9.42662	9.62244e-18	1.24618e-16	29.3281
LHX1	1.63393	-3.75389	5.872	1.72533e-08	7.42777e-08	8.33574
IL13RA2	1.63327	-0.818856	5.26948	3.46683e-07	1.18634e-06	5.41678
TBX21	1.63305	-1.32632	7.02717	3.09419e-11	1.89468e-10	14.5309
CPZ	1.63255	4.3503	5.61207	6.4679e-08	2.58175e-07	7.04806
KREMEN2	1.63181	0.128356	5.95703	1.11026e-08	4.896e-08	8.76595
LBH	1.63093	5.80505	12.037	1.45192e-25	3.71145e-24	47.2074
LBP	1.63072	-2.46806	4.89323	2.01056e-06	6.1346e-06	3.71605
PRDM1	1.62982	3.99669	11.7448	1.14656e-24	2.74279e-23	45.1531
RFTN1	1.62769	4.52552	12.7722	7.76468e-28	2.35131e-26	52.4097
MIR155HG	1.62737	-0.82603	8.88781	3.30567e-16	3.56681e-15	25.8261
SLAMF9	1.62729	-2.49474	6.37433	1.2029e-09	6.02211e-09	10.9391
RSAD2	1.62718	3.58217	6.43024	8.86694e-10	4.49959e-09	11.2379
NBL1	1.62698	7.6112	10.7679	1.06449e-21	2.01506e-20	38.3641
CST1	1.62521	2.37004	3.42949	0.000731676	0.00150226	-1.89979
SIGLEC6	1.62516	-2.52326	4.8721	2.2131e-06	6.72158e-06	3.62343
PLCL1	1.62471	0.461137	10.8061	8.17016e-22	1.56247e-20	38.6268
PSG4	1.62396	-2.78987	3.83474	0.000167464	0.000383168	-0.514119
GFOD1	1.62349	1.00078	9.10745	7.89724e-17	9.1212e-16	27.2432
IFI6	1.62245	7.05534	6.30693	1.73343e-09	8.46726e-09	10.5814
POPDC2	1.61782	0.96977	8.83068	4.7856e-16	5.04679e-15	25.46
RASAL3	1.61577	2.32163	8.71346	1.01924e-15	1.03854e-14	24.7121
C22orf26	1.61544	-2.13087	13.0504	1.06337e-28	3.46036e-27	54.3877
C21orf63	1.61521	2.60387	7.25241	8.3425e-12	5.44854e-11	15.8201
ADAP2	1.61273	2.63183	10.9038	4.14635e-22	8.12662e-21	39.3003
SERPINB4	1.61215	0.520527	2.7895	0.00577901	0.0101149	-3.80363
SEMA5B	1.6108	0.79394	7.52069	1.69975e-12	1.20744e-11	17.3867
IL34	1.61048	1.0355	8.76102	7.50416e-16	7.74534e-15	25.0149
MXRA7	1.60879	6.11981	15.1925	2.27187e-35	1.24534e-33	69.676
RASGEF1B	1.60869	1.1221	7.80019	3.1365e-13	2.43106e-12	19.0526
NRK	1.60853	0.321232	5.09148	8.05523e-07	2.59206e-06	4.60004
KDELC1	1.60804	2.67582	14.7846	4.22322e-34	2.04199e-32	66.766
ZAP70	1.60772	1.30632	6.81759	1.02547e-10	5.88553e-10	13.3537
CD163L1	1.60744	1.2178	7.31277	5.84851e-12	3.88908e-11	16.1697
ZNF831	1.60697	-1.37787	6.68378	2.17919e-10	1.19966e-09	12.6138
ANTXR2	1.60568	5.0873	9.61579	2.72854e-18	3.77448e-17	30.577
CLEC2B	1.60451	3.52432	6.85319	8.379e-11	4.86209e-10	13.5521
LILRA1	1.60444	-3.46102	8.47395	4.71152e-15	4.43484e-14	23.1982
ZC3H12D	1.60437	-2.07777	7.8863	1.85172e-13	1.47885e-12	19.5725
C6orf122	1.60429	-1.70287	9.63004	2.48049e-18	3.44529e-17	30.6715
CD4	1.60411	4.6537	9.37649	1.34177e-17	1.7001e-16	28.9987
SGTB	1.6039	2.21696	14.897	1.88694e-34	9.36664e-33	67.5682
LOC400759	1.6038	-0.186235	6.47789	6.82857e-10	3.52537e-09	11.4938
KHDC1	1.60353	-0.644232	6.72083	1.77028e-10	9.84873e-10	12.8177
HTRA4	1.60269	-2.1041	7.54737	1.4485e-12	1.03578e-11	17.5443
TIMP3	1.602	8.0096	8.77109	7.03205e-16	7.28102e-15	25.0792
NCR3	1.60189	-2.68409	7.37539	4.03915e-12	2.72929e-11	16.5341
GPR161	1.60124	2.59346	10.1638	6.74877e-20	1.09807e-18	34.2456
EMP1	1.60113	6.3277	9.38871	1.23736e-17	1.57463e-16	29.079
ODZ4	1.60016	2.75012	6.65458	2.56571e-10	1.40005e-09	12.4536
BEST1	1.59988	-0.243227	11.7349	1.22929e-24	2.93044e-23	45.0838
SOCS3	1.59952	6.37634	9.35127	1.58561e-17	1.98453e-16	28.8333
TAGLN3	1.59941	-3.12138	6.26964	2.11964e-09	1.02367e-08	10.3846
NCRNA00173	1.59912	-3.62937	8.08416	5.4565e-14	4.62438e-13	20.7784
RARRES3	1.59815	4.47711	5.54359	9.09968e-08	3.55479e-07	6.7159
FLJ22536	1.59568	-0.77107	6.71056	1.87538e-10	1.03967e-09	12.7611
CD79B	1.59535	0.892347	7.87854	1.94201e-13	1.54554e-12	19.5255
SIGLEC8	1.59531	-1.71568	6.72524	1.72691e-10	9.6205e-10	12.8421
FYN	1.59467	4.31175	11.4462	9.38011e-24	2.10166e-22	43.0642
SHC4	1.59376	-1.39256	7.8736	2.00175e-13	1.59123e-12	19.4956
SGMS2	1.59277	3.70884	9.49428	6.13711e-18	8.15933e-17	29.7737
MEOX1	1.59276	-0.158	5.91022	1.41591e-08	6.17476e-08	8.52859
DSE	1.59167	4.72727	14.3842	7.46643e-33	3.24396e-31	63.9063
MYOCD	1.59139	-0.843264	5.34982	2.35389e-07	8.73907e-07	5.79242
RASGRP1	1.59023	0.944254	6.81992	1.01203e-10	5.81329e-10	13.3667
LIX1L	1.58996	4.00532	15.1696	2.6772e-35	1.44435e-33	69.5126
OR51E2	1.58904	-2.22044	8.081	5.56444e-14	4.70808e-13	20.7591
ELFN2	1.58884	-1.89423	4.6293	6.52213e-06	1.84428e-05	2.58249
IGFBP7	1.58784	7.70289	12.7118	1.19495e-27	3.5659e-26	51.9809
SPARCL1	1.58716	6.24067	8.98732	1.73107e-16	1.93188e-15	26.4663
CHST7	1.58712	1.3523	12.9322	2.47603e-28	7.85774e-27	53.5468
RUSC2	1.58617	4.16204	13.0809	8.54367e-29	2.81598e-27	54.6054
LRRC55	1.58571	-2.32484	8.49099	4.22807e-15	4.00553e-14	23.3052
PPARGC1A	1.58501	-1.4846	4.46885	1.3028e-05	3.53197e-05	1.91829
CAV2	1.5843	5.44228	9.36358	1.46149e-17	1.84268e-16	28.9141
PIPOX	1.584	-1.11647	7.67188	6.84067e-13	5.08487e-12	18.2837
HLA.DQB2	1.58345	1.42122	5.07029	8.89364e-07	2.84222e-06	4.50423
GIMAP1	1.58277	1.46349	10.3636	1.72443e-20	2.96582e-19	35.5995
HLA.DOA	1.5827	3.61735	6.48269	6.65073e-10	3.43702e-09	11.5197
RASGRP2	1.58252	0.939634	8.15905	3.42281e-14	2.97335e-13	21.2389
SYN1	1.58227	0.0944872	8.1656	3.28567e-14	2.86514e-13	21.2793
PAM	1.58161	6.03197	12.6744	1.55993e-27	4.60146e-26	51.7158
WARS	1.58116	7.21026	8.55201	2.86673e-15	2.76862e-14	23.6894
GBP1	1.58064	5.76486	7.06563	2.47784e-11	1.53053e-10	14.7493
DKFZp434J0226	1.5806	-1.37638	4.42636	1.56009e-05	4.16722e-05	1.74558
LRRN4	1.57878	-2.58588	6.09286	5.44331e-09	2.49037e-08	9.46221
STOM	1.57782	6.66545	10.2699	3.27424e-20	5.52016e-19	34.9632
FOXD3	1.57735	-3.57503	7.17661	1.30021e-11	8.2936e-11	15.3835
MAP1LC3C	1.57729	-4.01354	8.83439	4.67225e-16	4.93741e-15	25.4837
DSEL	1.57684	1.69325	8.49369	4.15618e-15	3.94289e-14	23.3222
FAM101B	1.57601	3.84882	13.3678	1.09536e-29	3.77413e-28	56.6493
RNF150	1.57598	-0.918112	7.53156	1.59259e-12	1.13485e-11	17.4508
PLA1A	1.57584	0.34419	5.94985	1.1525e-08	5.07027e-08	8.7295
CD69	1.57391	1.15074	5.34939	2.35872e-07	8.75181e-07	5.79043
RASD2	1.57292	1.85068	7.84052	2.4514e-13	1.92626e-12	19.2957
MFNG	1.57221	2.32723	10.4497	9.55458e-21	1.67132e-19	36.1855
LOXL4	1.57216	1.92245	5.309	2.86697e-07	1.05069e-06	5.60106
GPRIN1	1.57155	2.61206	8.64372	1.59488e-15	1.59418e-14	24.2692
MYEOV	1.57131	1.91394	3.81112	0.000183125	0.000416306	-0.598599
CDSN	1.57127	0.288612	4.70471	4.68232e-06	1.35793e-05	2.90126
C10orf55	1.57038	0.136704	7.4955	1.97617e-12	1.3903e-11	17.2382
KIAA1949	1.57029	6.24058	14.5001	3.25055e-33	1.45223e-31	64.7342
MARCH4	1.569	-1.93449	4.89334	2.00957e-06	6.13343e-06	3.71653
TLL2	1.5687	-0.613802	5.83456	2.09224e-08	8.90637e-08	8.14766
TPO	1.56844	-4.17844	6.91392	5.92759e-11	3.50711e-10	13.8921
BLK	1.56785	-2.55452	5.0504	9.75723e-07	3.09984e-06	4.41459
KIAA1614	1.56718	0.468361	11.6447	2.32259e-24	5.44175e-23	44.4514
RASL10B	1.56699	0.345066	7.82906	2.62939e-13	2.05823e-12	19.2266
AP1S2	1.5669	2.81603	16.2018	1.68947e-38	1.23259e-36	76.8499
CASS4	1.56679	-0.978385	8.10464	4.80405e-14	4.09853e-13	20.9042
SNAI2	1.56674	4.63436	7.40667	3.35502e-12	2.29271e-11	16.7169
KHDC1L	1.56605	-3.78834	5.43263	1.57259e-07	5.96588e-07	6.1841
TUB	1.56382	1.19015	6.26513	2.17178e-09	1.04811e-08	10.3608
MAGED4	1.56296	1.95217	4.55256	9.10088e-06	2.52507e-05	2.26243
F10	1.56171	-0.79352	7.05222	2.67763e-11	1.64798e-10	14.6731
SFMBT2	1.5615	-0.724798	6.93879	5.14174e-11	3.06249e-10	14.0318
ZIC2	1.5608	-0.1734	3.79499	0.000194604	0.00044035	-0.656019
SYT12	1.55882	1.20837	4.91351	1.83314e-06	5.63268e-06	3.80523
ENKUR	1.55876	-3.06926	8.00524	8.89908e-14	7.35645e-13	20.2956
VNN2	1.55799	-0.574934	6.07797	5.88843e-09	2.68085e-08	9.38539
NRP1	1.55766	5.44681	10.8977	4.32708e-22	8.44049e-21	39.2579
F2RL3	1.55722	1.53143	9.10342	8.10822e-17	9.33333e-16	27.2171
C6orf218	1.55715	-3.52015	6.65275	2.59215e-10	1.41372e-09	12.4435
PCDH18	1.55606	2.39198	9.80696	7.56581e-19	1.10632e-17	31.8486
CLIC3	1.55585	3.77986	4.6975	4.83392e-06	1.39421e-05	2.87059
AK5	1.55567	-1.28684	4.71063	4.56151e-06	1.32552e-05	2.92642
SFTA1P	1.55254	-3.9012	7.55633	1.37271e-12	9.86054e-12	17.5972
ZAK	1.5525	4.9768	12.3999	1.10299e-26	3.01901e-25	49.7703
SP140	1.55123	1.1634	7.60188	1.04386e-12	7.60222e-12	17.8671
C6orf15	1.55067	-3.68964	4.97847	1.36115e-06	4.25055e-06	4.09276
CD74	1.54832	9.92553	6.9034	6.29471e-11	3.71147e-10	13.833
METTL11B	1.54813	-4.19032	10.2128	4.83329e-20	7.99735e-19	34.5768
C10orf10	1.54699	6.0369	8.47439	4.69856e-15	4.42467e-14	23.2009
GNAL	1.54599	-0.120675	6.51705	5.50449e-10	2.86779e-09	11.7051
CCDC109B	1.54549	3.49683	9.83163	6.40761e-19	9.44374e-18	32.0134
GAL3ST4	1.54502	3.12681	9.45794	7.81528e-18	1.02247e-16	29.5342
C6orf176	1.54447	-3.88332	6.75913	1.42701e-10	8.05925e-10	13.0293
FAM124B	1.54413	-0.859245	8.90574	2.94245e-16	3.19847e-15	25.9413
PCDHGB6	1.5428	-0.516565	6.86366	7.89478e-11	4.59412e-10	13.6105
PLOD2	1.54254	5.74283	8.00348	8.9962e-14	7.42775e-13	20.2849
ARMC9	1.54251	3.05376	14.4388	5.04445e-33	2.21923e-31	64.2967
CGB8	1.54136	-3.11714	4.48848	1.19824e-05	3.26708e-05	1.9985
PRDM8	1.54048	0.85816	6.33938	1.45429e-09	7.18419e-09	10.7533
CGB	1.54038	-1.73118	3.93967	0.000112013	0.000263255	-0.133438
EGR1	1.54013	6.75833	7.53888	1.52417e-12	1.08837e-11	17.4941
RBP7	1.53902	0.899155	7.19712	1.15337e-11	7.40703e-11	15.5014
GSC	1.53858	-2.31618	5.22806	4.22581e-07	1.42583e-06	5.22484
BHMT2	1.5383	-0.915203	6.36335	1.27688e-09	6.37229e-09	10.8807
IL18RAP	1.53819	-1.11822	6.96494	4.42615e-11	2.66884e-10	14.1791
GPX3	1.53616	5.41738	6.05411	6.67776e-09	3.02209e-08	9.26248
MEX3B	1.53479	1.14614	7.25856	8.04657e-12	5.26869e-11	15.8557
CD82	1.53429	5.62869	7.68608	6.27714e-13	4.68808e-12	18.3684
SOD2	1.53424	7.49132	10.2737	3.1901e-20	5.38717e-19	34.9891
TSKS	1.53377	-2.51876	5.39862	1.85685e-07	6.97329e-07	6.02271
CCND2	1.53242	4.47629	7.22273	9.92837e-12	6.42289e-11	15.6489
KIAA2022	1.53135	-2.83435	6.50671	5.82742e-10	3.02603e-09	11.6492
FLI1	1.53015	3.01846	11.8297	6.29542e-25	1.53646e-23	45.749
EGOT	1.52997	-3.73011	7.17013	1.35031e-11	8.59177e-11	15.3463
STARD13	1.52993	3.14556	11.4848	7.15111e-24	1.61459e-22	43.3338
LRRN4CL	1.5294	0.681847	6.95941	4.5688e-11	2.74919e-10	14.1479
DAZL	1.52695	-4.13903	8.22126	2.3198e-14	2.0464e-13	21.6231
ARNTL2	1.52616	2.90667	7.37745	3.99008e-12	2.69969e-11	16.5462
PPM1J	1.52458	0.716428	8.29046	1.50259e-14	1.35077e-13	22.0521
TNFRSF13B	1.52443	-2.92811	5.89337	1.54503e-08	6.70221e-08	8.44343
TRO	1.52411	1.88497	6.85923	8.09613e-11	4.70728e-10	13.5858
EFHD1	1.52404	1.8138	6.49191	6.32218e-10	3.27549e-09	11.5693
FCER2	1.52364	-3.2963	5.26566	3.53086e-07	1.20644e-06	5.39903
CACNA1E	1.52343	-3.56699	7.55001	1.4258e-12	1.02097e-11	17.5598
EPB41L2	1.52269	4.53244	11.6311	2.55648e-24	5.97609e-23	44.3561
CYP2S1	1.52266	2.61815	4.67366	5.36947e-06	1.54022e-05	2.7695
EFHA2	1.52163	-0.974779	7.67052	6.89737e-13	5.1233e-12	18.2755
ARHGEF4	1.52082	2.41408	4.74406	3.93274e-06	1.1531e-05	3.06922
KDELR3	1.51932	4.1791	7.82632	2.67376e-13	2.09137e-12	19.2101
PRICKLE2	1.51893	3.48353	9.40363	1.12081e-17	1.43971e-16	29.177
TNFAIP3	1.51788	5.13311	7.93769	1.35005e-13	1.09354e-12	19.8843
BIRC3	1.51781	3.40013	6.37478	1.19992e-09	6.01016e-09	10.9416
FCRL6	1.51721	-2.41393	7.1862	1.22941e-11	7.86646e-11	15.4386
FNDC4	1.51701	2.59697	7.60628	1.01651e-12	7.4109e-12	17.8933
RASGRF1	1.51594	0.0932283	5.09615	7.8812e-07	2.53965e-06	4.62117
ETV5	1.51583	3.50266	9.01522	1.4432e-16	1.62655e-15	26.6463
PCDHB5	1.51567	0.81214	5.17984	5.31404e-07	1.75206e-06	5.00279
SAMD4A	1.51485	3.24827	8.83697	4.59488e-16	4.86568e-15	25.5002
SETBP1	1.51476	2.33176	6.92498	5.56455e-11	3.29803e-10	13.9542
IL17B	1.5146	-3.06735	9.94477	2.9852e-19	4.54678e-18	32.7708
EID3	1.51422	-0.318326	9.50407	5.74995e-18	7.65452e-17	29.8383
DHH	1.51142	-2.49291	7.80495	3.04661e-13	2.36496e-12	19.0813
TEAD2	1.51009	4.31213	5.86005	1.83501e-08	7.88173e-08	8.27562
SLC16A4	1.50938	0.667466	6.22136	2.74709e-09	1.30578e-08	10.1309
NR3C1	1.5092	4.42627	9.133	6.67935e-17	7.74948e-16	27.4091
SLC24A4	1.50701	-3.15491	9.80227	7.80868e-19	1.14102e-17	31.8173
XYLT1	1.50668	3.34137	6.35477	1.33778e-09	6.64706e-09	10.8351
TLR10	1.50546	-1.97255	6.07789	5.89109e-09	2.68147e-08	9.38495
GJB2	1.50404	6.37496	4.94421	1.59316e-06	4.92927e-06	3.94071
ZNF683	1.50259	-0.788656	4.4665	1.31591e-05	3.56373e-05	1.90869
TRPC3	1.50252	-2.07865	7.52703	1.63637e-12	1.16483e-11	17.4241
KLRB1	1.50231	-0.630639	5.35769	2.26576e-07	8.42406e-07	5.82946
FGFBP1	1.50202	1.25333	2.95094	0.00353872	0.0064498	-3.35714
CSPG4	1.50189	4.79569	7.85223	2.28173e-13	1.80053e-12	19.3665
TNFRSF12A	1.50172	5.93355	9.00815	1.51122e-16	1.70134e-15	26.6008
KIAA1274	1.50166	2.76298	10.9108	3.95113e-22	7.79617e-21	39.3482
DYSF	1.50132	4.20033	10.8979	4.32092e-22	8.43762e-21	39.2594
EML1	1.5002	2.87689	8.06391	6.18726e-14	5.19857e-13	20.6544
SCARA3	1.49975	4.27657	6.0366	7.32167e-09	3.30475e-08	9.17254
MYO5A	1.49974	4.37328	10.2477	3.80979e-20	6.37068e-19	34.8129
CBLN4	1.4994	-4.18659	8.18273	2.95227e-14	2.58873e-13	21.385
ADAMTS5	1.49911	1.8249	8.3633	9.4954e-15	8.69818e-14	22.5056
C6orf138	1.49899	-1.82864	6.08705	5.61288e-09	2.56509e-08	9.43222
RGS13	1.4988	-3.00605	7.73929	4.5452e-13	3.45884e-12	18.6868
SARDH	1.49864	0.0518117	7.10747	1.94439e-11	1.21234e-10	14.9877
PCDHGB5	1.4984	0.0667162	4.25787	3.14765e-05	8.02459e-05	1.07431
PGM2L1	1.49801	3.68601	11.3087	2.46094e-23	5.31071e-22	42.1058
ANKRD53	1.49715	-2.07579	8.02769	7.74491e-14	6.44655e-13	20.4327
CCDC102B	1.49569	1.18605	10.9101	3.96985e-22	7.81805e-21	39.3435
CXCR2P1	1.49468	-1.81691	4.71958	4.38418e-06	1.27725e-05	2.96459
SUCNR1	1.49457	-3.19379	6.82315	9.93681e-11	5.7159e-10	13.3846
LAIR2	1.49456	-3.1536	6.55245	4.52686e-10	2.39004e-09	11.8967
PTPLAD2	1.49315	2.82338	7.77446	3.66937e-13	2.8185e-12	18.8979
SPRR2G	1.49309	-3.93972	4.55053	9.18092e-06	2.54521e-05	2.25402
C17orf51	1.49271	2.30842	8.48151	4.49072e-15	4.23869e-14	23.2457
GALNT10	1.49248	4.4499	11.066	1.34138e-22	2.739e-21	40.4212
BMP8A	1.49218	2.56738	11.1589	7.01781e-23	1.46808e-21	41.0647
ABLIM2	1.49189	0.326929	6.55868	4.37332e-10	2.31255e-09	11.9306
CLIC5	1.49148	0.916981	6.0902	5.5201e-09	2.52437e-08	9.44851
GFI1	1.49099	0.402065	7.10791	1.93936e-11	1.21029e-10	14.9903
ACP5	1.49075	5.19393	9.10147	8.21246e-17	9.42686e-16	27.2045
PHYHIPL	1.4904	-1.93203	5.56531	8.16814e-08	3.20979e-07	6.82095
CALU	1.48982	7.31664	13.74	7.59784e-31	2.83206e-29	59.3049
SLFN12L	1.48964	-2.57765	6.9286	5.45053e-11	3.23607e-10	13.9745
MAP4K1	1.48894	1.51243	6.52304	5.32563e-10	2.78026e-09	11.7374
LOC100188949	1.48836	-2.27089	7.10764	1.94247e-11	1.21152e-10	14.9887
ASPG	1.48832	-0.92029	4.34548	2.19065e-05	5.71818e-05	1.42067
FMO3	1.48814	-0.547239	5.54801	8.9022e-08	3.48423e-07	6.73724
INMT	1.48641	1.23988	7.26502	7.74713e-12	5.09051e-11	15.893
MICAL2	1.48594	5.86385	10.0118	1.89581e-19	2.95559e-18	33.2211
FAM159A	1.48556	-1.64698	6.77179	1.32866e-10	7.53702e-10	13.0994
GAPT	1.48482	-1.47479	7.32481	5.44749e-12	3.63184e-11	16.2396
C6orf168	1.48222	1.04156	5.98388	9.65111e-09	4.28263e-08	8.90275
DUSP26	1.48163	-2.9668	7.61563	9.60844e-13	7.03008e-12	17.9488
PSMB9	1.48108	4.99875	6.38703	1.12252e-09	5.63762e-09	11.0069
CD36	1.48094	3.07494	4.08878	6.23673e-05	0.000152051	0.422621
GABRB2	1.48087	-2.71072	5.24471	3.90302e-07	1.32499e-06	5.30186
SLC22A16	1.47959	-3.97886	9.20927	4.04722e-17	4.82958e-16	27.9052
CASP14	1.47934	-0.984104	2.70583	0.00738992	0.0126917	-4.02587
STAB2	1.47805	-3.76348	7.2463	8.64748e-12	5.63874e-11	15.7848
PDE6G	1.47687	-1.3387	6.87528	7.3892e-11	4.31461e-10	13.6755
PIK3CG	1.47603	0.0390002	6.61423	3.21308e-10	1.73118e-09	12.2329
SYNC	1.47352	3.56277	4.57946	8.10134e-06	2.26306e-05	2.37415
C11orf87	1.4727	-3.74562	5.39612	1.87961e-07	7.04846e-07	6.01087
BMPER	1.47263	-1.17499	6.56099	4.31785e-10	2.28498e-09	11.9431
GREM2	1.47134	-1.33246	4.56004	8.81165e-06	2.45012e-05	2.29344
PPP4R4	1.47129	-2.56092	4.27576	2.92436e-05	7.49498e-05	1.14457
MCOLN2	1.47124	0.0657078	6.78057	1.26441e-10	7.20246e-10	13.1481
POU2F2	1.46992	1.22654	9.21027	4.02057e-17	4.80057e-16	27.9117
STON1.GTF2A1L	1.46941	-3.91659	5.73418	3.49393e-08	1.44793e-07	7.64777
MYL3	1.46873	-4.07057	8.50197	3.94295e-15	3.75101e-14	23.3743
COL4A1	1.46697	8.13404	10.4135	1.22443e-20	2.12549e-19	35.9393
GYPE	1.46463	-3.03942	8.26259	1.79018e-14	1.59706e-13	21.8791
SHISA3	1.46456	-3.18867	5.76071	3.05283e-08	1.27389e-07	7.77929
LOC149837	1.46433	-0.834489	6.85813	8.14704e-11	4.7342e-10	13.5797
LOC653653	1.46331	-0.0787301	8.14308	3.78135e-14	3.27232e-13	21.1406
GRK5	1.46297	3.1946	11.7502	1.10326e-24	2.64848e-23	45.1913
CYP46A1	1.46167	-2.21803	8.13875	3.88483e-14	3.35339e-13	21.1139
ZIC5	1.46156	-2.76864	4.09087	6.18509e-05	0.000150863	0.43053
FOLR3	1.45971	-3.90637	6.59105	3.65493e-10	1.95333e-09	12.1065
C6orf186	1.45941	-3.61654	7.69335	6.00688e-13	4.50263e-12	18.4118
MYO16	1.45939	-3.22205	6.7775	1.28651e-10	7.31412e-10	13.131
TBXA2R	1.45898	0.929482	9.85965	5.30471e-19	7.86916e-18	32.2007
ADC	1.45877	1.66719	11.3669	1.63696e-23	3.60852e-22	42.5109
ALDH1B1	1.45847	5.35303	11.8928	4.03077e-25	9.968e-24	46.1922
C12orf70	1.45808	-1.96638	7.34972	4.70186e-12	3.15422e-11	16.3846
CSF3R	1.45747	2.32296	6.21421	2.85422e-09	1.35168e-08	10.0934
[truncated: 11,515 more rows]
