# Supplementary material for: A pan-cancer analysis of matrisome proteins reveals CTHRC1 and a related network as major ECM regulators across cancers
Source: PLoS One. 2022 Oct 3;17(10):e0270063. doi: 10.1371/journal.pone.0270063 (PMC9529084; doi:10.1371/journal.pone.0270063)
Supplement: S1 File — S1A is the summary file of the top 5% genes for 9 cancers. S1B - S1J are the raw data output files of the differential gene expression analysis of the 9 cancers (Fig 4A) where CTHRC1 is upregulated and affects survival. (ZIP) [file pone.0270063.s002.zip › S1_File/S1 File/S1C.xlsx]

## Sheet: DEGS
Gene	logFC	AveExpr	t	P.Value	adj.P.Val	B
COL11A1	4.24999	6.12157	21.7838	3.48984e-76	8.61991e-74	162.885
MMP13	4.01414	3.06069	20.2142	3.00299e-68	5.13036e-66	144.695
PPAPDC1A	3.77362	1.80316	29.6236	1.04904e-115	7.1688e-112	253.474
KLK4	3.67941	0.395253	21.5748	4.00389e-75	9.54462e-73	160.456
EPYC	3.578	-0.0600264	17.1651	3.93014e-53	3.50312e-51	110.047
COL10A1	3.50534	6.01982	21.4086	2.7815e-74	6.47995e-72	158.526
MMP1	3.3455	2.24885	14.5709	7.29363e-41	3.99804e-39	81.9478
ADAMTS16	3.31338	1.75197	18.2259	2.49982e-58	2.7702e-56	121.956
LRRC15	3.30767	6.2408	23.3151	5.81194e-84	2.29136e-81	180.718
ASPN	3.27251	5.85827	23.9674	2.81041e-87	1.51621e-84	188.319
SLC24A2	3.2574	-1.40167	21.346	5.77568e-74	1.31564e-71	157.799
TMEM90B	3.12934	1.89921	23.2622	1.07878e-83	4.17284e-81	180.102
CORIN	3.085	1.66916	23.3943	2.30016e-84	9.43111e-82	181.641
GRP	3.00472	0.847042	15.634	8.40731e-46	5.59605e-44	93.2551
NKX3.2	2.99174	-0.750027	23.8712	8.66546e-87	4.44127e-84	187.198
GJB2	2.98703	4.44476	19.5839	4.38748e-65	6.42484e-63	137.44
SLC38A4	2.97978	-1.16584	22.1697	3.83877e-78	1.03551e-75	167.376
GREM1	2.96925	4.77825	21.1085	9.20117e-73	1.97624e-70	155.043
GPR1	2.96494	0.0816021	22.7286	5.56353e-81	1.72815e-78	173.884
CTHRC1	2.91057	6.1743	42.0671	1.95591e-173	4.00981e-169	385.563
SEMA3D	2.89354	1.0965	19.6412	2.26602e-65	3.36635e-63	138.098
KLKP1	2.88451	-2.71271	26.2799	5.38643e-99	5.81196e-96	215.179
MMP11	2.87627	7.86845	22.7216	6.03938e-81	1.84796e-78	173.802
COL1A2	2.85315	11.5979	29.4313	9.36903e-115	3.84149e-111	251.295
THBS2	2.8501	7.89109	29.1499	2.31749e-113	7.91848e-110	248.103
COL3A1	2.84527	11.4657	27.3146	3.33649e-104	5.26164e-101	227.116
COL1A1	2.80656	12.0141	28.3378	2.53263e-109	6.49019e-106	238.849
IGFL2	2.79037	-1.0224	17.1979	2.72262e-53	2.45887e-51	110.413
POSTN	2.77546	9.44065	23.7839	2.40551e-86	1.20281e-83	186.182
LUM	2.77413	8.90752	23.698	6.57642e-86	3.06416e-83	185.18
OMD	2.77352	2.68174	17.2612	1.34075e-53	1.22709e-51	111.118
ITGA11	2.73744	5.52457	24.8552	8.7404e-92	6.39953e-89	198.652
COL5A2	2.71806	8.45359	30.703	5.15237e-121	5.28144e-117	265.635
SFRP2	2.71547	8.18711	18.6997	1.12803e-60	1.36033e-58	127.332
MMP3	2.70992	2.43275	13.9087	7.30201e-38	3.60719e-36	75.0805
FNDC1	2.70303	5.56029	23.7162	5.31718e-86	2.59542e-83	185.392
SPON1	2.69333	4.99272	19.9336	7.72706e-67	1.25724e-64	141.462
ADAM12	2.67503	6.0704	26.4623	6.48041e-100	7.81499e-97	217.287
SALL1	2.67328	0.100712	22.0609	1.36973e-77	3.55455e-75	166.109
NETO1	2.64177	-1.94551	15.744	2.54579e-46	1.7056e-44	94.4433
TLL2	2.63804	-0.854235	23.1053	6.77145e-83	2.47895e-80	178.274
KIAA1199	2.63406	3.4162	18.4189	2.77965e-59	3.18356e-57	124.142
COMP	2.63359	5.91226	14.2076	3.28748e-39	1.70193e-37	78.1621
ST6GAL2	2.61692	2.84787	20.8426	2.03175e-71	4.08361e-69	151.961
KERA	2.60394	-0.942714	16.2469	1.04268e-48	7.74489e-47	99.9124
DCN	2.59597	8.63629	19.6199	2.89725e-65	4.27313e-63	137.854
MFAP5	2.57263	4.85427	18.811	3.1606e-61	3.927e-59	128.598
FAP	2.56574	5.32158	26.8222	9.96054e-102	1.36134e-98	221.444
FN1	2.56526	11.6894	26.4785	5.36751e-100	6.87746e-97	217.475
PAX1	2.55898	-2.31403	14.8861	2.59199e-42	1.53137e-40	85.2657
FAT3	2.55349	-0.125821	18.0606	1.63235e-57	1.77062e-55	120.088
CNTN1	2.55017	1.42694	13.8656	1.13924e-37	5.56085e-36	74.6384
HMCN1	2.54169	4.55624	20.6871	1.24003e-70	2.44441e-68	150.16
WNT2	2.53894	2.68348	19.5619	5.65483e-65	8.22196e-63	137.188
GXYLT2	2.53381	2.2645	22.259	1.35204e-78	3.74571e-76	168.415
PTPRD	2.53295	2.51375	18.6603	1.76927e-60	2.12115e-58	126.884
CYS1	2.52656	1.97088	24.3475	3.29514e-89	2.04708e-86	192.746
MMP2	2.51939	8.40614	28.7812	1.56979e-111	4.59747e-108	243.908
ARSI	2.51825	1.63672	21.7128	7.9908e-76	1.95023e-73	162.061
COL8A1	2.51416	4.50372	21.5799	3.76934e-75	9.0912e-73	160.516
GPC6	2.51181	3.38579	19.9713	4.99889e-67	8.19858e-65	141.895
COL5A1	2.51169	8.36686	27.726	2.89125e-106	5.92735e-103	231.842
COL12A1	2.50986	8.61939	23.6585	1.04357e-85	4.6509e-83	184.721
ADAMTS2	2.50933	4.20942	22.777	3.15757e-81	1.01146e-78	174.448
VCAN	2.50558	8.19247	23.6542	1.09768e-85	4.78797e-83	184.67
CTSK	2.50369	7.17339	27.2405	7.86142e-104	1.15119e-100	226.263
LOX	2.48327	5.15325	27.3391	2.51375e-104	4.29453e-101	227.398
WISP1	2.47359	3.28041	22.781	3.01352e-81	9.80636e-79	174.495
MAGEL2	2.46846	-0.648704	22.7059	7.2525e-81	2.18652e-78	173.62
ADAMTS12	2.46285	3.20339	18.7454	6.69086e-61	8.16484e-59	127.852
SCT	2.46068	-1.92302	18.2874	1.24272e-58	1.39219e-56	122.651
P4HA3	2.46038	2.75789	24.326	4.24001e-89	2.5566e-86	192.495
SLC38A5	2.4603	2.32391	19.7042	1.09517e-65	1.66312e-63	138.822
FBN1	2.45977	7.68839	24.0713	8.33588e-88	4.74705e-85	189.529
FIBIN	2.45843	4.02185	21.3366	6.44522e-74	1.45201e-71	157.69
SFRP4	2.42718	5.91031	15.3289	2.2695e-44	1.44494e-42	89.9773
F13A1	2.4093	5.06474	18.4102	3.06952e-59	3.49601e-57	124.043
BICC1	2.40506	1.94267	15.9149	3.95665e-47	2.8165e-45	96.2951
ALPK2	2.40165	0.67196	18.4846	1.31464e-59	1.53134e-57	124.887
DACT1	2.37581	3.60441	26.204	1.30132e-98	1.33392e-95	214.301
COL8A2	2.37346	5.57643	22.1911	2.98919e-78	8.17086e-76	167.625
OGN	2.37244	2.8897	11.025	1.17163e-25	3.37354e-24	47.1826
AEBP1	2.37242	9.01259	26.352	2.33244e-99	2.65652e-96	216.013
COL6A3	2.3718	9.71866	24.36	2.8476e-89	1.82433e-86	192.891
LOC283867	2.37166	-1.16219	17.3253	6.53532e-54	6.06247e-52	111.833
INHBA	2.3703	3.55686	21.2485	1.79967e-73	4.01033e-71	156.667
FAM189A1	2.36228	-0.941762	12.7282	1.10671e-32	4.34649e-31	63.2304
SPOCK1	2.36065	4.8539	20.2801	1.39872e-68	2.472e-66	145.456
KIF26B	2.35565	3.57122	22.8808	9.36663e-82	3.25466e-79	175.658
KANK4	2.34815	2.86964	15.0084	7.04058e-43	4.24526e-41	86.5617
HTRA3	2.34809	6.02517	19.6987	1.16645e-65	1.75834e-63	138.759
SORCS2	2.34411	2.64638	17.1199	6.51632e-53	5.75824e-51	109.544
CSMD2	2.32833	0.462671	19.8097	3.23738e-66	4.99019e-64	140.035
GLT8D2	2.31901	3.82194	23.5151	5.59197e-85	2.33961e-82	183.049
ERMN	2.3137	-0.0396978	17.3132	7.48385e-54	6.9111e-52	111.698
DPP4	2.31079	2.60863	19.3006	1.14713e-63	1.54719e-61	134.191
ADAMTS14	2.3019	2.08329	22.8659	1.11508e-81	3.81003e-79	175.484
NRG1	2.29822	-0.229408	12.9774	9.32628e-34	3.84704e-32	65.687
CILP	2.28732	6.06421	12.7647	7.72203e-33	3.04441e-31	63.5878
LOC285548	2.2857	-2.9081	18.8958	1.19595e-61	1.49501e-59	129.566
CBLN2	2.2839	-0.680855	7.89735	1.57485e-14	1.66939e-13	21.8567
GLIS3	2.27399	2.54561	22.6447	1.48485e-80	4.41172e-78	172.907
PTPRN	2.27133	-1.0888	12.568	5.35707e-32	2.02976e-30	61.6646
CDH11	2.26454	6.50499	22.782	2.9771e-81	9.80636e-79	174.507
BNC2	2.26152	3.30223	23.01	2.06609e-82	7.3029e-80	177.163
GABRB2	2.25991	-0.383902	15.8731	6.24583e-47	4.4002e-45	95.841
ARSE	2.25804	0.45778	17.8184	2.53536e-56	2.61193e-54	117.358
GAS1	2.25639	4.28525	20.4778	1.40972e-69	2.701e-67	147.74
NOX4	2.25076	2.81968	24.7987	1.69113e-91	1.15566e-88	197.995
PRRX1	2.24047	6.21261	26.1974	1.40602e-98	1.37261e-95	214.224
CCRL1	2.23876	1.11562	23.0576	1.18336e-82	4.25615e-80	177.718
PDPN	2.23805	4.04895	24.0203	1.51336e-87	8.38526e-85	188.936
ARHGAP28	2.23285	2.29006	20.9934	3.51269e-72	7.4241e-70	153.709
ODZ3	2.23126	3.03908	15.496	3.74184e-45	2.42758e-43	91.7701
ST8SIA2	2.22849	-0.574156	12.3408	4.91976e-31	1.80753e-29	59.4634
C1QTNF3	2.22565	4.18379	19.8832	1.38496e-66	2.21821e-64	140.881
CSDC2	2.22242	0.248031	14.6346	3.7239e-41	2.06334e-39	82.6161
GREM2	2.21643	-0.45687	14.0911	1.10434e-38	5.64592e-37	76.9577
LOC100192378	2.21466	-2.04687	20.3491	6.28283e-69	1.15004e-66	146.252
LRRC17	2.21375	3.10455	16.3311	4.12636e-49	3.15651e-47	100.835
C5orf46	2.20781	0.443947	13.1579	1.53075e-34	6.51077e-33	67.4818
SGIP1	2.19407	1.73141	21.2229	2.42561e-73	5.29016e-71	156.37
NKAIN4	2.18935	-3.09062	16.9139	6.48894e-52	5.61307e-50	107.257
CDH2	2.1856	1.99385	13.9092	7.26209e-38	3.59614e-36	75.0859
MFAP2	2.18162	5.25141	20.5304	7.65671e-70	1.48085e-67	148.348
PLAU	2.17798	6.11569	25.3033	4.67646e-94	3.99467e-91	203.859
EDIL3	2.17502	3.11982	12.3816	3.309e-31	1.22672e-29	59.8571
CCDC80	2.17	6.79777	20.0545	1.90883e-67	3.20761e-65	142.854
PTH1R	2.16345	-0.0553217	17.1711	3.67433e-53	3.28941e-51	110.114
TBX5	2.16186	1.17958	20.3838	4.20133e-69	7.83013e-67	146.653
MXRA5	2.15427	8.16823	22.3578	4.25862e-79	1.19597e-76	169.565
SERPINB7	2.15303	-1.84873	11.1081	5.49548e-26	1.60947e-24	47.933
CHST6	2.15048	0.739782	16.1517	2.96561e-48	2.16363e-46	98.8725
CPXM1	2.14715	4.35065	17.6424	1.8468e-55	1.82025e-53	115.382
FLJ16779	2.14166	-2.75921	14.4054	4.15506e-40	2.21254e-38	80.2181
KIAA1644	2.13374	1.29052	14.6222	4.24424e-41	2.34531e-39	82.4861
TMEM158	2.13124	2.33036	15.3075	2.85544e-44	1.80677e-42	89.7489
WISP2	2.12186	3.66784	13.2681	5.0493e-35	2.19313e-33	68.5835
C7orf10	2.11439	1.51112	25.2311	1.08479e-93	8.89572e-91	203.021
ANTXR1	2.11002	7.56116	25.7179	3.72253e-96	3.31807e-93	208.671
SGCD	2.10212	3.643	17.4706	1.2775e-54	1.21815e-52	113.457
LAMA1	2.09767	1.45864	14.1605	5.36898e-39	2.75425e-37	77.6745
CPZ	2.09658	3.1193	16.2754	7.61521e-49	5.67707e-47	100.225
DPT	2.09447	4.31	13.7302	4.58105e-37	2.14911e-35	73.2556
PODN	2.09326	5.23655	16.5418	4.03353e-50	3.23013e-48	103.148
EGFL6	2.09137	1.2085	14.4463	2.70409e-40	1.45503e-38	80.6451
SRPX2	2.08662	3.86564	23.702	6.2779e-86	2.9931e-83	185.227
C2orf54	2.08325	1.2279	7.99118	7.9911e-15	8.7701e-14	22.5245
SPARC	2.08295	11.073	27.7902	1.37907e-106	3.14136e-103	232.579
PCDH7	2.08056	3.88522	18.238	2.18026e-58	2.42922e-56	122.092
CILP2	2.06996	3.40369	16.5763	2.75519e-50	2.24144e-48	103.527
PDGFRL	2.06496	4.25485	21.9226	6.89745e-77	1.72445e-74	164.5
RARRES2	2.06377	4.82103	18.553	6.02746e-60	7.14272e-58	125.664
DPYSL3	2.06308	7.03629	23.9084	5.60869e-87	2.9483e-84	187.631
FMO1	2.06098	1.98341	13.7689	3.08147e-37	1.45226e-35	73.6496
DIO2	2.05961	4.1047	14.9158	1.88941e-42	1.12506e-40	85.5801
ATP6V0D2	2.05929	-0.35731	14.0426	1.82667e-38	9.24656e-37	76.4576
FBLN2	2.05171	6.64239	17.6593	1.52779e-55	1.52385e-53	115.571
PODNL1	2.05029	2.82654	18.952	6.28439e-62	7.95286e-60	130.206
PDGFRA	2.04687	5.38841	16.295	6.14174e-49	4.62911e-47	100.439
GALNTL2	2.0441	2.66554	16.3323	4.07068e-49	3.12558e-47	100.848
TNFAIP6	2.04081	3.04217	23.6926	7.00794e-86	3.19266e-83	185.117
CD177	2.03917	-0.969886	8.9311	6.43569e-18	1.15735e-16	29.5487
ZFPM2	2.03612	2.15749	19.863	1.74923e-66	2.75854e-64	140.648
HTRA1	2.0356	7.63438	25.2273	1.13448e-93	8.94538e-91	202.977
SERPINF1	2.03089	7.07096	22.7906	2.69279e-81	9.04999e-79	174.607
COL6A1	2.03029	9.06411	22.7731	3.30505e-81	1.04241e-78	174.403
EYA4	2.02715	-1.76436	11.7725	1.14181e-28	3.78774e-27	54.058
SULF1	2.02528	7.64873	19.912	9.92838e-67	1.60269e-64	141.212
FLNC	2.02299	2.92817	16.0704	7.22558e-48	5.17943e-46	97.9866
MMP14	2.02238	8.49463	27.6963	4.07122e-106	7.58765e-103	231.501
C14orf37	2.01575	1.93782	22.0628	1.33986e-77	3.52159e-75	166.131
TM6SF2	2.01224	-1.31634	20.4103	3.08918e-69	5.81021e-67	146.959
MYL3	2.00527	-3.0714	17.7933	3.36433e-56	3.4486e-54	117.077
ALDH1L2	2.00193	3.8078	19.2998	1.15811e-63	1.5518e-61	134.182
GLIS1	2.0015	-1.01777	15.9235	3.60173e-47	2.57279e-45	96.3886
ITGBL1	1.9936	5.05931	15.6411	7.77878e-46	5.19455e-44	93.3324
GALNT13	1.99098	-0.506721	11.0528	9.1047e-26	2.64011e-24	47.4325
NRK	1.99078	1.32142	11.0151	1.28268e-25	3.68811e-24	47.0928
CHRNA1	1.99069	-0.363522	14.677	2.38003e-41	1.33314e-39	83.0612
SCARF2	1.99067	3.45367	22.4018	2.54409e-79	7.24394e-77	170.078
FOXQ1	1.9816	-0.369294	12.0824	5.96184e-30	2.0751e-28	56.9874
FAM101A	1.98107	1.45254	12.7674	7.51375e-33	2.96801e-31	63.615
IGFL3	1.97809	-3.33918	13.6891	6.98788e-37	3.24849e-35	72.836
DEPDC7	1.9768	0.274841	19.8704	1.60473e-66	2.55028e-64	140.734
ANGPTL2	1.97307	5.82421	25.063	7.7149e-93	5.85789e-90	201.068
COL6A2	1.96623	9.25213	22.4306	1.81645e-79	5.24492e-77	170.413
FST	1.96618	2.43417	13.2137	8.73575e-35	3.76243e-33	68.039
CAMK2A	1.96583	-1.62502	17.8652	1.49297e-56	1.5616e-54	117.885
HAS2	1.96529	1.32706	15.8079	1.27033e-46	8.65217e-45	95.1348
CHSY3	1.96312	2.09188	25.8647	6.74205e-97	6.28267e-94	210.372
LGR5	1.95664	-0.816603	10.6629	3.04703e-24	8.03954e-23	43.9538
ECM2	1.95276	4.05388	19.4972	1.19189e-64	1.68517e-62	136.445
CRISPLD2	1.95052	5.99861	20.7539	5.70658e-71	1.13583e-68	150.933
MGC45800	1.93849	-1.19213	13.6109	1.55467e-36	7.19467e-35	72.0414
FAM26E	1.93774	2.53732	24.6314	1.19318e-90	7.89076e-88	196.05
NID2	1.93347	5.31581	23.5907	2.30911e-85	9.86232e-83	183.93
EMILIN1	1.92615	5.78206	18.5017	1.08248e-59	1.26811e-57	125.081
SPSB4	1.92548	-1.03255	13.8183	1.85308e-37	8.85549e-36	74.155
SHISA2	1.92357	3.59677	8.88382	9.33781e-18	1.65744e-16	29.1813
KCNJ15	1.92295	0.336021	16.9744	3.30673e-52	2.87251e-50	107.928
DIRC1	1.92181	-3.16233	19.1795	4.61537e-63	6.1045e-61	132.805
BEND6	1.91343	0.920079	19.1288	8.26298e-63	1.08589e-60	132.226
RASGRF2	1.91208	2.29838	20.2227	2.72056e-68	4.72663e-66	144.793
EMX2OS	1.90741	0.311418	15.1664	1.29957e-43	8.04909e-42	88.2419
GFPT2	1.90203	3.84977	19.3892	4.13515e-64	5.72802e-62	135.207
MXRA8	1.90195	6.62236	20.1057	1.05552e-67	1.78836e-65	143.443
RGS4	1.89964	2.90729	15.7691	1.93677e-46	1.30611e-44	94.7153
MMP10	1.89796	0.234884	8.40794	3.64978e-16	4.51837e-15	25.565
SALL4	1.89573	0.2762	16.2789	7.32818e-49	5.48303e-47	100.263
NALCN	1.89472	0.742289	12.7843	6.35838e-33	2.52622e-31	63.7808
ZFHX4	1.89449	3.12058	16.1588	2.74215e-48	2.01494e-46	98.9504
TLL1	1.8934	1.39304	14.4099	3.96354e-40	2.11606e-38	80.265
COL5A3	1.89135	5.09149	19.4157	3.04836e-64	4.25133e-62	135.511
MME	1.88682	3.81605	11.417	3.19668e-27	9.94465e-26	50.753
VGLL3	1.88308	3.31672	16.9903	2.77006e-52	2.41655e-50	108.104
C1S	1.87997	7.94096	15.8653	6.79881e-47	4.75708e-45	95.7566
COPZ2	1.87979	3.38132	21.3852	3.65802e-74	8.42618e-72	158.253
TNFSF4	1.87501	2.58241	21.108	9.25414e-73	1.97624e-70	155.037
PCOLCE	1.87237	6.26144	23.148	4.10854e-83	1.53144e-80	178.771
BHMT2	1.87194	0.755242	14.9631	1.14172e-42	6.82401e-41	86.081
HOXA11	1.87099	-0.655575	13.8614	1.18959e-37	5.79281e-36	74.5954
RUNX2	1.86901	3.96796	20.9505	5.7904e-72	1.19908e-69	153.211
PITX2	1.86885	-0.824442	14.1868	4.08142e-39	2.10234e-37	77.9471
HAPLN1	1.86292	0.230585	8.95127	5.48846e-18	9.91356e-17	29.7059
EMX2	1.86277	-0.343415	16.5009	6.33956e-50	5.05709e-48	102.698
RFX8	1.86179	-1.29142	18.5411	6.9075e-60	8.13855e-58	125.528
VSNL1	1.8605	1.09577	11.5386	1.02944e-27	3.30275e-26	51.8768
FSTL1	1.85574	8.24811	24.258	9.38925e-89	5.49969e-86	191.703
CCIN	1.85251	-1.26176	21.948	5.125e-77	1.29713e-74	164.795
NTM	1.8463	3.42816	17.8685	1.43813e-56	1.51195e-54	117.922
ISLR	1.84604	6.87043	17.826	2.32589e-56	2.40824e-54	117.444
TNN	1.84544	2.08347	10.6339	3.94175e-24	1.0347e-22	43.6988
HAND2	1.8411	0.202328	16.4127	1.67917e-49	1.30892e-47	101.729
TBX18	1.8393	1.5854	15.3872	1.21108e-44	7.73469e-43	90.6019
ADAM33	1.83377	0.956218	11.269	1.25664e-26	3.78858e-25	49.3957
SRPX	1.83172	3.43012	16.1187	4.25806e-48	3.08461e-46	98.5126
TREM1	1.82513	0.487467	13.5263	3.686e-36	1.67926e-34	71.1837
MRC2	1.82418	6.91432	20.9215	8.11492e-72	1.66364e-69	152.875
XG	1.8235	1.45662	14.7198	1.51235e-41	8.51779e-40	83.512
CLCA2	1.82313	0.681742	5.95942	4.54266e-09	2.45464e-08	9.53939
WT1	1.82231	-0.43191	7.58647	1.42638e-13	1.36582e-12	19.6894
ADAM23	1.8204	-0.222337	13.0292	5.5642e-34	2.31383e-32	66.1999
CDK15	1.81768	-2.78876	14.9153	1.90013e-42	1.12586e-40	85.5745
TGFB2	1.81731	3.9742	13.3883	1.49763e-35	6.68908e-34	69.7909
ODZ4	1.81673	3.44012	16.4186	1.57247e-49	1.23043e-47	101.794
FAM180A	1.81639	0.741537	15.1363	1.79338e-43	1.10409e-41	87.9216
LAMA2	1.81251	4.3756	12.7685	7.43561e-33	2.94281e-31	63.6253
GALNT5	1.81052	2.24946	9.84048	3.82183e-21	8.57236e-20	36.8909
MFAP4	1.80947	4.72031	10.6327	3.98525e-24	1.04478e-22	43.6879
ZNF469	1.80835	4.25155	18.151	5.85339e-58	6.41713e-56	121.109
OLFML2B	1.8067	5.924	23.3827	2.63462e-84	1.05906e-81	181.506
ASAM	1.80433	3.00149	15.5135	3.09756e-45	2.02239e-43	91.958
PLXNC1	1.8025	3.55002	12.7568	8.3486e-33	3.28512e-31	63.5103
BMP7	1.7997	1.93874	9.07684	2.02497e-18	3.81212e-17	30.6905
XIRP1	1.79756	-0.664106	10.5696	6.97139e-24	1.80228e-22	43.134
TNFSF11	1.79728	-0.577485	11.6871	2.55761e-28	8.44342e-27	53.258
FOXF2	1.79604	1.20677	18.9652	5.39728e-62	6.87265e-60	130.358
ISM1	1.79528	2.78125	13.8944	8.46596e-38	4.14226e-36	74.9335
TIMP2	1.79496	8.61913	29.5401	2.71168e-115	1.3898e-111	252.529
NEGR1	1.79462	3.0027	12.4743	1.33988e-31	5.04015e-30	60.7545
RECK	1.79275	3.5771	20.8473	1.92367e-71	3.90467e-69	152.016
BCAT1	1.78915	4.1035	19.5265	8.50901e-65	1.21141e-62	136.781
FBN2	1.78536	2.22891	11.3699	4.94737e-27	1.52291e-25	50.32
PRDM6	1.78374	0.439523	17.5675	4.29869e-55	4.13744e-53	114.541
RCN3	1.78119	5.08474	19.0284	2.61663e-62	3.3738e-60	131.078
CYP26A1	1.78023	-0.437584	9.36441	1.98895e-19	4.02125e-18	32.9832
NUDT10	1.76819	0.229629	12.4433	1.81398e-31	6.7862e-30	60.4538
FGF5	1.76637	-3.29763	13.8031	2.16759e-37	1.02628e-35	73.9992
MSRB3	1.76306	4.94993	19.4636	1.75555e-64	2.4651e-62	136.06
MMP16	1.76226	1.9046	12.2941	7.73737e-31	2.8075e-29	59.0139
ADAMTS6	1.76116	1.2701	19.3575	5.95876e-64	8.14403e-62	134.843
COL7A1	1.75515	2.95132	10.7271	1.71894e-24	4.60052e-23	44.521
OLFML1	1.75361	3.34006	20.4649	1.63804e-69	3.1094e-67	147.591
CYP27C1	1.75268	-1.48662	11.004	1.41798e-25	4.06004e-24	46.9934
CCL11	1.75249	-0.461853	12.1044	4.82661e-30	1.68857e-28	57.197
MSC	1.74695	2.63921	17.9617	5.01215e-57	5.37979e-55	118.972
BEAN	1.74617	0.278742	16.7555	3.77596e-51	3.17258e-49	105.505
TMEM200A	1.74066	2.96262	18.353	5.89066e-59	6.63541e-57	123.394
ADCY2	1.73823	1.52853	8.73477	2.99079e-17	4.03383e-16	28.0324
DRD4	1.737	-1.48141	14.392	4.78406e-40	2.54088e-38	80.078
COL6A6	1.73588	-0.250413	10.1321	3.18019e-22	7.57225e-21	39.3513
HMGA2	1.73131	-1.95411	12.5678	5.36624e-32	2.02976e-30	61.6629
CTGF	1.72797	7.94102	15.8618	7.05965e-47	4.92278e-45	95.7192
THY1	1.72339	7.34586	24.8053	1.56528e-91	1.10654e-88	198.072
C20orf103	1.72206	3.12345	11.5588	8.52651e-28	2.75279e-26	52.0636
MEG3	1.71179	1.11955	12.0144	1.14404e-29	3.93524e-28	56.3406
PDZRN4	1.71162	-0.773715	9.09886	1.69841e-18	3.22101e-17	30.8642
S100A7	1.70798	-1.2526	4.5319	7.18682e-06	2.27935e-05	2.41969
PRKG2	1.70761	-0.991397	11.4699	1.95386e-27	6.1815e-26	51.2413
SSC5D	1.70603	4.22524	14.6698	2.56775e-41	1.43437e-39	82.9857
SPOCD1	1.70546	1.573	11.915	2.95523e-29	9.99755e-28	55.399
AQP9	1.70524	0.385713	8.91059	7.5652e-18	1.35099e-16	29.3891
CES1	1.70354	2.14153	9.48127	7.63487e-20	1.57626e-18	33.9295
FLRT2	1.70175	3.17623	13.6984	6.3499e-37	2.95862e-35	72.9311
C10orf72	1.70102	3.80996	18.468	1.58915e-59	1.83029e-57	124.699
IBSP	1.69931	0.111094	8.69083	4.20355e-17	5.62513e-16	27.6965
MFRP	1.69716	4.5095	20.3232	8.47739e-69	1.51126e-66	145.954
TWIST2	1.6959	-0.19306	13.0506	4.4926e-34	1.87965e-32	66.4124
MRGPRF	1.6931	1.88901	14.9156	1.8933e-42	1.12506e-40	85.5781
PLA2G5	1.69293	-0.694335	15.0842	3.13473e-43	1.91836e-41	87.3663
LPPR5	1.69288	-2.852	12.2089	1.76486e-30	6.24894e-29	58.1955
DDR2	1.68933	2.84479	13.8421	1.45049e-37	7.01334e-36	74.3984
CLDN14	1.68889	-1.58417	14.8241	5.00679e-42	2.89139e-40	84.6111
LOXL2	1.68688	5.99622	20.3298	7.85881e-69	1.42578e-66	146.03
SLC1A7	1.68671	-1.09236	14.1604	5.37388e-39	2.75425e-37	77.6736
TMEM130	1.68499	0.510178	12.2152	1.65987e-30	5.88738e-29	58.2563
LRCH2	1.68496	0.454506	17.2203	2.11978e-53	1.92291e-51	110.662
PROM1	1.68071	3.22341	5.70942	1.86273e-08	9.23752e-08	8.16709
PRICKLE1	1.6793	4.49542	17.6593	1.52756e-55	1.52385e-53	115.571
PCDHGA12	1.67894	1.08334	13.5309	3.5154e-36	1.60869e-34	71.2308
RSPO1	1.67667	-0.69494	8.89737	8.39472e-18	1.49522e-16	29.2864
NEFM	1.67241	-2.22549	11.3241	7.56048e-27	2.29967e-25	49.8995
NT5E	1.6702	3.88	18.585	4.18525e-60	4.98848e-58	126.027
BGN	1.6698	9.27628	21.2409	1.96689e-73	4.33584e-71	156.579
PPEF1	1.66442	0.966118	14.8148	5.52922e-42	3.1752e-40	84.5124
IGF2BP1	1.66294	-2.59266	10.9815	1.74041e-25	4.91463e-24	46.7903
HHIPL1	1.65458	1.72261	19.5606	5.74445e-65	8.29344e-63	137.172
CPN2	1.65429	-1.9878	12.6694	1.97682e-32	7.63218e-31	62.6544
GDF6	1.65413	-1.09714	13.1719	1.32997e-34	5.66853e-33	67.6215
C11orf41	1.64889	3.19079	13.4447	8.44618e-36	3.78895e-34	70.3599
NTNG2	1.64872	-0.249889	20.0111	3.15523e-67	5.21657e-65	142.353
LRRN4CL	1.64731	0.322825	11.5574	8.63737e-28	2.78419e-26	52.0508
RUNX1T1	1.64656	0.240495	12.6223	3.14266e-32	1.20201e-30	62.1942
C1QTNF6	1.64492	5.28453	22.002	2.72701e-77	6.9883e-75	165.424
GLI2	1.64319	1.60679	15.0069	7.15164e-43	4.29958e-41	86.5461
ETV1	1.64142	3.30455	16.8153	1.94481e-51	1.64754e-49	106.165
NKD2	1.64066	2.13475	12.7212	1.18624e-32	4.63222e-31	63.1615
SHOX2	1.63616	1.76303	19.0431	2.21035e-62	2.88626e-60	131.246
TWIST1	1.63306	2.37935	13.9539	4.57647e-38	2.28278e-36	75.5448
SPON2	1.63106	5.13686	15.8278	1.0226e-46	7.03502e-45	95.3506
PRRX2	1.63059	2.4925	15.4766	4.61399e-45	2.98396e-43	91.5617
ADAMTS7	1.62966	2.98485	19.5446	6.905e-65	9.89926e-63	136.989
PCSK5	1.62298	1.61617	13.2957	3.82042e-35	1.66999e-33	68.8606
NAP1L3	1.62198	1.50665	16.4575	1.02447e-49	8.14054e-48	102.221
HS3ST3A1	1.62037	0.276412	14.3116	1.11002e-39	5.80525e-38	79.2413
PRPH2	1.61937	-0.44546	12.8173	4.58365e-33	1.83534e-31	64.1057
CFH	1.61686	5.50125	17.4311	1.99278e-54	1.88267e-52	113.015
C4orf31	1.61681	0.775366	9.58607	3.21228e-20	6.76823e-19	34.7855
GRIA3	1.61544	-0.668616	9.5568	4.09368e-20	8.555e-19	34.5457
SHISA6	1.61107	-2.26092	11.0087	1.35949e-25	3.90349e-24	47.0352
CLEC11A	1.60839	3.65914	16.5878	2.42627e-50	1.98171e-48	103.654
FBLN1	1.60808	7.4546	15.8087	1.25889e-46	8.60286e-45	95.1438
METTL11B	1.60747	-3.78797	15.4987	3.63558e-45	2.36613e-43	91.7987
DGKI	1.60696	-1.21552	15.0585	4.12367e-43	2.50858e-41	87.0936
MUM1L1	1.60477	1.49982	7.93863	1.16935e-14	1.25974e-13	22.1497
HEPH	1.60368	4.38688	17.6955	1.0155e-55	1.03063e-53	115.977
PRKD1	1.60247	2.13449	16.29	6.4904e-49	4.87398e-47	100.384
KCND2	1.60131	1.97153	9.96846	1.29107e-21	2.97396e-20	37.9647
SPP1	1.60067	7.16798	10.9828	1.71911e-25	4.86116e-24	46.8025
C1QTNF7	1.60036	0.191455	10.4852	1.46892e-23	3.7409e-22	42.3958
KRT75	1.59794	-2.69354	7.36537	6.5564e-13	5.84149e-12	18.1909
TNC	1.59767	7.33	11.2669	1.28123e-26	3.85706e-25	49.3765
MN1	1.59481	3.22903	14.6009	5.31507e-41	2.92129e-39	82.2624
HSD17B6	1.59389	2.09835	18.0971	1.08015e-57	1.17788e-55	120.499
NBLA00301	1.59189	-1.2875	14.4591	2.3644e-40	1.27559e-38	80.7786
EN1	1.5917	1.22411	8.04636	5.34696e-15	5.95426e-14	22.9201
SLIT3	1.59108	4.79113	14.554	8.71329e-41	4.73823e-39	81.771
SHANK1	1.58911	-1.67674	12.0766	6.30519e-30	2.18719e-28	56.9318
CNIH3	1.58593	1.75121	17.6847	1.14743e-55	1.1588e-53	115.856
SAMD11	1.58228	1.51313	7.80454	3.06219e-14	3.15625e-13	21.2024
NPTX2	1.58163	0.648319	10.8594	5.24266e-25	1.4369e-23	45.6975
DACT3	1.58142	2.23792	18.7983	3.65344e-61	4.512e-59	128.454
MMP8	1.5808	-3.17353	10.1535	2.64455e-22	6.31886e-21	39.5338
NID1	1.57998	6.78322	20.2165	2.92292e-68	5.03552e-66	144.722
FLJ42709	1.57927	1.50699	15.7472	2.45904e-46	1.65288e-44	94.4778
LRP1	1.57749	8.28771	20.6727	1.46654e-70	2.86338e-68	149.993
TFAP2B	1.57626	3.08514	4.49431	8.52616e-06	2.67107e-05	2.25623
MOXD1	1.57374	2.96068	11.931	2.53702e-29	8.61115e-28	55.5504
PPAPDC3	1.57331	0.753478	18.3883	3.94151e-59	4.46436e-57	123.794
TSHZ3	1.57283	3.61943	19.804	3.45719e-66	5.28924e-64	139.97
BMP1	1.57255	5.07726	22.4793	1.0273e-79	3.00866e-77	170.981
FILIP1L	1.57218	5.02458	17.4491	1.62717e-54	1.54438e-52	113.216
NDN	1.57212	3.48294	17.3928	3.06499e-54	2.88235e-52	112.586
CCDC36	1.57128	-1.24132	17.0765	1.05824e-52	9.27136e-51	109.062
KLK2	1.56944	-3.00908	9.68065	1.46234e-20	3.17242e-19	35.5636
ABCA6	1.56925	1.53375	10.983	1.71629e-25	4.85989e-24	46.8042
NRP2	1.56805	5.36986	22.1161	7.18808e-78	1.9138e-75	166.751
NNMT	1.56769	6.08123	16.1577	2.77505e-48	2.03183e-46	98.9386
UCHL1	1.56498	2.77521	11.0027	1.43568e-25	4.09928e-24	46.9811
COL14A1	1.56362	5.75145	9.97719	1.19862e-21	2.77034e-20	38.0382
LOXL1	1.56352	5.54632	19.0353	2.4164e-62	3.13535e-60	131.158
NEXN	1.56269	3.23597	16.8883	8.62795e-52	7.432e-50	106.974
CST1	1.56093	1.86042	5.3081	1.61383e-07	6.84e-07	6.07385
CPA3	1.559	2.96474	7.74898	4.54654e-14	4.59156e-13	20.8136
EDNRA	1.55533	4.73282	17.5885	3.3914e-55	3.27958e-53	114.777
PDGFRB	1.55389	7.39318	19.8396	2.29252e-66	3.58771e-64	140.379
GAS7	1.54941	5.07981	15.8009	1.37023e-46	9.30169e-45	95.0595
ADAM19	1.54836	4.17649	16.7254	5.27938e-51	4.41766e-49	105.171
PKIA	1.54655	1.12735	8.978	4.44277e-18	8.08893e-17	29.9146
IL21R	1.54622	1.63486	11.2574	1.3987e-26	4.19834e-25	49.2895
CNTN3	1.54597	0.500791	9.00631	3.54967e-18	6.50328e-17	30.1362
LOC643763	1.54461	-2.64103	10.2452	1.19692e-22	2.90736e-21	40.3186
FEZ1	1.54439	2.12107	17.9082	9.17873e-57	9.7499e-55	118.369
CACNA1G	1.54435	-1.06302	9.88753	2.56731e-21	5.80291e-20	37.2845
TMEM119	1.54404	5.02863	14.85	3.80383e-42	2.20289e-40	84.8843
IGFL1	1.53409	-2.72218	8.25724	1.12938e-15	1.33989e-14	24.4516
SNAI2	1.53374	4.14953	16.1144	4.46152e-48	3.22062e-46	98.4662
LOC554202	1.53266	-1.84419	9.62749	2.27737e-20	4.86843e-19	35.1256
PCSK9	1.52838	-1.27668	9.38654	1.66016e-19	3.37649e-18	33.1617
MS4A2	1.52719	0.652515	8.50692	1.72363e-16	2.19752e-15	26.3047
PRKG1	1.52699	1.39685	10.5381	9.20907e-24	2.37121e-22	42.8583
C6orf186	1.52668	-2.87112	13.3204	2.97844e-35	1.31032e-33	69.1079
AKAP12	1.52615	4.57381	14.3427	8.01324e-40	4.21229e-38	79.5652
IGSF10	1.52609	1.24897	9.52023	5.53804e-20	1.15147e-18	34.247
TAGLN	1.52469	8.2843	15.0239	5.97037e-43	3.61058e-41	86.7256
EVC2	1.52404	1.56415	13.7863	2.57744e-37	1.21751e-35	73.8271
EFEMP2	1.52273	5.386	20.3746	4.67132e-69	8.62764e-67	146.547
C13orf33	1.52251	2.39225	13.7013	6.16424e-37	2.87866e-35	72.9606
PPFIA2	1.51984	-1.70031	11.919	2.84427e-29	9.6381e-28	55.4369
NINJ2	1.51784	2.34119	17.625	2.24851e-55	2.20558e-53	115.186
RPSAP52	1.5148	-3.16505	15.3084	2.82908e-44	1.79563e-42	89.7581
DKK3	1.51373	5.59503	16.7111	6.18128e-51	5.13046e-49	105.014
TNFSF12.TNFSF13	1.51174	1.65327	6.86354	1.83002e-11	1.36379e-10	14.9257
APBA2	1.51086	1.82657	9.93932	1.65444e-21	3.77282e-20	37.7193
HECW1	1.51061	-1.91874	11.3319	7.02899e-27	2.15077e-25	49.9717
CRYGN	1.51002	-3.05192	13.8226	1.7743e-37	8.51872e-36	74.1981
TBX15	1.50948	2.31504	16.4034	1.85989e-49	1.4443e-47	101.627
ABCC13	1.50946	-2.18296	5.55731	4.28844e-08	2.00221e-07	7.35766
DIRC3	1.50392	-1.16098	15.4171	8.77858e-45	5.62405e-43	90.922
FGF1	1.50124	3.28709	14.0156	2.41604e-38	1.21698e-36	76.1796
FAM176A	1.50101	2.0375	16.4369	1.28491e-49	1.01315e-47	101.995
MMP7	1.49562	4.08528	6.38645	3.6355e-10	2.29751e-09	12.002
ELN	1.49539	5.74206	9.21549	6.65744e-19	1.30109e-17	31.7894
PXDN	1.4933	7.36857	17.3874	3.25406e-54	3.03234e-52	112.527
HAS2AS	1.48797	-2.65616	13.4209	1.07603e-35	4.81651e-34	70.1193
LOC399959	1.48789	2.93687	13.8054	2.1176e-37	1.00726e-35	74.0224
PAPPA	1.48539	1.64063	12.9746	9.59062e-34	3.94814e-32	65.6592
FOXP2	1.48441	-1.23942	10.1189	3.56326e-22	8.46471e-21	39.2387
SOX11	1.48267	1.81196	7.35125	7.2186e-13	6.38157e-12	18.0964
FGF14	1.47916	2.33317	10.117	3.62016e-22	8.58991e-21	39.223
PLAUR	1.47804	4.95555	19.3878	4.20666e-64	5.78797e-62	135.19
GPX8	1.47661	5.30114	18.7501	6.34453e-61	7.78857e-59	127.905
MATN3	1.47621	4.04966	9.7451	8.52725e-21	1.87371e-19	36.0971
C10orf55	1.47338	-0.998316	15.5762	1.5721e-45	1.04303e-43	92.6325
IGF2	1.47141	6.05781	9.2039	7.30984e-19	1.42316e-17	31.697
JPH3	1.47089	-0.860542	9.20611	7.18058e-19	1.39933e-17	31.7146
SDC1	1.47022	8.19784	14.2351	2.46873e-39	1.2813e-37	78.4468
SCN2B	1.46722	-1.22184	8.31786	7.18254e-16	8.68727e-15	24.8977
KRT81	1.46554	2.0965	5.04443	6.20191e-07	2.38636e-06	4.77355
CALB2	1.46524	1.65736	7.54642	1.88524e-13	1.7819e-12	19.4153
HOXA11AS	1.46487	-2.29368	11.2756	1.18253e-26	3.57566e-25	49.456
LSAMP	1.46099	-0.613597	9.08762	1.85802e-18	3.51297e-17	30.7755
WNT5A	1.4605	4.04398	11.054	9.00363e-26	2.61449e-24	47.4436
DCLK2	1.46043	2.11695	15.9018	4.56731e-47	3.22877e-45	96.1524
CCDC8	1.46023	3.21065	10.9529	2.25364e-25	6.31174e-24	46.5342
SLIT2	1.4596	2.75722	9.92619	1.84965e-21	4.19929e-20	37.6089
BTBD19	1.45936	-0.77328	16.3183	4.74913e-49	3.6194e-47	100.695
RBMS3	1.45727	0.477406	13.2019	9.83861e-35	4.21969e-33	67.9209
CST6	1.45649	0.661113	7.6538	8.90214e-14	8.71551e-13	20.1529
FGF7	1.45255	2.77528	13.5008	4.77738e-36	2.15729e-34	70.926
TNFRSF19	1.45246	4.05999	11.6401	3.97933e-28	1.3032e-26	52.8195
LAMB1	1.45229	7.38628	19.6824	1.40879e-65	2.10815e-63	138.571
CALD1	1.45204	7.94975	19.3138	9.84995e-64	1.33731e-61	134.343
SPHK1	1.45087	4.13263	13.9053	7.5605e-38	3.72591e-36	75.0459
LAMA4	1.44799	6.4771	20.9738	4.41688e-72	9.23985e-70	153.481
GAP43	1.44671	-1.88131	12.2639	1.03691e-30	3.73599e-29	58.7233
NR2F1	1.44482	2.67966	9.63308	2.17375e-20	4.65664e-19	35.1716
FAM155A	1.44406	0.86031	9.12443	1.38421e-18	2.64224e-17	31.0663
CACNA2D1	1.44195	0.599347	7.62154	1.1163e-13	1.08204e-12	19.9304
OPCML	1.44168	-1.49352	10.2179	1.51626e-22	3.65705e-21	40.0845
NXN	1.44075	4.67294	14.6167	4.49804e-41	2.47888e-39	82.4283
PID1	1.43907	1.83236	12.8576	3.07426e-33	1.23822e-31	64.5024
TNFRSF9	1.43887	-0.937504	9.33725	2.4817e-19	5.00269e-18	32.7644
COL13A1	1.43863	0.481234	12.3667	3.82578e-31	1.4132e-29	59.713
WNT5B	1.43813	2.10147	11.9542	2.03425e-29	6.92761e-28	55.7695
ZNF365	1.43724	1.5217	12.2155	1.65496e-30	5.88013e-29	58.2593
ROR1	1.43651	0.697407	10.1041	4.04563e-22	9.55524e-21	39.113
ADAMTS5	1.43574	3.30999	13.8325	1.60141e-37	7.72483e-36	74.3
MRVI1	1.43568	3.93012	17.6591	1.53121e-55	1.52385e-53	115.568
TCF4	1.43544	5.95538	18.7346	7.57309e-61	9.18675e-59	127.728
ACTA2	1.43205	8.22205	14.5605	8.14077e-41	4.4505e-39	81.8386
UBE2QL1	1.43107	1.7797	10.2523	1.12488e-22	2.7356e-21	40.3801
KLHL4	1.43072	-1.00863	13.0972	2.81721e-34	1.18839e-32	66.8759
CLEC5A	1.4277	2.20426	11.0031	1.42955e-25	4.08747e-24	46.9854
FAM20A	1.42686	2.99244	12.802	5.33731e-33	2.12466e-31	63.9546
PVRL3	1.42658	0.637065	12.4329	2.00837e-31	7.49975e-30	60.3527
KIRREL	1.42575	2.95163	10.1231	3.43637e-22	8.17274e-21	39.2746
CNN1	1.42539	3.61208	9.97422	1.22928e-21	2.83482e-20	38.0132
CXCL12	1.42519	6.56331	14.5555	8.57846e-41	4.67731e-39	81.7865
AMPH	1.42491	1.94126	9.07178	2.10841e-18	3.95467e-17	30.6506
GPNMB	1.42429	7.59188	16.56	3.29764e-50	2.65117e-48	103.349
GULP1	1.42218	2.41906	12.1398	3.43552e-30	1.20809e-28	57.5344
C1R	1.42217	7.53255	15.4658	5.18972e-45	3.34574e-43	91.4447
ENTHD1	1.42196	-2.5157	11.2422	1.60823e-26	4.8132e-25	49.1511
NEFL	1.42188	-1.96552	8.26982	1.02835e-15	1.22428e-14	24.544
ZEB1	1.42137	4.83274	16.4427	1.20585e-49	9.5448e-48	102.059
ABCA9	1.42128	0.950958	8.76181	2.42396e-17	3.35525e-16	28.2398
SERPING1	1.41852	7.87408	17.1936	2.85881e-53	2.57055e-51	110.364
BACH2	1.41805	1.88402	12.0799	6.10969e-30	2.12296e-28	56.9631
KCNA1	1.41523	-2.21222	8.42077	3.31281e-16	4.12209e-15	25.6605
GSTM5	1.41039	0.421706	7.9461	1.10787e-14	1.19476e-13	22.2029
KCNK1	1.41004	3.73356	7.0651	4.91474e-12	3.94353e-11	16.2142
TGFBI	1.40949	7.1183	16.4327	1.34667e-49	1.05778e-47	101.949
RAB31	1.40886	7.21823	14.2647	1.81119e-39	9.42418e-38	78.7546
GPR141	1.40519	-1.22938	12.1412	3.38831e-30	1.19354e-28	57.5481
ROR2	1.40469	4.1516	13.3064	3.42986e-35	1.50247e-33	68.9677
TMEM215	1.40462	-2.31767	7.41945	4.52952e-13	4.12893e-12	18.5541
ITGA8	1.40461	0.0951981	8.83055	1.41788e-17	2.47809e-16	28.769
NPR3	1.40405	0.251331	8.14522	2.58921e-15	2.97541e-14	23.6343
CYP11A1	1.40296	-1.00957	10.2436	1.21281e-22	2.94245e-21	40.3055
LRRC32	1.40198	5.31997	17.2705	1.2081e-53	1.11064e-51	111.221
STMN2	1.39676	0.259817	8.63177	6.62947e-17	8.69551e-16	27.2471
OLR1	1.39634	3.77069	12.677	1.83449e-32	7.09601e-31	62.7286
NOTUM	1.39504	-1.90521	8.91579	7.26157e-18	1.30017e-16	29.4295
CMTM3	1.3948	5.88243	23.2197	1.77546e-83	6.7405e-81	179.606
NUDT11	1.39474	0.439834	10.8912	3.93606e-25	1.08751e-23	45.9816
C12orf70	1.3939	-3.07596	14.4447	2.75116e-40	1.47648e-38	80.628
NKX6.1	1.39352	-1.70091	8.08927	3.90621e-15	4.40975e-14	23.2293
F2RL2	1.39253	3.89602	7.92552	1.28541e-14	1.37609e-13	22.0566
SEMA3A	1.39234	0.594811	11.2228	1.92142e-26	5.73376e-25	48.9747
PTK7	1.39231	6.8997	13.9429	5.12761e-38	2.55148e-36	75.4318
IGF2AS	1.39141	-2.984	9.9334	1.73975e-21	3.95857e-20	37.6695
TPSB2	1.38836	4.11924	7.61566	1.16316e-13	1.12481e-12	19.89
COL22A1	1.38748	0.889404	7.8751	1.84805e-14	1.94591e-13	21.6993
VTCN1	1.38645	5.47621	5.28426	1.82707e-07	7.67399e-07	5.95381
C11orf53	1.38416	-2.85756	10.3393	5.27697e-23	1.30498e-21	41.1294
SLC35D3	1.38069	-3.47443	10.4521	1.9655e-23	4.98286e-22	42.1074
APCDD1L	1.38025	0.61024	8.30758	7.75696e-16	9.36546e-15	24.8218
RNF144A	1.37894	4.66922	16.7148	5.93537e-51	4.94638e-49	105.055
CHL1	1.37848	1.67204	7.75401	4.38699e-14	4.44356e-13	20.8488
COL16A1	1.37821	6.11179	13.766	3.17524e-37	1.49302e-35	73.6198
WDR86	1.37813	-0.0849346	9.14753	1.15014e-18	2.21192e-17	31.2492
PCDH18	1.37702	4.14537	14.0816	1.21973e-38	6.21033e-37	76.859
PCYT1B	1.37595	-1.02156	9.21997	6.42108e-19	1.25609e-17	31.8251
MAB21L1	1.37434	-0.345764	10.0423	6.87512e-22	1.61082e-20	38.5882
CRYM	1.37398	-1.21658	6.08462	2.19906e-09	1.2382e-08	10.246
PLN	1.37287	1.45928	10.8618	5.13107e-25	1.40819e-23	45.7189
TMEM92	1.37121	-0.71711	10.0043	9.51086e-22	2.20568e-20	38.2671
SGMS2	1.37032	3.92982	13.2724	4.83648e-35	2.10515e-33	68.6263
ZNF521	1.36743	4.18709	12.0567	7.63354e-30	2.63904e-28	56.7421
ACTA1	1.36686	-0.402024	6.3009	6.09943e-10	3.72378e-09	11.4968
ARHGAP20	1.36654	0.799789	11.9339	2.4686e-29	8.39283e-28	55.5775
MMP9	1.36641	5.65957	7.94627	1.10653e-14	1.19394e-13	22.2041
TIMP3	1.36629	9.29254	13.1787	1.2425e-34	5.31785e-33	67.6891
TPSAB1	1.36424	3.45405	7.96194	9.87859e-15	1.07438e-13	22.3158
TCEAL7	1.36335	0.233269	12.9577	1.13573e-33	4.65673e-32	65.4913
KIAA1462	1.36085	5.35236	19.1837	4.39898e-63	5.85608e-61	132.853
CYP4Z2P	1.36042	1.76491	4.74641	2.6482e-06	9.11836e-06	3.37666
C3orf55	1.3597	-1.10912	9.54149	4.64624e-20	9.68998e-19	34.4205
NACAD	1.3538	1.18603	11.3373	6.68929e-27	2.04988e-25	50.0209
LIMS3	1.35175	-2.15711	13.6081	1.59934e-36	7.38472e-35	72.0133
TPM2	1.35142	6.39833	12.9054	1.91185e-33	7.79221e-32	64.9741
SVEP1	1.35017	3.9156	9.79647	5.53862e-21	1.2302e-19	36.5239
BHLHE22	1.34927	0.279078	11.0045	1.41209e-25	4.04885e-24	46.9975
AKT3	1.3481	4.34959	12.8753	2.57834e-33	1.0467e-31	64.6771
SLITRK4	1.34695	0.779488	10.2588	1.06323e-22	2.59801e-21	40.4359
PRR5L	1.34679	3.10396	20.0341	2.41818e-67	4.0305e-65	142.618
KCNMB4	1.34441	1.62774	13.8207	1.80855e-37	8.66287e-36	74.1791
CCR4	1.34427	-0.052056	8.32087	7.02274e-16	8.51408e-15	24.9198
AGPAT4	1.34087	2.90634	14.975	1.00591e-42	6.0299e-41	86.2069
SH3RF3	1.34018	2.68668	17.3877	3.2443e-54	3.03234e-52	112.53
DOK5	1.33809	0.960452	11.4029	3.64376e-27	1.13012e-25	50.6232
GRID1	1.33732	0.808845	13.3638	1.91875e-35	8.53282e-34	69.5447
DZIP1	1.33614	2.98472	12.6667	2.0311e-32	7.827e-31	62.6276
HTR2B	1.33537	0.557849	11.3265	7.38848e-27	2.25069e-25	49.9223
PTRF	1.33388	7.79234	18.1783	4.29606e-58	4.73514e-56	121.417
STON1	1.33337	3.41522	14.7979	6.61279e-42	3.75537e-40	84.3345
IL8	1.33058	0.976098	7.56649	1.63953e-13	1.559e-12	19.5525
LOC134466	1.3303	-0.470746	11.2152	2.06048e-26	6.13983e-25	48.9054
CDR1	1.32867	-1.37153	8.37557	4.65798e-16	5.73189e-15	25.3245
LEPREL2	1.32749	4.91236	12.4812	1.25358e-31	4.72421e-30	60.8206
PCDH10	1.32658	-1.34186	5.34358	1.34046e-07	5.77572e-07	6.25343
PURG	1.3263	-2.31669	13.325	2.84347e-35	1.25363e-33	69.1539
CYR61	1.32603	7.04069	12.5686	5.3267e-32	2.02227e-30	61.6703
AXL	1.32533	5.68151	20.3244	8.36366e-69	1.50406e-66	145.968
ANGPTL1	1.32468	0.654391	9.30242	3.29439e-19	6.58911e-18	32.4845
GRM5	1.32091	-3.32215	13.3787	1.65086e-35	7.35746e-34	69.6941
DLX5	1.32025	-0.304053	9.14946	1.13248e-18	2.17999e-17	31.2645
DMGDH	1.31927	-0.508644	12.2161	1.64565e-30	5.8572e-29	58.2649
FGF16	1.31916	-4.20195	13.4767	6.10597e-36	2.74514e-34	70.6822
CD248	1.31892	5.31934	16.6232	1.63782e-50	1.34847e-48	104.045
MMP12	1.31822	-0.0236147	5.34254	1.34782e-07	5.80498e-07	6.24813
NPR2	1.31792	2.84928	15.776	1.79809e-46	1.21659e-44	94.7892
RNF212	1.31667	-0.274275	6.704	5.06957e-11	3.5789e-10	13.9281
MYL9	1.31627	7.58996	15.0793	3.30328e-43	2.01549e-41	87.3142
PRDM8	1.31518	-0.106435	13.0296	5.53826e-34	2.30772e-32	66.2046
MKX	1.31493	0.216229	5.83816	9.06346e-09	4.71479e-08	8.86728
PDE10A	1.31425	2.26498	11.7311	1.68824e-28	5.58237e-27	53.67
HOTAIR	1.31139	0.726059	4.94079	1.03621e-06	3.83178e-06	4.27893
MEGF10	1.30933	1.28503	7.43137	4.17368e-13	3.81474e-12	18.6344
CHST11	1.30715	2.87049	16.3086	5.28438e-49	4.01241e-47	100.589
ATP10A	1.30697	3.68915	13.8461	1.39284e-37	6.75051e-36	74.4387
COLEC12	1.30684	4.61417	10.2322	1.33874e-22	3.24031e-21	40.2077
C21orf34	1.30671	-0.326566	9.82405	4.38995e-21	9.79309e-20	36.7538
SCG5	1.3063	1.62003	10.7957	9.2978e-25	2.51802e-23	45.1298
PRND	1.30527	0.994206	8.08857	3.9263e-15	4.43e-14	23.2242
HOXC11	1.3045	1.1642	5.17232	3.25149e-07	1.31373e-06	5.39673
LAYN	1.3032	2.53994	16.3077	5.33984e-49	4.03956e-47	100.578
TMEM35	1.29997	-1.07672	9.07465	2.06066e-18	3.8722e-17	30.6733
SERPINE1	1.29974	5.62708	11.9884	1.46679e-29	5.02016e-28	56.094
PALLD	1.29958	7.7299	17.6514	1.67035e-55	1.65429e-53	115.482
LILRA6	1.29925	1.0331	11.1697	3.13008e-26	9.25971e-25	48.4909
TGFB1I1	1.2991	4.57919	17.2231	2.05461e-53	1.87207e-51	110.693
EVC	1.29787	4.72675	14.8098	5.83069e-42	3.33896e-40	84.4597
PLS3	1.29751	6.70299	15.1475	1.59054e-43	9.82157e-42	88.041
ANKRD1	1.29661	-2.41704	7.45353	3.58408e-13	3.30681e-12	18.784
IL7R	1.29367	1.20526	6.87776	1.66956e-11	1.25606e-10	15.0156
SLC1A1	1.29141	3.62466	6.37318	3.94075e-10	2.47441e-09	11.9233
TNFSF9	1.29136	-0.40563	11.3993	3.76583e-27	1.16621e-25	50.5906
ARL4C	1.29002	5.39242	13.9034	7.70944e-38	3.7902e-36	75.0265
GLIS2	1.2899	5.25178	17.87	1.41411e-56	1.49436e-54	117.939
SUSD5	1.28543	1.41207	9.90435	2.22628e-21	5.04321e-20	37.4256
LRFN5	1.28483	-1.20038	8.72324	3.27051e-17	4.40241e-16	27.9442
FNDC4	1.28474	2.22885	12.784	6.37707e-33	2.52875e-31	63.7778
LGI2	1.28315	1.93314	13.1321	1.98379e-34	8.40282e-33	67.2243
MAP1A	1.28274	4.52548	15.2768	3.97439e-44	2.49935e-42	89.4201
EIF5A2	1.27971	2.39105	15.8565	7.48185e-47	5.19951e-45	95.6614
S100A9	1.27799	3.65046	5.17693	3.17588e-07	1.28572e-06	5.41946
FMN2	1.27567	-2.3535	8.2875	9.01292e-16	1.08308e-14	24.6739
FRMD5	1.2748	-1.48136	9.06205	2.27865e-18	4.25834e-17	30.574
HOXC13	1.27354	2.46032	5.92015	5.68871e-09	3.03235e-08	9.32041
FPR3	1.27311	4.39267	12.0844	5.85255e-30	2.04053e-28	57.0057
LTBP2	1.27275	7.12394	12.7266	1.12478e-32	4.40901e-31	63.2144
VSTM2L	1.27107	0.692045	6.24841	8.3545e-10	5.00074e-09	11.1898
OLFML3	1.27018	5.77846	14.5035	1.48337e-40	8.02391e-39	81.242
KDELC1	1.26981	2.91185	17.7928	3.38575e-56	3.4533e-54	117.07
CXCL11	1.2697	2.41116	7.22586	1.68541e-12	1.43491e-11	17.264
CNRIP1	1.26706	2.86588	18.4737	1.48861e-59	1.72418e-57	124.764
FAT4	1.26686	2.94536	10.5289	9.99596e-24	2.56479e-22	42.7771
ARNTL2	1.2651	1.15468	8.65142	5.6983e-17	7.5126e-16	27.3964
C1orf70	1.265	-1.89356	11.4919	1.59258e-27	5.05411e-26	51.444
CD70	1.26456	-1.46045	9.24165	5.38966e-19	1.06244e-17	31.9981
VCAM1	1.26184	4.73514	10.8924	3.89454e-25	1.07749e-23	45.9921
IGDCC4	1.26166	1.57471	12.4507	1.6883e-31	6.32756e-30	60.5251
MARCO	1.26058	-0.410729	5.26126	2.05847e-07	8.58087e-07	5.8385
HIC1	1.25984	2.69125	13.962	4.20937e-38	2.10994e-36	75.6279
UCN2	1.2595	-2.28194	10.4473	2.04995e-23	5.1765e-22	42.0657
CLEC2B	1.25796	3.23209	16.8462	1.37797e-51	1.17219e-49	106.508
PRR16	1.25673	0.824173	12.2629	1.04738e-30	3.76707e-29	58.7134
CLDN1	1.25562	3.92429	8.71477	3.49269e-17	4.69532e-16	27.8793
RFTN2	1.25538	1.37449	15.8672	6.65734e-47	4.67405e-45	95.7775
TSPAN2	1.25333	2.44537	10.6364	3.85493e-24	1.01321e-22	43.7209
IGF2BP2	1.25304	0.936256	7.21203	1.84938e-12	1.56865e-11	17.1729
BARX1	1.25259	-2.13378	6.50142	1.7976e-10	1.18726e-09	12.6901
MITF	1.25201	3.58389	15.5523	2.03627e-45	1.3423e-43	92.3752
LRIG3	1.25042	3.8318	11.4929	1.57696e-27	5.01228e-26	51.4538
RSAD2	1.24873	4.52876	9.82764	4.25904e-21	9.53217e-20	36.7838
GUCY1A2	1.24804	0.428264	9.61047	2.62325e-20	5.57877e-19	34.9858
HRH1	1.24783	2.74031	15.8337	9.5886e-47	6.64108e-45	95.4146
PNMA2	1.24735	1.99287	8.68804	4.29531e-17	5.74043e-16	27.6752
CHRNA6	1.24532	-1.46685	7.9877	8.19549e-15	8.98e-14	22.4996
IGFBPL1	1.24248	-2.79416	7.83915	2.39131e-14	2.49107e-13	21.4457
LMOD1	1.24215	4.1786	10.731	1.6591e-24	4.44618e-23	44.5561
FHL1	1.24207	4.61543	10.6516	3.36673e-24	8.86024e-23	43.855
ALDH1A2	1.24095	0.157006	7.86938	1.92546e-14	2.02326e-13	21.6589
NUAK1	1.23945	4.64568	16.3345	3.97542e-49	3.06392e-47	100.872
SPSB1	1.23842	5.02624	16.6318	1.49029e-50	1.23195e-48	104.139
GPX7	1.23658	3.43812	12.6908	1.60051e-32	6.21441e-31	62.8641
IL1R1	1.23649	5.878	11.8293	6.67235e-29	2.23148e-27	54.5909
NBL1	1.23488	7.31223	11.5155	1.27694e-27	4.07766e-26	51.6631
C1QTNF1	1.23445	4.58239	14.0252	2.18827e-38	1.10497e-36	76.2781
CNTN4	1.23445	1.98942	6.84865	2.01426e-11	1.49131e-10	14.8317
DES	1.23293	-0.558244	5.46109	7.19688e-08	3.24842e-07	6.85573
PAPSS2	1.2322	5.07205	9.68049	1.4643e-20	3.17332e-19	35.5623
CST4	1.23094	-0.900353	5.01094	7.32819e-07	2.78575e-06	4.61267
IL1RL1	1.22826	-1.69155	8.11442	3.24779e-15	3.69085e-14	23.4111
H19	1.22822	6.64833	9.86983	2.98221e-21	6.72061e-20	37.1363
SERPINH1	1.22691	7.95306	17.5527	5.07306e-55	4.85995e-53	114.376
C5orf23	1.22681	2.04789	7.89442	1.6084e-14	1.70232e-13	21.836
KRT7	1.22608	7.4657	5.83166	9.40219e-09	4.87862e-08	8.8316
CORO2B	1.22606	1.32539	11.6134	5.11133e-28	1.66859e-26	52.5712
ULBP2	1.22459	-0.510327	9.31405	2.99733e-19	6.0008e-18	32.5779
HGF	1.22447	0.848122	9.74854	8.28512e-21	1.82246e-19	36.1256
PDCD1LG2	1.22207	1.53939	11.3732	4.79864e-27	1.47935e-25	50.3502
ANTXR2	1.22202	4.98391	17.8558	1.66025e-56	1.72775e-54	117.78
BST1	1.22197	1.84818	17.1394	5.24209e-53	4.6523e-51	109.761
MSR1	1.22167	5.20989	14.3632	6.46663e-40	3.42564e-38	79.7784
C5orf13	1.22157	6.21872	17.9431	6.18572e-57	6.60487e-55	118.762
IL2RA	1.22154	0.312681	7.87334	1.87149e-14	1.96958e-13	21.6869
C21orf82	1.21978	-1.37033	13.2256	7.75195e-35	3.34574e-33	68.1577
CERCAM	1.21948	6.35397	17.6142	2.5382e-55	2.47789e-53	115.065
CLTCL1	1.21935	1.07014	11.5608	8.36612e-28	2.70526e-26	52.0825
FHOD3	1.21868	3.14919	11.6003	5.77989e-28	1.87594e-26	52.4493
VIM	1.21851	9.85338	17.6009	2.94809e-55	2.8644e-53	114.916
ADAMTSL2	1.21728	2.94128	12.2318	1.41392e-30	5.05879e-29	58.4155
CD109	1.21712	5.15486	10.3595	4.42589e-23	1.09716e-21	41.3036
NCAM1	1.21685	1.15145	7.49331	2.72411e-13	2.54081e-12	19.0536
MAGED4B	1.21663	3.1022	7.52728	2.15313e-13	2.02483e-12	19.2847
PRKCDBP	1.21595	3.48642	12.9931	7.9738e-34	3.29578e-32	65.8426
KCNJ12	1.21355	0.11853	9.36682	1.95021e-19	3.94682e-18	33.0026
FAM101B	1.21255	4.32488	16.8641	1.13005e-51	9.65302e-50	106.705
EDN2	1.21254	1.74961	6.99597	7.7415e-12	6.0489e-11	15.7687
PPP1R3G	1.21202	-0.769673	13.0472	4.64639e-34	1.94003e-32	66.379
S100A8	1.21163	1.79745	4.74765	2.63269e-06	9.06648e-06	3.3823
CCDC67	1.20851	-2.45289	8.09157	3.84105e-15	4.33859e-14	23.2458
CDO1	1.20831	1.08716	7.40018	5.16873e-13	4.6742e-12	18.4244
SLC40A1	1.20779	7.32409	7.1337	3.12006e-12	2.57194e-11	16.6598
HEG1	1.20778	6.19567	16.1338	3.60609e-48	2.62158e-46	98.678
CALN1	1.20698	-2.81634	7.57136	1.58484e-13	1.5098e-12	19.5859
SCIN	1.20588	2.52943	7.66458	8.2524e-14	8.12206e-13	20.2274
PRELP	1.20339	5.06338	8.36165	5.1719e-16	6.32254e-15	25.2214
FIBCD1	1.2024	-0.573878	5.52955	4.98297e-08	2.30392e-07	7.21208
NIPAL4	1.20061	-1.55206	7.48797	2.82647e-13	2.63269e-12	19.0174
TMEM45A	1.2006	4.49374	10.5072	1.20962e-23	3.09594e-22	42.5882
SIM1	1.20047	-2.32689	7.0216	6.54411e-12	5.18395e-11	15.9334
NKD1	1.1992	0.146177	10.3702	4.02939e-23	1.00372e-21	41.3965
MIAT	1.19544	2.68984	10.3345	5.50438e-23	1.35795e-21	41.0877
C19orf59	1.19471	-2.78633	8.56981	1.06651e-16	1.3812e-15	26.7781
TSPAN11	1.19441	1.7904	10.3007	7.38616e-23	1.80912e-21	40.7965
TM4SF19	1.19394	-1.08114	7.86382	2.00386e-14	2.10168e-13	21.6197
MAMDC2	1.19302	1.63217	7.75601	4.32527e-14	4.38755e-13	20.8627
PTGIR	1.19201	1.10475	14.8226	5.09016e-42	2.93127e-40	84.5947
FERMT2	1.19174	5.42199	17.9853	3.83418e-57	4.13708e-55	119.238
ITGA5	1.19089	6.71777	21.4415	1.89686e-74	4.46984e-72	158.907
SSTR2	1.19059	1.92378	7.21032	1.87071e-12	1.58608e-11	17.1617
SERPINE2	1.18716	5.0332	9.8356	3.98247e-21	8.92292e-20	36.8502
CD55	1.18674	6.25188	14.7733	8.58294e-42	4.86074e-40	84.0752
OBP2A	1.18669	-2.5895	6.29135	6.45967e-10	3.92617e-09	11.4408
DUOXA1	1.18648	-0.952916	6.7611	3.52815e-11	2.54595e-10	14.2829
ITGB6	1.18507	5.1395	6.49074	1.91999e-10	1.26079e-09	12.6257
PLXDC2	1.18369	5.09329	12.8221	4.37295e-33	1.7544e-31	64.1525
RGS16	1.18257	4.7104	13.2124	8.84919e-35	3.8033e-33	68.0262
PNMA6A	1.18249	-0.297399	7.98008	8.66151e-15	9.46534e-14	22.4452
LIPC	1.1823	-2.14641	10.9768	1.81561e-25	5.11991e-24	46.7484
FAM133A	1.18228	-2.41064	8.02237	6.36919e-15	7.05428e-14	22.7478
WFDC1	1.18069	0.595833	9.95007	1.50988e-21	3.46241e-20	37.8098
APCDD1	1.17884	3.95113	11.2858	1.07653e-26	3.26478e-25	49.5491
TSPAN18	1.17818	4.2122	16.0996	5.24767e-48	3.77482e-46	98.3048
PDE3A	1.17712	0.920119	7.83155	2.52493e-14	2.62094e-13	21.3922
LPAR4	1.17661	-1.53975	11.4556	2.23197e-27	7.03964e-26	51.1093
VAT1L	1.17581	-0.717358	8.49981	1.81952e-16	2.31402e-15	26.2513
ZEB2	1.17544	4.77956	15.0406	4.99247e-43	3.02812e-41	86.9035
SERPINB2	1.17539	-2.06826	5.43791	8.14354e-08	3.63886e-07	6.73599
PLOD2	1.17348	5.93236	12.117	4.27894e-30	1.49953e-28	57.3165
DAB2	1.17303	6.10529	16.5684	3.00612e-50	2.43591e-48	103.441
FCGR3A	1.17205	6.18814	12.7227	1.16885e-32	4.573e-31	63.1762
LOXL4	1.17059	1.7289	7.9563	1.02905e-14	1.11327e-13	22.2756
TPSD1	1.1703	-1.45979	5.08254	5.12354e-07	1.99882e-06	4.95778
FGF18	1.16843	-0.917588	9.91045	2.11396e-21	4.79407e-20	37.4768
PRDM1	1.16811	4.00876	14.8819	2.70936e-42	1.59611e-40	85.2217
ABCC4	1.16797	2.76286	9.51032	6.00972e-20	1.24576e-18	34.1661
CPNE8	1.16746	2.38251	12.2776	9.08367e-31	3.2786e-29	58.8547
CCR8	1.16715	-1.54226	7.47128	3.17149e-13	2.93936e-12	18.9042
HOXD1	1.16714	-0.461904	10.7545	1.34454e-24	3.61739e-23	44.7643
CXCL14	1.16693	6.3164	5.34308	1.34401e-07	5.78979e-07	6.25087
MEGF6	1.16662	4.602	10.9629	2.05878e-25	5.77387e-24	46.6238
HOXD8	1.16614	2.58886	10.9353	2.64464e-25	7.37655e-24	46.3757
STON1.GTF2A1L	1.16585	-3.39369	6.40269	3.29329e-10	2.09676e-09	12.0986
TNFRSF11B	1.16547	1.71507	7.27006	1.25156e-12	1.07944e-11	17.5561
SLC18A2	1.16352	-1.35359	6.77573	3.21406e-11	2.32832e-10	14.3742
PTGIS	1.16164	4.0058	8.66229	5.24043e-17	6.93123e-16	27.479
S100A2	1.16151	1.19729	5.14451	3.74596e-07	1.5008e-06	5.26003
ABCA8	1.16068	0.961868	5.2245	2.48849e-07	1.02422e-06	5.65511
ANXA1	1.16003	6.69158	12.8344	3.86882e-33	1.55519e-31	64.2741
TEX11	1.15977	-3.15637	10.8663	4.9291e-25	1.35458e-23	45.7587
CDKL1	1.15899	-0.490005	11.3685	5.01372e-27	1.54102e-25	50.3068
WIPF1	1.15838	5.7572	14.7446	1.16421e-41	6.57504e-40	83.7721
SLC1A3	1.15803	3.69144	12.805	5.17709e-33	2.06892e-31	63.9848
ODZ2	1.1578	1.08694	5.93459	5.23789e-09	2.80957e-08	9.40077
DOK6	1.15529	0.639637	9.73702	9.12523e-21	2.00082e-19	36.03
PMEPA1	1.15243	7.01049	14.3552	7.03604e-40	3.71768e-38	79.6945
TRPC1	1.1517	1.90405	12.6014	3.85786e-32	1.47007e-30	61.9906
INSRR	1.15122	-2.55372	9.07642	2.03188e-18	3.82162e-17	30.6872
NLRP12	1.14846	-1.14273	9.38521	1.67839e-19	3.41018e-18	33.1509
CST7	1.14842	1.84967	8.63503	6.46513e-17	8.49081e-16	27.2718
PMP22	1.1479	6.92363	13.5256	3.71087e-36	1.68684e-34	71.177
THBS1	1.14743	8.90773	12.3139	6.39003e-31	2.33515e-29	59.2038
ENTPD3	1.1471	1.55594	7.04836	5.48792e-12	4.38456e-11	16.106
XPNPEP2	1.14675	-1.25418	7.38914	5.57419e-13	5.02535e-12	18.3502
GUCA1A	1.14639	-3.67568	11.5702	7.66295e-28	2.4818e-26	52.1695
LTBP1	1.14333	5.91291	11.5423	9.94774e-28	3.19653e-26	51.9107
ADAMTSL1	1.14241	2.23011	11.4195	3.12285e-27	9.7297e-26	50.7762
CP	1.14222	3.28559	3.73715	0.000205724	0.000495018	-0.764234
DSE	1.14199	4.99787	18.9779	4.66794e-62	5.98109e-60	130.502
SEMA3E	1.14096	2.10472	5.17752	3.1662e-07	1.28205e-06	5.4224
ULBP1	1.13762	-0.562964	7.04709	5.53402e-12	4.41623e-11	16.0978
UNC5B	1.13731	6.12309	14.5267	1.16199e-40	6.30211e-39	81.4848
EPSTI1	1.13708	3.43881	10.4568	1.88569e-23	4.79635e-22	42.1485
CCL7	1.13651	-2.97918	5.9965	3.66929e-09	2.00384e-08	9.74728
EPHA3	1.13638	1.5993	7.40649	4.9502e-13	4.48449e-12	18.4668
MYO3A	1.13462	-2.18226	6.50128	1.79917e-10	1.18791e-09	12.6893
CCNJL	1.1344	1.67763	9.19162	8.06956e-19	1.56365e-17	31.5993
KRT6A	1.13416	-0.569775	3.90601	0.000105597	0.000269191	-0.136003
IFFO1	1.13222	2.89454	14.8783	2.81534e-42	1.65379e-40	85.1835
PCDHGA9	1.13217	0.567353	8.36591	5.00902e-16	6.13075e-15	25.2529
SYDE1	1.13198	3.61639	16.5607	3.2718e-50	2.64075e-48	103.356
TRPC3	1.13025	-2.12926	10.9678	1.97047e-25	5.54137e-24	46.6673
RAB3IL1	1.12982	3.74203	17.0863	9.48577e-53	8.34626e-51	109.171
ARSB	1.12955	4.14359	19.8115	3.173e-66	4.928e-64	140.055
IQCA1	1.12884	1.38771	6.91386	1.32178e-11	1.00586e-10	15.2444
CCBE1	1.12818	-1.27131	8.37366	4.72526e-16	5.81119e-15	25.3104
HUNK	1.12754	1.98715	7.57476	1.54783e-13	1.47659e-12	19.6091
GLIPR1	1.12711	4.6756	14.8661	3.20442e-42	1.8663e-40	85.0548
NRN1	1.12673	3.2345	11.6065	5.45146e-28	1.7768e-26	52.5073
HOXA3	1.12612	0.699951	8.16631	2.21626e-15	2.56119e-14	23.7875
PLAGL1	1.1261	3.07045	9.8698	2.98315e-21	6.72061e-20	37.136
SDC2	1.12503	6.44104	11.5328	1.08728e-27	3.48286e-26	51.8225
DOCK11	1.12414	3.74671	11.5065	1.38886e-27	4.42815e-26	51.5798
ZNF423	1.12309	2.7474	9.59928	2.87867e-20	6.10296e-19	34.8939
HOXC8	1.12294	2.09088	13.541	3.17209e-36	1.45483e-34	71.3329
TNFSF15	1.12265	-0.987471	7.87251	1.88268e-14	1.98034e-13	21.681
FMO3	1.12236	0.986629	7.96135	9.92097e-15	1.07842e-13	22.3115
FHAD1	1.1221	0.838407	11.9594	1.93452e-29	6.59893e-28	55.8194
SGCE	1.12107	4.4381	9.49051	7.07552e-20	1.46373e-18	34.0047
CCL21	1.12015	1.32196	4.28576	2.15285e-05	6.2453e-05	1.3723
PDE1B	1.11893	2.34366	13.508	4.43977e-36	2.00927e-34	70.9988
HK3	1.11874	1.12144	7.78829	3.43823e-14	3.53142e-13	21.0885
IGLON5	1.11852	-2.17659	8.13946	2.70151e-15	3.09405e-14	23.5924
ADAMTS18	1.11817	-0.459188	5.80766	1.07629e-08	5.53145e-08	8.70017
LGALS1	1.11752	8.06798	15.2217	7.18202e-44	4.48898e-42	88.8316
CACNG4	1.11717	5.31149	4.96878	9.02905e-07	3.38585e-06	4.41156
CLIC6	1.11439	3.53052	4.07939	5.18863e-05	0.00014037	0.536324
CDSN	1.11405	1.69525	5.32375	1.4872e-07	6.34924e-07	6.15291
MMP27	1.11372	-3.82176	10.0227	8.12732e-22	1.88909e-20	38.4227
HOXC10	1.11172	3.91119	4.96558	9.17227e-07	3.43203e-06	4.3964
THBS4	1.11167	4.53824	5.43867	8.11076e-08	3.62579e-07	6.7399
FLG	1.11118	-1.31664	7.29468	1.05974e-12	9.20189e-12	17.7194
SLC22A3	1.11087	-0.0723294	6.83876	2.14651e-11	1.58693e-10	14.7695
MYLK	1.10874	6.44751	10.2879	8.26128e-23	2.02106e-21	40.6857
AKR1B15	1.10867	-2.51178	5.2284	2.43908e-07	1.00449e-06	5.67449
TPST1	1.10864	3.4745	15.9103	4.16126e-47	2.9519e-45	96.245
GJA5	1.10793	4.10204	12.3599	4.08869e-31	1.50489e-29	59.647
RPLP0P2	1.10786	1.58297	12.5961	4.06691e-32	1.54686e-30	61.9382
CH25H	1.10785	0.731185	9.04294	2.65323e-18	4.91362e-17	30.4237
KCNT2	1.1075	-1.35727	9.8447	3.68795e-21	8.28113e-20	36.9262
EVI2A	1.10744	3.47096	12.8044	5.21276e-33	2.07912e-31	63.978
HSPB7	1.10703	0.912106	8.28322	9.30558e-16	1.11629e-14	24.6425
BMP8A	1.10672	3.48863	12.2221	1.55406e-30	5.54082e-29	58.3217
TRO	1.10622	2.75625	10.5955	5.5449e-24	1.44626e-22	43.3608
GPR124	1.10565	5.3496	14.662	2.78908e-41	1.54956e-39	82.9035
FPR1	1.10524	2.07095	10.5914	5.74764e-24	1.49723e-22	43.3252
FKBP14	1.10516	3.38651	15.56	1.87307e-45	1.23871e-43	92.4583
SAMD4A	1.10505	3.58141	13.7046	5.96032e-37	2.78979e-35	72.9941
F2RL1	1.10426	3.01575	10.4199	2.60644e-23	6.55641e-22	41.8279
WNT7B	1.10412	3.80112	7.38777	5.62672e-13	5.0638e-12	18.341
HAS1	1.10378	-1.90328	6.41467	3.06129e-10	1.95573e-09	12.1699
JAM3	1.10223	4.6006	13.8986	8.10012e-38	3.97274e-36	74.9774
GPR85	1.10098	0.346037	14.3483	7.56332e-40	3.986e-38	79.6227
CAMK4	1.09856	-0.758767	8.84261	1.29017e-17	2.26454e-16	28.8622
PDGFC	1.09843	4.76663	13.0978	2.79858e-34	1.18296e-32	66.8825
EMP3	1.09777	4.54315	15.177	1.15987e-43	7.20562e-42	88.355
CPXM2	1.09708	4.4446	8.98682	4.14298e-18	7.56325e-17	29.9836
KRT80	1.09632	4.39919	7.98041	8.64078e-15	9.45275e-14	22.4475
IGF1	1.09628	3.58691	7.1963	2.05493e-12	1.73725e-11	17.0695
PLXDC1	1.09594	4.64416	14.4229	3.45959e-40	1.85183e-38	80.4002
SSPN	1.09489	4.75962	12.2239	1.52698e-30	5.45376e-29	58.3392
PDLIM3	1.09333	4.58654	9.41748	1.28894e-19	2.6293e-18	33.4119
EDN1	1.09284	2.72244	8.57314	1.03965e-16	1.34727e-15	26.8033
COL15A1	1.09276	6.69491	13.2646	5.23318e-35	2.26341e-33	68.548
BAALC	1.09254	0.97158	7.01489	6.83842e-12	5.38795e-11	15.8903
HTRA4	1.09207	-1.74605	8.67128	4.88903e-17	6.4748e-16	27.5475
PAX3	1.09207	-2.89308	7.0825	4.38133e-12	3.54471e-11	16.3268
ZNF474	1.0918	-1.57912	10.4953	1.34436e-23	3.42794e-22	42.4836
ARSJ	1.09114	2.01339	9.2361	5.63718e-19	1.10591e-17	31.9537
VEPH1	1.09028	0.733962	6.90562	1.39426e-11	1.05905e-10	15.1921
CDH23	1.08821	1.63211	8.80708	1.70336e-17	2.96691e-16	28.5879
ABI3BP	1.08788	3.40167	6.63555	7.8027e-11	5.38778e-10	13.5062
KCNA6	1.08736	-0.669459	7.35358	7.10465e-13	6.29168e-12	18.112
C10orf81	1.08721	4.06298	5.08696	5.0109e-07	1.95822e-06	4.97923
CCL26	1.08705	-2.47309	9.57217	3.60429e-20	7.5631e-19	34.6716
CD80	1.08644	0.0870287	9.10383	1.63224e-18	3.10126e-17	30.9035
MICAL2	1.08592	6.67748	13.9724	3.77916e-38	1.89894e-36	75.735
SEMA5A	1.08543	4.88861	9.26666	4.40249e-19	8.73723e-18	32.198
S100A4	1.08543	5.88555	12.3826	3.27593e-31	1.21666e-29	59.867
HTR7	1.08454	-0.755091	10.1383	3.01466e-22	7.18647e-21	39.4042
ADAMTS4	1.08368	4.77293	11.1193	4.96188e-26	1.45527e-24	48.0342
PCDHGB7	1.08267	2.10057	7.74655	4.62542e-14	4.66433e-13	20.7967
PROC	1.08256	-1.04732	9.08391	1.91396e-18	3.60643e-17	30.7462
ACAN	1.08213	1.64763	6.69475	5.37473e-11	3.7865e-10	13.8709
ABCA12	1.08199	2.30637	4.15881	3.71477e-05	0.000103179	0.853433
DCHS1	1.08189	5.31404	13.6784	7.79029e-37	3.61332e-35	72.728
C5orf62	1.0816	4.36558	16.341	3.69882e-49	2.86149e-47	100.943
FKBP7	1.0814	3.78397	20.2733	1.51311e-68	2.65131e-66	145.377
LMCD1	1.08135	5.45139	14.7985	6.56771e-42	3.74013e-40	84.3413
TMEM45B	1.0806	2.42882	5.21407	2.62559e-07	1.07547e-06	5.60329
PTGER2	1.0805	1.29547	7.77306	3.83178e-14	3.91602e-13	20.9819
EMILIN2	1.08013	3.56682	12.8723	2.65552e-33	1.0759e-31	64.6478
GPR161	1.07979	2.28089	10.3028	7.25169e-23	1.78044e-21	40.8147
WLS	1.07642	5.14727	9.06193	2.2807e-18	4.25834e-17	30.5731
LRRN3	1.07635	0.107339	7.4254	4.34822e-13	3.97249e-12	18.5942
EGFR	1.07607	2.87881	6.12271	1.75924e-09	1.00603e-08	10.4635
FAT1	1.07568	6.77938	8.88535	9.22615e-18	1.63904e-16	29.1932
GPR176	1.07549	2.01305	10.5441	8.73568e-24	2.25271e-22	42.9105
AHNAK2	1.07461	5.40684	8.78308	2.0541e-17	3.35525e-16	28.4032
LY96	1.07205	2.23469	14.2653	1.80018e-39	9.39069e-38	78.7607
MARVELD1	1.07193	5.64598	14.8665	3.18997e-42	1.86318e-40	85.0593
C1orf186	1.0712	-0.984977	5.83376	9.2916e-09	4.8249e-08	8.8431
DERL3	1.07069	3.46008	8.77518	2.18442e-17	3.35525e-16	28.3424
IL11	1.07051	-0.563117	10.1077	3.92174e-22	9.27332e-21	39.1438
GRAMD2	1.06986	2.08418	5.70178	1.94324e-08	9.61582e-08	8.12599
GALNT12	1.06734	1.13766	8.49857	1.83666e-16	2.33437e-15	26.242
CHRNA3	1.06691	-1.98003	8.01024	6.95697e-15	7.68452e-14	22.6609
PABPC5	1.06685	-0.126288	9.0087	3.48303e-18	6.39262e-17	30.1549
SIGLEC6	1.06605	-1.92361	6.68016	5.89337e-11	4.13201e-10	13.7807
PEG10	1.06537	5.59151	3.85934	0.000127289	0.000319367	-0.312289
BAG2	1.064	2.87336	12.3012	7.22377e-31	2.63045e-29	59.0821
ZCCHC5	1.064	-2.57399	10.1857	2.00265e-22	4.80191e-21	39.8091
ADCY7	1.06311	4.69901	13.5464	3.00389e-36	1.38078e-34	71.387
GAL	1.06092	-1.05768	4.98507	8.33065e-07	3.13831e-06	4.48912
LEPRE1	1.06044	5.52138	18.9361	7.53495e-62	9.47694e-60	130.025
KCNS2	1.0587	-3.14839	8.79834	1.82356e-17	3.16553e-16	28.5206
NCF2	1.05809	3.64282	12.3091	6.6943e-31	2.44199e-29	59.1576
SLC16A10	1.05742	-0.670266	7.36643	6.50902e-13	5.8018e-12	18.198
ITGA1	1.05716	4.94488	11.8986	3.45375e-29	1.16456e-27	55.2443
F2R	1.05686	6.00365	12.26	1.0766e-30	3.86538e-29	58.686
HOXA10	1.05666	1.97724	8.08452	4.04455e-15	4.5584e-14	23.195
CDK6	1.05642	4.40329	8.94804	5.63038e-18	1.01609e-16	29.6807
HSPG2	1.05594	8.35618	14.7012	1.84142e-41	1.03427e-39	83.3163
FBLN5	1.0555	5.28658	9.77758	6.49194e-21	1.43572e-19	36.3668
SULF2	1.05502	7.74599	10.3754	3.84861e-23	9.59859e-22	41.442
MRC1	1.05483	2.44081	7.11819	3.45877e-12	2.83747e-11	16.5587
AMOTL1	1.05477	5.15615	10.2281	1.38725e-22	3.35377e-21	40.1725
PDLIM7	1.05382	5.57611	15.5369	2.40525e-45	1.58045e-43	92.2096
RNF217	1.05344	1.18056	9.65633	1.79115e-20	3.86529e-19	35.3631
CATSPER1	1.05319	-2.36797	9.02571	3.04277e-18	5.60969e-17	30.2884
GPR21	1.05168	-2.70281	11.3309	7.099e-27	2.16895e-25	49.9619
HS3ST2	1.05162	0.365447	7.93114	1.23431e-14	1.32485e-13	22.0965
C3orf57	1.0514	2.93429	4.42382	1.17093e-05	3.57274e-05	1.95308
CDC42EP5	1.05107	1.42927	9.21225	6.83361e-19	1.33298e-17	31.7636
ALDH1A3	1.05089	4.08093	7.59243	1.36832e-13	1.31391e-12	19.7303
CCDC46	1.05087	1.98361	11.8541	5.27137e-29	1.76871e-27	54.8248
GRIN2D	1.04877	1.33833	8.84	1.3168e-17	2.30732e-16	28.842
SDR16C5	1.04786	2.18982	3.69139	0.000245421	0.000581595	-0.929935
SEMA7A	1.04619	2.9062	12.126	3.92192e-30	1.37677e-28	57.403
GSDMC	1.04601	-0.432642	5.62802	2.91718e-08	1.39569e-07	7.73152
FCGR2B	1.04599	3.16478	10.4041	2.99355e-23	7.49338e-22	41.6908
RCAN2	1.04578	3.4463	13.9558	4.48761e-38	2.24392e-36	75.5643
CYP1B1	1.04558	5.77626	7.8638	2.00418e-14	2.10168e-13	21.6195
LY6H	1.04495	-1.17799	7.72164	5.51781e-14	5.52617e-13	20.6232
ABCC9	1.0437	3.05972	9.94139	1.62558e-21	3.71527e-20	37.7367
SH3PXD2B	1.04252	6.37833	15.8233	1.0744e-46	7.36663e-45	95.3014
DSEL	1.04214	3.43664	8.88335	9.3729e-18	1.66223e-16	29.1776
CPEB1	1.04192	-1.38553	7.51483	2.34716e-13	2.20023e-12	19.1999
PTGER3	1.04056	4.14932	5.84675	8.63391e-09	4.50965e-08	8.9145
HAPLN4	1.04046	-1.79333	8.27369	9.99122e-16	1.19087e-14	24.5724
KRT16	1.04024	1.49534	3.5603	0.000402753	0.000912559	-1.39389
NCCRP1	1.03932	0.862023	4.05829	5.66522e-05	0.000152119	0.453026
RORB	1.03845	-2.06604	6.76074	3.53641e-11	2.55102e-10	14.2806
SPIN2A	1.03788	-3.22582	11.8851	3.92775e-29	1.32221e-27	55.1167
CD84	1.03741	2.19132	8.46367	2.39423e-16	3.01129e-15	25.9806
SLFN11	1.03708	4.64648	11.9985	1.33203e-29	4.56656e-28	56.1896
MS4A14	1.03642	1.77469	6.8969	1.47527e-11	1.11727e-10	15.1368
CD99	1.03565	6.83387	13.3144	3.16473e-35	1.3893e-33	69.0476
CNN2	1.03451	7.08208	13.092	2.96742e-34	1.24918e-32	66.8243
ABCB5	1.03448	-2.76001	6.67137	6.22923e-11	4.35409e-10	13.7265
JPH2	1.03426	1.44841	7.18466	2.22127e-12	1.87092e-11	16.9931
HSPB2	1.03403	1.28704	9.29546	3.48577e-19	6.9583e-18	32.4287
TNFRSF12A	1.03306	5.20212	10.4094	2.85815e-23	7.16318e-22	41.7366
TGFB3	1.03259	5.98854	10.7602	1.27738e-24	3.4412e-23	44.8151
FAS	1.03217	3.51002	11.4311	2.80449e-27	8.76445e-26	50.8828
OSR2	1.032	3.0013	7.19105	2.12841e-12	1.79566e-11	17.035
FLNA	1.03107	9.51534	13.267	5.10702e-35	2.21351e-33	68.5722
C7orf58	1.03082	2.75544	8.55437	1.20022e-16	1.5485e-15	26.6616
STXBP6	1.02931	-1.51633	6.37425	3.9153e-10	2.45918e-09	11.9296
LOH3CR2A	1.02905	0.594322	11.4158	3.23099e-27	1.00361e-25	50.7425
FLJ22536	1.02787	0.150415	9.0185	3.22215e-18	5.92973e-17	30.2318
RSPO3	1.02667	1.08714	7.56034	1.71129e-13	1.62347e-12	19.5104
MMP28	1.02649	1.65553	9.31527	2.96767e-19	5.94723e-18	32.5877
GLIPR2	1.02568	4.71097	10.1101	3.84324e-22	9.09819e-21	39.1638
PCDHB12	1.02463	0.41095	10.8961	3.76787e-25	1.04527e-23	46.0249
LIF	1.02402	2.24907	8.2031	1.68825e-15	1.97438e-14	24.0555
MDGA1	1.02401	2.49787	9.21439	6.71658e-19	1.3114e-17	31.7806
RGS17	1.02233	-1.99287	12.3359	5.15951e-31	1.89222e-29	59.4161
DKFZp434J0226	1.02217	-2.70584	6.46514	2.24747e-10	1.45993e-09	12.4718
TMEM200C	1.02188	-0.96932	6.85916	1.88238e-11	1.39923e-10	14.8981
LBP	1.02174	-0.377702	3.50134	0.000500789	0.00111655	-1.59732
LMX1A	1.02086	-3.17533	7.89429	1.60985e-14	1.70297e-13	21.8351
OLFM2	1.02074	3.7908	7.57064	1.59286e-13	1.51674e-12	19.5809
BMP8B	1.0191	1.6578	7.71127	5.93789e-14	5.92662e-13	20.5511
LPAR1	1.01907	3.98946	10.4249	2.49593e-23	6.28613e-22	41.8708
ANGPT1	1.01588	1.36397	8.44683	2.72013e-16	3.40657e-15	25.8548
IL13RA2	1.01559	-2.35477	7.78137	3.6119e-14	3.69868e-13	21.04
FRMD6	1.01551	6.12852	11.8014	8.68529e-29	2.88585e-27	54.3294
TRIM61	1.01487	-3.25817	11.3273	7.33661e-27	2.23821e-25	49.9293
SLAMF8	1.01477	3.87357	9.12449	1.38349e-18	2.64224e-17	31.0668
LATS2	1.01463	4.39988	16.8642	1.12838e-51	9.65302e-50	106.707
SCN7A	1.01447	-0.995471	4.89205	1.315e-06	4.77994e-06	4.04958
XYLT1	1.01392	4.42363	9.58028	3.37014e-20	7.08627e-19	34.738
PNOC	1.01391	-1.78378	6.26461	7.58319e-10	4.56975e-09	11.2843
ANK2	1.01321	3.10875	8.79809	1.8272e-17	3.16916e-16	28.5187
SOBP	1.01276	1.70956	9.99916	9.9377e-22	2.30207e-20	38.2236
FUT3	1.01275	0.19773	4.18336	3.34639e-05	9.37089e-05	0.952656
SLC2A5	1.01265	1.70224	8.04291	5.48332e-15	6.1028e-14	22.8953
ALOX15B	1.01258	2.41494	4.27982	2.2092e-05	6.39054e-05	1.34769
GAL3ST4	1.01201	4.08594	14.8605	3.40326e-42	1.97649e-40	84.995
WIT1	1.01145	-2.55162	4.96518	9.19065e-07	3.43828e-06	4.39447
RASL11B	1.01104	2.58651	8.95255	5.43332e-18	9.82263e-17	29.7159
MAFB	1.01017	5.87404	14.7998	6.48071e-42	3.70086e-40	84.3546
AVPR1A	1.00951	0.21438	7.88489	1.72248e-14	1.81743e-13	21.7686
KIAA1024	1.00935	1.19266	10.966	2.00241e-25	5.62347e-24	46.6514
WTIP	1.00897	2.84968	10.6827	2.55354e-24	6.77233e-23	44.1289
IL10	1.00856	-0.968434	10.0407	6.96945e-22	1.6292e-20	38.5748
MFGE8	1.00854	6.66235	9.46496	8.73065e-20	1.79706e-18	33.797
TLR8	1.0083	0.907069	7.73951	4.86228e-14	4.88635e-13	20.7476
NAALADL1	1.00769	0.738421	11.3444	6.26229e-27	1.9219e-25	50.0863
DBX2	1.00728	-2.86062	7.25824	1.35549e-12	1.16516e-11	17.4778
TIAM2	1.00707	1.98943	10.9508	2.29812e-25	6.42753e-24	46.5149
DNM1	1.00645	3.63048	10.501	1.27843e-23	3.26796e-22	42.5334
LILRB5	1.00643	0.547501	7.32659	8.53615e-13	7.48501e-12	17.9318
GJA3	1.00571	-2.26419	7.93572	1.19414e-14	1.2851e-13	22.1291
C5AR1	1.00513	3.33244	13.2795	4.49914e-35	1.96249e-33	68.6981
KCNK2	1.00407	1.63526	4.88289	1.37492e-06	4.98008e-06	4.0067
PAX9	1.00385	2.24054	5.65885	2.46299e-08	1.19739e-07	7.89582
DPEP1	1.0034	-0.53966	6.59551	1.00249e-10	6.83698e-10	13.2611
TMEFF1	1.00273	1.46931	10.4191	2.62521e-23	6.59553e-22	41.8208
FAM7A3	1.0027	-2.29792	10.6829	2.54924e-24	6.76968e-23	44.1305
DKK1	1.00253	-0.187205	4.324	1.82166e-05	5.36502e-05	1.53145
TDRD9	1.00208	-1.36176	5.08628	5.02804e-07	1.96396e-06	4.97593
GNG2	1.00126	3.95135	13.0261	5.73998e-34	2.38209e-32	66.1691
MEIS2	1.00105	2.29722	9.48517	7.39317e-20	1.5279e-18	33.9613
TMEM204	1.00096	3.71667	12.6961	1.51988e-32	5.92377e-31	62.9154
CELF2	1.00069	4.32979	10.585	6.08498e-24	1.5831e-22	43.2687
ADM	0.999756	2.75174	7.73916	4.87424e-14	4.89598e-13	20.7452
PTPRG	0.999589	4.53372	10.2027	1.72922e-22	4.156e-21	39.9544
EMP1	0.999189	7.0862	12.6206	3.19464e-32	1.21962e-30	62.1779
GTF2A1L	0.998757	-3.36833	7.29478	1.05904e-12	9.19971e-12	17.7201
IGFBP7	0.998464	7.98233	16.2041	1.66787e-48	1.22997e-46	99.4451
CHST3	0.998271	4.30315	9.08708	1.86602e-18	3.52259e-17	30.7713
ILDR2	0.998234	-2.9642	8.43301	3.01997e-16	3.76826e-15	25.7517
ZCCHC24	0.997601	5.12144	12.4306	2.05287e-31	7.65197e-30	60.331
EPDR1	0.997225	3.13155	9.35531	2.14224e-19	4.3269e-18	32.9098
MFAP3L	0.996828	3.51673	8.32055	7.03976e-16	8.52967e-15	24.9175
GJA1	0.996652	7.26313	6.89158	1.52692e-11	1.15426e-10	15.1031
ALOX5AP	0.996228	3.97025	10.81	8.17737e-25	2.22635e-23	45.2571
TNFRSF10D	0.995422	1.21853	8.75353	2.58522e-17	3.49601e-16	28.1762
LSP1	0.99517	5.6489	11.092	6.36564e-26	1.859e-24	47.7872
S100A3	0.99438	-1.01662	9.87599	2.83075e-21	6.39131e-20	37.1879
SLC24A3	0.994297	4.08562	6.9736	8.96038e-12	6.96349e-11	15.6254
RGS2	0.993825	4.16302	7.76395	4.08799e-14	4.17162e-13	20.9182
LILRA2	0.993661	0.948501	9.63125	2.20718e-20	4.72332e-19	35.1565
JAKMIP2	0.993076	-0.996363	7.02067	6.58397e-12	5.20748e-11	15.9275
PAM	0.991884	6.93093	11.3882	4.17497e-27	1.28902e-25	50.4883
CFI	0.991276	3.51222	9.61961	2.43154e-20	5.18719e-19	35.0608
CTSG	0.991269	-0.615817	5.02855	6.71347e-07	2.56634e-06	4.69713
GBP5	0.989645	3.41029	5.82638	9.68622e-09	5.01331e-08	8.80265
SNED1	0.987842	4.56333	10.7687	1.18384e-24	3.19761e-23	44.8905
IL32	0.987774	5.39435	8.4734	2.22375e-16	2.80894e-15	26.0535
PPIC	0.987689	5.62375	16.2132	1.50967e-48	1.11732e-46	99.5442
RANBP3L	0.987449	0.317811	4.76862	2.38291e-06	8.27299e-06	3.47804
HPGDS	0.987446	1.04559	8.84155	1.30092e-17	2.28145e-16	28.854
LHFPL2	0.986558	5.92497	15.8304	9.94309e-47	6.86341e-45	95.3785
B3GNT3	0.986493	0.670958	4.37895	1.42982e-05	4.2965e-05	1.76241
CTLA4	0.986312	0.00635385	6.05442	2.62265e-09	1.45868e-08	10.0744
C12orf75	0.985576	3.62882	9.68845	1.37006e-20	2.97853e-19	35.6281
SLC2A3	0.985337	4.71275	11.4342	2.72348e-27	8.5243e-26	50.9119
CREB3L1	0.985042	5.66948	7.51038	2.42068e-13	2.26708e-12	19.1696
SEPT11	0.984354	6.85219	15.4586	5.60408e-45	3.60154e-43	91.3683
PCDHGB6	0.983682	0.814257	7.70749	6.09834e-14	6.07493e-13	20.5248
TMC5	0.983481	4.2556	3.93036	9.57179e-05	0.00024612	-0.0432405
HOXA1	0.982779	-0.493769	10.096	4.33584e-22	1.02171e-20	39.0445
MMP23B	0.982746	0.880451	7.24303	1.50164e-12	1.28271e-11	17.3773
AOX1	0.9825	2.22075	6.26793	7.43398e-10	4.48511e-09	11.3037
LYZ	0.981794	6.6852	6.74591	3.88622e-11	2.78766e-10	14.1883
PKP1	0.981635	3.04734	3.95263	8.7457e-05	0.000226383	0.0420513
DLC1	0.981484	5.08912	10.9148	3.18208e-25	8.83954e-24	46.1923
C2orf89	0.981161	-0.449159	7.10672	3.73215e-12	3.04105e-11	16.4841
TRPA1	0.9807	-0.892763	4.02059	6.62206e-05	0.000175535	0.305198
ST8SIA1	0.980498	1.65033	6.42857	2.81202e-10	1.80662e-09	12.2529
SDS	0.980188	3.05948	9.80572	5.12358e-21	1.14048e-19	36.601
HOPX	0.979244	3.11866	9.39032	1.60966e-19	3.27702e-18	33.1923
SH3PXD2A	0.978387	6.69035	14.0451	1.78075e-38	9.03643e-37	76.4829
S100A10	0.978264	7.24698	10.803	8.70349e-25	2.36332e-23	45.1953
SPARCL1	0.977409	7.73954	9.74488	8.54327e-21	1.87522e-19	36.0952
MYH13	0.976866	-4.10434	12.1898	2.12114e-30	7.4975e-29	58.013
ELFN1	0.976617	1.05366	13.0884	3.07717e-34	1.29273e-32	66.7883
LOC150622	0.976613	-2.8843	4.45134	1.03505e-05	3.18899e-05	2.07091
CA9	0.97653	-1.18342	3.29314	0.0010549	0.00221446	-2.2897
KCTD12	0.976173	6.3361	12.2992	7.36474e-31	2.67703e-29	59.0629
CADPS	0.976043	-1.54417	6.76197	3.50863e-11	2.53366e-10	14.2883
ZPLD1	0.975983	-1.63636	5.23707	2.33248e-07	9.62716e-07	5.71769
CDKL5	0.975592	0.698508	6.27348	7.191e-10	4.35004e-09	11.3361
KCNJ5	0.975143	1.07334	9.93981	1.64749e-21	3.76115e-20	37.7235
TMEM169	0.974485	-0.108048	11.8373	6.18593e-29	2.07219e-27	54.666
IL17D	0.974468	-0.571748	8.68131	4.52451e-17	6.03494e-16	27.6239
ACSL4	0.973774	4.95002	10.9853	1.68009e-25	4.76398e-24	46.8253
ANXA13	0.97319	-2.55093	8.39093	4.149e-16	5.12093e-15	25.4386
STAC	0.972344	-0.000468309	5.55028	4.45477e-08	2.07515e-07	7.32075
F10	0.971439	0.048981	7.72007	5.57972e-14	5.57867e-13	20.6122
COL18A1	0.970589	7.63786	12.4613	1.52259e-31	5.71696e-30	60.6276
PCDHGA3	0.970491	-0.803368	7.92515	1.28884e-14	1.37905e-13	22.054
TNFSF13B	0.970436	1.74363	9.38345	1.70265e-19	3.45605e-18	33.1368
LONRF3	0.970114	-0.719236	7.44723	3.74265e-13	3.44845e-12	18.7415
FAM69C	0.969062	-2.14739	5.96844	4.31328e-09	2.33995e-08	9.58983
ZNF215	0.96879	-0.5916	8.16979	2.15995e-15	2.49894e-14	23.8128
SEC23A	0.967142	5.81177	16.798	2.35628e-51	1.9879e-49	105.974
FCGR1A	0.967111	2.5576	10.8318	6.72297e-25	1.8377e-23	45.4511
PROS1	0.96671	4.17217	10.4008	3.08234e-23	7.70624e-22	41.6618
CCND2	0.966396	4.90513	10.8702	4.756e-25	1.30876e-23	45.7941
MDFI	0.965607	3.97832	6.02629	3.08816e-09	1.70189e-08	9.91521
CCL22	0.965049	1.99645	6.97026	9.15793e-12	7.10355e-11	15.604
PCDH17	0.964377	3.12745	10.538	9.21836e-24	2.37121e-22	42.8573
ITGB3	0.964314	2.48589	8.4792	2.12802e-16	2.69633e-15	26.0968
DMBT1	0.963992	-2.57902	4.98721	8.24324e-07	3.10823e-06	4.49928
MAP1LC3C	0.962165	-2.34895	6.87552	1.69391e-11	1.27205e-10	15.0014
CXCL10	0.961922	4.33111	5.82378	9.82919e-09	5.07961e-08	8.78841
LZTS1	0.961705	3.73359	12.1892	2.13375e-30	7.52908e-29	58.0071
ADRA2A	0.961332	3.89966	6.39742	3.40074e-10	2.15914e-09	12.0672
KRT17	0.96039	4.64543	3.25633	0.00119866	0.00248834	-2.40788
PLAC9	0.960369	1.14437	6.63017	8.07059e-11	5.55965e-10	13.4732
DFNA5	0.960253	2.87686	13.804	2.14786e-37	1.01929e-35	74.0083
RGS13	0.959963	-1.92357	6.54534	1.36985e-10	9.19256e-10	12.9558
NEFH	0.959594	1.58773	5.61308	3.16561e-08	1.50611e-07	7.6522
EHD2	0.959492	6.3987	12.8626	2.92605e-33	1.18085e-31	64.5515
FUT9	0.958777	-0.684585	4.27488	2.25716e-05	6.5193e-05	1.32724
PYGO1	0.958435	-1.02496	6.98653	8.23439e-12	6.41387e-11	15.7082
COL24A1	0.958281	0.948692	9.37458	1.83056e-19	3.71201e-18	33.0652
psiTPTE22	0.958233	1.83052	5.32364	1.48799e-07	6.35128e-07	6.1524
KIAA1210	0.958215	-1.87416	6.17398	1.30037e-09	7.57352e-09	10.7582
TXNDC3	0.957482	-2.4727	8.47721	2.16042e-16	2.73232e-15	26.0819
RASSF2	0.956947	4.68885	11.8023	8.61457e-29	2.867e-27	54.3375
C2CD4A	0.956677	-0.459273	3.87416	0.000119979	0.000302656	-0.256508
LHFP	0.956515	4.82215	11.7534	1.36807e-28	4.531e-27	53.8786
B4GALNT1	0.956167	1.19546	7.0942	4.055e-12	3.28973e-11	16.4027
KCNJ2	0.955459	2.23348	10.681	2.59331e-24	6.86891e-23	44.1136
EGLN3	0.955449	4.89977	7.54263	1.9356e-13	1.82613e-12	19.3894
GPR68	0.95452	3.46529	10.6719	2.81176e-24	7.43792e-23	44.0334
ICOS	0.954003	-0.147467	5.60164	3.36983e-08	1.59845e-07	7.59153
RIN2	0.953991	6.30826	15.1799	1.12411e-43	7.00465e-42	88.3861
IFI16	0.953137	6.31099	11.1489	3.78524e-26	1.11656e-24	48.3025
MAGED4	0.952559	1.76123	6.14747	1.52071e-09	8.7721e-09	10.6056
KIAA1614	0.952107	0.582911	10.6911	2.36842e-24	6.31403e-23	44.2034
GLYATL2	0.951412	1.46435	3.6534	0.000283745	0.000664578	-1.06603
IVL	0.951326	-3.19727	4.56565	6.15812e-06	1.98062e-05	2.56753
ARL10	0.950532	0.0511018	8.98523	4.19532e-18	7.65199e-17	29.9712
TFEC	0.950488	2.60371	9.04906	2.52708e-18	4.68423e-17	30.4718
SYT11	0.949791	3.89497	12.9649	1.05731e-33	4.34386e-32	65.5624
KIFC3	0.949789	3.78143	10.9975	1.505e-25	4.28529e-24	46.9344
GEM	0.949598	4.35945	9.05919	2.33101e-18	4.34437e-17	30.5515
SLC7A7	0.949156	4.03227	12.061	7.32525e-30	2.53674e-28	56.783
EBF1	0.948708	2.96453	10.0267	7.8518e-22	1.83059e-20	38.4568
OSCAR	0.948323	2.10537	11.4635	2.07484e-27	6.55412e-26	51.1817
ARHGEF4	0.948232	1.41361	6.3649	4.14402e-10	2.59568e-09	11.8741
FABP5	0.948094	1.70111	7.01259	6.94236e-12	5.45726e-11	15.8755
LOC541471	0.946829	3.55748	15.5272	2.67297e-45	1.75075e-43	92.1046
MRO	0.946615	0.311277	10.1709	2.27517e-22	5.44262e-21	39.6828
ENOX1	0.946327	1.70183	7.757	4.29503e-14	4.36119e-13	20.8696
GBP6	0.945961	-1.49629	6.54152	1.40269e-10	9.40063e-10	12.9326
SIRPB2	0.945625	1.30897	10.5781	6.46433e-24	1.6733e-22	43.2088
CREB5	0.945463	2.08776	9.24936	5.06405e-19	1.00017e-17	32.0596
SLC6A1	0.944679	0.109766	9.76955	6.94544e-21	1.53436e-19	36.3
BVES	0.94392	1.44088	9.42568	1.2052e-19	2.46094e-18	33.4783
KLK1	0.942616	-2.10791	5.58603	3.66889e-08	1.7287e-07	7.50902
RAI14	0.942475	6.03892	14.8756	2.89759e-42	1.69725e-40	85.1549
C4orf26	0.942433	-4.11543	9.94679	1.55256e-21	3.55631e-20	37.7822
PLA2G2A	0.94234	0.611362	3.43745	0.000631983	0.00138097	-1.81412
MUC12	0.941944	-2.92823	7.38851	5.59817e-13	5.04475e-12	18.346
YPEL4	0.941923	-0.761863	10.0303	7.61867e-22	1.77893e-20	38.4866
DMRT2	0.941871	-1.3814	6.69853	5.24804e-11	3.70107e-10	13.8942
FAM126A	0.940583	3.72098	9.31688	2.92903e-19	5.87553e-18	32.6006
LILRA4	0.939859	-0.50336	5.93271	5.29453e-09	2.83625e-08	9.3903
HOXD11	0.939389	-2.94945	7.74615	4.63842e-14	4.67514e-13	20.794
SCG2	0.938579	1.0282	5.77193	1.31512e-08	6.66862e-08	8.50535
CYSLTR2	0.938553	-1.0554	7.69983	6.43726e-14	6.37845e-13	20.4717
PRSS35	0.938551	-1.76769	6.89218	1.521e-11	1.15021e-10	15.1069
KLRD1	0.938073	-0.0516752	6.90021	1.44398e-11	1.09439e-10	15.1578
SCN2A	0.938063	-0.628376	5.23745	2.32795e-07	9.61041e-07	5.71957
TGFBR1	0.93762	6.20014	12.6915	1.58951e-32	6.18341e-31	62.871
MAF	0.937002	4.89713	13.8082	2.05758e-37	9.80986e-36	74.0509
TGFBR2	0.936901	6.44068	10.9949	1.54035e-25	4.37985e-24	46.9114
IGFBP5	0.936553	9.41026	6.10709	1.92807e-09	1.09646e-08	10.3742
EFEMP1	0.93616	5.91992	6.54624	1.36227e-10	9.14471e-10	12.9612
MPP6	0.935094	0.570918	6.55481	1.29166e-10	8.68495e-10	13.0132
PCDHGA5	0.933975	-0.0395634	6.46937	2.18983e-10	1.4261e-09	12.4972
SLC36A1	0.933944	4.07138	13.8292	1.65711e-37	7.97476e-36	74.266
C3AR1	0.933601	3.9664	11.6563	3.41677e-28	1.12075e-26	52.9707
PGM2L1	0.932079	4.46446	10.1764	2.17051e-22	5.19832e-21	39.7294
S100A7A	0.931914	-3.01633	3.30714	0.00100454	0.00211655	-2.24441
RAB23	0.931509	4.45508	14.1936	3.80327e-39	1.964e-37	78.0172
KYNU	0.931506	2.71675	5.93553	5.20987e-09	2.79628e-08	9.40599
RASA3	0.931457	4.7064	13.5168	4.05743e-36	1.84029e-34	71.0883
DTX4	0.930369	4.23102	8.15547	2.40084e-15	2.76359e-14	23.7087
HPGD	0.930264	1.59375	4.53486	7.09026e-06	2.25221e-05	2.43263
TMEM200B	0.92995	1.98873	6.77773	3.17323e-11	2.30199e-10	14.3867
C13orf18	0.929772	2.11277	8.99567	3.86223e-18	7.0633e-17	30.0529
PRDM5	0.929545	0.323876	8.84384	1.27784e-17	2.24482e-16	28.8716
MS4A7	0.929456	5.11261	7.24535	1.47835e-12	1.26387e-11	17.3927
AK5	0.92896	1.99314	4.52413	7.44596e-06	2.35498e-05	2.38579
PTGDS	0.928777	2.95451	4.98335	8.40212e-07	3.16307e-06	4.48089
PKD2	0.928555	4.6315	12.2864	8.33662e-31	3.01427e-29	58.9399
ALDH1A1	0.926743	3.94872	7.39418	5.38515e-13	4.86348e-12	18.3841
NRP1	0.926702	6.53714	13.8462	1.39121e-37	6.75051e-36	74.4399
OSMR	0.926699	5.07116	8.77422	2.20085e-17	3.35525e-16	28.3351
KCNB2	0.926627	-2.98191	5.80991	1.06277e-08	5.46746e-08	8.71246
LAMC1	0.92602	7.70281	13.3552	2.09314e-35	9.28818e-34	69.4583
LHX8	0.925697	-4.06819	6.44505	2.54227e-10	1.64052e-09	12.3514
C11orf87	0.925556	-4.18106	9.66999	1.59841e-20	3.45664e-19	35.4757
C9orf110	0.925515	2.70228	8.29542	8.49483e-16	1.02262e-14	24.7323
REP15	0.925181	-0.546078	12.8702	2.71206e-33	1.09665e-31	64.6269
PDLIM4	0.924466	3.61823	7.32824	8.44091e-13	7.40783e-12	17.9428
HAPLN3	0.923084	3.71626	6.53965	1.4191e-10	9.50131e-10	12.9212
TLR4	0.922776	4.0597	11.081	7.04145e-26	2.04761e-24	47.6872
TM7SF4	0.922739	-1.26721	6.97625	8.80656e-12	6.84654e-11	15.6424
OSM	0.922641	0.665411	7.3304	8.31825e-13	7.30645e-12	17.9572
CSMD1	0.922477	-1.90123	4.57403	5.92562e-06	1.91339e-05	2.60438
ACTG2	0.92234	3.75372	4.38132	1.41483e-05	4.25549e-05	1.77247
LYVE1	0.921653	0.737436	7.2287	1.65353e-12	1.40835e-11	17.2828
PDE1A	0.920976	1.14543	8.45961	2.46901e-16	3.09965e-15	25.9503
CYTH3	0.920957	5.25807	12.3861	3.16685e-31	1.17829e-29	59.9006
KIAA1755	0.92087	2.53982	6.76177	3.51325e-11	2.5361e-10	14.287
SYPL2	0.920854	-0.527702	10.6694	2.87545e-24	7.59659e-23	44.0113
HSPB6	0.920786	2.95766	6.31261	5.68413e-10	3.48476e-09	11.5656
NKAIN2	0.920367	-2.10267	7.05174	5.36731e-12	4.29825e-11	16.1278
UBE2E3	0.9203	4.92728	8.95378	5.38078e-18	9.73621e-17	29.7255
PABPC4L	0.920044	0.758665	8.95665	5.26018e-18	9.53483e-17	29.7479
IGFBP3	0.919944	6.97603	11.1775	2.91212e-26	8.62736e-25	48.5625
C8orf31	0.919584	-1.57484	7.93155	1.23071e-14	1.32191e-13	22.0994
ITGAM	0.919541	4.01256	9.24237	5.35864e-19	1.05734e-17	32.0038
ID3	0.919313	4.91209	12.0096	1.19751e-29	4.11227e-28	56.2953
ANKRD6	0.919217	3.09027	12.0511	8.04924e-30	2.77807e-28	56.6895
PRKCA	0.919083	2.62689	8.54915	1.24909e-16	1.60953e-15	26.6222
IL4I1	0.91659	2.84009	7.43448	4.08568e-13	3.74432e-12	18.6554
SLC11A1	0.916494	2.32061	9.18949	8.209e-19	1.58917e-17	31.5824
APOD	0.91611	6.51883	4.17518	3.46508e-05	9.67551e-05	0.919535
TSHZ2	0.915847	1.54177	6.47911	2.06248e-10	1.34831e-09	12.5558
FAM70A	0.915073	0.858519	7.47557	3.07898e-13	2.85879e-12	18.9333
LRRC4C	0.915059	1.51668	5.60285	3.34752e-08	1.58897e-07	7.59797
CDKN2B	0.913191	4.35957	9.9518	1.48785e-21	3.41572e-20	37.8243
RRAD	0.912356	-0.117846	5.56381	4.13986e-08	1.93593e-07	7.39186
ARHGAP31	0.912221	4.88199	13.0056	7.04126e-34	2.91622e-32	65.9661
TMEM150B	0.91219	-1.61349	6.72731	4.3737e-11	3.11648e-10	14.0726
LIMS3.LOC440895	0.911753	-0.484088	11.3887	4.15604e-27	1.28511e-25	50.4928
ANKS6	0.910968	2.64434	7.48102	2.96538e-13	2.75581e-12	18.9702
ADORA3	0.910628	2.99747	10.8946	3.81769e-25	1.05766e-23	46.0119
L1TD1	0.910553	-1.3815	5.87814	7.22707e-09	3.81174e-08	9.08751
TMEM176B	0.910106	5.72646	8.23949	1.28881e-15	1.51937e-14	24.3215
XKR5	0.909887	-2.853	8.36727	4.95801e-16	6.07556e-15	25.263
CD300C	0.909695	0.538044	10.2527	1.1211e-22	2.72966e-21	40.3834
LOC644538	0.909582	1.47061	10.9932	1.56518e-25	4.44429e-24	46.8955
IRX6	0.90927	-0.952821	4.93835	1.04871e-06	3.8724e-06	4.26739
LMO7	0.909266	5.16808	11.2745	1.19492e-26	3.60782e-25	49.4456
TIGIT	0.908857	1.04415	5.25635	2.1115e-07	8.78584e-07	5.81391
C13orf16	0.908851	-3.05732	9.25568	4.81181e-19	9.54032e-18	32.1101
FOSL1	0.907688	0.814294	7.06669	4.8636e-12	3.90555e-11	16.2244
ENPEP	0.907342	3.18186	9.58966	3.11797e-20	6.58985e-19	34.8149
IL18R1	0.906871	0.854565	7.84787	2.2466e-14	2.34509e-13	21.5071
C17orf51	0.906577	2.47083	9.57608	3.4896e-20	7.32994e-19	34.7036
EYA2	0.90649	3.45477	5.92976	5.38483e-09	2.88011e-08	9.37384
KDELR3	0.906106	5.13601	9.71137	1.13118e-20	2.46968e-19	35.8176
ANKH	0.905282	6.29495	10.584	6.13552e-24	1.59221e-22	43.2605
CHN1	0.90503	3.51373	11.0261	1.16042e-25	3.34596e-24	47.1921
JAM2	0.904708	2.59294	9.20267	7.38242e-19	1.43593e-17	31.6872
CSRP2	0.90425	3.37064	7.9562	1.02979e-14	1.11349e-13	22.2748
RAB3B	0.90316	-1.61909	5.25119	2.1685e-07	9.00108e-07	5.78816
ANGPT2	0.90268	3.63342	11.0949	6.19859e-26	1.8128e-24	47.8136
LAMC3	0.902587	0.873983	5.78756	1.20488e-08	6.14461e-08	8.59044
C6orf174	0.901631	0.459652	6.97885	8.65832e-12	6.73385e-11	15.659
MAEL	0.901593	-3.25424	5.4038	9.76002e-08	4.29839e-07	6.56061
TMEM176A	0.901465	4.60037	7.63677	1.00329e-13	9.78521e-13	20.0353
AADAT	0.900939	1.20119	6.23424	9.09172e-10	5.40102e-09	11.1073
DCHS2	0.900808	-0.443267	5.58754	3.63884e-08	1.71573e-07	7.517
C12orf59	0.900176	-0.078886	10.0248	7.98556e-22	1.85825e-20	38.4401
STARD4	0.899979	1.02685	9.6733	1.55487e-20	3.36604e-19	35.503
HTR1B	0.899773	-3.26767	8.45459	2.56484e-16	3.21601e-15	25.9128
FMOD	0.899758	6.57537	6.44631	2.52279e-10	1.62846e-09	12.3589
ENPP6	0.899408	-1.1132	7.30468	9.9035e-13	8.64333e-12	17.7859
TLR7	0.899242	2.89837	8.88643	9.14879e-18	1.62671e-16	29.2015
ZIC4	0.898924	-2.48186	4.66561	3.87503e-06	1.29553e-05	3.01138
VEGFC	0.898728	3.06268	12.8887	2.25713e-33	9.18124e-32	64.8092
ZMAT4	0.898588	-1.49672	4.28814	2.13068e-05	6.18887e-05	1.38216
CCL13	0.897152	-1.03044	4.71457	3.0788e-06	1.04691e-05	3.23204
CD163	0.895977	5.02541	7.83099	2.53512e-14	2.63018e-13	21.3883
SPATS2L	0.895877	6.25378	13.9218	6.38074e-38	3.16735e-36	75.2145
SHISA9	0.895584	1.45498	3.61835	0.000324032	0.000749264	-1.19043
GRHL3	0.895534	1.00035	5.46749	6.95487e-08	3.14611e-07	6.88887
PCDHB11	0.894421	-0.139215	6.67871	5.9475e-11	4.16711e-10	13.7718
ITGB5	0.893736	7.9092	12.2929	7.83295e-31	2.83716e-29	59.0017
PLTP	0.893664	5.68334	9.70739	1.16952e-20	2.54795e-19	35.7846
PLSCR4	0.892976	4.04414	10.0077	9.23988e-22	2.14526e-20	38.2957
PTH2R	0.891888	-0.744556	5.28594	1.81117e-07	7.61344e-07	5.96227
HLA.DQB2	0.891073	2.2472	5.73878	1.58242e-08	7.92409e-08	8.32554
SLC41A2	0.890258	3.3299	9.32383	2.7681e-19	5.55816e-18	32.6565
HOXA7	0.890016	1.42661	6.29435	6.34445e-10	3.86186e-09	11.4583
HSPA12B	0.889119	2.94675	9.43025	1.16086e-19	2.37749e-18	33.5153
C14orf132	0.888956	4.20962	6.20899	1.05662e-09	6.22466e-09	10.9606
CARD6	0.888717	2.92885	11.1326	4.3956e-26	1.29103e-24	48.1543
ADAMTS3	0.887959	0.488446	7.07818	4.50804e-12	3.64286e-11	16.2989
PCDHGC5	0.88751	-1.65156	6.86448	1.81902e-11	1.35804e-10	14.9316
FSCN1	0.887418	5.91058	9.24964	5.05253e-19	9.98861e-18	32.0619
GRIN2A	0.887392	-0.572051	5.30364	1.65179e-07	6.99221e-07	6.05136
LIMS2	0.885316	3.88753	10.3022	7.29488e-23	1.7889e-21	40.8088
LIX1	0.885218	-3.60641	7.23993	1.53326e-12	1.30918e-11	17.3569
TACC1	0.884352	6.0469	9.05995	2.31694e-18	4.32208e-17	30.5575
MNDA	0.884135	3.18289	9.62438	2.33685e-20	4.9904e-19	35.1001
LOC100270710	0.883465	3.81745	12.6465	2.4779e-32	9.53086e-31	62.4301
IQSEC3	0.882714	-0.779621	6.47002	2.18106e-10	1.42084e-09	12.5011
GOLIM4	0.882604	4.98503	9.471	8.30729e-20	1.71336e-18	33.8461
C1orf106	0.882128	2.86706	4.03719	6.18309e-05	0.000164837	0.370153
MMP19	0.881453	4.23523	15.2304	6.54138e-44	4.10106e-42	88.9246
FAM49A	0.881247	1.60119	8.65608	5.49736e-17	7.25702e-16	27.4318
TMEM132B	0.881175	-1.84669	7.65717	8.69359e-14	8.53988e-13	20.1762
FGB	0.881087	-3.07768	3.4585	0.000585583	0.00128851	-1.74312
FAM19A5	0.879673	1.59826	5.83522	9.21529e-09	4.79013e-08	8.85112
HAVCR2	0.879419	4.06138	11.8062	8.30363e-29	2.76801e-27	54.374
C1orf150	0.879205	-2.47208	6.04995	2.69171e-09	1.49547e-08	10.0491
CD86	0.878636	3.40122	10.1035	4.06564e-22	9.59145e-21	39.1082
PTPRO	0.878377	1.83724	9.12645	1.36198e-18	2.60466e-17	31.0823
RAB42	0.877952	0.562091	10.9284	2.81415e-25	7.8387e-24	46.3141
TOX	0.877733	0.802952	5.59381	3.51674e-08	1.66313e-07	7.55012
P2RY1	0.877704	-0.544781	7.90669	1.47241e-14	1.56648e-13	21.9229
WWTR1	0.876411	4.28806	9.77854	6.43987e-21	1.42574e-19	36.3748
SAMD14	0.876295	0.0409998	9.58619	3.20903e-20	6.76823e-19	34.7865
CCL8	0.87576	1.01851	5.69538	2.01334e-08	9.93918e-08	8.09157
CCNA1	0.875682	-1.51192	5.38684	1.06756e-07	4.6785e-07	6.47378
LOC100216001	0.874934	-3.87319	8.42073	3.3136e-16	4.12209e-15	25.6602
DPYD	0.874538	4.11459	9.19482	7.86426e-19	1.52531e-17	31.6248
IL16	0.874145	4.24539	9.51781	5.64964e-20	1.17349e-18	34.2272
ADAMTS10	0.87403	2.28879	7.9138	1.39888e-14	1.48979e-13	21.9733
MACC1	0.873746	4.29166	6.79786	2.7903e-11	2.03428e-10	14.5126
HS3ST3B1	0.873074	-1.31835	7.01397	6.8798e-12	5.41223e-11	15.8844
C1orf116	0.87297	4.09677	4.3053	1.97707e-05	5.78285e-05	1.45343
ALDH1B1	0.872833	5.50654	15.2985	3.14689e-44	1.98506e-42	89.6523
FKBP9L	0.872798	1.43104	11.9145	2.9677e-29	1.00232e-27	55.3948
TUBB6	0.872057	5.82583	11.4904	1.61443e-27	5.11553e-26	51.4305
ROS1	0.871427	-3.71822	6.11737	1.81531e-09	1.03578e-08	10.4329
CPVL	0.870981	3.9859	9.13124	1.31065e-18	2.50884e-17	31.1202
MTHFD1L	0.870707	3.7805	8.98935	4.06059e-18	7.41944e-17	30.0034
KLF7	0.870633	2.00399	8.40249	3.80275e-16	4.7049e-15	25.5245
C6orf105	0.870235	-0.242382	5.46123	7.19148e-08	3.2467e-07	6.85645
IRAK3	0.869888	3.01147	7.52265	2.22343e-13	2.08711e-12	19.2532
GPR84	0.86879	0.548467	7.83514	2.46095e-14	2.56232e-13	21.4175
PPP1R14C	0.868768	0.46807	3.75293	0.000193502	0.00046819	-0.706659
BMPER	0.868477	-1.0431	5.39286	1.03412e-07	4.53973e-07	6.5046
PCDHGA2	0.868376	0.382235	5.50126	5.80313e-08	2.65085e-07	7.06435
SNCA	0.86677	0.761449	8.92423	6.79394e-18	1.21857e-16	29.4952
KCTD16	0.866663	-2.55637	8.8636	1.09447e-17	1.9293e-16	29.0245
PIK3CG	0.866468	1.78082	7.19139	2.12359e-12	1.79233e-11	17.0372
KIAA0754	0.865594	1.86328	5.9338	5.2618e-09	2.82092e-08	9.39633
SORCS3	0.865462	-3.61929	5.40358	9.77147e-08	4.30251e-07	6.55947
C3	0.864138	8.38386	6.94097	1.10838e-11	8.50725e-11	15.417
CDX1	0.863639	-1.8612	7.86904	1.93016e-14	2.02716e-13	21.6565
ITGAV	0.863226	7.38794	12.934	1.4377e-33	5.88311e-32	65.2572
CCDC3	0.863059	3.75175	9.05265	2.45582e-18	4.56039e-17	30.5
LILRA5	0.862193	-0.479133	7.43196	4.15694e-13	3.80113e-12	18.6384
CD1A	0.862151	-1.50471	3.98359	7.70868e-05	0.000202092	0.161402
TDRD1	0.862085	-2.06077	3.72757	0.0002135	0.000512045	-0.799094
PTPN22	0.861767	1.63159	7.1874	2.18097e-12	1.83925e-11	17.0111
SLFN12	0.861738	2.12056	9.05539	2.4027e-18	4.46581e-17	30.5216
SLC9A2	0.861238	0.187093	3.20513	0.00142891	0.0029229	-2.57012
HLA.DQA1	0.861231	6.16003	6.69437	5.38767e-11	3.79302e-10	13.8685
PLEKHG1	0.861174	4.06706	9.10471	1.6208e-18	3.08238e-17	30.9104
CD68	0.861168	6.76116	11.4447	2.47145e-27	7.75914e-26	51.0082
HABP2	0.86048	-2.12906	4.38542	1.38935e-05	4.18682e-05	1.78981
RNASE1	0.858587	6.43585	9.13222	1.30042e-18	2.49159e-17	31.1279
PTPN21	0.858413	3.95885	9.98686	1.10378e-21	2.55401e-20	38.1198
APOL4	0.857699	3.22717	6.69734	5.28764e-11	3.72772e-10	13.8869
FOXO1	0.857425	4.62382	11.4383	2.62272e-27	8.22146e-26	50.9493
CRISPLD1	0.856887	3.65036	4.64732	4.22041e-06	1.40322e-05	2.92951
ROBO1	0.856321	4.81723	8.51339	1.6408e-16	2.09452e-15	26.3532
PENK	0.855825	-2.43789	4.53742	7.00791e-06	2.22847e-05	2.44381
MAML2	0.855412	3.33574	7.15828	2.64922e-12	2.206e-11	16.8203
CYP26B1	0.855182	1.80928	7.05134	5.38157e-12	4.30799e-11	16.1252
DZIP1L	0.85506	1.19328	9.05112	2.48596e-18	4.61219e-17	30.488
GRIP2	0.854581	-1.88556	7.19845	2.02551e-12	1.71499e-11	17.0836
SLC15A3	0.854428	4.85629	11.2954	9.85229e-27	2.99232e-25	49.6369
GDNF	0.854333	-4.38058	8.22412	1.44463e-15	1.69819e-14	24.2091
MAP1B	0.853968	5.55414	8.24729	1.21612e-15	1.43699e-14	24.3787
CASP14	0.853837	-2.65778	2.9975	0.00284586	0.00551342	-3.20262
RAD51AP2	0.853436	-3.52162	7.95731	1.02157e-14	1.10635e-13	22.2827
LOC284688	0.853311	-4.3296	10.812	8.0331e-25	2.18998e-23	45.2747
FCGR1C	0.852777	0.846522	9.81186	4.86513e-21	1.08413e-19	36.6522
FCGR1B	0.852625	2.42275	10.2547	1.1014e-22	2.68808e-21	40.4009
LILRB4	0.852071	3.93027	8.57979	9.88038e-17	1.2812e-15	26.8535
PDZRN3	0.851998	4.58693	8.53689	1.3716e-16	1.76186e-15	26.53
BMP2	0.851551	0.36412	6.88544	1.58881e-11	1.19883e-10	15.0642
CRTAM	0.851159	-0.292625	6.30837	5.83129e-10	3.56857e-09	11.5407
FCGR2C	0.851141	1.75284	8.68352	4.44794e-17	5.93666e-16	27.6408
PPFIBP1	0.850839	5.82933	12.9072	1.87837e-33	7.67101e-32	64.9917
C17orf60	0.850303	-0.036045	9.58972	3.11643e-20	6.58985e-19	34.8154
CRYBB1	0.849872	-1.5584	9.64266	2.00718e-20	4.30882e-19	35.2505
DPY19L1	0.848634	4.62292	11.4492	2.37023e-27	7.46423e-26	51.0497
LOC401463	0.848097	-3.0138	7.40293	5.07244e-13	4.58915e-12	18.4429
MYH4	0.847716	-4.41596	10.9735	1.87033e-25	5.26698e-24	46.719
NOV	0.846892	2.51734	7.05002	5.4286e-12	4.33886e-11	16.1166
ZBED2	0.846659	-1.18874	4.72199	2.97293e-06	1.01276e-05	3.26562
COX7A1	0.84631	2.11629	7.05108	5.39058e-12	4.31352e-11	16.1235
TMEM47	0.845955	4.42884	7.34554	7.50468e-13	6.6202e-12	18.0582
CR1	0.84586	-0.197545	4.83459	1.73706e-06	6.17505e-06	3.78183
HLA.DRB5	0.845626	5.53982	5.84437	8.75095e-09	4.56265e-08	8.9014
NPFFR2	0.845483	-2.75704	4.40402	1.2791e-05	3.88372e-05	1.86872
EPHB2	0.845364	3.38117	9.28405	3.82375e-19	7.61813e-18	32.3372
AFF2	0.844732	-0.00399003	6.38575	3.65099e-10	2.30659e-09	11.9979
CYP7B1	0.844672	1.87433	7.10947	3.66481e-12	2.99571e-11	16.5019
ANPEP	0.844139	5.2773	5.09776	4.74559e-07	1.86378e-06	5.03171
PREX2	0.844032	0.4513	5.10244	4.63499e-07	1.82454e-06	5.05447
CXCL9	0.844029	4.95363	3.97079	8.12239e-05	0.000211908	0.111957
GBP1	0.842886	5.62753	6.70519	5.03148e-11	3.55323e-10	13.9355
CLIP4	0.842558	3.34294	6.75163	3.74748e-11	2.69474e-10	14.2238
SLC16A7	0.842186	-0.322008	6.59388	1.01271e-10	6.90211e-10	13.2511
SELPLG	0.841966	4.57196	9.63424	2.15288e-20	4.61675e-19	35.1812
PELI2	0.841799	2.57105	7.7522	4.44363e-14	4.49649e-13	20.8362
SIGLEC9	0.841676	1.13846	9.7622	7.38782e-21	1.63033e-19	36.2389
CAV2	0.841478	4.56018	9.27626	4.07315e-19	8.09928e-18	32.2748
UNC5C	0.841094	0.476796	5.33767	1.3827e-07	5.94271e-07	6.22341
TCTEX1D1	0.841086	-1.31463	9.54107	4.66217e-20	9.71332e-19	34.4172
SLC16A3	0.840973	5.0226	8.19393	1.80692e-15	2.10476e-14	23.9886
TNFSF8	0.840786	0.79263	7.98623	8.28337e-15	9.0666e-14	22.4891
RARRES1	0.839416	3.78917	4.3275	1.79393e-05	5.294e-05	1.54607
LGALS3	0.839415	7.00892	8.96539	4.90884e-18	8.90585e-17	29.8161
LRRK2	0.839349	2.92692	6.9718	9.06631e-12	7.03781e-11	15.6139
NOG	0.839344	-2.26213	5.76514	1.36599e-08	6.90948e-08	8.46847
KLK5	0.839293	0.70303	2.65956	0.00805419	0.0142209	-4.14429
LAX1	0.839013	0.246414	4.96961	8.99198e-07	3.37319e-06	4.41552
LOC441869	0.838865	2.11942	6.80657	2.63892e-11	1.93044e-10	14.5672
SNCAIP	0.838413	1.14193	6.2227	9.73899e-10	5.76549e-09	11.0402
LCN2	0.838221	1.28356	3.1076	0.0019843	0.00396376	-2.87232
PTN	0.837282	3.19549	4.87977	1.39593e-06	5.04941e-06	3.99211
SIGLEC7	0.837155	0.812194	9.33746	2.4775e-19	4.99914e-18	32.7661
KCNJ6	0.836205	-3.06459	5.3383	1.37811e-07	5.9267e-07	6.22663
PCBP3	0.836202	-0.413728	5.21297	2.64049e-07	1.08071e-06	5.59782
CLIC4	0.835907	7.80005	13.5271	3.65689e-36	1.66971e-34	71.1916
KRT86	0.835899	0.295028	4.24608	2.55686e-05	7.30973e-05	1.20857
PLD1	0.835415	3.59504	8.97489	4.55346e-18	8.28309e-17	29.8903
SLAMF1	0.835119	-0.047367	5.12136	4.21238e-07	1.67328e-06	5.14674
MMD	0.834923	3.93258	10.4473	2.0503e-23	5.1765e-22	42.0656
MS4A4A	0.834273	3.0001	8.7818	2.07458e-17	3.35525e-16	28.3934
PLA2G4A	0.83415	1.47418	6.0793	2.26847e-09	1.27379e-08	10.2157
HS6ST3	0.833979	1.52221	3.08441	0.0021428	0.00425262	-2.94286
EFHA2	0.833784	0.0788298	6.96811	9.2875e-12	7.1986e-11	15.5902
PTPRC	0.833671	5.01015	6.4996	1.81791e-10	1.19913e-09	12.6791
IGJ	0.833646	5.35972	3.34432	0.000881464	0.00187302	-2.12327
RCVRN	0.833218	-3.46609	8.32605	6.75559e-16	8.2145e-15	24.9581
C1QTNF2	0.832736	0.136384	6.98609	8.25846e-12	6.43018e-11	15.7053
PTGFR	0.831913	0.283004	4.84789	1.62907e-06	5.81233e-06	3.84355
MYH1	0.831831	-4.01544	6.90195	1.4278e-11	1.08292e-10	15.1688
DCBLD1	0.831784	3.83708	12.6291	2.93875e-32	1.12612e-30	62.2608
TMEM59L	0.831199	-0.404791	5.7707	1.32418e-08	6.7129e-08	8.49868
CXCR7	0.830295	4.60844	8.63181	6.62737e-17	8.69551e-16	27.2474
EREG	0.830215	-1.97641	3.76171	0.000186998	0.0004539	-0.674509
ST5	0.830176	5.76352	13.0566	4.22923e-34	1.77308e-32	66.4724
ITM2C	0.829711	5.49529	7.58594	1.43167e-13	1.37025e-12	19.6858
BICD1	0.829315	2.38638	9.06286	2.26386e-18	4.23848e-17	30.5804
GALNT10	0.829056	6.29703	9.01637	3.2773e-18	6.02583e-17	30.2151
TYRP1	0.828445	-2.15277	3.86606	0.000123922	0.000311837	-0.287012
HPSE	0.828256	1.014	7.45137	3.63766e-13	3.35322e-12	18.7695
ITPRIPL2	0.828091	6.63785	10.0518	6.33629e-22	1.48627e-20	38.669
ARHGAP6	0.82698	1.411	8.72757	3.16253e-17	4.25986e-16	27.9773
C12orf53	0.825754	-1.02704	5.54846	4.49884e-08	2.09282e-07	7.3112
UNC13D	0.825562	3.85943	6.98503	8.31586e-12	6.47242e-11	15.6986
PTGDR	0.82482	-0.923306	6.76004	3.55216e-11	2.56148e-10	14.2762
NDP	0.822251	0.474427	3.26204	0.00117522	0.00244527	-2.38963
BHLHE41	0.822243	5.09582	7.41167	4.77751e-13	4.33763e-12	18.5017
CCR1	0.822239	3.38192	8.53073	1.4376e-16	1.84201e-15	26.4836
HEYL	0.821815	4.11342	10.0903	4.55677e-22	1.07254e-20	38.9953
CHST13	0.821604	-1.49247	7.83334	2.4929e-14	2.59295e-13	21.4048
TDO2	0.821395	0.901475	4.95577	9.62653e-07	3.58368e-06	4.34984
SLC2A14	0.82111	-0.527025	7.29872	1.03118e-12	8.97295e-12	17.7462
RGS1	0.821047	5.18424	6.46334	2.27248e-10	1.47477e-09	12.461
ARHGAP24	0.82093	3.15872	10.5302	9.88197e-24	2.53873e-22	42.7884
CYBB	0.820309	5.44404	7.6407	9.75991e-14	9.52346e-13	20.0624
RBMS1	0.819882	5.61291	11.1965	2.44666e-26	7.26943e-25	48.7351
BCL2A1	0.819424	1.22974	6.09393	2.08256e-09	1.17713e-08	10.2991
LIX1L	0.819268	4.19509	11.8091	8.0777e-29	2.69708e-27	54.4013
NLGN4X	0.818958	1.50512	4.5617	6.27084e-06	2.01344e-05	2.55017
CDC20B	0.818248	-2.02698	2.7931	0.0054037	0.0098806	-3.78523
GPR133	0.818209	0.603038	5.70405	1.91899e-08	9.50273e-08	8.13819
TMED7.TICAM2	0.817846	1.76614	4.5812	5.73314e-06	1.85591e-05	2.636
PTAFR	0.817471	1.95163	7.31953	8.95539e-13	7.83921e-12	17.8847
EVI2B	0.817013	3.97553	8.00879	7.03064e-15	7.76172e-14	22.6506
ANXA3	0.816271	3.75128	4.79424	2.1085e-06	7.39291e-06	3.59557
CCL2	0.81621	4.02415	7.43433	4.08989e-13	3.74651e-12	18.6544
GAS6	0.81612	6.37154	8.6883	4.28683e-17	5.73283e-16	27.6772
TLE4	0.81605	3.28467	8.33025	6.54621e-16	7.96935e-15	24.9891
VSIG4	0.815068	3.62574	7.73984	4.85091e-14	4.87732e-13	20.7499
MYO1E	0.814514	5.56489	13.3398	2.44667e-35	1.08335e-33	69.3033
GPR34	0.813989	2.65551	8.43992	2.8662e-16	3.58074e-15	25.8032
PSAT1	0.813835	1.94333	3.93482	9.40072e-05	0.000241964	-0.0262026
IRF4	0.813653	1.3204	4.61643	4.87209e-06	1.60036e-05	2.79189
C13orf15	0.813483	4.13506	11.6664	3.10736e-28	1.02254e-26	53.0648
GGT5	0.813304	5.00581	8.49525	1.88372e-16	2.3927e-15	26.2171
LILRB2	0.813199	2.31926	8.04885	5.25042e-15	5.85312e-14	22.938
SLITRK6	0.813176	3.62874	2.88611	0.00405464	0.00760653	-3.52507
DAAM2	0.813134	3.9882	8.2792	9.58867e-16	1.1489e-14	24.6129
TGFB1	0.811839	5.62763	12.5313	7.67904e-32	2.89922e-30	61.3072
DOCK2	0.811787	4.03067	7.67873	7.47031e-14	7.37001e-13	20.3253
FZD1	0.81159	5.95445	10.4175	2.66234e-23	6.6806e-22	41.8069
PCDHGB5	0.811385	1.78028	4.16375	3.63768e-05	0.000101189	0.873352
HOXA9	0.811354	0.766791	5.41097	9.39625e-08	4.15406e-07	6.5974
LRP12	0.811155	3.71891	8.53298	1.41322e-16	1.81191e-15	26.5005
LAMC2	0.811005	5.03688	4.25987	2.40894e-05	6.91578e-05	1.26528
TMEM2	0.810832	6.03196	10.1987	1.7905e-22	4.29826e-21	39.9199
DOCK4	0.810051	4.09368	10.8178	7.62666e-25	2.08195e-23	45.3261
DSG3	0.809401	0.942464	2.6803	0.0075779	0.0134564	-4.08965
PIWIL2	0.809204	-2.14012	5.67325	2.2751e-08	1.11184e-07	7.97287
FYN	0.809092	4.6237	10.6085	4.93949e-24	1.29164e-22	43.4753
EGR1	0.808907	6.99284	5.96561	4.38387e-09	2.37572e-08	9.57403
LUZP2	0.808893	-1.17865	4.28291	2.17971e-05	6.31557e-05	1.36049
CLIP3	0.808683	4.09483	9.79101	5.79888e-21	1.28522e-19	36.4785
MGC4473	0.8085	-4.44255	9.93146	1.76861e-21	4.01977e-20	37.6533
TFPI	0.808447	3.66226	8.05136	5.15506e-15	5.7562e-14	22.9561
ENC1	0.808341	6.11384	10.3289	5.7762e-23	1.42329e-21	41.0399
COL4A1	0.807966	8.67703	10.8087	8.27417e-25	2.24972e-23	45.2454
HSD17B11	0.807338	4.16339	10.3694	4.05574e-23	1.00906e-21	41.3901
KRT23	0.807321	4.03247	3.39814	0.000727942	0.00157156	-1.9456
CD3D	0.806364	1.4717	4.72349	2.95182e-06	1.00658e-05	3.27246
ECM1	0.806194	5.99449	5.1192	4.25866e-07	1.6893e-06	5.1362
FCER1G	0.805957	4.69834	10.5833	6.17482e-24	1.60038e-22	43.2542
C10orf128	0.805719	-1.01892	6.47625	2.09913e-10	1.37052e-09	12.5386
RNF175	0.805429	-1.16361	6.87117	1.74211e-11	1.30394e-10	14.9739
PLAC2	0.805288	2.81083	4.10651	4.63191e-05	0.000126409	0.643972
MAP7D3	0.805014	2.42011	7.56045	1.71001e-13	1.62301e-12	19.5112
ATP8A2	0.804817	-0.79138	4.78842	2.16804e-06	7.58352e-06	3.56882
FREM1	0.804799	0.262641	4.5159	7.73025e-06	2.43662e-05	2.34995
CNN3	0.804302	7.56384	10.3227	6.10093e-23	1.5015e-21	40.9858
HLA.DQA2	0.80429	3.76128	5.58001	3.79103e-08	1.78093e-07	7.47725
LILRB3	0.8037	1.09647	7.65468	8.84704e-14	8.6657e-13	20.159
ACTBL2	0.802753	-3.22757	5.74824	1.50118e-08	7.54492e-08	8.37675
AREG	0.802338	2.89736	3.42018	0.000672593	0.00146161	-1.87207
ATF3	0.801593	4.55259	6.32762	5.1924e-10	3.20437e-09	11.6539
VNN1	0.800927	0.446134	7.39832	5.23499e-13	4.73203e-12	18.4119
FCGR3B	0.800551	-1.08609	4.70886	3.1629e-06	1.07373e-05	3.20617
DPYSL4	0.800423	0.623793	4.56562	6.15895e-06	1.98062e-05	2.5674
ITK	0.800177	1.3221	4.77898	2.26805e-06	7.90234e-06	3.52549
MGC16121	0.800042	-0.926017	6.30065	6.10862e-10	3.72828e-09	11.4953
MXRA7	0.799922	6.4359	11.6696	3.01375e-28	9.93325e-27	53.0952
ITGB2	0.799721	6.16877	8.3842	4.3648e-16	5.37757e-15	25.3886
CAV1	0.798902	5.99359	8.70772	3.68848e-17	4.95528e-16	27.8255
TCHH	0.79874	-1.00396	7.1073	3.71793e-12	3.03187e-11	16.4878
RASGRP4	0.798607	0.462312	9.28451	3.80945e-19	7.59705e-18	32.3409
MSL3L2	0.798432	1.58821	4.74089	2.71853e-06	9.33387e-06	3.3515
CLDN11	0.797975	2.03181	5.31862	1.5276e-07	6.50276e-07	6.12698
CMAH	0.79768	3.253	6.7781	3.16577e-11	2.29739e-10	14.389
STARD8	0.797672	3.02531	11.5162	1.26893e-27	4.05839e-26	51.6693
DYNC1I1	0.796882	0.103725	6.03574	2.92346e-09	1.61634e-08	9.9686
C6orf59	0.79679	-2.69914	7.7626	4.12748e-14	4.20564e-13	20.9088
SPRED1	0.796683	5.49291	11.1867	2.67679e-26	7.94166e-25	48.646
EMR1	0.796307	-0.433046	6.58604	1.06352e-10	7.23156e-10	13.2033
IDO1	0.795894	1.89103	3.86504	0.000124428	0.000312878	-0.290852
CD2	0.795861	3.03783	5.162	3.42714e-07	1.38089e-06	5.34592
ANKRD53	0.794687	-1.43206	6.99019	8.03951e-12	6.27161e-11	15.7317
LRRN1	0.794466	3.46717	4.14544	3.93112e-05	0.000108717	0.799674
NCRNA00152	0.794347	3.53508	10.6596	3.13596e-24	8.26353e-23	43.9253
FCGR2A	0.794087	5.34425	11.147	3.85091e-26	1.1343e-24	48.2855
TUBB3	0.793274	5.00668	5.7038	1.92165e-08	9.51357e-08	8.13685
PCDHB18	0.792984	-1.41868	8.26	1.10637e-15	1.31336e-14	24.4719
GNG11	0.792901	4.41427	10.6837	2.53003e-24	6.72738e-23	44.138
PIK3AP1	0.7928	4.10152	8.41893	3.35913e-16	4.17366e-15	25.6468
CD209	0.792671	1.18603	5.80291	1.10546e-08	5.66574e-08	8.67417
FOXL1	0.792552	0.342439	6.87795	1.66756e-11	1.25502e-10	15.0168
FCRL4	0.792424	-3.60737	6.38209	3.73318e-10	2.35489e-09	11.9761
ICAM1	0.79162	5.71586	7.72013	5.57736e-14	5.57867e-13	20.6127
HES2	0.791551	1.11287	4.42195	1.18076e-05	3.60006e-05	1.9451
CD33	0.791483	1.54745	9.4965	6.73486e-20	1.39466e-18	34.0535
HS6ST2	0.791467	1.24837	4.07058	5.38281e-05	0.000145125	0.501493
DIO3	0.791263	-1.08803	4.25565	2.45336e-05	7.03247e-05	1.24789
PTGER4	0.790999	2.88023	8.31109	7.55612e-16	9.12834e-15	24.8477
CHRD	0.790931	3.63571	4.5326	7.16405e-06	2.27283e-05	2.42272
OXT	0.790929	-4.20788	9.00438	3.60443e-18	6.59771e-17	30.1211
CALML5	0.790715	2.23017	2.34412	0.0194297	0.0314607	-4.92418
LOC285954	0.790604	-3.15976	8.19718	1.76398e-15	2.05708e-14	24.0123
C10orf10	0.790439	5.74849	7.4732	3.12968e-13	2.90192e-12	18.9172
PSTPIP1	0.790216	1.31581	5.69082	2.06483e-08	1.01684e-07	8.06705
PHYHIPL	0.790011	-1.59906	5.27295	1.93749e-07	8.11119e-07	5.89706
ASCL4	0.789717	-3.57751	5.43993	8.05667e-08	3.60318e-07	6.74638
C8orf48	0.789448	-0.141889	6.2534	8.10904e-10	4.86092e-09	11.2189
LAPTM5	0.789437	7.55726	10.2063	1.67596e-22	4.03273e-21	39.9853
CALU	0.789371	7.9711	13.4917	5.23991e-36	2.36096e-34	70.8342
PILRA	0.789229	2.6574	10.6128	4.75395e-24	1.24471e-22	43.5132
WDFY4	0.789004	2.92861	6.52335	1.56979e-10	1.04488e-09	12.8226
SAMD3	0.788861	-0.190087	5.35048	1.29285e-07	5.59558e-07	6.28843
CD96	0.788205	1.86992	4.8799	1.39503e-06	5.04903e-06	3.99273
GPR120	0.788084	-1.6109	7.48552	2.87467e-13	2.67394e-12	19.0007
GPR115	0.7877	-2.40986	4.29152	2.0995e-05	6.10609e-05	1.3962
SAMSN1	0.787302	2.81188	8.1679	2.19029e-15	2.53261e-14	23.7991
HHIP	0.786822	-3.33826	6.72648	4.39677e-11	3.13025e-10	14.0674
NECAB1	0.786642	0.518208	6.04678	2.74194e-09	1.52049e-08	10.031
TREM2	0.786571	4.01321	9.15745	1.06219e-18	2.05046e-17	31.3278
EPHX3	0.785791	-1.3065	5.87556	7.33354e-09	3.86391e-08	9.07329
ITGAX	0.785358	4.0355	9.0365	2.7926e-18	5.15775e-17	30.3731
NTF3	0.784567	-1.65751	4.54415	6.79583e-06	2.16741e-05	2.47321
TMEM40	0.784164	-0.57599	3.4381	0.000630504	0.00137803	-1.81194
C10orf125	0.784108	1.51011	7.34755	7.40232e-13	6.53835e-12	18.0717
ST3GAL2	0.783732	4.21519	12.6295	2.92868e-32	1.12436e-30	62.2642
ITPRIP	0.78326	4.80394	11.2653	1.2998e-26	3.90722e-25	49.3622
SIGLEC5	0.782371	0.499792	7.50473	2.51717e-13	2.35208e-12	19.1312
COL17A1	0.78236	2.76814	2.91934	0.00365249	0.00691475	-3.43012
THPO	0.782253	0.0508362	4.26061	2.40116e-05	6.8954e-05	1.26836
CXorf21	0.781865	1.0876	7.90157	1.52773e-14	1.62111e-13	21.8866
FCER1A	0.780884	0.37011	4.52984	7.25468e-06	2.29945e-05	2.41069
HLA.DQB1	0.77973	6.23922	6.26454	7.58649e-10	4.5704e-09	11.2839
SIGLECP3	0.77962	-1.29128	5.64475	2.66138e-08	1.2853e-07	7.82061
CRYBG3	0.778662	3.09627	6.55713	1.27318e-10	8.57476e-10	13.0273
KMO	0.778474	2.37058	4.60113	5.22944e-06	1.70633e-05	2.72408
RHOJ	0.778441	2.70639	9.23618	5.63345e-19	1.10591e-17	31.9544
LOC646999	0.777922	-0.644664	9.06985	2.14118e-18	4.01245e-17	30.6354
GPR183	0.777708	2.915	6.73596	4.13997e-11	2.96036e-10	14.1263
DKK2	0.777095	1.53237	6.00841	3.42511e-09	1.87799e-08	9.81435
IL1B	0.776613	1.53731	6.06121	2.52101e-09	1.4052e-08	10.1129
PLIN2	0.776424	5.52965	8.55395	1.20405e-16	1.55247e-15	26.6585
GPR65	0.776372	2.12076	8.79582	1.8599e-17	3.22042e-16	28.5012
SMAD9	0.775702	-0.548875	6.0528	2.64751e-09	1.47171e-08	10.0652
ACTN1	0.775453	8.17341	13.5686	2.39507e-36	1.1034e-34	71.6121
SLC16A1	0.775336	4.77496	6.63328	7.9144e-11	5.46307e-10	13.4923
SLA	0.774643	3.98023	8.1317	2.86039e-15	3.27055e-14	23.5362
PITX1	0.774565	3.81056	3.79192	0.00016616	0.000408251	-0.563353
FAM7A2	0.774067	-3.63875	8.27811	9.66665e-16	1.15622e-14	24.6049
FGD5	0.77387	4.55487	8.87157	1.02807e-17	1.81694e-16	29.0863
PCDHB7	0.773825	1.14133	6.36151	4.22997e-10	2.64467e-09	11.8541
CORO6	0.773761	0.54933	4.2624	2.38271e-05	6.85007e-05	1.27571
ACOT9	0.773752	4.29346	11.2263	1.86167e-26	5.56357e-25	49.006
PSG5	0.773204	-3.94539	5.62924	2.89768e-08	1.38733e-07	7.73803
CCKAR	0.773089	-4.29509	7.54539	1.89874e-13	1.79383e-12	19.4083
ZP1	0.772783	-3.38958	5.33666	1.39004e-07	5.97048e-07	6.21829
CD3G	0.772683	-0.248516	4.35122	1.61625e-05	4.81051e-05	1.64551
SH2D1A	0.771476	0.536019	4.47197	9.43239e-06	2.93301e-05	2.15967
PTHLH	0.770685	2.20549	4.21947	2.86735e-05	8.13388e-05	1.09953
GUCY1B3	0.770552	3.883	10.0565	6.08431e-22	1.4288e-20	38.7092
LOC400940	0.770441	-3.97877	5.55247	4.40243e-08	2.05216e-07	7.33221
FBXO17	0.769716	2.575	6.47848	2.07052e-10	1.35313e-09	12.552
NCKAP1L	0.769155	4.31157	7.7443	4.69974e-14	4.73461e-13	20.781
C11orf88	0.768142	-3.11308	5.344	1.33751e-07	5.76422e-07	6.25556
ABP1	0.767985	-0.897965	3.95056	8.81964e-05	0.000228096	0.0340934
ARHGAP22	0.767658	1.82755	7.95925	1.0073e-14	1.09275e-13	22.2966
RGS7	0.767338	-3.09722	4.47901	9.13728e-06	2.84859e-05	2.19005
VENTX	0.767099	-0.518555	7.31579	9.18503e-13	8.03338e-12	17.8598
IL20	0.766899	-0.605795	2.80837	0.00515754	0.00947783	-3.74309
RAB33A	0.766715	-0.393141	8.3048	7.9198e-16	9.55081e-15	24.8014
DNAJB5	0.766448	3.07613	12.3766	3.47475e-31	1.28585e-29	59.8085
JUB	0.766424	4.26466	8.53976	1.3419e-16	1.72586e-15	26.5516
STEAP1	0.766396	3.02515	6.31878	5.47678e-10	3.36771e-09	11.6019
ELOVL4	0.765307	0.792894	5.68564	2.12475e-08	1.04452e-07	8.03926
SLCO2B1	0.765274	5.27316	8.63858	6.29064e-17	8.28287e-16	27.2988
KLHL6	0.765119	2.6414	7.31325	9.34484e-13	8.16618e-12	17.8429
MX2	0.765093	4.52012	7.80511	3.04985e-14	3.14512e-13	21.2064
PDLIM2	0.764971	4.54628	11.1529	3.64811e-26	1.07767e-24	48.3391
PLCL2	0.764694	2.80623	8.13933	2.70399e-15	3.09517e-14	23.5915
HAMP	0.764542	-0.67548	5.50554	5.67126e-08	2.59523e-07	7.08663
HOXA5	0.764189	0.0173446	5.64112	2.71497e-08	1.30719e-07	7.80125
PRICKLE2	0.763673	4.76829	7.92225	1.31609e-14	1.40601e-13	22.0334
PIK3R6	0.763371	0.703191	9.22607	6.11287e-19	1.19809e-17	31.8737
STAT4	0.763321	0.936746	5.42222	8.85212e-08	3.92808e-07	6.65517
HOXA4	0.762927	0.218109	6.51786	1.62407e-10	1.07961e-09	12.7893
GTSF1	0.762717	-2.66994	4.78025	2.25432e-06	7.85716e-06	3.53133
STRA6	0.762248	2.57266	6.29918	6.16267e-10	3.75903e-09	11.4867
MAN1A1	0.761941	5.63307	6.08221	2.23031e-09	1.25407e-08	10.2323
LAIR1	0.761914	4.39229	9.27313	4.17776e-19	8.29924e-18	32.2497
FRZB	0.761614	3.83129	5.50736	5.6159e-08	2.57392e-07	7.09614
CCR2	0.761154	1.32251	5.26663	2.00204e-07	8.35922e-07	5.86538
APBB1IP	0.761027	3.64738	8.27847	9.6409e-16	1.15381e-14	24.6076
PRRG1	0.760624	2.86643	7.89526	1.59864e-14	1.69286e-13	21.842
AG2	0.760273	3.02119	7.59085	1.38343e-13	1.32779e-12	19.7195
PLXNA4	0.760207	2.39101	5.62782	2.92031e-08	1.39686e-07	7.73048
CUBN	0.759535	0.45295	9.23683	5.60371e-19	1.10145e-17	31.9596
RASGRF1	0.759255	0.294739	4.46077	9.92086e-06	3.07e-05	2.11141
DLX3	0.75911	1.30949	4.31011	1.9359e-05	5.67132e-05	1.47348
BATF3	0.759015	0.140402	7.94436	1.12188e-14	1.20924e-13	22.1905
MYO1B	0.758899	6.67417	10.2529	1.11905e-22	2.7279e-21	40.3852
C12orf68	0.75869	-0.0731296	7.14289	2.93514e-12	2.42732e-11	16.7197
SMO	0.758438	4.23031	6.47168	2.15903e-10	1.40738e-09	12.5111
C9orf44	0.758218	-3.14009	6.66035	6.67691e-11	4.65273e-10	13.6586
RAB32	0.757932	4.36004	12.678	1.81574e-32	7.03677e-31	62.7388
COL29A1	0.757806	-3.64731	5.3596	1.23235e-07	5.35261e-07	6.33482
GPR110	0.756991	-1.60885	3.27051	0.00114124	0.0023794	-2.3625
THSD7A	0.756856	0.796346	5.93223	5.30916e-09	2.84334e-08	9.38761
INA	0.755906	-2.78659	3.74178	0.000202064	0.000487239	-0.747359
CXCR3	0.755329	1.13854	4.86424	1.50514e-06	5.4059e-06	3.91965
TRAM2	0.755106	5.85447	14.3117	1.10834e-39	5.80525e-38	79.2428
ATP10D	0.755006	4.16354	9.15498	1.08346e-18	2.08759e-17	31.3083
TRIM29	0.754611	3.84942	3.05552	0.00235647	0.00463717	-3.02999
ADAMTS1	0.753894	5.0056	6.62355	8.41244e-11	5.77574e-10	13.4326
PLEK	0.752331	4.31443	7.25536	1.382e-12	1.18595e-11	17.4588
QKI	0.75183	6.17097	11.4301	2.8288e-27	8.82697e-26	50.8743
DPEP2	0.751728	0.611526	7.71588	5.74736e-14	5.74203e-13	20.5831
ADAMTS9	0.751546	3.58555	7.42521	4.35413e-13	3.97612e-12	18.5929
LYPD1	0.751508	1.35289	6.55534	1.28744e-10	8.66224e-10	13.0164
ART5	0.751304	-1.79492	5.61636	3.10936e-08	1.4821e-07	7.6696
SYNPO	0.751218	6.11881	10.7338	1.61871e-24	4.34361e-23	44.5805
CLCN4	0.751178	1.67824	5.54397	4.6095e-08	2.14042e-07	7.28763
LPCAT2	0.750118	4.22166	8.83395	1.38064e-17	2.41507e-16	28.7953
ELMOD1	0.74997	-2.85496	6.80417	2.67992e-11	1.95868e-10	14.5521
PITX3	0.74986	-4.08805	8.97129	4.68496e-18	8.5072e-17	29.8622
NCRNA00052	0.749801	-2.54792	2.68204	0.00753912	0.0133922	-4.08504
RELN	0.749734	-0.806167	3.63665	0.000302369	0.000703776	-1.12561
ITGA4	0.749575	3.93671	7.24973	1.43541e-12	1.2287e-11	17.4216
LPL	0.74814	4.26303	5.32316	1.49177e-07	6.36478e-07	6.14994
MID1	0.747808	2.90814	5.54722	4.52921e-08	2.106e-07	7.30467
C6orf145	0.747552	4.56556	8.76739	2.321e-17	3.35525e-16	28.2826
DRP2	0.746769	-0.49252	6.94009	1.11476e-11	8.55301e-11	15.4113
PROX1	0.746108	-1.82751	4.83812	1.70771e-06	6.07704e-06	3.79822
HLA.DRA	0.745916	9.15144	7.63375	1.02477e-13	9.9899e-13	20.0145
C2	0.745829	5.10024	7.2087	1.89111e-12	1.60271e-11	17.151
PTPN14	0.745625	2.9625	7.65356	8.91726e-14	8.72614e-13	20.1512
LY86	0.745048	2.72435	9.70701	1.17317e-20	2.55321e-19	35.7815
PNMAL1	0.744972	3.41998	4.45573	1.01485e-05	3.13383e-05	2.08973
ABCC3	0.744862	4.00432	5.63924	2.74314e-08	1.31916e-07	7.79123
HLA.DRB1	0.744217	7.51128	6.93463	1.15506e-11	8.85229e-11	15.3765
CD5	0.743646	1.80206	4.74195	2.70491e-06	9.2949e-06	3.35632
NTRK1	0.743401	-1.79085	5.16414	3.38992e-07	1.36643e-06	5.35646
CPT1C	0.743351	1.35934	7.37786	6.0206e-13	5.39931e-12	18.2746
PCDHGA10	0.743042	1.39253	4.35247	1.60736e-05	4.78649e-05	1.65077
C1orf38	0.742017	3.90059	8.52579	1.49289e-16	1.91057e-15	26.4464
ST8SIA4	0.741495	3.72142	10.5841	6.13166e-24	1.59221e-22	43.2611
F5	0.740856	0.763608	4.96052	9.40401e-07	3.50849e-06	4.37237
SIRPG	0.740155	-0.017282	4.24525	2.56613e-05	7.33413e-05	1.20512
SCN9A	0.740153	-0.76334	6.38853	3.58981e-10	2.27074e-09	12.0144
SGK269	0.739951	5.56224	11.6054	5.50726e-28	1.79213e-26	52.4972
CDH3	0.739865	5.00904	4.10754	4.61198e-05	0.000125899	0.648063
FXYD6	0.739054	4.38059	7.57203	1.57748e-13	1.50348e-12	19.5905
FGL2	0.738601	4.64727	6.76898	3.35538e-11	2.42726e-10	14.332
FOXP3	0.738297	1.55776	6.01645	3.26938e-09	1.79693e-08	9.85967
RFPL1S	0.737998	-0.56231	5.86371	7.84358e-09	4.11572e-08	9.00788
STK17B	0.737499	5.33688	9.60638	2.71409e-20	5.76597e-19	34.9521
CD28	0.737238	1.35505	6.2187	9.97374e-10	5.90106e-09	11.0169
ZC3H12B	0.737	0.0855496	8.16336	2.26509e-15	2.6132e-14	23.766
FABP4	0.736906	3.07078	2.72915	0.00655451	0.0117769	-3.9593
WNT10A	0.736753	-0.392224	4.70327	3.24735e-06	1.1004e-05	3.18089
CSF1R	0.736722	5.61994	8.47515	2.19454e-16	2.77376e-15	26.0665
CNTNAP1	0.736501	2.95922	8.84859	1.23109e-17	2.1664e-16	28.9084
NOS2	0.736343	-1.04158	6.93858	1.12572e-11	8.63063e-11	15.4018
CST2	0.7362	-0.428583	3.35338	0.000853685	0.00181852	-2.09357
DAPK1	0.736194	4.32718	7.2853	1.12918e-12	9.78412e-12	17.6571
PLCL1	0.736129	3.06607	5.45968	7.25113e-08	3.27003e-07	6.84845
CD200	0.735796	3.42041	8.83444	1.37541e-17	2.40797e-16	28.799
CD3E	0.735791	2.98627	4.47153	9.45103e-06	2.93792e-05	2.15778
CHRFAM7A	0.735659	-0.734666	7.19578	2.06203e-12	1.74181e-11	17.0661
SLC37A2	0.7353	3.83704	7.51023	2.42314e-13	2.26835e-12	19.1686
FCRL5	0.735195	-0.131785	3.20233	0.0014426	0.00294971	-2.57891
C4orf49	0.73503	-1.82595	7.16759	2.48967e-12	2.0833e-11	16.8812
MDFIC	0.734811	5.10996	10.5639	7.33283e-24	1.89333e-22	43.0839
FYB	0.734383	4.2049	6.72295	4.49626e-11	3.19507e-10	14.0455
SLFN12L	0.733614	-1.33398	5.40351	9.7752e-08	4.30323e-07	6.55911
RFTN1	0.733532	4.98765	9.64934	1.89865e-20	4.08867e-19	35.3054
DSC3	0.733442	2.01339	2.72546	0.00662727	0.0118951	-3.96924
IL2RG	0.733295	4.0204	5.25714	2.10282e-07	8.75507e-07	5.81789
APOC2	0.732979	2.06055	5.61479	3.13622e-08	1.49351e-07	7.66125
UBE2E2	0.732967	3.91719	8.74024	2.86653e-17	3.86877e-16	28.0743
ADAMDEC1	0.732724	1.48934	3.5781	0.000376883	0.000859547	-1.33182
LRRC25	0.732406	2.52456	9.55983	3.99207e-20	8.35116e-19	34.5706
CNTN6	0.732144	-3.51174	5.57689	3.85606e-08	1.80941e-07	7.46075
SRD5A2	0.731599	-2.11636	5.0822	5.13235e-07	2.00149e-06	4.95612
AOC3	0.731574	4.736	6.6832	5.78145e-11	4.05884e-10	13.7995
DNAJC22	0.731157	2.03895	4.40664	1.26425e-05	3.84148e-05	1.87987
HOXA13	0.731091	-3.00386	4.98418	8.36742e-07	3.15158e-06	4.48488
RGL1	0.730921	4.38241	9.12408	1.38805e-18	2.6471e-17	31.0635
FOLR2	0.730603	2.70496	6.02676	3.07979e-09	1.69773e-08	9.91786
CDH6	0.730603	1.45988	7.54766	1.86911e-13	1.76746e-12	19.4237
KCNA3	0.729707	-0.444033	4.82109	1.85365e-06	6.56447e-06	3.71938
CD93	0.729069	6.38251	9.93378	1.7341e-21	3.95009e-20	37.6728
GJB6	0.729058	-2.69653	3.57864	0.000376128	0.000858207	-1.32994
TRPV2	0.728943	3.34598	9.01945	3.19803e-18	5.89065e-17	30.2392
ZFP92	0.728355	-3.26386	6.42773	2.82656e-10	1.81539e-09	12.2478
WWC2	0.728023	4.48008	7.07164	4.70717e-12	3.79629e-11	16.2565
TNIP3	0.727508	-2.36272	4.55106	6.58424e-06	2.1055e-05	2.50349
PTPRM	0.727355	5.16309	9.7938	5.6644e-21	1.25677e-19	36.5017
RIMBP2	0.725991	-2.31968	4.61182	4.97711e-06	1.63049e-05	2.77146
SNTB1	0.725517	3.786	8.00682	7.13214e-15	7.86954e-14	22.6365
TPM1	0.72531	8.13342	10.3944	3.26146e-23	8.14412e-22	41.6059
ZNF532	0.725296	5.97757	9.68541	1.40532e-20	3.05195e-19	35.603
CCDC82	0.724837	3.2191	8.25539	1.145e-15	1.35686e-14	24.4381
C17orf91	0.724757	2.50211	12.2428	1.27231e-30	4.56008e-29	58.5203
TLR2	0.724534	3.98836	8.21404	1.55676e-15	1.82477e-14	24.1354
CSF2RB	0.724404	3.40394	6.56898	1.18275e-10	8.0025e-10	13.0994
BMP4	0.7238	2.85426	4.93081	1.0882e-06	4.00741e-06	4.23179
PHLDB1	0.72372	6.39184	13.3297	2.70942e-35	1.19711e-33	69.2019
SPINK1	0.723641	-3.66218	4.38422	1.39678e-05	4.20614e-05	1.78472
PARP15	0.723539	-0.870898	4.96012	9.42243e-07	3.51472e-06	4.37048
SNAI1	0.72351	2.35355	8.05017	5.20022e-15	5.80031e-14	22.9475
FKBP9	0.723202	7.29776	16.5946	2.24997e-50	1.84507e-48	103.729
MIR155HG	0.72249	-0.395239	6.07513	2.3245e-09	1.30318e-08	10.192
LOC100240735	0.722391	-2.01139	7.96719	9.50975e-15	1.03482e-13	22.3532
TRIM59	0.722326	3.85588	10.437	2.24375e-23	5.65794e-22	41.9763
CYGB	0.722097	3.62306	8.06592	4.63457e-15	5.19482e-14	23.0609
SYNE1	0.722044	5.32051	8.37209	4.78152e-16	5.87334e-15	25.2987
FAM83B	0.721444	1.00935	3.35606	0.000845598	0.00180373	-2.08473
SLFN5	0.721105	4.47119	6.36408	4.1646e-10	2.60538e-09	11.8693
KHDRBS3	0.720885	2.95308	6.44409	2.55736e-10	1.6487e-09	12.3456
CD53	0.720657	4.99905	7.5946	1.34766e-13	1.2965e-12	19.7452
PCDHGA11	0.72062	-0.33853	6.10157	1.99152e-09	1.13035e-08	10.3426
LBH	0.720538	5.86091	10.0849	4.7725e-22	1.12203e-20	38.9495
CNKSR2	0.720519	-2.46396	4.74108	2.71609e-06	9.32862e-06	3.35236
FAM59A	0.719976	2.09181	6.23141	9.2466e-10	5.48509e-09	11.0908
C11orf75	0.71996	3.35854	7.2324	1.61289e-12	1.37488e-11	17.3072
KDELC2	0.719835	5.38884	11.0341	1.07871e-25	3.11473e-24	47.2645
DLEU7	0.719762	-2.33431	6.61791	8.71461e-11	5.98119e-10	13.3981
FMNL3	0.71973	5.52543	11.96	1.9245e-29	6.57568e-28	55.8245
NHSL2	0.719311	1.05092	5.57892	3.81364e-08	1.79114e-07	7.47148
SYCE1	0.719004	-2.86904	3.52257	0.000463164	0.00103785	-1.52443
LTA	0.718673	-0.982283	4.86474	1.50153e-06	5.39671e-06	3.92196
SERPINB8	0.718609	3.25112	10.7993	9.00183e-25	2.44109e-23	45.1619
ETS1	0.718491	6.46002	8.56122	1.13901e-16	1.47138e-15	26.7132
TYROBP	0.718467	5.23203	9.00677	3.53673e-18	6.48537e-17	30.1398
SLC5A3	0.718304	5.26349	9.46362	8.82715e-20	1.8151e-18	33.7861
SIGLEC1	0.717741	3.94463	6.47489	2.11677e-10	1.38116e-09	12.5304
B3GNT7	0.717736	2.27149	6.38007	3.77932e-10	2.38179e-09	11.9641
CD4	0.717574	5.73711	8.29885	8.28022e-16	9.97373e-15	24.7575
PCDHB16	0.7173	2.47699	5.50891	5.56922e-08	2.55424e-07	7.10423
ACVRL1	0.71714	4.39452	11.4455	2.45198e-27	7.70983e-26	51.0161
FHL3	0.717129	4.41676	11.2773	1.16364e-26	3.52375e-25	49.4719
FSTL3	0.716987	4.41005	7.41484	4.67483e-13	4.25194e-12	18.5231
LOC255167	0.716896	-2.01261	4.17833	3.41897e-05	9.5611e-05	0.932263
CCR5	0.716881	3.01393	5.99527	3.69529e-09	2.01696e-08	9.74041
FABP3	0.716652	2.40363	6.2083	1.06099e-09	6.24502e-09	10.9566
FAM20C	0.716013	5.32317	8.06052	4.82121e-15	5.39812e-14	23.022
CD6	0.715776	2.41825	5.10437	4.59012e-07	1.80896e-06	5.06386
CES4	0.715328	-3.25965	4.81031	1.95221e-06	6.88615e-06	3.66959
FAM89A	0.715308	1.86374	6.54462	1.37603e-10	9.228e-10	12.9514
CCDC89	0.714926	-0.217287	6.37494	3.89899e-10	2.44969e-09	11.9337
LPPR4	0.714651	1.15123	6.70521	5.03089e-11	3.55323e-10	13.9356
LPHN3	0.714581	-0.301505	4.10349	4.69104e-05	0.000127819	0.631937
IKBIP	0.713993	4.07305	15.1351	1.81703e-43	1.1153e-41	87.9086
KLHDC8A	0.713947	-0.413591	6.66099	6.65018e-11	4.63568e-10	13.6625
CHRM4	0.71385	-2.35683	6.05573	2.60275e-09	1.448e-08	10.0818
ARHGAP42	0.713166	2.27784	7.02498	6.40044e-12	5.07996e-11	15.9552
BTK	0.712873	2.86261	7.98032	8.64656e-15	9.45403e-14	22.4469
CACNA1E	0.712597	-2.28426	5.29614	1.71757e-07	7.25269e-07	6.01359
DDX43	0.712586	-2.64572	4.23486	2.68361e-05	7.64822e-05	1.16253
SPI1	0.712505	4.25229	8.48409	2.05039e-16	2.59957e-15	26.1335
IL7	0.712365	-0.39011	6.00348	3.52428e-09	1.92876e-08	9.78655
VNN2	0.711819	0.127578	5.43144	8.42852e-08	3.75801e-07	6.70267
BACH1	0.711458	5.17375	10.8718	4.68949e-25	1.29393e-23	45.808
ADAP2	0.711446	3.68697	10.9264	2.8655e-25	7.97092e-24	46.2962
MCTP1	0.711419	2.02878	6.24792	8.3792e-10	5.01407e-09	11.1869
BIRC7	0.711229	-2.9151	5.3034	1.65387e-07	6.99813e-07	6.05014
SNX20	0.71095	0.852639	5.73277	1.63625e-08	8.18565e-08	8.29304
ESM1	0.710689	3.10594	6.23629	8.98151e-10	5.34329e-09	11.1192
PAEP	0.710404	-3.41625	4.0264	6.4651e-05	0.000171663	0.327913
CD300A	0.710053	3.05936	9.0942	1.76293e-18	3.34027e-17	30.8274
PDE4B	0.709891	4.9052	4.97165	8.90184e-07	3.3412e-06	4.42523
GPR87	0.70966	-0.747999	3.58466	0.000367746	0.000841412	-1.30887
OBFC2A	0.709638	3.21147	7.95644	1.02802e-14	1.11275e-13	22.2765
SCUBE3	0.709431	1.72938	3.64931	0.000288194	0.000674074	-1.08062
DNM3	0.709186	1.6884	7.83487	2.46565e-14	2.56591e-13	21.4156
ID4	0.709176	3.21935	4.34753	1.64269e-05	4.88e-05	1.63003
PCDHGA6	0.708989	0.174873	5.88298	7.03093e-09	3.71307e-08	9.11428
C14orf34	0.708892	-4.26686	7.97079	9.265e-15	1.00926e-13	22.3789
B3GNT5	0.708775	2.87688	5.42703	8.62876e-08	3.83727e-07	6.67993
PLEKHO2	0.708664	5.44712	12.3174	6.17612e-31	2.26101e-29	59.2376
OTOR	0.708544	-3.35939	4.37043	1.48479e-05	4.44894e-05	1.72642
LDB2	0.708038	3.4409	8.94156	5.92601e-18	1.06663e-16	29.6302
SIT1	0.707934	0.287417	4.36276	1.53597e-05	4.59291e-05	1.69409
FOXD1	0.707573	-0.85383	3.47777	0.000545904	0.00120729	-1.67775
CSGALNACT1	0.706658	3.56686	8.22277	1.45915e-15	1.7133e-14	24.1992
SIRPB1	0.706582	1.59336	6.91018	1.35372e-11	1.02902e-10	15.221
HLA.DMB	0.706292	5.41011	7.57028	1.59685e-13	1.51982e-12	19.5785
FPR2	0.706185	-2.45302	4.91692	1.16476e-06	4.26635e-06	4.16634
ATXN1	0.705427	5.64649	10.452	1.96631e-23	4.98286e-22	42.107
EGR2	0.705199	3.65198	5.65605	2.50122e-08	1.21396e-07	7.88086
FREM2	0.705187	0.0876763	2.71021	0.00693551	0.0123876	-4.01011
ZNF676	0.705166	-1.61894	3.71174	0.000226952	0.00054133	-0.856484
CCL3	0.704977	2.18744	6.36917	4.03791e-10	2.53231e-09	11.8995
GAB3	0.704881	1.82839	8.34552	5.83774e-16	7.11954e-15	25.102
RBP4	0.70444	0.796415	3.19838	0.00146213	0.00298528	-2.59131
MS4A6A	0.704193	4.92792	8.41614	3.43047e-16	4.25715e-15	25.6261
ZNF385D	0.704178	0.232737	4.40783	1.2576e-05	3.82182e-05	1.88491
ITGB1	0.703952	9.2371	14.6684	2.60492e-41	1.45118e-39	82.9714
ABCB4	0.703938	0.406381	7.68785	7.00503e-14	6.92765e-13	20.3885
ZNF208	0.703252	0.76966	3.91832	0.000100487	0.000257414	-0.0891692
PLEKHH2	0.703178	2.30462	5.32526	1.4755e-07	6.30191e-07	6.16055
FHL2	0.70294	5.79919	6.32204	5.37002e-10	3.30702e-09	11.6211
CTSE	0.702326	-3.70573	4.03146	6.33138e-05	0.000168396	0.347705
HCK	0.702232	3.89447	7.83307	2.49771e-14	2.59663e-13	21.4029
CTSL1	0.701996	6.45353	10.9459	2.4015e-25	6.70752e-24	46.4712
IL1RAP	0.701857	2.97458	7.98828	8.1607e-15	8.94666e-14	22.5038
FAM48B2	0.70154	-4.31193	8.31915	7.11386e-16	8.61437e-15	24.9071
MAP4K4	0.70154	6.84539	11.0913	6.40829e-26	1.8688e-24	47.7806
CLEC7A	0.701411	2.97946	6.34524	4.66799e-10	2.90347e-09	11.7579
CLEC12A	0.70108	-0.766203	4.87631	1.41958e-06	5.12462e-06	3.97595
KLRB1	0.700986	0.0828072	4.20711	3.02346e-05	8.54127e-05	1.04912
SELE	0.700542	1.94367	4.14203	3.98835e-05	0.000110136	0.78595
AKR1B1	0.700263	5.02318	9.45887	9.17859e-20	1.88547e-18	33.7475
APOC1	0.700186	5.43221	6.50856	1.72015e-10	1.14015e-09	12.7332
FLJ10357	0.699508	5.30498	11.0021	1.44278e-25	4.11384e-24	46.9762
COL4A2	0.698847	8.61493	9.25039	5.02202e-19	9.94747e-18	32.0679
ASXL3	0.698702	-2.16548	4.58794	5.55787e-06	1.80574e-05	2.66574
SLC9A9	0.69855	2.26557	8.30553	7.87712e-16	9.50493e-15	24.8067
PTGFRN	0.698254	7.10799	11.8707	4.5008e-29	1.51264e-27	54.9816
HSN2	0.698165	-0.719948	5.78689	1.20945e-08	6.16637e-08	8.58677
ALOX5	0.697785	4.15937	7.40559	4.98094e-13	4.51035e-12	18.4608
CD300E	0.697321	-3.39906	5.58272	3.73566e-08	1.75653e-07	7.49152
DOK2	0.697319	2.16148	6.08295	2.22074e-09	1.24972e-08	10.2365
PCDHB14	0.697204	2.3116	7.36998	6.35352e-13	5.67554e-12	18.2217
SPRY1	0.696951	4.74121	7.22017	1.75103e-12	1.49015e-11	17.2265
TRIM22	0.696603	5.4389	7.4177	4.58411e-13	4.17498e-12	18.5423
CYP4F8	0.696532	-1.28593	2.22246	0.0266609	0.0417775	-5.19922
PRTG	0.695998	1.21402	4.65106	4.14744e-06	1.37985e-05	2.94624
PLEKHG2	0.695597	4.54276	10.1136	3.72959e-22	8.83934e-21	39.1936
KANK2	0.694925	6.0695	11.6002	5.78309e-28	1.87594e-26	52.4487
C8orf34	0.693731	-2.36074	4.45197	1.03216e-05	3.18153e-05	2.07357
AOAH	0.693664	2.24141	5.60817	3.25181e-08	1.54532e-07	7.62612
PNMAL2	0.693496	1.2029	6.49571	1.86202e-10	1.22468e-09	12.6557
FERMT3	0.693462	4.13619	7.54898	1.852e-13	1.75452e-12	19.4328
OXCT2	0.693339	-2.4215	6.71033	4.87047e-11	3.44427e-10	13.9673
PRG4	0.692916	0.829736	3.27625	0.00111875	0.00233583	-2.34409
ADD3	0.69274	5.70782	6.98801	8.15511e-12	6.35454e-11	15.7177
IGFBP6	0.692305	2.7981	6.34427	4.69541e-10	2.91964e-09	11.7522
FMO2	0.692203	2.84894	3.56876	0.000390256	0.000887383	-1.36442
AMIGO2	0.691881	4.94797	4.72803	2.88924e-06	9.87041e-06	3.29303
ADAMTSL3	0.69181	2.29228	5.07385	5.35225e-07	2.0821e-06	4.91565
KCNG2	0.691795	-3.35257	6.74182	3.9886e-11	2.85711e-10	14.1628
KCNQ3	0.691299	-0.511123	5.48486	6.33729e-08	2.88264e-07	6.97899
ADAMTSL4	0.690899	3.05968	6.54098	1.4074e-10	9.42911e-10	12.9293
FNDC3B	0.690892	6.44352	10.448	2.03721e-23	5.15617e-22	42.0719
TNFRSF8	0.690747	-0.194739	5.84023	8.95814e-09	4.66264e-08	8.87864
UST	0.690686	2.60291	5.72904	1.67047e-08	8.34256e-08	8.27293
FLRT3	0.690446	1.83069	3.3281	0.000933324	0.00197686	-2.17628
ULBP3	0.690268	-1.19113	4.3619	1.54182e-05	4.60839e-05	1.69047
CLIP2	0.690084	4.36061	10.1455	2.83324e-22	6.76184e-21	39.4656
AKR1C1	0.689937	1.82008	3.80982	0.000154872	0.000382303	-0.497118
PTGS2	0.689827	0.592256	3.84196	0.000136391	0.000340239	-0.377404
TNFRSF17	0.689538	-1.11393	3.30826	0.0010006	0.00210912	-2.24077
FAM184B	0.689216	-0.678036	3.05137	0.00238872	0.00469343	-3.04245
CHIT1	0.686809	1.03727	2.87491	0.00419908	0.00785378	-3.55685
LPHN2	0.686511	4.7793	6.23661	8.96406e-10	5.33601e-09	11.1211
HRCT1	0.686218	-0.198158	3.61411	0.000329248	0.000759955	-1.20538
CRYAB	0.686077	4.2992	3.88214	0.000116214	0.000294028	-0.22643
PRSS23	0.685477	7.62906	5.44095	8.01268e-08	3.58507e-07	6.75169
NHS	0.68468	3.14675	6.56412	1.21902e-10	8.22621e-10	13.0698
CRLF1	0.68448	0.883223	3.75011	0.000195632	0.000473009	-0.716952
CYTL1	0.684289	-0.475776	5.27654	1.90174e-07	7.96801e-07	5.91508
GNAL	0.684219	0.822989	5.5153	5.38104e-08	2.47696e-07	7.13756
C6orf15	0.68376	-2.54153	3.34603	0.000876164	0.00186253	-2.11768
FAM48B1	0.683708	-4.53979	10.3671	4.14025e-23	1.02884e-21	41.3697
PIK3R5	0.683664	2.9791	8.01162	6.88769e-15	7.6121e-14	22.6708
WBP5	0.683371	5.21522	8.82676	1.46059e-17	2.55055e-16	28.7397
LARP6	0.683225	3.02927	7.13217	3.15205e-12	2.59727e-11	16.6498
TRPM8	0.682615	-2.99556	3.82339	0.000146795	0.000363855	-0.446672
HOXD9	0.682486	1.95935	7.75706	4.29304e-14	4.36119e-13	20.8701
LILRB1	0.681882	2.44283	6.97338	8.9732e-12	6.9708e-11	15.624
MEX3B	0.68156	2.14456	7.55081	1.82855e-13	1.73391e-12	19.4453
LIMS1	0.681446	3.89677	7.48603	2.86464e-13	2.66703e-12	19.0042
PGM5	0.681229	2.00839	4.75739	2.51373e-06	8.68599e-06	3.42671
S100P	0.68098	3.66247	2.62906	0.0088033	0.0154174	-4.22387
MPEG1	0.680786	4.85219	7.02815	6.2684e-12	4.98095e-11	15.9756
TXNDC2	0.680641	-3.41243	8.20334	1.68529e-15	1.97203e-14	24.0573
KCNK17	0.680579	-1.34129	4.08038	5.16733e-05	0.000139849	0.540225
KLF12	0.680556	4.24671	8.21104	1.59177e-15	1.86474e-14	24.1135
C16orf45	0.68036	4.26278	4.89304	1.30872e-06	4.75796e-06	4.05418
SPTA1	0.68002	-2.83086	6.53627	1.44909e-10	9.68625e-10	12.9008
LOC283731	0.679816	-2.30037	6.25589	7.98912e-10	4.79464e-09	11.2334
AKR1C2	0.67922	1.34527	3.20673	0.00142111	0.00290847	-2.56507
DYRK2	0.679104	5.06684	11.1972	2.43054e-26	7.232e-25	48.7417
TRHDE	0.679004	-2.98977	4.38684	1.38063e-05	4.16301e-05	1.79582
DMRTA1	0.678977	-1.71657	3.68909	0.000247595	0.000586407	-0.938209
FERMT1	0.678947	0.300368	3.07354	0.00222102	0.00439085	-2.97574
MURC	0.678671	-1.30787	6.90009	1.44513e-11	1.09485e-10	15.157
ERG	0.678633	3.68183	8.49339	1.91045e-16	2.42364e-15	26.2032
SLAMF6	0.67845	1.41308	4.17544	3.46119e-05	9.66596e-05	0.920603
HEY2	0.678357	2.35758	5.16121	3.44096e-07	1.38619e-06	5.34203
CYTH4	0.678184	3.75795	7.72226	5.49367e-14	5.50468e-13	20.6275
MAGEE2	0.678048	-3.51894	6.16173	1.39804e-09	8.10553e-09	10.6876
ARPP21	0.677884	-4.02937	4.7438	2.68123e-06	9.22127e-06	3.36476
IL1A	0.677611	-2.85512	6.02849	3.0491e-09	1.68172e-08	9.92761
PDE4D	0.677544	3.04024	6.3281	5.1772e-10	3.19596e-09	11.6568
BOC	0.677301	4.14859	5.58824	3.62514e-08	1.71045e-07	7.52066
PRTFDC1	0.677291	2.10643	5.90272	6.28387e-09	3.33832e-08	9.22358
KIAA0748	0.677206	0.0350464	4.67521	3.70466e-06	1.24324e-05	3.0545
GBX2	0.677197	-3.75983	5.68131	2.17611e-08	1.06779e-07	8.01607
CACNG1	0.677074	-0.920241	3.13729	0.00179715	0.00361245	-2.78129
ZNF660	0.676732	-1.20825	6.48029	2.04766e-10	1.33904e-09	12.5628
PCDHB15	0.676698	0.312449	7.56161	1.69627e-13	1.61145e-12	19.5191
MSN	0.676344	8.2729	9.42796	1.18283e-19	2.42007e-18	33.4968
KCNF1	0.676199	0.881438	2.96479	0.00316123	0.0060614	-3.29855
TCF7L1	0.675881	4.30493	5.37399	1.14242e-07	4.98738e-07	6.40817
TICAM2	0.675305	2.56557	8.11375	3.26386e-15	3.70706e-14	23.4062
CLEC4A	0.674578	1.20664	7.95916	1.00795e-14	1.09275e-13	22.2959
CDH13	0.674296	3.81299	8.79633	1.85246e-17	3.21026e-16	28.5051
ADAM8	0.674262	4.01406	6.06275	2.49851e-09	1.39379e-08	10.1216
FAM92A1	0.673948	2.13624	6.48592	1.97785e-10	1.29587e-09	12.5967
HLA.DPA1	0.673914	7.88454	6.83686	2.17292e-11	1.60472e-10	14.7575
PSORS1C1	0.673867	-1.31836	4.6316	4.54076e-06	1.50264e-05	2.85938
CHI3L1	0.673451	4.64532	3.10202	0.00202143	0.00403322	-2.88934
MT1M	0.673393	-0.0737593	4.55126	6.57825e-06	2.10402e-05	2.50436
CD300LB	0.67306	-0.529306	6.33856	4.86037e-10	3.01672e-09	11.7185
CD226	0.672954	-0.253968	5.5456	4.56908e-08	2.12405e-07	7.29617
CD69	0.672639	1.70647	4.78655	2.18752e-06	7.64512e-06	3.56022
TMEM100	0.672594	-0.14318	3.92262	9.87581e-05	0.000253301	-0.0727769
CYP26C1	0.672549	-4.24702	8.63823	6.30805e-17	8.29514e-16	27.2961
RGS20	0.672468	-2.93552	4.88782	1.34239e-06	4.86999e-06	4.02974
GADD45B	0.672336	5.61657	8.39269	4.0944e-16	5.05659e-15	25.4516
C1orf133	0.671714	0.556789	6.4639	2.26474e-10	1.47021e-09	12.4644
ZCCHC18	0.671675	-0.979677	6.14846	1.51182e-09	8.73064e-09	10.6113
MTMR11	0.671309	3.77499	7.36203	6.70727e-13	5.96813e-12	18.1685
C9orf125	0.670884	0.364631	6.7237	4.47476e-11	3.182e-10	14.0502
AIF1	0.670701	4.16544	8.36646	4.98811e-16	6.10879e-15	25.257
C15orf54	0.670556	-3.33956	7.17844	2.31569e-12	1.94565e-11	16.9523
STAP1	0.67044	-1.2287	4.2448	2.57107e-05	7.34422e-05	1.20329
IRX1	0.670305	1.13212	3.02149	0.0026332	0.00512953	-3.13163
C2CD4B	0.670292	-0.788273	4.34099	1.69067e-05	5.01236e-05	1.60258
FMNL2	0.670191	4.72246	7.36755	6.45942e-13	5.76762e-12	18.2055
FCN1	0.670131	-0.145577	3.79751	0.000162551	0.000400295	-0.542684
MEOX2	0.670125	1.17911	4.26118	2.3953e-05	6.88048e-05	1.27069
CAMK1D	0.6695	2.07819	6.72371	4.47471e-11	3.182e-10	14.0502
EPB41L2	0.669411	5.81563	8.3711	4.81713e-16	5.91353e-15	25.2914
C14orf49	0.669199	0.530788	6.07413	2.33801e-09	1.30996e-08	10.1863
AIM2	0.669087	-0.328052	3.9662	8.27579e-05	0.000215416	0.0942647
NKAPL	0.669054	-1.76397	7.47375	3.11787e-13	2.89228e-12	18.9209
C9orf3	0.668807	3.66787	10.4536	1.93993e-23	4.92818e-22	42.1204
APLNR	0.668752	4.90596	6.78429	3.0431e-11	2.21229e-10	14.4277
TAGAP	0.668645	2.71899	5.89719	6.48488e-09	3.44332e-08	9.19294
FAM70B	0.668532	0.953525	8.1934	1.814e-15	2.1118e-14	23.9848
CBLN4	0.668522	-0.932236	4.57459	5.91012e-06	1.90899e-05	2.60689
SLAMF9	0.668273	-1.89285	4.6184	4.82774e-06	1.58815e-05	2.80065
LCP2	0.668214	4.07288	7.6286	1.06237e-13	1.03368e-12	19.9791
MOBKL2B	0.668188	3.10686	5.96386	4.42835e-09	2.39856e-08	9.5642
CTSB	0.667703	9.86743	13.1746	1.29447e-34	5.52874e-33	67.6484
PSCA	0.667519	0.744606	2.61939	0.00905375	0.0158128	-4.24894
LRRK1	0.66726	3.80256	7.34425	7.5704e-13	6.6753e-12	18.0497
GAPT	0.666979	1.57158	5.69879	1.97571e-08	9.7647e-08	8.1099
MUC16	0.666924	0.800246	2.18643	0.0292078	0.0453627	-5.27791
NXF3	0.666371	-3.69331	6.00722	3.44889e-09	1.89002e-08	9.80761
ETV5	0.666255	4.11254	7.74663	4.62286e-14	4.66404e-13	20.7973
HOXB8	0.665515	-0.754938	4.42179	1.18163e-05	3.60111e-05	1.9444
KLF17	0.665222	-2.9454	4.11968	4.38253e-05	0.000120147	0.696485
KIAA1949	0.664919	6.09168	11.0859	6.73458e-26	1.96116e-24	47.7314
LOC96610	0.664907	8.0366	3.34051	0.000893385	0.00189678	-2.13573
ABCA1	0.66453	5.14775	8.74355	2.79371e-17	3.77298e-16	28.0997
GZMK	0.664314	1.59808	3.49803	0.00050691	0.00112848	-1.60865
FOXN3	0.664312	5.75093	10.3053	7.09454e-23	1.74395e-21	40.8364
LOC100134259	0.664076	-0.994544	7.36143	6.73487e-13	5.98749e-12	18.1645
[truncated: 11,337 more rows]
