# Supplementary material for: A pan-cancer analysis of matrisome proteins reveals CTHRC1 and a related network as major ECM regulators across cancers
Source: PLoS One. 2022 Oct 3;17(10):e0270063. doi: 10.1371/journal.pone.0270063 (PMC9529084; doi:10.1371/journal.pone.0270063)
Supplement: S1 File — S1A is the summary file of the top 5% genes for 9 cancers. S1B - S1J are the raw data output files of the differential gene expression analysis of the 9 cancers (Fig 4A) where CTHRC1 is upregulated and affects survival. (ZIP) [file pone.0270063.s002.zip › S1_File/S1 File/S1D.xlsx]

## Sheet: DEGS
Gene	logFC	AveExpr	t	P.Value	adj.P.Val	B
COL11A1	6.03099	3.4613	23.2816	1.38671e-65	9.80311e-63	138.819
SFRP4	5.55606	2.97253	18.7228	3.91788e-50	6.63806e-48	103.428
COL10A1	5.1902	3.35997	25.775	1.27765e-73	2.18276e-70	157.207
ADAMTS16	4.82747	-1.56583	26.3103	2.65682e-75	9.0779e-72	161.054
POSTN	4.58754	7.1455	28.2054	3.93485e-81	4.03342e-77	174.38
PPAPDC1A	4.56524	0.591702	26.127	9.96871e-75	2.23742e-71	159.741
ST6GAL2	4.54598	0.0649395	19.4617	1.07974e-52	2.21358e-50	109.293
THBS4	4.46359	2.60712	14.0069	1.32108e-33	7.8503e-32	65.5637
TMEM90B	4.44838	-0.039293	22.1363	8.68124e-62	3.78668e-59	130.126
GRP	4.44681	-1.4167	20.453	4.25183e-56	1.13203e-53	117.093
LRRC17	4.41259	1.22942	24.4496	2.174e-69	2.02587e-66	147.527
COMP	4.39089	2.27871	15.0456	3.05832e-37	2.33081e-35	73.8895
LRRC15	4.36412	4.21894	21.5801	6.38273e-60	2.37913e-57	125.851
OGN	4.3429	-0.835195	15.656	2.19091e-39	1.87933e-37	78.8028
OMD	4.32856	0.534724	17.8075	6.09622e-47	8.67908e-45	96.1141
SFRP2	4.23762	6.30658	24.7686	2.04357e-70	2.61846e-67	149.877
MMP13	4.18482	4.71128	12.2271	1.80106e-27	7.08703e-26	51.5241
ITGBL1	4.16271	1.90777	18.9134	8.53498e-51	1.49552e-48	104.944
MMP11	4.10792	6.16798	22.4793	6.23636e-63	3.19629e-60	132.745
ITGA11	4.07881	3.29065	23.4014	5.60378e-66	4.41858e-63	139.72
FN1	4.03411	9.76786	22.388	1.2556e-62	6.12883e-60	132.049
CTHRC1	3.94791	4.88614	40.1055	1.93508e-113	3.9671e-109	247.97
DACT1	3.9327	2.03899	24.5669	9.09798e-70	9.81672e-67	148.393
SGCD	3.9259	1.91872	19.9202	2.84458e-54	6.62691e-52	112.911
WNT2	3.87758	1.16517	17.9727	1.61167e-47	2.36006e-45	97.438
COL3A1	3.85799	10.5942	25.4175	1.73111e-72	2.53496e-69	154.618
GPC6	3.85751	2.12438	20.1694	3.97038e-55	1.01746e-52	114.87
EPYC	3.85626	-2.60824	14.3194	1.07173e-34	6.88762e-33	68.0616
NKX3.2	3.83615	-1.05868	20.8995	1.28052e-57	3.80462e-55	120.578
CDH2	3.8036	0.635497	16.3091	1.10557e-41	1.11104e-39	84.0653
VCAN	3.79493	6.22336	24.6845	3.80847e-70	4.59279e-67	149.258
FIBIN	3.79141	1.61085	22.8478	3.73702e-64	2.07061e-61	135.544
COL8A1	3.78826	2.73147	20.1545	4.46564e-55	1.13025e-52	114.753
COL1A1	3.76298	11.3137	25.9388	3.89074e-74	7.25129e-71	158.388
COL1A2	3.75788	10.4639	26.5404	5.08502e-76	2.08496e-72	162.696
ASPN	3.75727	4.25781	21.4051	2.48345e-59	8.77813e-57	124.5
FNDC1	3.75155	3.82722	17.5806	3.79445e-46	5.11776e-44	94.2945
CST1	3.74033	1.35179	9.01419	4.40283e-17	7.50311e-16	27.8084
ACTC1	3.7166	1.30193	6.58865	2.44582e-10	2.05921e-09	12.5125
MAGEL2	3.7078	-2.13516	25.491	1.01185e-72	1.59569e-69	155.151
AGTR1	3.69674	-2.44805	19.915	2.96449e-54	6.82866e-52	112.87
SULF1	3.65153	6.15507	23.1524	3.68876e-65	2.36323e-62	137.846
PDGFRL	3.60815	1.76599	19.1094	1.7854e-51	3.38912e-49	106.501
NALCN	3.54094	-2.35368	20.7399	4.46967e-57	1.25524e-54	119.334
MYH1	3.53859	-0.398433	6.05568	4.86332e-09	3.41215e-08	9.58932
ADAMTS12	3.53605	2.11229	16.3395	8.64032e-42	8.85676e-40	84.3106
CHRNA1	3.52674	0.0811312	10.4031	2.01069e-21	4.80434e-20	37.7038
CILP	3.50832	-0.000259262	13.0672	2.40018e-30	1.15779e-28	58.1026
P4HA3	3.48654	1.32482	24.177	1.65613e-68	1.35809e-65	145.509
MMP7	3.48398	3.89156	13.3193	3.23215e-31	1.65656e-29	60.0955
ISLR	3.48151	5.35266	22.4836	6.03506e-63	3.17243e-60	132.777
CREB3L1	3.45417	3.26823	22.0004	2.47452e-61	1.05688e-58	129.084
CHGB	3.44898	0.558329	8.52496	1.25923e-15	1.87749e-14	24.4949
TRDN	3.44221	-1.07546	7.78503	1.64906e-13	1.98052e-12	19.6867
FAM19A5	3.40885	0.804877	23.2099	2.38655e-65	1.63089e-62	138.279
FAM189A1	3.40709	-1.93108	16.7076	4.39046e-43	4.86534e-41	87.2755
MYL2	3.40481	-0.27836	6.31798	1.14111e-09	8.71933e-09	11.0053
KANK4	3.40454	1.46628	11.6817	1.24816e-25	4.22252e-24	47.3148
NRK	3.4038	-2.29299	15.5247	6.34108e-39	5.34973e-37	77.7455
MYBPH	3.40285	-0.0497036	6.36685	8.66898e-10	6.73702e-09	11.2741
PTPRN	3.4025	-0.899101	15.5572	4.87476e-39	4.12964e-37	78.0071
SALL1	3.37083	-0.983422	15.0627	2.66301e-37	2.05242e-35	74.0272
GAP43	3.36802	-0.804031	14.5522	1.64216e-35	1.1222e-33	69.9273
PODN	3.35941	2.5775	16.9294	7.29952e-44	8.75132e-42	89.0608
LGR5	3.35542	0.509826	12.7095	4.07222e-29	1.76128e-27	55.2888
BNC2	3.35246	1.90436	19.8709	4.20138e-54	9.4651e-52	112.523
KCND2	3.35193	-0.689383	19.1966	8.9069e-52	1.72264e-49	107.193
FAM101A	3.33973	0.169373	17.8033	6.30256e-47	8.91095e-45	96.081
C20orf103	3.33186	1.86453	19.5722	4.48837e-53	9.58501e-51	110.166
CSDC2	3.32924	-1.23642	13.9931	1.47629e-33	8.72201e-32	65.4533
CLSTN2	3.31619	0.85365	18.0307	1.01072e-47	1.51246e-45	97.9023
CDH11	3.30377	4.8376	19.5172	6.94658e-53	1.45318e-50	109.732
TMEM119	3.29774	2.8081	18.0881	6.3744e-48	9.82568e-46	98.361
SOX11	3.28486	0.13906	18.5195	1.99617e-49	3.24789e-47	101.808
COL6A3	3.28096	8.72788	22.36	1.55648e-62	7.4208e-60	131.835
ADAM12	3.26938	5.05173	21.6419	3.9534e-60	1.5009e-57	126.328
ADAMTS2	3.24495	4.12257	18.9045	9.16655e-51	1.59257e-48	104.873
PTGIS	3.239	0.659605	12.3146	9.08351e-28	3.63713e-26	52.204
ARSE	3.23738	-0.493814	18.7202	4.00004e-50	6.7217e-48	103.407
PDLIM3	3.23413	3.78721	13.3905	1.83319e-31	9.5145e-30	60.6592
NAP1L3	3.23377	-0.804774	19.8442	5.19098e-54	1.15674e-51	112.313
TNN	3.22921	-0.513707	17.9793	1.52917e-47	2.25535e-45	97.4903
EMILIN1	3.22493	5.03482	24.6004	7.10192e-70	8.08869e-67	148.639
FBN1	3.21993	6.30973	19.0306	3.34801e-51	6.12835e-49	105.876
C4orf31	3.21178	-0.887316	17.1491	1.2361e-44	1.53583e-42	90.828
C5orf46	3.20753	-1.22056	13.8212	5.86125e-33	3.36587e-31	64.0822
HMCN1	3.20418	3.57376	17.1884	8.99491e-45	1.12442e-42	91.1443
AMPH	3.19419	-0.208783	19.8882	3.66562e-54	8.34988e-52	112.659
DES	3.19175	2.93984	5.90773	1.08085e-08	7.26511e-08	8.8105
HHIP	3.19072	-2.7365	14.2478	1.90655e-34	1.18803e-32	67.4887
SSC5D	3.1795	2.46618	21.3506	3.79348e-59	1.31814e-56	124.078
FGF14	3.16923	-0.594944	16.7179	4.03969e-43	4.52556e-41	87.3583
ZNF469	3.1678	3.65998	20.7548	3.97565e-57	1.13201e-54	119.451
PNMAL1	3.16038	0.417306	11.9362	1.73906e-26	6.32137e-25	49.2719
NEGR1	3.15973	0.367094	19.0087	3.98812e-51	7.17197e-49	105.702
CNN1	3.15593	2.25754	21.3453	3.95555e-59	1.35155e-56	124.037
ACTN2	3.14123	0.511267	6.43556	5.87621e-10	4.68383e-09	11.6545
BICC1	3.14014	0.878108	13.8647	4.13493e-33	2.39464e-31	64.4291
MYL1	3.13441	-0.476826	5.4391	1.2338e-07	7.0852e-07	6.44234
MYBPC1	3.13195	0.0982719	5.83254	1.61321e-08	1.05562e-07	8.42031
ROS1	3.12675	-1.10905	9.51463	1.29552e-18	2.46148e-17	31.2965
COL24A1	3.12164	0.249685	19.3249	3.20661e-52	6.26083e-50	108.21
CNTN4	3.11841	-0.923528	13.8748	3.81359e-33	2.2148e-31	64.5096
HSPB7	3.11745	1.05468	8.35668	3.8997e-15	5.54039e-14	23.379
HTRA3	3.11715	5.20622	23.0862	6.09427e-65	3.78602e-62	137.347
ACTA1	3.1162	1.58712	5.88454	1.22343e-08	8.13708e-08	8.68975
IBSP	3.11244	-0.73457	13.7986	7.02243e-33	3.99908e-31	63.9025
UNC5C	3.10617	-2.15876	16.0285	1.07234e-40	9.9927e-39	81.8046
PCOLCE	3.0962	5.40948	26.2157	5.25667e-75	1.45969e-71	160.376
XIRP2	3.09011	-0.842038	5.7906	2.01369e-08	1.29779e-07	8.20438
ADCY2	3.07968	-0.390984	11.1072	1.01737e-23	2.91708e-22	42.9469
AEBP1	3.0779	7.75856	23.1835	2.91497e-65	1.92774e-62	138.08
ENPP1	3.07127	1.48173	19.7742	9.03968e-54	1.99272e-51	111.761
COL5A1	3.06841	8.26361	20.137	5.12922e-55	1.28237e-52	114.616
COLEC12	3.06758	2.88459	18.748	3.20127e-50	5.46911e-48	103.629
MYH2	3.06107	0.0124823	4.84733	2.15304e-06	1.02033e-05	3.67729
WISP2	3.06059	0.241765	12.1801	2.60065e-27	1.00218e-25	51.1591
MXRA8	3.05931	5.0837	26.1145	1.09137e-74	2.23742e-71	159.651
PPEF1	3.05372	-0.804073	19.9782	1.79814e-54	4.23721e-52	113.368
ST8SIA2	3.04878	-0.0626991	15.1421	1.40167e-37	1.09774e-35	74.6656
SPOCK1	3.04746	3.51749	13.7034	1.50534e-32	8.36339e-31	63.1444
SEMA3D	3.03969	0.869659	12.4221	3.91107e-28	1.61655e-26	53.0411
LRRN1	3.03314	0.412204	10.5523	6.62839e-22	1.64315e-20	38.804
ANKRD1	3.01994	-0.051622	6.99324	2.25872e-11	2.15879e-10	14.8484
CYS1	3.01628	1.03485	21.7945	1.21292e-60	4.87571e-58	127.503
FAP	3.01612	4.27667	20.3308	1.11294e-55	2.92517e-53	116.136
MYL3	3.0148	-2.18692	10.1097	1.74855e-20	3.90916e-19	35.5602
COL5A2	3.01085	7.79351	22.2267	4.33204e-62	1.97358e-59	130.817
GALNTL2	3.0073	1.81164	18.0364	9.65604e-48	1.45558e-45	97.9478
TM6SF2	3.00685	-2.18331	23.3196	1.03975e-65	7.61284e-63	139.105
SCUBE3	3.00019	-0.840295	10.2843	4.84072e-21	1.12008e-19	36.833
MYBPC2	2.98979	0.434863	6.54867	3.07906e-10	2.55459e-09	12.287
CILP2	2.98783	0.773218	13.451	1.13183e-31	5.93445e-30	61.1386
NEB	2.98349	3.14931	8.17677	1.28792e-14	1.7348e-13	22.2002
ADRA2A	2.97911	1.10526	11.8829	2.62919e-26	9.37407e-25	48.8614
MMP16	2.96881	0.0174454	17.32	3.10816e-45	3.98252e-43	92.2017
C1QTNF3	2.9671	1.38876	14.8835	1.13337e-36	8.29826e-35	72.5865
EPDR1	2.96124	1.73755	16.9817	4.78158e-44	5.80043e-42	89.4818
EDIL3	2.95998	2.19884	11.256	3.27646e-24	9.96599e-23	44.0712
FREM2	2.95735	-0.661868	7.56706	6.59858e-13	7.49423e-12	18.3214
SDC2	2.95484	4.58476	22.2654	3.21719e-62	1.49899e-59	131.113
NRAP	2.95301	-0.703358	5.34658	1.96078e-07	1.08702e-06	5.99306
PDZRN4	2.95105	-2.14111	14.1138	5.60086e-34	3.38711e-32	66.4171
CTSK	2.94718	5.94556	22.9217	2.12841e-64	1.21207e-61	136.103
DCLK1	2.94582	1.09318	13.7286	1.23014e-32	6.87171e-31	63.3451
THBS2	2.94523	6.92237	16.6705	5.92605e-43	6.49679e-41	86.977
SCG2	2.93918	0.427047	15.6561	2.18847e-39	1.87933e-37	78.8039
MYOG	2.93857	-1.58029	6.32797	1.0789e-09	8.27482e-09	11.0601
PTH1R	2.93681	-0.945593	20.4682	3.77327e-56	1.01784e-53	117.212
SPARC	2.93442	9.9237	26.6136	3.00845e-76	1.54191e-72	163.217
MSI1	2.93289	-0.505549	10.9292	3.91588e-23	1.0633e-21	41.6097
MFAP5	2.9311	3.59594	10.4738	1.18942e-21	2.89599e-20	38.2243
KCNK2	2.92881	-1.6881	13.4166	1.48894e-31	7.7671e-30	60.866
KBTBD10	2.9229	0.788944	6.50443	3.96823e-10	3.23985e-09	12.0387
CSMD2	2.92023	0.282989	15.0007	4.39561e-37	3.33757e-35	73.5286
GDF6	2.91991	-1.6555	13.4618	1.03827e-31	5.48597e-30	61.2244
BAALC	2.91812	0.671282	12.6794	5.16362e-29	2.2118e-27	55.0529
COL6A2	2.91808	8.97448	24.2814	7.60296e-69	6.49451e-66	146.283
WDR86	2.91253	-0.692103	19.4692	1.01739e-52	2.10683e-50	109.352
RBP4	2.91124	-2.27846	10.7342	1.70082e-22	4.35856e-21	40.1529
CSRP3	2.90841	-1.03802	5.31748	2.26563e-07	1.24424e-06	5.85301
NKAIN4	2.90132	-2.76762	13.5232	6.35694e-32	3.39384e-30	61.7121
KIAA1755	2.89999	0.767702	17.0404	2.97515e-44	3.6523e-42	89.9539
COL6A1	2.89949	8.70725	24.4562	2.06988e-69	2.02587e-66	147.576
C12orf53	2.89804	-1.29819	15.0579	2.76849e-37	2.12572e-35	73.9885
TAGLN	2.89775	6.70705	22.9697	1.47748e-64	8.90877e-62	136.466
NTM	2.89565	2.47265	22.214	4.77479e-62	2.128e-59	130.72
PCDH19	2.89184	0.439076	8.94065	7.33396e-17	1.21844e-15	27.304
CHRD	2.89035	1.33799	21.2112	1.12294e-58	3.71312e-56	122.999
AK5	2.8896	-0.848284	16.7503	3.10698e-43	3.49979e-41	87.6195
MXRA5	2.88913	6.90535	16.5505	1.56588e-42	1.66332e-40	86.0101
FBLN2	2.87878	6.16764	21.1593	1.68412e-58	5.48035e-56	122.596
PNMA2	2.87386	-0.40396	17.4035	1.58343e-45	2.05454e-43	92.8729
SLN	2.86988	-0.316982	6.56467	2.80845e-10	2.34254e-09	12.3771
HEPH	2.86285	2.91447	22.4402	8.41381e-63	4.20711e-60	132.447
SPON1	2.86199	3.35721	15.1569	1.24334e-37	9.80372e-36	74.7849
CPXM1	2.85801	3.70733	20.7956	2.88795e-57	8.45798e-55	119.769
RARRES2	2.85663	3.80218	16.7668	2.71858e-43	3.09632e-41	87.7524
GLT8D2	2.8537	2.77092	22.9269	2.04534e-64	1.19804e-61	136.143
SLITRK4	2.85354	-1.86743	12.0624	6.51459e-27	2.44607e-25	50.247
DOK5	2.85272	-0.752331	16.5986	1.06043e-42	1.13822e-40	86.398
VEPH1	2.8522	-1.82681	15.2646	5.20225e-38	4.1824e-36	75.6516
SCARF2	2.84832	2.79413	26.2045	5.69606e-75	1.45969e-71	160.297
WISP1	2.84542	2.63099	16.0019	1.33037e-40	1.23411e-38	81.5901
GREM1	2.82546	5.21974	17.2025	8.02656e-45	1.00953e-42	91.2577
MMP2	2.82492	7.94773	21.0005	5.81532e-58	1.75323e-55	121.363
SLC24A2	2.82354	-2.61002	16.2464	1.83663e-41	1.80156e-39	83.5603
DDR2	2.82202	1.50702	13.9524	2.04598e-33	1.20185e-31	65.1288
OLFML3	2.82008	4.1108	21.2274	9.89748e-59	3.32636e-56	123.125
ASB5	2.81991	-1.79254	6.23783	1.78515e-09	1.32311e-08	10.568
OLFML2B	2.81643	4.93416	21.9112	4.92223e-61	2.0594e-58	128.4
CACNA1S	2.81435	-1.94029	6.68199	1.42361e-10	1.22989e-09	13.0427
LUM	2.81036	7.82705	19.4302	1.3867e-52	2.81472e-50	109.044
CASQ2	2.80938	0.388163	7.08179	1.32455e-11	1.30363e-10	15.3724
MYLPF	2.79158	-0.430143	5.77616	2.17285e-08	1.39031e-07	8.13032
TNFAIP6	2.7908	2.47166	20.3266	1.15015e-55	2.98471e-53	116.103
TCEAL7	2.78465	-0.737665	18.4868	2.59527e-49	4.18941e-47	101.547
GXYLT2	2.77993	0.95001	16.0528	8.80734e-41	8.28253e-39	82.0005
SHANK1	2.7797	-1.87022	17.8679	3.74837e-47	5.41165e-45	96.5981
ACSS3	2.77942	-0.987434	15.9336	2.31286e-40	2.11679e-38	81.0398
THY1	2.77813	6.29085	23.3897	6.11977e-66	4.64672e-63	139.632
MME	2.77516	3.28322	13.8096	6.4297e-33	3.68199e-31	63.9902
PRRX1	2.77364	5.44186	21.0215	4.93386e-58	1.53256e-55	121.527
CORIN	2.76562	0.0213976	19.5542	5.1781e-53	1.09439e-50	110.024
JPH3	2.7531	-1.59617	12.0619	6.54088e-27	2.45145e-25	50.243
RCN3	2.75145	4.69031	21.4733	1.46261e-59	5.26051e-57	125.027
BGN	2.74586	8.34203	20.0441	1.06832e-54	2.61042e-52	113.886
TNNC1	2.73848	0.376488	5.94704	8.75401e-09	5.94455e-08	9.01601
LMOD2	2.73568	-1.73411	5.98439	7.15836e-09	4.92958e-08	9.21223
NCAM2	2.73385	-2.02554	12.0574	6.77119e-27	2.53314e-25	50.2087
SCT	2.73065	-1.82549	12.9754	4.97225e-30	2.33799e-28	57.3787
MATN3	2.72128	0.960809	14.6998	4.99563e-36	3.54379e-34	71.1109
TIMP2	2.72041	7.3057	24.4234	2.64074e-69	2.35382e-66	147.334
ATP1A2	2.71787	-0.219558	7.57164	6.41048e-13	7.28903e-12	18.3498
KCNA6	2.70644	-1.90317	12.7563	2.81494e-29	1.2331e-27	55.6558
MYH7	2.70428	0.256353	5.02266	9.47081e-07	4.76001e-06	4.46932
CDO1	2.7037	-1.55034	12.147	3.36899e-27	1.28618e-25	50.902
UNC45B	2.70264	-1.15067	6.96763	2.63358e-11	2.49795e-10	14.6977
LRFN5	2.70164	-2.45719	14.323	1.04095e-34	6.73203e-33	68.0906
MFAP4	2.70091	3.50559	12.848	1.36325e-29	6.15594e-28	56.3763
LOXL4	2.6984	1.85146	10.8634	6.43415e-23	1.69764e-21	41.1171
ELN	2.69801	3.41539	11.1712	6.25253e-24	1.82857e-22	43.4299
PRUNE2	2.69696	1.78534	10.611	4.27824e-22	1.07223e-20	39.2382
DCN	2.69647	7.46928	19.0164	3.7497e-51	6.80288e-49	105.763
PRELP	2.69581	2.95294	11.3119	2.13716e-24	6.58855e-23	44.4953
PKDCC	2.6949	0.520439	10.9365	3.70581e-23	1.01028e-21	41.6644
FKBP10	2.68807	5.74177	17.5268	5.85428e-46	7.74314e-44	93.863
RBM24	2.68367	-0.385455	9.62709	5.79382e-19	1.13556e-17	32.0931
APOD	2.68131	2.71974	12.6718	5.48429e-29	2.34236e-27	54.993
MYL9	2.68079	6.18997	22.6456	1.7475e-63	9.42778e-61	134.01
DACT3	2.67564	0.860224	26.8551	5.35037e-77	3.65626e-73	164.932
NOX4	2.67512	1.8825	25.0087	3.47701e-71	4.75215e-68	151.637
EFEMP2	2.66949	4.33843	24.4528	2.12367e-69	2.02587e-66	147.551
KERA	2.66678	-3.5404	15.0541	2.85483e-37	2.18384e-35	73.958
DUSP27	2.66402	-1.86931	6.86912	4.73757e-11	4.34758e-10	14.1215
CST4	2.66103	-2.57921	9.77654	1.97548e-19	4.03379e-18	33.1585
OLFML1	2.66082	1.90985	18.2458	1.79438e-48	2.85167e-46	99.6225
ZNF423	2.65495	1.42942	17.6074	3.05651e-46	4.20548e-44	94.5098
KCNE4	2.65389	1.87207	19.3357	2.94228e-52	5.79997e-50	108.295
MGP	2.6531	4.31235	15.9079	2.84775e-40	2.59475e-38	80.8328
SPP1	2.65205	5.91341	10.0164	3.4604e-20	7.515e-19	34.8839
DPT	2.65155	2.6734	12.2227	1.86513e-27	7.31111e-26	51.4893
SALL4	2.65025	-0.714058	13.5898	3.7359e-32	2.02083e-30	62.2406
TRO	2.64661	1.50087	16.9008	9.20017e-44	1.09025e-41	88.8306
EPHA3	2.64422	1.07048	13.3402	2.73651e-31	1.40605e-29	60.261
LEPREL2	2.64007	3.95746	19.3985	1.78422e-52	3.5861e-50	108.793
NID2	2.64007	4.07112	18.8536	1.37621e-50	2.3709e-48	104.469
CNIH3	2.63991	-0.0348566	14.5835	1.27562e-35	8.80518e-34	70.1785
MMP8	2.63824	-2.61687	12.2848	1.14692e-27	4.53919e-26	51.9724
GREM2	2.63779	-1.77689	12.293	1.07625e-27	4.2843e-26	52.0355
HAND2	2.63721	-1.56616	11.202	4.94603e-24	1.46108e-22	43.6626
PDE3A	2.63642	0.154659	12.4508	3.12098e-28	1.30047e-26	53.2653
CTGF	2.63616	6.47147	18.0651	7.66877e-48	1.17326e-45	98.1771
MYF6	2.63473	-2.06206	6.29388	1.30596e-09	9.86133e-09	10.8734
TMEM130	2.62858	-1.48182	14.9173	8.62134e-37	6.38072e-35	72.8585
CYP1B1	2.62791	2.79859	10.9331	3.80215e-23	1.03379e-21	41.6389
FLJ16779	2.62147	-1.77903	11.4896	5.47944e-25	1.75796e-23	45.8462
PTX3	2.62107	-0.0722689	11.2602	3.17282e-24	9.66508e-23	44.1031
ZNF521	2.61971	2.04984	18.9916	4.56916e-51	8.14542e-49	105.566
FAT3	2.61775	-1.78733	11.454	7.19945e-25	2.299e-23	45.5752
PPAPDC3	2.61723	0.507702	16.25	1.78412e-41	1.76532e-39	83.5891
CDH15	2.61351	-1.00747	10.6324	3.64483e-22	9.15719e-21	39.397
CST2	2.60611	-3.5045	13.7508	1.02997e-32	5.78504e-31	63.5217
PRKD1	2.59972	0.742326	13.7322	1.19566e-32	6.69733e-31	63.3734
GLIS3	2.59578	2.20646	17.0027	4.03488e-44	4.92376e-42	89.6508
MSRB3	2.59517	3.49346	21.1481	1.83647e-58	5.88272e-56	122.51
MAP1A	2.59127	3.48119	16.2497	1.7872e-41	1.76532e-39	83.5874
ALPK2	2.58744	1.51481	16.0837	6.85824e-41	6.4793e-39	82.2493
FAM198B	2.58627	4.77409	21.5057	1.13658e-59	4.16091e-57	125.277
CPZ	2.58499	2.97008	16.9679	5.34797e-44	6.44933e-42	89.3704
CHRND	2.58134	-2.83319	6.80994	6.72378e-11	6.0511e-10	13.7781
MAGED4B	2.58026	3.32933	12.6885	4.80527e-29	2.07395e-27	55.1244
SLC1A7	2.57738	-2.79256	13.8257	5.65418e-33	3.26525e-31	64.118
ZFPM2	2.57695	0.424582	13.2011	8.28205e-31	4.11115e-29	59.1602
GSC	2.57495	-1.48934	16.7674	2.70652e-43	3.09632e-41	87.7568
CNTN3	2.57312	-2.3888	10.6326	3.63998e-22	9.15621e-21	39.3984
SMPX	2.57031	-1.64061	5.78553	2.06825e-08	1.32878e-07	8.17835
PLN	2.56441	-0.725869	11.1849	5.63301e-24	1.65447e-22	43.5335
TCAP	2.56255	0.475635	5.77279	2.21177e-08	1.41257e-07	8.11304
DIRAS1	2.56089	0.954294	11.0627	1.42583e-23	4.03187e-22	42.612
SMYD1	2.55438	-2.28437	6.0066	6.34844e-09	4.39397e-08	9.32934
SGCA	2.55393	-0.888652	8.11658	1.91449e-14	2.52242e-13	21.8092
VASH2	2.55358	0.309028	15.4604	1.0674e-38	8.78825e-37	77.2274
MEGF10	2.55347	0.794212	10.1168	1.65952e-20	3.72231e-19	35.612
F13A1	2.55197	4.10286	12.9438	6.38758e-30	2.97617e-28	57.1297
ACTA2	2.5504	6.21285	21.0014	5.77622e-58	1.75323e-55	121.37
IP6K3	2.54943	-1.16056	7.91211	7.26872e-14	9.06423e-13	20.4939
TNNC2	2.54731	0.0587578	6.37925	8.08345e-10	6.30349e-09	11.3425
HHIPL1	2.54716	1.06275	19.6639	2.16836e-53	4.7291e-51	110.89
LOXL1	2.53582	4.38732	19.0779	2.29492e-51	4.31635e-49	106.251
CPN2	2.53481	-3.26757	15.9999	1.35194e-40	1.24848e-38	81.5741
SOHLH2	2.5322	-1.54492	8.28096	6.45912e-15	8.94115e-14	22.881
RASGRF2	2.53101	0.939301	18.1148	5.14235e-48	7.98662e-46	98.5748
ATP10A	2.53042	1.9167	17.442	1.16049e-45	1.51536e-43	93.1821
DCHS2	2.52573	-1.09506	10.9032	4.76635e-23	1.27247e-21	41.4147
DOK6	2.51973	-1.18451	16.4938	2.47785e-42	2.59176e-40	85.5535
SCN4A	2.51967	-1.76919	7.66404	3.57096e-13	4.15484e-12	18.9258
MYH8	2.51888	-2.19124	5.84459	1.5133e-08	9.94048e-08	8.48259
AGT	2.51615	0.502378	11.1062	1.02445e-23	2.93328e-22	42.94
PCYT1B	2.51564	-0.788065	8.48555	1.6427e-15	2.42455e-14	24.2324
COL22A1	2.51073	2.09589	8.11659	1.91442e-14	2.52242e-13	21.8092
FXYD6	2.50986	2.4813	13.3663	2.22412e-31	1.14853e-29	60.4671
HSPB3	2.50709	0.431138	7.93463	6.28147e-14	7.87624e-13	20.6378
GLRB	2.50495	-0.979619	13.1147	1.6464e-30	8.0364e-29	58.4772
LMOD3	2.50299	-1.07848	6.56766	2.76049e-10	2.30521e-09	12.394
CKM	2.50167	1.47392	5.21941	3.67082e-07	1.95316e-06	5.38564
MYO18B	2.49884	-0.11678	6.69721	1.3027e-10	1.13259e-09	13.1297
RUNX1T1	2.4961	-1.44258	12.1904	2.39953e-27	9.29918e-26	51.2391
LOC283867	2.49207	-3.70091	15.0631	2.65365e-37	2.05242e-35	74.0307
LAMA2	2.49202	3.12335	15.4036	1.68981e-38	1.37471e-36	76.7703
DYNC1I1	2.49168	0.234168	9.63662	5.41083e-19	1.06252e-17	32.1608
IGF2	2.4899	5.60499	15.5157	6.82084e-39	5.68431e-37	77.6729
C10orf72	2.48326	3.15633	17.5897	3.52643e-46	4.78777e-44	94.3674
RSPO3	2.48252	-0.64367	12.6809	5.10213e-29	2.19285e-27	55.0648
SLC2A10	2.48163	2.50797	13.7948	7.23898e-33	4.11098e-31	63.8723
TMEM200A	2.48153	1.50473	13.1094	1.71716e-30	8.34205e-29	58.4354
IGF2AS	2.47755	-2.94629	15.6991	1.54451e-39	1.34741e-37	79.1506
MYPN	2.47671	-1.3465	6.09253	3.97756e-09	2.81964e-08	9.78554
MUM1L1	2.4744	-1.19964	8.51367	1.35896e-15	2.01738e-14	24.4197
XIRP1	2.47392	1.0801	7.76323	1.89637e-13	2.26691e-12	19.5491
C14orf37	2.47184	1.1646	18.2108	2.37636e-48	3.71891e-46	99.3429
SGIP1	2.46827	0.790628	19.1657	1.13913e-51	2.18256e-49	106.948
IGDCC4	2.46743	0.752645	15.2571	5.5277e-38	4.42669e-36	75.5913
PCDHB5	2.46539	-0.376632	12.4808	2.4663e-28	1.02977e-26	53.4992
BCHE	2.46301	-0.564785	8.56117	9.85805e-16	1.48276e-14	24.7367
RGS4	2.45377	2.31935	13.5624	4.64836e-32	2.50121e-30	62.0234
SCARA5	2.4535	0.442219	9.46942	1.78811e-18	3.37241e-17	30.9776
FSTL1	2.45183	7.64599	21.7563	1.62974e-60	6.42524e-58	127.209
ADAMTS5	2.45167	1.61082	15.6666	2.01018e-39	1.73884e-37	78.8884
ARPP21	2.44908	-2.4017	6.24539	1.71171e-09	1.2719e-08	10.609
BARX1	2.44546	1.19048	8.95453	6.66165e-17	1.11395e-15	27.399
FAM198A	2.4453	-0.711989	12.9079	8.48349e-30	3.88214e-28	56.8477
ECM2	2.44469	2.42123	19.352	2.58449e-52	5.14414e-50	108.424
ZNF853	2.4427	1.13031	14.5073	2.35862e-35	1.59059e-33	69.5672
IGFL3	2.4421	-1.43641	7.06887	1.4322e-11	1.39618e-10	15.2957
DGKI	2.43934	-1.80957	12.8202	1.69805e-29	7.63417e-28	56.1581
EYA4	2.43746	-0.613803	8.72933	3.13972e-16	4.93614e-15	25.8668
MYOT	2.43624	-0.793456	5.82749	1.65691e-08	1.08214e-07	8.39428
PAX7	2.43296	-2.88939	7.85444	1.0552e-13	1.29228e-12	20.1266
PDGFRB	2.43262	6.46637	20.0044	1.46135e-54	3.52461e-52	113.574
MYOZ2	2.43122	-2.10228	6.15176	2.8739e-09	2.07384e-08	10.1028
ADAMTS14	2.42961	2.80683	20.0439	1.06958e-54	2.61042e-52	113.884
AKAP12	2.42909	3.39316	14.8463	1.53039e-36	1.10474e-34	72.2877
VGLL3	2.42647	2.74952	13.8078	6.52574e-33	3.72658e-31	63.9754
SGCG	2.42584	-1.73884	7.85581	1.04594e-13	1.2817e-12	20.1353
TMEM59L	2.42513	-1.74172	14.5324	1.92694e-35	1.30809e-33	69.7682
FGFR1	2.42341	4.66985	19.0387	3.13847e-51	5.79655e-49	105.94
LSAMP	2.4232	0.394912	12.8194	1.70877e-29	7.66552e-28	56.1518
CACNG1	2.41985	-2.2507	6.42658	6.18348e-10	4.90776e-09	11.6046
TMEM108	2.40918	-0.546317	11.7272	8.7794e-26	3.02498e-24	47.6642
FKBP7	2.40642	2.33939	20.7798	3.26873e-57	9.43833e-55	119.645
AMTN	2.40198	1.44649	5.48631	9.71882e-08	5.65075e-07	6.67394
HAPLN4	2.40105	-2.75589	13.6992	1.55621e-32	8.62266e-31	63.1113
DUSP26	2.40006	-1.19273	7.55252	7.2318e-13	8.15955e-12	18.2312
LRCH2	2.39921	-0.428504	15.1771	1.05589e-37	8.39021e-36	74.9474
SLIT2	2.39778	1.20529	10.024	3.27385e-20	7.11741e-19	34.9388
RNF150	2.39635	-0.684669	10.5382	7.36266e-22	1.81421e-20	38.6999
CLEC11A	2.39546	3.22773	21.0265	4.74565e-58	1.49678e-55	121.565
SCN5A	2.39326	-0.911567	8.65276	5.29379e-16	8.17228e-15	25.3507
ACTG2	2.39	1.92688	12.3786	5.49904e-28	2.25472e-26	52.7026
EYA1	2.38843	-1.52144	9.9086	7.58777e-20	1.60866e-18	34.1061
PPFIA2	2.38791	-3.17452	15.4931	8.19196e-39	6.79932e-37	77.4907
PDGFRA	2.38738	4.27732	14.9731	5.49639e-37	4.12752e-35	73.3063
ABI3BP	2.38247	1.75136	9.63912	5.31479e-19	1.04553e-17	32.1785
MYOZ1	2.37767	-0.488277	6.66376	1.58297e-10	1.36069e-09	12.9387
GPC4	2.37741	3.44656	10.3238	3.61549e-21	8.50013e-20	37.1222
GPR133	2.37668	-0.118071	12.1122	4.41802e-27	1.67419e-25	50.6328
SGCE	2.37642	2.22934	12.9492	6.12063e-30	2.87137e-28	57.1722
NUDT10	2.36714	-0.513706	10.4036	2.00315e-21	4.79189e-20	37.7076
TGFB3	2.36585	4.78091	19.6536	2.35171e-53	5.075e-51	110.809
CHRNG	2.36382	-2.57386	7.16753	7.86799e-12	7.99315e-11	15.884
SPOCK3	2.3589	-1.8473	7.59758	5.44198e-13	6.21192e-12	18.5111
MFRP	2.35737	3.64152	21.7153	2.23864e-60	8.65931e-58	126.893
UBE2QL1	2.35398	0.986309	12.1363	3.66224e-27	1.39294e-25	50.8191
SLIT3	2.35162	3.36016	12.6021	9.49347e-29	4.00464e-27	54.4478
NNMT	2.35132	5.57616	14.0559	8.91752e-34	5.34556e-32	65.9546
GUCA1A	2.35077	-2.3861	15.8488	4.59489e-40	4.14977e-38	80.3568
FBXL7	2.3498	2.27829	16.6038	1.01695e-42	1.09729e-40	86.4396
DAAM2	2.34589	2.29298	15.8977	3.09233e-40	2.80513e-38	80.7508
PPARGC1A	2.3439	0.344211	9.75849	2.25051e-19	4.55007e-18	33.0294
WBSCR17	2.34355	-0.163863	12.1663	2.89601e-27	1.10767e-25	51.0523
FBLN5	2.34337	3.70573	17.0504	2.74484e-44	3.38988e-42	90.0341
PRND	2.34055	-1.72772	9.56994	8.7257e-19	1.68442e-17	31.6877
C10orf71	2.33717	-2.88276	6.51303	3.7776e-10	3.09283e-09	12.0869
MEIS3	2.33429	2.02116	16.4537	3.4278e-42	3.54916e-40	85.2305
SUSD5	2.33211	-0.217182	11.6685	1.38202e-25	4.66e-24	47.2137
KCNMB4	2.32788	0.41638	14.6129	1.00658e-35	6.99524e-34	70.4141
ROR2	2.32418	3.187	11.8236	4.16556e-26	1.4623e-24	48.4045
MYL4	2.32268	-1.79212	8.3151	5.14625e-15	7.20159e-14	23.1052
FLJ22536	2.31935	-0.734721	15.9683	1.74621e-40	1.60534e-38	81.3194
GLIS1	2.31858	0.233901	14.2536	1.81914e-34	1.14399e-32	67.5354
ITGB3	2.31728	1.39131	12.1009	4.82672e-27	1.82233e-25	50.5449
B4GALNT4	2.31356	1.10855	8.0355	3.25713e-14	4.19437e-13	21.2852
SNURF	2.31343	-1.06471	8.67074	4.6838e-16	7.26344e-15	25.4717
BMP8A	2.31051	2.52478	16.7023	4.58036e-43	5.0485e-41	87.2333
ASXL3	2.30917	-3.24166	13.2038	8.10794e-31	4.03659e-29	59.1813
STK32B	2.3085	0.220574	12.914	8.08548e-30	3.72495e-28	56.8955
DIRC1	2.3081	-3.46448	15.2857	4.38665e-38	3.54058e-36	75.8213
GRIN2A	2.30755	-1.76016	8.02162	3.56609e-14	4.57213e-13	21.1958
LMOD1	2.30742	1.8201	16.3244	9.76146e-42	9.90692e-40	84.1892
SNED1	2.30739	2.15424	14.6916	5.33565e-36	3.77194e-34	71.0455
TMEM47	2.30651	2.61691	17.5374	5.37753e-46	7.15875e-44	93.9476
APCDD1L	2.30572	1.14209	9.3004	5.92701e-18	1.08297e-16	29.7918
BEST3	2.3055	-2.08483	7.43946	1.46945e-12	1.61702e-11	17.5336
EXTL1	2.30513	-2.93404	11.8261	4.08503e-26	1.43649e-24	48.4239
DTNA	2.30462	0.83043	10.3206	3.70422e-21	8.69876e-20	37.0982
CA3	2.3034	-0.738479	6.82631	6.10425e-11	5.52467e-10	13.8729
PDZRN3	2.30234	2.88452	14.8479	1.51067e-36	1.09436e-34	72.3006
DDIT4L	2.30113	-0.0967479	7.16956	7.77117e-12	7.90654e-11	15.8962
TNNT3	2.3004	2.32438	5.34954	1.9321e-07	1.07199e-06	6.00735
A2BP1	2.30002	-2.97666	7.44174	1.44868e-12	1.59588e-11	17.5476
PTGER3	2.2994	0.989408	11.6903	1.16825e-25	3.97185e-24	47.3805
IGFBP5	2.29862	6.98983	11.7397	7.97544e-26	2.7619e-24	47.7595
TYRP1	2.29674	-2.23868	9.11652	2.15725e-17	3.76711e-16	28.5139
ISLR2	2.28704	-0.204434	11.3551	1.53659e-24	4.78023e-23	44.8227
NPTXR	2.28659	1.85995	10.4636	1.28294e-21	3.12e-20	38.1493
LHX8	2.28518	-0.839767	10.0429	2.85112e-20	6.24475e-19	35.0758
NOTUM	2.28452	0.239674	11.2745	2.84535e-24	8.70634e-23	44.2112
MAGED4	2.28349	1.90292	13.0535	2.67598e-30	1.28478e-28	57.9944
LDB3	2.28334	0.0393996	7.22093	5.67682e-12	5.87187e-11	16.2048
PXDN	2.28302	6.42057	14.6551	7.16012e-36	5.02704e-34	70.7529
ADAMTSL1	2.28226	0.670579	11.952	1.5384e-26	5.61189e-25	49.3936
CRTAC1	2.28127	-0.435863	9.59262	7.41786e-19	1.44282e-17	31.8485
KIAA1462	2.28007	3.74374	19.0639	2.56621e-51	4.78272e-49	106.14
RASD2	2.27962	1.63877	12.187	2.46371e-27	9.51198e-26	51.2129
NCAM1	2.27944	1.59958	8.51352	1.36032e-15	2.01794e-14	24.4187
SYPL2	2.27843	-0.851939	8.99575	5.00491e-17	8.4728e-16	27.6817
CCDC8	2.27538	2.6284	9.45797	1.93993e-18	3.64533e-17	30.8969
PNMA6A	2.27527	-0.467572	11.991	1.13546e-26	4.17169e-25	49.6953
ABCC9	2.27436	1.7638	12.7129	3.96306e-29	1.71769e-27	55.3159
CCDC80	2.27366	5.58516	13.6255	2.80773e-32	1.53497e-30	62.5246
PLXNC1	2.27362	1.95697	9.4948	1.4923e-18	2.83013e-17	31.1565
HEYL	2.27248	3.22258	21.8003	1.16025e-60	4.75726e-58	127.547
C3orf55	2.27183	-2.34005	9.52254	1.22439e-18	2.33066e-17	31.3524
TWIST1	2.26589	2.72511	18.9704	5.41471e-51	9.56956e-49	105.397
HRC	2.26496	-0.395656	6.89326	4.10466e-11	3.79908e-10	14.2622
TNFSF4	2.26268	1.67909	12.935	6.84692e-30	3.18296e-28	57.0607
TMEM26	2.26187	-0.23847	15.1132	1.77103e-37	1.38053e-35	74.4329
LAMA1	2.26047	2.47472	7.96958	5.00568e-14	6.34249e-13	20.8615
KIF1A	2.25829	-2.07861	6.96758	2.63429e-11	2.49795e-10	14.6974
FERMT2	2.25773	3.91347	18.2279	2.0718e-48	3.26723e-46	99.4794
SERPINF1	2.25394	6.14908	15.0783	2.34737e-37	1.82286e-35	74.1527
VGLL2	2.25376	-3.27958	8.08642	2.33373e-14	3.04737e-13	21.6139
GSTM5	2.25206	-0.89946	14.3434	8.83412e-35	5.74947e-33	68.2538
SCUBE2	2.24888	0.865321	10.5082	9.20761e-22	2.25526e-20	38.4782
NPTX2	2.24516	0.7663	12.9455	6.30183e-30	2.94291e-28	57.1432
GPR173	2.24498	-1.97498	14.5676	1.45113e-35	9.94969e-34	70.0503
KIF26B	2.24476	3.63164	16.7838	2.37028e-43	2.72995e-41	87.8888
MYH3	2.24467	1.91444	7.21826	5.77048e-12	5.96574e-11	16.1887
VCAM1	2.24246	3.62364	10.3537	2.8983e-21	6.87709e-20	37.3414
OPCML	2.23885	-3.22787	10.6925	2.32496e-22	5.89902e-21	39.8429
MEG3	2.23684	0.281042	10.3712	2.54695e-21	6.06446e-20	37.4695
MYOZ3	2.23676	-1.20125	8.70825	3.62612e-16	5.66609e-15	25.7245
GRIA3	2.2364	-0.567896	10.9911	2.45204e-23	6.79314e-22	42.0741
CAV3	2.2359	-2.72053	6.04889	5.04657e-09	3.53226e-08	9.55323
ANK2	2.23306	1.27482	11.1575	6.93727e-24	2.01446e-22	43.3268
LOXL2	2.23289	5.88616	16.4659	3.10539e-42	3.23166e-40	85.3288
TIMP3	2.23204	7.27441	13.456	1.08701e-31	5.71406e-30	61.1788
FILIP1	2.23068	0.764766	10.8208	8.86863e-23	2.32204e-21	40.7988
ATP1B4	2.23041	-2.90613	6.44803	5.47432e-10	4.3908e-09	11.7238
COX6A2	2.22913	-2.10168	5.35103	1.91787e-07	1.06486e-06	6.01452
MYH6	2.22875	-2.25815	5.88882	1.19579e-08	7.96712e-08	8.71202
MURC	2.22746	0.412515	8.58358	8.46958e-16	1.28333e-14	24.8866
SSPN	2.22654	3.42659	15.3575	2.45472e-38	1.9891e-36	76.3988
SHISA2	2.22583	2.49541	9.58207	7.99998e-19	1.55163e-17	31.7737
WT1	2.22519	-3.56007	9.80767	1.57746e-19	3.2502e-18	33.3813
TNFSF11	2.22379	-0.383539	11.917	2.01784e-26	7.28303e-25	49.1242
NRXN2	2.22201	0.344525	13.3152	3.34186e-31	1.70427e-29	60.0623
PEG10	2.22177	1.56102	6.79254	7.44994e-11	6.66658e-10	13.6775
FAM176A	2.22139	2.3195	11.6347	1.79278e-25	5.92802e-24	46.9553
SLC22A17	2.22085	2.50148	16.7115	4.25483e-43	4.74067e-41	87.3067
CLIP3	2.22076	2.48237	17.4958	7.51811e-46	9.88005e-44	93.6141
RCAN2	2.22003	2.37363	16.2304	2.09077e-41	2.03142e-39	83.4313
FAM43B	2.21894	-1.63012	10.4108	1.89856e-21	4.55233e-20	37.7607
CHSY3	2.21652	1.34532	15.7876	7.54223e-40	6.7521e-38	79.8637
TRIM55	2.21572	-2.14245	7.48907	1.07748e-12	1.19726e-11	17.8388
ANGPTL2	2.21374	5.61813	17.2474	5.58696e-45	7.07026e-43	91.6182
ENOX1	2.2135	-0.538225	14.5696	1.42722e-35	9.8186e-34	70.0668
CDR1	2.21183	-3.41414	16.5744	1.28959e-42	1.37698e-40	86.2033
TSPAN18	2.20872	3.56506	11.605	2.25507e-25	7.38518e-24	46.7276
NPR2	2.20831	1.94217	12.9331	6.9537e-30	3.22529e-28	57.0453
LOC283731	2.20514	-3.47552	14.4112	5.11625e-35	3.38349e-33	68.797
CES1	2.20403	2.05556	5.53436	7.61136e-08	4.51768e-07	6.91128
PEG3	2.20286	-0.625992	9.82655	1.37601e-19	2.84945e-18	33.5166
LAMA4	2.20277	5.67328	20.5495	1.99151e-56	5.44371e-54	117.848
HFE2	2.20251	-2.82959	6.00293	6.47598e-09	4.47168e-08	9.30994
FAM38B	2.20244	0.487818	10.8659	6.31485e-23	1.66831e-21	41.1356
CXCL12	2.1993	4.10847	11.1484	7.43549e-24	2.15304e-22	43.258
CDH23	2.19904	1.00673	13.2147	7.43238e-31	3.72546e-29	59.2678
CACNA1C	2.19894	1.95576	16.7567	2.9505e-43	3.34188e-41	87.671
GEFT	2.19799	2.56282	16.8551	1.33086e-43	1.56805e-41	88.4632
SYT3	2.19669	-2.8663	12.0247	8.73936e-27	3.23988e-25	49.9553
DCHS1	2.19629	3.76582	16.3306	9.28746e-42	9.47275e-40	84.2387
NETO1	2.19622	-2.73505	9.52994	1.16135e-18	2.21477e-17	31.4047
SCN1B	2.19452	1.77887	14.4875	2.76644e-35	1.85343e-33	69.4085
LMCD1	2.19361	3.86508	17.3843	1.84978e-45	2.38505e-43	92.7182
LGI2	2.19316	0.408017	10.753	1.47636e-22	3.79759e-21	40.2933
HMX1	2.19013	-2.85394	8.55022	1.06159e-15	1.59207e-14	24.6635
JAKMIP2	2.18924	-0.363434	9.24522	8.74539e-18	1.58243e-16	29.4069
ODZ1	2.18913	-1.2393	7.55709	7.02653e-13	7.94106e-12	18.2595
ST6GALNAC5	2.18891	-0.132851	12.1886	2.43364e-27	9.41361e-26	51.2251
ITGB1BP3	2.18874	-2.87432	5.86356	1.36811e-08	9.03306e-08	8.58085
ANGPTL1	2.18663	-1.09234	9.60925	6.58488e-19	1.28568e-17	31.9664
OLR1	2.18607	1.87861	10.6408	3.42418e-22	8.63457e-21	39.459
CRISPLD2	2.1855	5.24843	17.997	1.32576e-47	1.96952e-45	97.6323
PRPH2	2.18128	-1.39971	12.3734	5.73093e-28	2.34511e-26	52.6616
SERPINA5	2.17513	-1.90787	10.2187	7.85178e-21	1.79453e-19	36.3536
HSPB2	2.17119	1.29397	10.8382	7.78299e-23	2.04301e-21	40.9283
SOSTDC1	2.16949	0.853594	5.81277	1.7912e-08	1.16391e-07	8.31838
COL12A1	2.1692	7.95148	13.6544	2.22785e-32	1.22121e-30	62.7546
CHRDL1	2.16899	-0.699897	6.45686	5.20597e-10	4.18704e-09	11.773
FGF5	2.16893	-2.37258	8.93697	7.52288e-17	1.24779e-15	27.2788
SOBP	2.16844	0.964794	14.3505	8.34244e-35	5.44676e-33	68.3107
MAPK4	2.16709	-2.47632	9.90246	7.93424e-20	1.67864e-18	34.0619
TSPAN2	2.16488	1.06215	11.0673	1.37685e-23	3.90411e-22	42.6467
CACNA2D1	2.16429	0.677431	6.7907	7.5309e-11	6.72727e-10	13.6669
IGSF10	2.16245	-0.0241482	7.20417	6.2906e-12	6.47408e-11	16.1039
GUCY1A3	2.16243	3.99729	14.1807	3.2699e-34	2.01916e-32	66.9523
FARP1	2.16015	4.69618	15.2107	8.04475e-38	6.41733e-36	75.218
BEND5	2.15906	-1.35724	11.212	4.58335e-24	1.36575e-22	43.7381
DPYSL3	2.15423	6.28949	12.0504	7.155e-27	2.67185e-25	50.1539
NID1	2.15371	5.95796	13.8241	5.72556e-33	3.29718e-31	64.1055
GPR124	2.15237	4.47843	18.7095	4.35935e-50	7.26594e-48	103.322
THPO	2.14753	-2.71485	16.8234	1.72025e-43	2.00379e-41	88.2078
LPL	2.1436	1.82988	11.6934	1.13983e-25	3.88812e-24	47.405
ANTXR1	2.14345	6.65394	17.9405	2.08881e-47	3.03706e-45	97.1799
ETV1	2.14144	2.04633	12.7131	3.95792e-29	1.71769e-27	55.3171
ARMCX2	2.14098	2.73026	12.8817	1.04393e-29	4.73489e-28	56.6415
EDA2R	2.13861	-0.563336	12.6793	5.16782e-29	2.2118e-27	55.0521
FAM69C	2.13773	-3.08826	8.38308	3.26857e-15	4.65663e-14	23.5532
FAM110B	2.1375	0.930259	14.0225	1.16543e-33	6.9455e-32	65.6884
ARHGAP28	2.13702	1.84271	11.1973	5.12592e-24	1.51203e-22	43.6271
DPYSL4	2.13255	0.349835	9.22802	9.87024e-18	1.77656e-16	29.2872
CD248	2.13049	5.18968	14.2598	1.7315e-34	1.0956e-32	67.5845
TRAM1L1	2.12891	-0.758288	11.3001	2.33865e-24	7.17735e-23	44.4059
SMOC2	2.12815	2.63397	11.7513	7.29e-26	2.5288e-24	47.8488
PRLR	2.12469	0.163794	7.91691	7.04628e-14	8.79755e-13	20.5245
KCNA1	2.12403	-3.59045	11.1207	9.18095e-24	2.63612e-22	43.0488
PLAC9	2.12368	-0.167119	13.1772	1.0014e-30	4.93504e-29	58.9714
SPSB4	2.12351	-1.22751	10.4181	1.79935e-21	4.32456e-20	37.8139
MAP6	2.12336	-0.787802	12.1957	2.30361e-27	8.96136e-26	51.2796
C1QTNF7	2.12316	-2.02186	11.6464	1.63816e-25	5.44311e-24	47.0449
RHOBTB3	2.12276	4.08399	12.898	9.17515e-30	4.18931e-28	56.7698
DRP2	2.12199	-1.09147	12.8927	9.57285e-30	4.36118e-28	56.7277
PCDH9	2.12158	-1.84714	10.5249	8.13237e-22	1.99906e-20	38.6013
XPNPEP2	2.12093	-1.48248	9.68043	3.94962e-19	7.84603e-18	32.4724
FAM133A	2.11929	-3.33607	6.5234	3.55974e-10	2.92029e-09	12.145
F2RL2	2.11928	3.01433	11.249	3.45658e-24	1.04983e-22	44.0181
FMOD	2.11873	5.40417	16.1822	3.08835e-41	2.9725e-39	83.0432
GREB1L	2.11834	-3.31974	10.089	2.03477e-20	4.52929e-19	35.41
ADAMTS7	2.11675	2.96552	17.541	5.22086e-46	6.99561e-44	93.977
C13orf33	2.1159	2.43593	13.7165	1.35555e-32	7.55168e-31	63.2486
GPX7	2.11236	2.63621	14.2488	1.89195e-34	1.18253e-32	67.4964
TPM2	2.11063	6.45076	12.3671	6.02205e-28	2.45444e-26	52.6123
SV2A	2.11028	1.57654	11.7282	8.71321e-26	3.00723e-24	47.6717
FAM26E	2.11028	2.14718	14.9144	8.82768e-37	6.50994e-35	72.835
BHLHE41	2.10777	3.35611	13.0071	3.86727e-30	1.82679e-28	57.6285
MPPED2	2.10707	-0.984688	7.87344	9.33439e-14	1.15003e-12	20.2474
COL8A2	2.10576	4.67265	13.9937	1.46931e-33	8.70589e-32	65.458
NECAB1	2.10571	-0.570862	10.6036	4.52074e-22	1.13024e-20	39.1835
CRYGN	2.10439	-3.97454	16.5381	1.73006e-42	1.82824e-40	85.9109
CORO2B	2.10409	-0.252512	11.6285	1.88073e-25	6.19886e-24	46.9078
TUB	2.10302	1.32062	11.0817	1.23416e-23	3.51409e-22	42.7552
KBTBD5	2.10277	-2.47858	5.34886	1.93872e-07	1.07508e-06	6.00403
TRPC1	2.10119	0.665347	12.2421	1.60162e-27	6.31437e-26	51.6406
C6orf174	2.09926	0.0129786	16.0889	6.57596e-41	6.24138e-39	82.2912
CHIT1	2.09899	0.973771	5.582	5.96396e-08	3.59398e-07	7.14824
EFNB3	2.09881	1.31533	11.8841	2.60547e-26	9.3057e-25	48.8704
NKX6.1	2.09635	-2.3969	11.2332	3.89715e-24	1.1784e-22	43.8991
TM7SF4	2.09362	-2.53222	8.64724	5.49667e-16	8.47273e-15	25.3136
ART5	2.09239	-3.22786	11.4588	6.94097e-25	2.21992e-23	45.6115
TBX15	2.09051	1.2644	10.5063	9.33722e-22	2.28155e-20	38.4643
COL5A3	2.09016	5.95066	16.3158	1.04711e-41	1.05748e-39	84.1194
APBA2	2.08921	2.3841	14.6455	7.73682e-36	5.4134e-34	70.6759
EBF2	2.08861	-2.44702	10.8795	5.70131e-23	1.51402e-21	41.237
HHATL	2.0885	-2.89407	5.83963	1.55366e-08	1.01893e-07	8.45695
METTL11B	2.08829	-3.53998	14.619	9.58199e-36	6.68165e-34	70.4631
RAI2	2.08742	1.22488	11.6386	1.7397e-25	5.76181e-24	46.9852
CCIN	2.08709	-2.86863	14.0593	8.67373e-34	5.21466e-32	65.9821
PRKG1	2.08339	0.404857	9.3783	3.4159e-18	6.34323e-17	30.337
PGCP	2.08279	3.27565	16.3674	6.89525e-42	7.10349e-40	84.5351
RASL10B	2.08059	-0.395071	13.4103	1.56505e-31	8.14343e-30	60.8165
DRD4	2.07977	-1.67047	11.6505	1.5878e-25	5.30156e-24	47.0759
PRKAA2	2.07802	0.159986	6.87316	4.6254e-11	4.25035e-10	14.145
CYP26A1	2.07703	-1.46164	4.93909	1.40474e-06	6.84925e-06	4.08888
AFF2	2.07648	-0.213223	7.05812	1.52828e-11	1.48701e-10	15.2319
C8orf48	2.07599	-1.93929	11.8583	3.18355e-26	1.12528e-24	48.6714
MAP9	2.07596	0.857719	9.92496	6.73714e-20	1.43574e-18	34.2239
DYSFIP1	2.07552	-1.30131	5.71594	2.97987e-08	1.86992e-07	7.82293
MAGEA9B	2.07342	-2.16354	4.26996	2.74184e-05	0.000106358	1.23776
AG2	2.07223	2.89262	14.7448	3.47194e-36	2.48008e-34	71.4729
CAMK2A	2.07204	-0.200055	8.61079	7.04178e-16	1.07654e-14	25.0689
TXLNB	2.07188	0.584061	8.58205	8.55792e-16	1.29576e-14	24.8763
GUCY1A2	2.07185	-0.312067	14.3072	1.18197e-34	7.54874e-33	67.9642
PALM	2.07044	2.46885	11.9278	1.85665e-26	6.73684e-25	49.2069
ADAMTS10	2.07006	1.03164	15.762	9.28216e-40	8.23781e-38	79.6572
ANGPTL7	2.06992	-3.23825	8.48172	1.68565e-15	2.48258e-14	24.2069
CADPS	2.06794	-2.37528	11.3717	1.35342e-24	4.24259e-23	44.9487
ADAM22	2.0676	-1.60737	8.32776	4.72996e-15	6.65081e-14	23.1885
PCDH18	2.06725	2.47146	14.5356	1.87834e-35	1.27933e-33	69.7936
AR	2.06725	-2.35119	8.98326	5.4583e-17	9.20234e-16	27.596
MGAT4C	2.06611	-3.92508	10.9266	3.9937e-23	1.08157e-21	41.5902
FNDC5	2.06301	-0.899123	9.22724	9.92494e-18	1.78483e-16	29.2818
ADORA1	2.06284	0.0751076	13.4807	8.92854e-32	4.74207e-30	61.3744
HECW1	2.06245	-0.21352	11.0142	2.05983e-23	5.74539e-22	42.247
C1orf70	2.06128	-2.33432	15.8248	5.58245e-40	5.01955e-38	80.1631
SFRP5	2.05984	-3.5245	9.17005	1.48293e-17	2.62989e-16	28.8846
SALL2	2.05812	1.17374	10.0515	2.67756e-20	5.87087e-19	35.138
IGF1	2.05297	0.914967	9.55861	9.46204e-19	1.82142e-17	31.6075
GGT5	2.05136	4.45463	17.8123	5.86346e-47	8.40608e-45	96.1528
LUZP2	2.05017	-1.96651	7.6028	5.26511e-13	6.01673e-12	18.5436
S1PR3	2.04911	3.34704	13.2206	7.09135e-31	3.56323e-29	59.3145
SRPX	2.04627	2.99666	10.5772	5.50438e-22	1.36782e-20	38.9883
PURG	2.04546	-3.51242	14.3149	1.11092e-34	7.11715e-33	68.0259
MEOX2	2.04534	-0.646552	9.09166	2.56645e-17	4.4551e-16	28.3421
MGC4473	2.04312	-3.4959	8.47584	1.75369e-15	2.57538e-14	24.1679
MRAS	2.04076	3.30996	16.2404	1.92801e-41	1.8822e-39	83.512
SOX5	2.03816	-1.77776	8.42009	2.55085e-15	3.67756e-14	23.798
PTPRD	2.03716	1.97678	7.63246	4.36365e-13	5.02297e-12	18.7284
PLEKHG4B	2.0371	2.12164	8.7264	3.20311e-16	5.02809e-15	25.8471
PRG4	2.03669	-1.11647	7.86897	9.608e-14	1.1809e-12	20.2189
PABPC5	2.03553	-2.39207	13.2254	6.83048e-31	3.44906e-29	59.3517
TTN	2.03361	3.84477	6.1175	3.46924e-09	2.47815e-08	9.91901
CKMT2	2.0326	-1.52166	5.57886	6.06083e-08	3.65021e-07	7.13259
SLC45A1	2.03069	-1.12056	14.1859	3.136e-34	1.94822e-32	66.9938
FAM155A	2.02987	-1.56876	12.4061	4.43404e-28	1.82902e-26	52.9165
RAPSN	2.02972	-1.50836	6.74013	1.01359e-10	8.92215e-10	13.3756
NPAS3	2.02732	-2.24409	12.3949	4.83913e-28	1.99211e-26	52.8296
TNFRSF19	2.02493	3.09575	13.793	7.34487e-33	4.15959e-31	63.8579
PALM2	2.02216	-0.114808	12.7692	2.54202e-29	1.12073e-27	55.7571
GULP1	2.02135	1.42123	9.1209	2.09215e-17	3.65654e-16	28.5442
ZEB1	2.02126	3.61854	16.6113	9.57208e-43	1.04382e-40	86.4999
NDN	2.0205	3.20323	11.8823	2.64258e-26	9.40548e-25	48.8564
KIAA1024	2.019	-0.0458302	14.1558	3.99413e-34	2.45897e-32	66.7533
GAS1	2.01749	3.97576	14.4893	2.72677e-35	1.83284e-33	69.4229
LOC149837	2.01664	-1.34592	13.5598	4.74582e-32	2.54696e-30	62.0027
BRSK1	2.0149	0.0399263	13.1306	1.45142e-30	7.10157e-29	58.6025
MRC2	2.01428	6.84589	18.4366	3.88068e-49	6.21546e-47	101.146
PMP22	2.01228	5.14575	20.7331	4.71522e-57	1.30631e-54	119.281
LPAR4	2.01207	-2.71747	13.3804	1.98772e-31	1.02905e-29	60.5788
JAM2	2.01146	0.966097	13.2239	6.90855e-31	3.47991e-29	59.3404
RARB	2.01091	1.29876	9.42221	2.50149e-18	4.68338e-17	30.6453
GABRB2	2.01017	-3.00196	8.56401	9.67007e-16	1.45662e-14	24.7557
CDX1	2.00998	-1.54627	11.4002	1.08763e-24	3.44098e-23	45.1657
SYT13	2.00985	-1.93814	6.22828	1.88241e-09	1.39068e-08	10.5161
C11orf41	2.00645	2.9918	10.1607	1.20302e-20	2.7192e-19	35.9308
PDE11A	2.00587	-2.90147	7.6553	3.77475e-13	4.38697e-12	18.8712
F7	2.00573	-3.24358	11.2267	4.09622e-24	1.22953e-22	43.8496
DSEL	2.00473	1.92618	14.9671	5.7684e-37	4.31598e-35	73.2583
RFX8	2.00438	-2.10266	12.7837	2.26647e-29	1.00573e-27	55.8711
HSD11B1	2.0033	-0.314719	9.86553	1.03735e-19	2.16786e-18	33.7964
DAB2	2.00276	4.67888	15.5182	6.68071e-39	5.59025e-37	77.6935
IQSEC3	2.00274	-1.42594	10.8024	1.01855e-22	2.65329e-21	40.6615
GRIK2	2.00097	-2.90072	7.73686	2.24494e-13	2.65878e-12	19.3829
ADAMTS6	2.00077	0.464394	12.8924	9.59526e-30	4.3617e-28	56.7253
CACNG6	2	-2.89341	6.48582	4.41357e-10	3.58205e-09	11.9346
MYOD1	1.99984	-3.39117	7.02527	1.86304e-11	1.79653e-10	15.0374
TMEM35	1.99974	-2.00219	9.09708	2.47117e-17	4.29698e-16	28.3795
KCNT2	1.99927	-2.20284	11.3657	1.41674e-24	4.42079e-23	44.9033
JAM3	1.99825	3.46222	19.9997	1.51691e-54	3.61606e-52	113.537
CMYA5	1.99785	2.5787	7.07735	1.36061e-11	1.33464e-10	15.346
PLA2G5	1.9976	-2.10589	12.5921	1.02723e-28	4.32429e-27	54.3695
MAP1B	1.99738	4.7272	11.6552	1.53155e-25	5.12209e-24	47.1117
TSPYL5	1.99613	1.69922	10.6785	2.582e-22	6.5431e-21	39.7389
NFATC4	1.99592	3.55759	17.7776	7.75476e-47	1.08891e-44	95.8746
TIMP4	1.99585	-1.98127	10.3582	2.80434e-21	6.66186e-20	37.3741
PRICKLE1	1.99335	3.32605	13.0186	3.53063e-30	1.67938e-28	57.719
NDP	1.99322	-2.57069	10.0618	2.48277e-20	5.46717e-19	35.2129
GUCY1B3	1.99253	2.93622	13.2906	4.06297e-31	2.06176e-29	59.8681
ABCA6	1.9903	0.191271	12.0108	9.73463e-27	3.59585e-25	49.8481
ODZ3	1.99022	4.03082	9.59484	7.3011e-19	1.42146e-17	31.8642
PRDM6	1.98779	-1.0847	10.9155	4.3443e-23	1.17187e-21	41.5067
LRRC4C	1.98629	-2.88271	10.1983	9.1216e-21	2.07549e-19	36.205
APOBEC2	1.98615	-1.44182	5.37422	1.70843e-07	9.56952e-07	6.12663
RIMS4	1.98508	-2.66811	8.49919	1.49847e-15	2.21646e-14	24.3232
HS3ST2	1.9848	-1.36057	8.52454	1.26285e-15	1.88152e-14	24.4921
NHSL2	1.98454	-0.960292	9.68023	3.9555e-19	7.85011e-18	32.471
HSPB6	1.98254	2.04007	7.16839	7.82694e-12	7.95538e-11	15.8892
ANO5	1.98158	-1.56637	7.26979	4.20552e-12	4.40558e-11	16.4996
EMX2	1.97753	-1.60406	9.98709	4.28559e-20	9.24831e-19	34.672
HEY1	1.97559	3.13866	11.0088	2.14431e-23	5.9729e-22	42.2071
ZNF385D	1.97411	-1.5369	11.4334	8.4344e-25	2.68083e-23	45.4181
GRID1	1.97148	-0.252991	13.6866	1.72164e-32	9.51354e-31	63.0109
FGF18	1.97143	-2.68886	10.7924	1.09788e-22	2.85269e-21	40.5871
UCHL1	1.96995	3.07782	6.68038	1.43696e-10	1.24091e-09	13.0336
ADAMTS4	1.96966	4.25677	14.2986	1.26675e-34	8.06508e-33	67.8953
LZTS1	1.96795	2.73227	14.2501	1.87172e-34	1.17346e-32	67.5071
ANGPT1	1.96668	0.562216	9.78237	1.89399e-19	3.87899e-18	33.2002
TRIM9	1.96608	0.287093	10.0985	1.89889e-20	4.23602e-19	35.4785
PYGO1	1.96555	-1.82587	8.18734	1.2011e-14	1.62212e-13	22.269
CACNA1H	1.9647	1.73419	12.7796	2.34206e-29	1.03703e-27	55.8385
ZNF135	1.96276	-0.903006	11.9906	1.13937e-26	4.17858e-25	49.6918
KLHL4	1.96203	-1.56076	7.84577	1.11587e-13	1.35926e-12	20.0715
MMP23B	1.96137	0.749041	12.8059	1.9021e-29	8.51418e-28	56.0453
OBP2A	1.96004	-3.7666	13.1043	1.78826e-30	8.66693e-29	58.3951
TNNI1	1.95982	3.32865	6.28008	1.41072e-09	1.06055e-08	10.798
KCNF1	1.95667	-1.61056	10.1304	1.50209e-20	3.38028e-19	35.7108
BAI1	1.95604	-0.0915686	8.41577	2.62576e-15	3.78025e-14	23.7694
ELOVL2	1.95558	-0.566984	10.2633	5.65312e-21	1.30365e-19	36.6792
LRRC32	1.95547	4.17863	17.5955	3.3652e-46	4.59933e-44	94.414
NTNG2	1.95452	-0.314389	16.2495	1.79107e-41	1.76532e-39	83.5853
SV2B	1.95328	-0.544984	7.92993	6.47618e-14	8.1055e-13	20.6077
ENO3	1.95276	1.57127	6.99786	2.19685e-11	2.1026e-10	14.8756
NKD1	1.9518	0.607854	12.7523	2.90531e-29	1.26997e-27	55.6244
ZDHHC15	1.95096	-1.90866	9.29927	5.97463e-18	1.0907e-16	29.7838
CADM1	1.94985	3.036	10.4579	1.33874e-21	3.25183e-20	38.1071
PAPSS2	1.94883	3.57218	13.6239	2.8425e-32	1.54984e-30	62.5123
DCLK2	1.94834	0.235518	15.7512	1.01316e-39	8.95294e-38	79.5701
SCG5	1.94723	0.565003	11.3199	2.0115e-24	6.21987e-23	44.5554
PCDHGA12	1.9446	-0.213854	9.16328	1.55503e-17	2.74825e-16	28.8376
C16orf45	1.94252	2.12137	17.68	1.70244e-46	2.37427e-44	95.0921
MAGEA6	1.94161	0.292348	3.17688	0.00166819	0.00450944	-2.62704
MEX3B	1.94097	1.60111	12.9121	8.20764e-30	3.76431e-28	56.8806
TRIM54	1.94004	-1.08141	4.71052	4.0237e-06	1.82177e-05	3.07557
RECK	1.93943	2.06778	14.1243	5.14724e-34	3.14996e-32	66.5011
ADC	1.93839	1.69931	15.1639	1.1751e-37	9.30147e-36	74.841
CGREF1	1.93714	0.829527	7.88322	8.763e-14	1.08485e-12	20.3097
ZBTB10	1.93604	1.97416	10.3426	3.14695e-21	7.42413e-20	37.2598
CERCAM	1.93575	5.89012	15.4547	1.1172e-38	9.16145e-37	77.182
GFPT2	1.93502	3.65077	11.5901	2.52885e-25	8.22921e-24	46.6138
LIN7A	1.93501	-2.00955	11.5499	3.44593e-25	1.11603e-23	46.3066
MSC	1.93384	3.76318	12.2851	1.14454e-27	4.53855e-26	51.9744
TMEM169	1.93263	-1.23222	13.3185	3.25417e-31	1.66368e-29	60.0888
WNT11	1.93187	0.73389	7.8716	9.44622e-14	1.16241e-12	20.2357
TPM1	1.93011	6.79573	14.7872	2.46575e-36	1.76749e-34	71.8133
CNRIP1	1.92975	1.65206	18.6478	7.14361e-50	1.18106e-47	102.83
LIF	1.92708	2.45358	9.73617	2.64376e-19	5.29811e-18	32.8699
FAM180A	1.92502	-0.874214	10.3038	4.19284e-21	9.76789e-20	36.9754
CDK15	1.92136	-3.38141	12.8011	1.97523e-29	8.82228e-28	56.0078
MPDZ	1.92098	2.43169	11.6606	1.46816e-25	4.92615e-24	47.1537
ZNF208	1.91998	-2.36809	11.028	1.85488e-23	5.20205e-22	42.351
FZD7	1.91937	4.21335	11.9438	1.63962e-26	5.97048e-25	49.3304
PTGER2	1.91919	-0.258041	11.2152	4.47167e-24	1.33441e-22	43.7626
ZCCHC5	1.91875	-3.50347	13.5862	3.84366e-32	2.07365e-30	62.2123
PRAME	1.91703	0.213263	3.95626	9.82224e-05	0.000343686	0.0249196
PTPRM	1.91591	3.65779	17.2817	4.23306e-45	5.39019e-43	91.8944
SPON2	1.91418	5.92853	14.3618	7.61428e-35	4.98723e-33	68.4016
NOG	1.91417	-2.50886	8.33697	4.44814e-15	6.27608e-14	23.2491
IGSF11	1.91413	-0.334528	6.53369	3.3558e-10	2.76405e-09	12.2028
CYP27A1	1.91379	2.92738	10.5825	5.29333e-22	1.31697e-20	39.027
PCOLCE2	1.91316	-0.178896	6.89329	4.10388e-11	3.79908e-10	14.2624
ACAN	1.91246	0.941657	9.92415	6.77684e-20	1.4427e-18	34.2181
CHST6	1.91196	1.08887	8.80888	1.81992e-16	2.91259e-15	26.4057
COL25A1	1.91109	-3.46905	10.8215	8.82381e-23	2.31326e-21	40.8038
ROBO2	1.90886	-0.196695	6.13826	3.09557e-09	2.22753e-08	10.0303
PCDH10	1.90881	-2.44481	6.9517	2.8969e-11	2.73054e-10	14.6041
MYH11	1.90876	3.23472	7.7592	1.94599e-13	2.32351e-12	19.5236
NLGN1	1.90867	-2.61735	7.72063	2.49019e-13	2.93736e-12	19.2808
SEMA6D	1.90815	1.69073	8.60152	7.49926e-16	1.14307e-14	25.0067
ADAMTS18	1.90678	-2.51843	8.88783	1.05659e-16	1.73151e-15	26.9431
TMEM200C	1.90585	-2.70254	8.81503	1.74461e-16	2.8008e-15	26.4474
MB	1.90549	2.03041	4.67322	4.76042e-06	2.12344e-05	2.91399
GDF5	1.90486	-2.54006	8.87155	1.18223e-16	1.93123e-15	26.832
PPP1R3A	1.90336	-3.48391	6.06705	4.57132e-09	3.21939e-08	9.64975
MRGPRF	1.90297	2.22995	14.6862	5.57102e-36	3.92479e-34	71.0025
PCDHGB5	1.90191	0.224307	5.90422	1.10137e-08	7.39331e-08	8.79218
GPR64	1.90076	-1.61439	9.93658	6.19123e-20	1.32353e-18	34.3076
FLJ10357	1.90036	4.23672	16.2059	2.54915e-41	2.4651e-39	83.2341
SLC16A4	1.89956	-0.080587	11.2373	3.77733e-24	1.14386e-22	43.9301
ADD2	1.89728	-0.256409	6.28256	1.39131e-09	1.04711e-08	10.8115
SMTNL2	1.89669	-1.31865	7.43934	1.47056e-12	1.61738e-11	17.5328
ADAM19	1.89645	4.75156	11.7033	1.05622e-25	3.61497e-24	47.4806
PTGDR	1.89558	-1.36107	12.5536	1.39092e-28	5.81942e-27	54.0683
MYOM1	1.89515	0.56766	7.33344	2.83985e-12	3.03386e-11	16.8856
BHMT2	1.89495	-1.41662	11.0187	1.99077e-23	5.5679e-22	42.2808
ITGA1	1.89485	4.06627	14.8873	1.09856e-36	8.07225e-35	72.6175
MMP9	1.89455	6.6473	9.8331	1.31226e-19	2.72295e-18	33.5636
APOE	1.89142	6.22651	9.79193	1.76756e-19	3.6273e-18	33.2686
SAMD11	1.89096	-0.329329	11.0423	1.66452e-23	4.67458e-22	42.4584
CACNA1G	1.88482	-0.746801	11.8938	2.41708e-26	8.6479e-25	48.945
CDK14	1.88377	3.36823	11.451	7.36737e-25	2.34897e-23	45.5523
SLC8A3	1.88359	-2.19907	8.24816	8.03047e-15	1.09975e-13	22.6662
LOXL3	1.8827	1.79383	14.1185	5.39168e-34	3.27026e-32	66.4549
METTL7B	1.88155	-0.899872	8.17899	1.26916e-14	1.71065e-13	22.2146
FAM171B	1.87606	1.89639	12.3708	5.85011e-28	2.38911e-26	52.6411
GPC3	1.87301	1.3533	5.60664	5.25419e-08	3.18404e-07	7.27139
LOC728264	1.87297	0.756682	11.2032	4.89832e-24	1.44907e-22	43.6722
FIBCD1	1.87261	-0.421656	6.14814	2.93179e-09	2.11463e-08	10.0834
RNF180	1.87107	-0.471159	12.0267	8.60157e-27	3.19458e-25	49.971
AXIN2	1.87004	1.85779	12.913	8.15274e-30	3.74752e-28	56.8872
MFAP2	1.87003	5.87634	13.9573	1.96794e-33	1.15933e-31	65.1674
KDELR3	1.86799	3.98681	14.7338	3.79426e-36	2.70091e-34	71.3846
ELFN1	1.86795	1.28538	11.0625	1.42801e-23	4.03245e-22	42.6105
CHI3L1	1.86641	4.64974	7.50862	9.53103e-13	1.06483e-11	17.9595
KCNJ8	1.86632	2.07452	16.0519	8.87525e-41	8.30828e-39	81.9928
SCN9A	1.86482	0.378435	6.02569	5.72453e-09	3.97826e-08	9.43025
GYG2	1.86414	0.481138	9.60056	7.00805e-19	1.3657e-17	31.9047
PLXDC1	1.86387	3.74627	15.4916	8.28661e-39	6.85015e-37	77.4792
PRSS35	1.86193	-3.01934	10.2291	7.27158e-21	1.66564e-19	36.4297
LOC441204	1.86143	-2.65005	12.1715	2.78293e-27	1.0684e-25	51.0918
PCSK1N	1.86081	-1.2769	6.91296	3.65045e-11	3.39709e-10	14.3772
SAMD14	1.86067	-0.564144	14.9741	5.45126e-37	4.10869e-35	73.3145
LOC285548	1.86009	-2.45949	9.7748	2.00051e-19	4.07678e-18	33.146
C18orf1	1.8588	3.14208	12.3422	7.31773e-28	2.95316e-26	52.4188
FOXC2	1.85801	-0.265532	8.26886	6.99984e-15	9.65705e-14	22.8017
IGF2BP1	1.85731	0.650028	4.73753	3.56037e-06	1.62709e-05	3.19319
RBPMS2	1.85706	-0.255838	13.8993	3.13337e-33	1.83012e-31	64.7049
KAL1	1.85613	2.86992	9.51858	1.25947e-18	2.39522e-17	31.3244
FAM13C	1.85583	0.593908	9.48268	1.62693e-18	3.07407e-17	31.0711
COL14A1	1.85511	4.06145	10.851	7.06444e-23	1.85915e-21	41.0244
ANXA6	1.85492	5.70065	15.6053	3.30127e-39	2.80827e-37	78.3949
DIO3	1.85384	-1.07838	7.82147	1.3049e-13	1.58108e-12	19.9173
GLT25D2	1.85171	-0.181973	7.65228	3.84791e-13	4.4644e-12	18.8523
PRKAG3	1.85139	-2.62544	5.62317	4.82475e-08	2.9377e-07	7.35427
PCDHGB6	1.85047	-0.0268176	8.63436	6.00002e-16	9.20018e-15	25.227
FGF7	1.85027	1.07075	10.309	4.03331e-21	9.42837e-20	37.0138
HOXB2	1.85026	1.18947	8.5396	1.14066e-15	1.70815e-14	24.5926
TBX5	1.84898	-3.58264	7.09871	1.19554e-11	1.18405e-10	15.473
DNAJC12	1.84888	-0.672428	11.7802	5.82779e-26	2.03536e-24	48.071
WSCD1	1.84751	-0.485519	10.4302	1.64415e-21	3.96084e-20	37.9034
PKNOX2	1.84478	-0.447598	8.94373	7.17883e-17	1.19459e-15	27.3251
INHBB	1.84425	2.82754	10.342	3.16129e-21	7.44938e-20	37.2553
JPH2	1.84152	1.41797	7.14972	8.76987e-12	8.83197e-11	15.7774
MAB21L1	1.83975	-1.83847	8.98466	5.40548e-17	9.12081e-16	27.6056
MAGEH1	1.83453	2.9223	16.515	2.0861e-42	2.19319e-40	85.7247
BAI3	1.83159	-3.14242	10.7287	1.77185e-22	4.53491e-21	40.1123
RFTN2	1.83156	0.698294	12.6245	7.96256e-29	3.36578e-27	54.6225
PRTG	1.82929	-1.58902	12.027	8.58174e-27	3.193e-25	49.9733
MSR1	1.82872	3.10467	10.088	2.04999e-20	4.55822e-19	35.4026
NTNG1	1.82797	-3.0227	8.20554	1.06496e-14	1.443e-13	22.3877
INHBA	1.82704	4.47169	7.3965	1.92045e-12	2.08866e-11	17.2703
TRIM72	1.82697	-1.87432	4.93907	1.40486e-06	6.84925e-06	4.0888
LOC400043	1.82586	0.512443	10.508	9.22243e-22	2.25619e-20	38.4766
HIC1	1.82532	2.22968	15.7709	8.63703e-40	7.69859e-38	79.7289
EFHA2	1.82468	-1.34734	9.64141	5.22816e-19	1.02961e-17	32.1948
SYNPO2	1.82462	3.8775	6.59435	2.36667e-10	1.99503e-09	12.5447
CAPN6	1.82443	-1.36474	6.43225	5.98793e-10	4.76362e-09	11.636
LOC399959	1.82405	1.9854	13.0451	2.86164e-30	1.36752e-28	57.9278
PCDHB4	1.82403	-0.107726	10.4572	1.34593e-21	3.26207e-20	38.1018
HTR2A	1.82367	-3.76496	11.752	7.24813e-26	2.51854e-24	47.8545
CRISPLD1	1.82195	2.24982	8.09351	2.22765e-14	2.91256e-13	21.6598
HGF	1.8217	-0.890311	9.28033	6.82872e-18	1.24441e-16	29.6516
CPXM2	1.82061	3.35252	9.7704	2.06507e-19	4.19583e-18	33.1145
RGS11	1.81843	-1.09714	10.8718	6.03989e-23	1.59773e-21	41.1798
CCDC89	1.81808	-1.95292	11.0978	1.09243e-23	3.11921e-22	42.8763
LY6H	1.81588	-2.73305	9.89306	8.49491e-20	1.79355e-18	33.9943
CHRM3	1.81573	-0.0888086	4.83702	2.25804e-06	1.06737e-05	3.63142
CHRDL2	1.81459	-1.18848	7.07531	1.37753e-11	1.34929e-10	15.3339
CHN1	1.81389	3.14578	16.8123	1.88152e-43	2.17927e-41	88.1186
ZNF704	1.81376	0.723144	8.1719	1.33001e-14	1.78797e-13	22.1685
PGR	1.81232	-1.2789	8.2627	7.29231e-15	1.0047e-13	22.7613
C8orf31	1.81173	-2.48396	12.3615	6.29146e-28	2.55408e-26	52.5689
DKK2	1.81063	-0.0769623	9.44596	2.113e-18	3.96327e-17	30.8123
C7orf58	1.80896	1.19504	9.46179	1.88797e-18	3.55094e-17	30.9238
EBF1	1.80862	1.89034	14.61	1.03035e-35	7.13624e-34	70.3909
CD200	1.80614	2.17611	11.6163	2.06681e-25	6.77947e-24	46.8141
FLNC	1.80599	4.62352	6.70373	1.25402e-10	1.09259e-09	13.167
VAT1L	1.80496	-2.04447	9.13144	1.94343e-17	3.40823e-16	28.6171
TMEM195	1.80408	-3.33992	9.20145	1.18972e-17	2.12276e-16	29.1025
PNMAL2	1.80387	0.258969	10.6084	4.36157e-22	1.09178e-20	39.219
HAS2	1.80374	2.27022	8.72623	3.20687e-16	5.03015e-15	25.8459
ALDH1L2	1.80294	3.42553	9.33895	4.5137e-18	8.30658e-17	30.0613
PMEPA1	1.80139	6.74063	13.032	3.17506e-30	1.51376e-28	57.8245
VIM	1.79988	9.02225	15.712	1.3913e-39	1.21894e-37	79.2545
CDH19	1.79922	-3.07062	7.20507	6.25572e-12	6.44141e-11	16.1093
PLP1	1.79886	-2.02526	7.07571	1.3742e-11	1.34668e-10	15.3363
GSPT2	1.79841	1.34207	9.82275	1.41437e-19	2.92594e-18	33.4894
PDGFD	1.79807	0.996317	11.27	2.94337e-24	8.99284e-23	44.1776
NOVA1	1.79788	-1.35793	7.76898	1.82786e-13	2.18756e-12	19.5853
CADM3	1.79741	0.79442	8.04326	3.09602e-14	3.99192e-13	21.3352
RADIL	1.79718	-0.131437	10.4514	1.40456e-21	3.39963e-20	38.0595
ZNF385B	1.7966	-1.04592	7.11588	1.07734e-11	1.07164e-10	15.5753
INSRR	1.79525	-3.49708	12.0201	9.05849e-27	3.35213e-25	49.9196
BCAT1	1.7944	4.32438	9.83269	1.31613e-19	2.7282e-18	33.5607
SHISA4	1.79439	2.33917	11.6201	2.00707e-25	6.59405e-24	46.8432
IPW	1.79403	1.41965	8.16722	1.3717e-14	1.8404e-13	22.138
TMEM163	1.79351	-0.332229	8.90011	9.70689e-17	1.59456e-15	27.0269
PKHD1	1.79275	-2.93245	6.5566	2.94184e-10	2.44784e-09	12.3317
ELMOD1	1.7926	-2.3929	8.19452	1.14548e-14	1.55007e-13	22.3158
FBLN1	1.79121	7.08238	13.6819	1.78857e-32	9.85687e-31	62.9729
PCDHA6	1.79101	-3.74314	8.75305	2.66927e-16	4.21593e-15	26.0272
GEM	1.7902	3.64547	11.4748	6.1365e-25	1.9657e-23	45.7338
F10	1.79012	-1.07325	10.7143	1.97456e-22	5.04115e-21	40.0049
ADAMTS3	1.78877	-0.243739	9.8419	1.23115e-19	2.56242e-18	33.6268
SEC14L4	1.78856	-2.57927	6.19135	2.30998e-09	1.6841e-08	10.3162
AOC3	1.78811	2.35232	11.6822	1.24334e-25	4.21317e-24	47.3187
PDE10A	1.78744	0.969364	10.3152	3.855e-21	9.03214e-20	37.0586
DNALI1	1.78743	-0.040081	11.1398	7.93806e-24	2.29209e-22	43.1931
MLXIPL	1.78736	-1.71091	6.57278	2.68025e-10	2.24094e-09	12.4229
DLC1	1.78725	3.59552	15.4484	1.17567e-38	9.60258e-37	77.1312
SLC38A3	1.78712	-1.91417	8.14077	1.63284e-14	2.17369e-13	21.9661
WNT5B	1.78489	2.93026	10.2741	5.21998e-21	1.20512e-19	36.7582
FOXS1	1.78438	0.496157	13.5437	5.39651e-32	2.88861e-30	61.875
EPHX4	1.78369	-1.89372	10.9287	3.93192e-23	1.06625e-21	41.6056
KCNB2	1.78262	-3.53905	7.50168	9.95563e-13	1.10924e-11	17.9166
STXBP6	1.7797	-0.950461	6.7807	7.98759e-11	7.12282e-10	13.6092
SEMA5B	1.77846	0.15838	9.44804	2.08199e-18	3.90869e-17	30.827
APOC1	1.77824	3.59542	8.12405	1.82271e-14	2.40925e-13	21.8576
FAM134B	1.77774	2.31747	10.908	4.59563e-23	1.23157e-21	41.4509
EMX2OS	1.7773	-1.27085	8.47841	1.72358e-15	2.53662e-14	24.185
ADAM33	1.7772	0.758752	10.3004	4.29789e-21	9.98991e-20	36.9509
PVALB	1.77647	-3.20322	8.73939	2.93091e-16	4.62204e-15	25.9348
SHROOM4	1.7763	2.19494	12.3307	8.00626e-28	3.21836e-26	52.3294
FGFBP2	1.77469	-1.07941	4.79861	2.69435e-06	1.25396e-05	3.46133
KISS1	1.77389	-3.64486	7.38435	2.07115e-12	2.24422e-11	17.196
EDNRA	1.7736	3.98089	12.9194	7.74553e-30	3.57637e-28	56.9382
MOV10L1	1.7718	-1.65983	9.55485	9.72029e-19	1.86938e-17	31.5809
MYF5	1.77139	-3.80844	7.03592	1.74733e-11	1.69131e-10	15.1004
NRXN3	1.76942	-0.788271	6.6016	2.26955e-10	1.91868e-09	12.5858
IGSF1	1.7687	-1.12835	7.37411	2.20711e-12	2.38147e-11	17.1335
PPM1H	1.76847	1.55315	8.77544	2.28949e-16	3.64699e-15	26.1789
MYH4	1.76796	-3.45955	5.54663	7.14886e-08	4.26167e-07	6.97218
SYT14	1.76754	-2.63201	7.14519	9.01501e-12	9.04633e-11	15.7503
PCDHA3	1.76622	-3.77944	10.0669	2.39226e-20	5.28489e-19	35.2496
EN1	1.76608	1.49827	6.37347	8.35147e-10	6.5026e-09	11.3106
HYDIN	1.76564	-1.68706	8.09561	2.19725e-14	2.87465e-13	21.6733
SPOCD1	1.76539	2.16149	10.0529	2.65069e-20	5.81819e-19	35.148
ZEB2	1.76446	3.8791	13.2142	7.46312e-31	3.73174e-29	59.2637
ENPEP	1.76357	2.45954	14.1323	4.82641e-34	2.96246e-32	66.5651
psiTPTE22	1.76272	-0.392194	6.88351	4.34948e-11	4.0148e-10	14.2053
PELI2	1.76037	2.09187	9.60162	6.95475e-19	1.35661e-17	31.9123
VPS37D	1.75976	-0.462554	9.74113	2.55088e-19	5.12701e-18	32.9053
EFHD1	1.75884	1.18699	12.7574	2.7902e-29	1.22488e-27	55.6645
KLK4	1.75689	-2.09739	7.94117	6.02066e-14	7.55845e-13	20.6796
PTPRR	1.75593	-1.45064	8.81579	1.73548e-16	2.79052e-15	26.4526
SLC26A10	1.75585	-0.948918	10.122	1.5974e-20	3.59083e-19	35.6498
FMO1	1.75554	1.27588	7.83142	1.22395e-13	1.4865e-12	19.9804
CDH8	1.75444	-0.901179	5.79963	1.92004e-08	1.24055e-07	8.25075
RAB3IL1	1.75387	2.7415	14.8642	1.32441e-36	9.66257e-35	72.4315
ZNF415	1.7527	-0.420236	9.20951	1.1242e-17	2.0111e-16	29.1585
TMEM121	1.75224	-0.0803842	13.0109	3.75237e-30	1.77661e-28	57.6584
KLF17	1.75122	-3.87419	11.1724	6.19622e-24	1.8147e-22	43.4389
THSD7A	1.75111	-0.884619	8.63005	6.17831e-16	9.46648e-15	25.1981
MAGEA3	1.75103	-0.249123	2.91172	0.00390588	0.00963824	-3.40741
NUDT11	1.75094	1.79616	7.41334	1.72931e-12	1.88879e-11	17.3734
MAGEA4	1.75	-0.0109326	2.84244	0.00483155	0.0116408	-3.60082
NES	1.74968	5.45358	11.1589	6.86577e-24	1.99653e-22	43.3371
SLC2A14	1.74878	-0.839731	10.3032	4.21036e-21	9.79758e-20	36.9712
DIO2	1.74839	5.13931	9.40405	2.84581e-18	5.30863e-17	30.5177
POM121L9P	1.74821	-2.07975	11.409	1.01708e-24	3.22274e-23	45.2323
CALD1	1.7475	7.53287	18.0492	8.71339e-48	1.32321e-45	98.05
BHLHE22	1.74646	-1.06647	9.31449	5.3657e-18	9.8392e-17	29.8902
PSD	1.74548	0.530919	14.3784	6.66458e-35	4.39327e-33	68.5341
COL15A1	1.7442	5.31333	11.0619	1.43492e-23	4.04639e-22	42.6057
HNMT	1.7434	2.26544	12.7584	2.76866e-29	1.21803e-27	55.6722
TMEM204	1.74246	3.05791	14.8508	1.47595e-36	1.07299e-34	72.3237
FILIP1L	1.74219	4.57452	12.7303	3.45526e-29	1.50395e-27	55.4521
TNNI2	1.74168	1.38072	4.82682	2.36675e-06	1.11286e-05	3.58614
NKX2.5	1.74129	-1.5181	5.01403	9.86665e-07	4.93597e-06	4.42979
NBLA00301	1.73835	-3.43126	9.23697	9.26819e-18	1.67555e-16	29.3495
ERMN	1.73785	-1.38371	10.0129	3.55089e-20	7.69522e-19	34.8583
MFAP3L	1.73732	1.37714	8.5884	8.19714e-16	1.24481e-14	24.9189
SSTR2	1.73718	-0.679397	10.7531	1.47538e-22	3.79759e-21	40.2939
AKAP2	1.7366	3.21229	6.30922	1.19849e-09	9.11699e-09	10.9574
FBN2	1.7354	3.8698	6.10903	3.63416e-09	2.59054e-08	9.87367
MEF2C	1.73524	3.55892	9.61759	6.2026e-19	1.2122e-17	32.0256
KLHL38	1.73425	-3.22087	8.44179	2.20506e-15	3.1925e-14	23.9418
PGM5	1.73425	0.333511	8.46568	1.87777e-15	2.7458e-14	24.1004
C5orf13	1.73423	5.55173	16.104	5.82019e-41	5.57569e-39	82.4126
NKD2	1.73176	2.68928	9.86149	1.0682e-19	2.22779e-18	33.7674
MMP1	1.73128	7.91413	6.1613	2.72675e-09	1.97112e-08	10.1542
L1TD1	1.73127	-2.98091	7.64257	4.09253e-13	4.72415e-12	18.7916
GALNT5	1.73113	2.02331	6.09924	3.83427e-09	2.72183e-08	9.82135
WIF1	1.73073	-3.02066	4.69456	4.3244e-06	1.94418e-05	3.00629
SMOC1	1.73027	1.06172	7.00998	2.04264e-11	1.96141e-10	14.9471
NBEA	1.73003	-0.102832	7.37613	2.17963e-12	2.3543e-11	17.1458
ZNF626	1.7297	-0.13373	9.11409	2.19414e-17	3.82826e-16	28.4971
SCN2B	1.72957	-1.1825	8.38945	3.13216e-15	4.4685e-14	23.5953
CPE	1.72745	4.96223	10.9118	4.46553e-23	1.20142e-21	41.4794
ZNF677	1.72617	-1.69588	10.6158	4.12761e-22	1.03574e-20	39.2737
LASS1	1.72605	-2.17713	8.71017	3.57895e-16	5.59928e-15	25.7375
PTGFR	1.72598	0.0452519	8.24201	8.36486e-15	1.14249e-13	22.6259
SEZ6L	1.7247	-3.65725	8.96745	6.09103e-17	1.02187e-15	27.4875
NGB	1.72444	-2.32676	4.90114	1.67733e-06	8.08914e-06	3.91788
FAT4	1.72395	1.83283	8.668	4.77201e-16	7.39463e-15	25.4532
GABRB3	1.72139	-1.5005	5.16824	4.70941e-07	2.47241e-06	5.14455
NXPH3	1.72092	-0.423421	11.7288	8.67062e-26	2.99758e-24	47.6766
TMEM132E	1.72045	-2.97675	12.8326	1.54014e-29	6.93944e-28	56.2551
BAI2	1.72035	1.92079	11.1531	7.17277e-24	2.0799e-22	43.2937
MLLT11	1.72013	3.26829	9.14331	1.78858e-17	3.14744e-16	28.6992
TGFB1I1	1.72002	4.19189	16.6058	1.00055e-42	1.0853e-40	86.4558
BST1	1.71789	0.424536	13.296	3.89329e-31	1.98056e-29	59.9105
VSIG4	1.71728	2.403	8.17234	1.32614e-14	1.78394e-13	22.1713
ATRNL1	1.71712	-1.85182	6.58386	2.51439e-10	2.1126e-09	12.4854
RERG	1.7169	-0.0335716	8.2357	8.72206e-15	1.19049e-13	22.5847
KCNJ6	1.71591	-3.98787	12.6628	5.88643e-29	2.50889e-27	54.9227
MRO	1.71578	-2.24753	10.5633	6.10582e-22	1.51544e-20	38.8854
LOX	1.71549	5.01034	9.6735	4.15143e-19	8.23099e-18	32.4231
SH3RF3	1.71485	2.91363	13.9359	2.33532e-33	1.36789e-31	64.9972
FAM196B	1.71484	-3.12748	9.62253	5.98679e-19	1.17226e-17	32.0606
GPRC5B	1.71401	3.13282	9.06153	3.16688e-17	5.46041e-16	28.1342
PARK2	1.71312	-1.05265	9.99094	4.16673e-20	9.00128e-19	34.6999
RGS16	1.7127	3.1365	12.3547	6.63358e-28	2.68235e-26	52.5163
SLC41A2	1.712	1.74491	11.7054	1.03912e-25	3.56236e-24	47.4968
ZNF454	1.71186	-2.75159	9.81515	1.49435e-19	3.08516e-18	33.4349
FRMD7	1.71153	-4.15906	11.6468	1.6343e-25	5.43908e-24	47.0472
ZNF93	1.71088	-0.17326	9.16918	1.49206e-17	2.64379e-16	28.8785
FMN2	1.71082	-3.45888	8.07859	2.45669e-14	3.19978e-13	21.5633
EMID1	1.71005	0.826767	8.41855	2.57721e-15	3.71296e-14	23.7878
PCDHGA3	1.70882	-1.89069	9.42118	2.51994e-18	4.71363e-17	30.638
LRRC2	1.70705	-1.63325	6.16075	2.73511e-09	1.97647e-08	10.1512
ZCCHC24	1.7054	3.88551	16.9175	8.03865e-44	9.58142e-42	88.9649
AKT3	1.70539	3.51179	11.5889	2.55278e-25	8.29391e-24	46.6045
TRPC3	1.70517	-2.892	12.2174	1.94412e-27	7.5917e-26	51.4481
PDE1A	1.705	-0.764584	11.1255	8.85247e-24	2.54536e-22	43.0849
DLG4	1.705	2.17089	15.6721	1.92223e-39	1.66981e-37	78.9329
NRXN1	1.70451	-2.70181	6.30335	1.23857e-09	9.39048e-09	10.9252
SHC2	1.70293	2.06369	11.5731	2.88166e-25	9.34762e-24	46.4842
DPYSL5	1.70253	-3.39174	7.33035	2.89455e-12	3.08747e-11	16.8669
FAM171A1	1.70213	2.81979	9.30725	5.64716e-18	1.03461e-16	29.8396
APBB1	1.70193	2.56522	13.1625	1.1257e-30	5.52107e-29	58.8551
C2orf84	1.70163	-3.1375	10.345	3.09198e-21	7.30284e-20	37.2773
C12orf68	1.70162	-0.289113	10.7844	1.16611e-22	3.02614e-21	40.5273
SLC43A1	1.701	1.51938	14.0394	1.01779e-33	6.08331e-32	65.8231
BMPER	1.70022	-1.36254	7.82027	1.31498e-13	1.59141e-12	19.9097
ZNF826	1.69709	-2.40021	11.2277	4.06576e-24	1.22397e-22	43.857
GPR85	1.69679	-0.345345	9.54585	1.03657e-18	1.98792e-17	31.5172
NAALADL2	1.69596	-0.192507	6.69349	1.33129e-10	1.15501e-09	13.1084
ANKRD23	1.69476	1.45876	6.54164	3.20596e-10	2.65021e-09	12.2475
FBLN7	1.69352	1.63843	10.8386	7.75562e-23	2.03844e-21	40.9318
RHOBTB1	1.69332	2.88114	14.4219	4.6955e-35	3.11529e-33	68.8824
IGFBPL1	1.69288	-3.49442	7.3868	2.03979e-12	2.21141e-11	17.211
CHRM4	1.69148	-2.83525	10.803	1.01434e-22	2.64568e-21	40.6656
RTN4RL2	1.69013	-0.451827	9.73893	2.59175e-19	5.20406e-18	32.8896
ZNF660	1.68989	-3.24882	11.6298	1.86222e-25	6.14771e-24	46.9176
SHF	1.68948	1.37614	12.3258	8.31915e-28	3.33759e-26	52.2913
MAMDC2	1.68905	1.15022	7.50497	9.75206e-13	1.08893e-11	17.937
ASAM	1.68882	2.60478	8.10503	2.06542e-14	2.70391e-13	21.7343
LOC134466	1.68813	-1.94169	8.51852	1.31526e-15	1.95392e-14	24.4519
THSD7B	1.68791	-1.8384	5.46903	1.06081e-07	6.14339e-07	6.58895
STAC2	1.68782	-2.38099	8.1615	1.42443e-14	1.90491e-13	22.1008
CPEB1	1.68674	-2.11713	7.17028	7.73742e-12	7.87611e-11	15.9005
LEF1	1.6859	3.10628	11.1916	5.35306e-24	1.57677e-22	43.5841
APLNR	1.68528	3.23604	9.79647	1.71047e-19	3.51365e-18	33.3011
SULT1C4	1.68016	-2.26301	10.4803	1.13295e-21	2.76179e-20	38.2725
ZNF486	1.68009	-1.60372	8.84648	1.40517e-16	2.27546e-15	26.6613
TMEM233	1.67981	-2.69307	9.92061	6.95368e-20	1.47728e-18	34.1926
FHOD3	1.67661	3.60153	10.066	2.40883e-20	5.31005e-19	35.2428
PLA2G2A	1.67656	0.00558808	4.65007	5.28096e-06	2.33783e-05	2.81432
CCDC36	1.67655	-2.54761	11.6424	1.69056e-25	5.60812e-24	47.0136
TNS3	1.67598	5.87968	13.1865	9.30502e-31	4.60778e-29	59.0444
ENPP2	1.67513	3.21874	9.88682	8.88864e-20	1.87475e-18	33.9494
SIGLEC15	1.6735	-3.00704	8.77445	2.30513e-16	3.66906e-15	26.1721
PYGM	1.67278	-0.571066	5.54779	7.10654e-08	4.2389e-07	6.97794
IL17D	1.67098	-1.76474	8.8743	1.16e-16	1.89643e-15	26.8508
POPDC3	1.67041	1.32366	6.0162	6.02685e-09	4.17985e-08	9.38005
STAC3	1.66985	2.21642	6.45039	5.40125e-10	4.33389e-09	11.7369
C8orf34	1.66955	-3.24194	10.3047	4.16469e-21	9.72441e-20	36.9821
GPX8	1.66897	4.51597	16.8346	1.57081e-43	1.84019e-41	88.2982
PI16	1.66879	-1.17615	5.3557	1.87376e-07	1.04309e-06	6.03707
ARHGAP6	1.66783	-0.26642	11.7737	6.12979e-26	2.13719e-24	48.0209
TMEM100	1.66777	-1.98861	8.82584	1.61965e-16	2.60632e-15	26.5209
COX7A1	1.66741	1.6174	10.033	3.06622e-20	6.69441e-19	35.0037
PENK	1.66624	-1.63252	6.13427	3.16411e-09	2.27605e-08	10.0089
SRL	1.66599	0.305778	5.12448	5.81896e-07	3.02088e-06	4.93996
STARD13	1.66383	3.42957	14.3194	1.07152e-34	6.88762e-33	68.0618
TLL1	1.66292	1.43427	6.93666	3.16926e-11	2.97495e-10	14.5159
SMARCD3	1.66234	2.32609	12.6409	6.99254e-29	2.96186e-27	54.7516
GABRD	1.66223	-0.932186	10.2998	4.31698e-21	1.00229e-19	36.9465
TNFSF12.TNFSF13	1.66163	1.44909	6.66037	1.61444e-10	1.38541e-09	12.9194
BMP5	1.66105	-3.94983	8.64194	5.69852e-16	8.76409e-15	25.278
ARMCX1	1.66101	2.51977	11.0005	2.2836e-23	6.34366e-22	42.1447
ABCB4	1.66091	-0.885629	11.3072	2.21609e-24	6.82163e-23	44.4593
EGR2	1.66048	3.12977	8.55949	9.97085e-16	1.49753e-14	24.7254
GNAZ	1.6604	0.208108	8.28909	6.11908e-15	8.49338e-14	22.9344
SNORD116.4	1.66035	-1.71857	5.56942	6.36168e-08	3.82346e-07	7.08551
NUAK1	1.66003	4.42971	11.9939	1.11018e-26	4.08613e-25	49.7176
F2R	1.66	5.34115	14.1231	5.19612e-34	3.1704e-32	66.4917
KIF7	1.65939	2.31512	12.3551	6.61478e-28	2.68003e-26	52.5191
FAM131B	1.65933	-0.186863	12.1467	3.37715e-27	1.2869e-25	50.8996
NTRK3	1.65785	-2.52529	7.51457	9.18145e-13	1.02931e-11	17.9963
LDOC1	1.6566	2.53743	7.26439	4.34777e-12	4.543e-11	16.4669
SYT11	1.65623	3.02376	13.3542	2.44829e-31	1.26111e-29	60.3716
IGFBP4	1.6555	7.98372	14.8138	1.99026e-36	1.43166e-34	72.0264
APLP1	1.65537	0.926517	11.0148	2.04999e-23	5.72574e-22	42.2518
BTBD19	1.65507	-0.787907	11.223	4.21302e-24	1.26089e-22	43.8217
PLCB4	1.65482	0.249526	7.22336	5.59292e-12	5.79093e-11	16.2194
HSPA12B	1.65445	1.77138	14.4656	3.30129e-35	2.20455e-33	69.2328
GPR162	1.65434	-0.000547407	14.4503	3.73351e-35	2.48509e-33	69.1104
PCDH20	1.65278	-2.80256	6.46533	4.9608e-10	4.00084e-09	11.8202
SHOX2	1.6518	1.72495	8.95159	6.79846e-17	1.13405e-15	27.3789
MUSTN1	1.6501	0.784363	5.36396	1.79824e-07	1.00452e-06	6.07695
SNAI1	1.64971	1.90893	14.2585	1.74907e-34	1.10332e-32	67.5745
KCNG1	1.64927	0.724973	6.89948	3.95551e-11	3.67098e-10	14.2985
CLDN14	1.64919	-1.2876	8.91245	8.91362e-17	1.47369e-15	27.1111
GFRA1	1.64831	0.648012	6.75272	9.4144e-11	8.32275e-10	13.448
IGFBP7	1.6475	7.22029	18.55	1.56273e-49	2.56299e-47	102.051
PRDM16	1.64721	-0.358359	8.75443	2.64403e-16	4.17928e-15	26.0366
NTF3	1.64697	-1.34795	6.95261	2.88112e-11	2.71692e-10	14.6095
NPBWR1	1.64663	-1.87577	5.74048	2.62087e-08	1.66218e-07	7.94784
ATP8B2	1.64657	4.28048	11.8727	2.84698e-26	1.00979e-24	48.7824
LARP6	1.6449	3.23098	11.9028	2.25406e-26	8.09291e-25	49.0143
RASL12	1.64392	1.60843	14.5082	2.3424e-35	1.58487e-33	69.574
C1QTNF6	1.64369	5.08238	11.3732	1.33735e-24	4.19864e-23	44.9606
LPPR3	1.64337	-4.04367	9.7112	3.16514e-19	6.31212e-18	32.6917
FXYD1	1.64268	-0.658083	7.99975	4.11309e-14	5.25373e-13	21.0551
PTN	1.64258	2.60283	5.81126	1.80558e-08	1.1714e-07	8.3106
LOC644538	1.64227	-0.104054	12.5549	1.37678e-28	5.78389e-27	54.0785
TRIM63	1.64121	-1.46417	4.39293	1.62859e-05	6.59409e-05	1.73516
C3orf18	1.64074	0.800027	14.0631	8.41802e-34	5.07582e-32	66.0119
SNAP25	1.64029	-1.31272	9.20796	1.13648e-17	2.0313e-16	29.1477
SLC29A4	1.63925	1.53883	8.93223	7.77367e-17	1.2873e-15	27.2464
GLIS2	1.63761	4.47761	13.6796	1.82098e-32	1.00085e-30	62.9551
KIAA1549	1.63672	1.91649	7.83243	1.21602e-13	1.47863e-12	19.9868
FGF13	1.63652	0.334192	6.25685	1.60588e-09	1.19674e-08	10.6714
ZFHX4	1.636	2.03886	6.82142	6.28315e-11	5.67435e-10	13.8445
GRM4	1.63512	-1.56576	6.58691	2.47048e-10	2.07827e-09	12.5027
PODNL1	1.63446	3.03556	12.0499	7.18372e-27	2.6777e-25	50.1499
LPPR1	1.63379	-2.80027	5.2725	2.82919e-07	1.5328e-06	5.6378
GREB1	1.6331	0.428102	11.9949	1.10163e-26	4.06197e-25	49.7253
MITF	1.63294	1.97678	11.2662	3.03163e-24	9.24872e-23	44.1483
FOXL1	1.63262	0.897883	8.03248	3.32211e-14	4.27001e-13	21.2657
TGFB2	1.63244	3.43392	11.2067	4.77162e-24	1.41567e-22	43.6982
DNAH14	1.63232	-0.250301	6.65645	1.65163e-10	1.41378e-09	12.8971
ZNF583	1.63228	-0.686507	9.55135	9.96661e-19	1.91495e-17	31.5561
C10orf10	1.63211	4.8052	11.2233	4.20341e-24	1.25986e-22	43.824
MEIS3P1	1.63148	2.03527	12.0879	5.34021e-27	2.01249e-25	50.4445
STAC	1.63119	-0.0215556	8.31845	5.03288e-15	7.05257e-14	23.1272
CHST10	1.63106	1.93033	8.95289	6.7377e-17	1.12483e-15	27.3878
FABP3	1.63106	1.42427	8.30606	5.46575e-15	7.62268e-14	23.0458
CCKAR	1.63089	-3.59034	6.49832	4.10942e-10	3.34713e-09	12.0045
HTRA1	1.63048	7.07048	12.1995	2.23615e-27	8.71545e-26	51.3091
C7	1.62994	-1.40878	4.83081	2.32365e-06	1.09561e-05	3.60384
SRPX2	1.6297	3.84175	13.186	9.34416e-31	4.61601e-29	59.0402
TUBB2B	1.62968	0.514203	8.32352	4.86543e-15	6.83194e-14	23.1606
SHANK2	1.6292	2.45011	5.66318	3.92213e-08	2.41827e-07	7.55566
CCDC85A	1.62919	-1.57871	9.03147	3.90424e-17	6.67007e-16	27.9273
MPP2	1.62818	0.647096	8.07286	2.55071e-14	3.31803e-13	21.5262
LRP3	1.62817	3.77918	10.5988	4.68466e-22	1.16837e-20	39.1482
SYT1	1.62778	0.670884	5.5138	8.45202e-08	4.96917e-07	6.80954
MEX3A	1.62665	2.41662	9.80678	1.5876e-19	3.2678e-18	33.3749
IGSF21	1.62525	-0.354178	8.93945	7.39486e-17	1.22755e-15	27.2958
CMTM3	1.62401	4.79878	16.2666	1.55903e-41	1.55911e-39	83.7233
ITGA10	1.62303	-0.432084	11.595	2.43481e-25	7.9484e-24	46.6515
GPR88	1.62275	-3.79342	9.01003	4.53215e-17	7.71068e-16	27.7798
CYTL1	1.62269	-0.633089	10.0823	2.13784e-20	4.73815e-19	35.3611
CLDN11	1.62239	-0.07451	8.86713	1.21876e-16	1.98774e-15	26.8019
BACH2	1.62196	1.83432	9.82002	1.44255e-19	2.98121e-18	33.4698
CCDC110	1.62022	-1.87962	9.26306	7.71272e-18	1.39681e-16	29.5312
C4orf26	1.62002	-2.65499	6.34658	9.71761e-10	7.50643e-09	11.1624
RBMS3	1.61963	0.132876	10.4109	1.89746e-21	4.55233e-20	37.7613
SLC35F1	1.6193	-2.79372	10.8187	9.01147e-23	2.35643e-21	40.7829
CLCN4	1.61887	0.898439	8.46643	1.86843e-15	2.7341e-14	24.1053
KLHDC8A	1.61741	-1.35713	7.25415	4.63014e-12	4.8233e-11	16.4051
QPCT	1.61592	2.14433	10.9352	3.74249e-23	1.01892e-21	41.6546
LIMS2	1.61525	2.7873	12.9844	4.62836e-30	2.18129e-28	57.4499
TMSB15B	1.61475	-0.182026	8.06117	2.75367e-14	3.57071e-13	21.4507
ADRA1B	1.61448	-2.22638	8.3046	5.51901e-15	7.69173e-14	23.0362
ZDHHC8P1	1.61423	-1.66156	7.21608	5.84822e-12	6.04306e-11	16.1755
PCDHGA9	1.61416	0.0602753	7.08313	1.31388e-11	1.29375e-10	15.3803
PCDHB6	1.61363	-0.987967	6.34538	9.78325e-10	7.55429e-09	11.1558
LRRN2	1.61258	-0.325588	7.69872	2.8637e-13	3.3644e-12	19.1432
LIMS3	1.61178	-2.46895	10.6493	3.2119e-22	8.11927e-21	39.5224
ARHGAP36	1.61168	-3.83191	7.50896	9.51099e-13	1.06317e-11	17.9616
RSPO2	1.61083	-4.34407	9.54653	1.03158e-18	1.98019e-17	31.522
S100A1	1.61065	1.18609	6.25917	1.58528e-09	1.18267e-08	10.684
LONRF2	1.61013	-1.56542	5.52529	7.97186e-08	4.71663e-07	6.86634
CLEC2L	1.6097	-2.97999	5.23107	3.46729e-07	1.85141e-06	5.44086
ABCA9	1.60925	-0.554775	8.86622	1.22645e-16	1.99864e-15	26.7957
C1orf187	1.60806	-2.59654	9.88173	9.22301e-20	1.93929e-18	33.9128
CCDC74B	1.60797	-0.646002	8.43152	2.36239e-15	3.41547e-14	23.8737
LRRC14B	1.6075	-3.62533	7.86271	1.00041e-13	1.22811e-12	20.1791
ADAMTS9	1.60738	2.56049	11.2171	4.40599e-24	1.31672e-22	43.7773
DNM1	1.60683	3.49554	10.2401	6.70508e-21	1.53931e-19	36.5101
HRH2	1.60588	-0.519545	7.71717	2.54571e-13	3.00113e-12	19.2591
HAS1	1.60556	-0.899927	6.5854	2.49213e-10	2.09562e-09	12.4942
KSR2	1.60505	-1.57986	6.85122	5.26782e-11	4.80754e-10	14.0174
ZDHHC2	1.60456	2.68331	7.32589	2.97554e-12	3.16891e-11	16.8397
MGAT5B	1.60238	-0.628585	7.32981	2.90421e-12	3.09455e-11	16.8636
RUNX2	1.60105	3.67489	13.0998	1.85235e-30	8.95636e-29	58.3601
KCNA7	1.59904	-1.78317	6.501	4.04684e-10	3.30141e-09	12.0195
SLCO5A1	1.59852	-1.05546	8.43312	2.33716e-15	3.38137e-14	23.8843
ABCA8	1.59828	-0.334515	5.92704	9.74664e-09	6.59241e-08	8.9113
TCEAL2	1.59797	-2.3705	7.19407	6.69111e-12	6.87247e-11	16.0432
JAKMIP3	1.59602	-1.76182	6.24966	1.67148e-09	1.24381e-08	10.6322
ALDH1A2	1.59595	-1.71737	6.61202	2.13696e-10	1.81107e-09	12.6447
C9orf110	1.59564	1.45646	9.93713	6.16619e-20	1.31955e-18	34.3116
TNS1	1.59472	5.89136	11.0593	1.46273e-23	4.11916e-22	42.5866
ITGA8	1.59442	-0.825178	7.09648	1.21183e-11	1.19786e-10	15.4598
SYNE1	1.59441	3.87256	10.0346	3.03053e-20	6.62354e-19	35.0153
SDS	1.59022	2.06651	8.70249	3.77177e-16	5.88919e-15	25.6856
SNTB1	1.58966	2.90654	12.929	7.18089e-30	3.32315e-28	57.0134
INS.IGF2	1.58959	-4.11555	9.92566	6.70276e-20	1.4299e-18	34.229
TMEM98	1.58802	3.89938	10.9198	4.20464e-23	1.1357e-21	41.5391
RAMP1	1.58752	2.51967	7.80062	1.49198e-13	1.79818e-12	19.7853
C11orf53	1.58628	-2.2523	6.71312	1.18716e-10	1.03654e-09	13.2207
ARHGAP31	1.58567	3.81222	11.3688	1.38292e-24	4.32844e-23	44.9273
PDK4	1.58503	1.60104	7.00459	2.10989e-11	2.0222e-10	14.9153
PLCE1	1.58501	1.54193	7.74464	2.13598e-13	2.53886e-12	19.4319
RYR2	1.58448	-0.348648	5.66551	3.8749e-08	2.39059e-07	7.56744
ADAMTS15	1.58431	0.849616	5.51302	8.48592e-08	4.98767e-07	6.80565
HAAO	1.58351	0.596596	9.18177	1.36591e-17	2.42867e-16	28.9659
MT1A	1.58208	-3.09053	8.15888	1.44919e-14	1.93549e-13	22.0838
CASQ1	1.58025	-1.66955	4.61808	6.09168e-06	2.66622e-05	2.67721
FLJ42709	1.57905	0.688716	9.97198	4.7845e-20	1.02709e-18	34.5629
ZNF610	1.57871	-1.7635	8.50795	1.41247e-15	2.09379e-14	24.3815
C10orf107	1.57846	-3.91924	10.7453	1.56424e-22	4.01359e-21	40.2359
ITIH3	1.5771	-2.14767	8.13791	1.66387e-14	2.21213e-13	21.9476
DCLK3	1.57417	-0.732242	10.962	3.05773e-23	8.4143e-22	41.8551
ROR1	1.57408	-0.370196	7.17121	7.69335e-12	7.83903e-11	15.9061
TRIL	1.57352	1.25036	8.12511	1.81012e-14	2.39414e-13	21.8645
SLC17A9	1.57348	1.73845	9.05101	3.40754e-17	5.8655e-16	28.0618
LTBP2	1.57279	6.86142	12.2923	1.0815e-27	4.29688e-26	52.0307
PROC	1.57237	0.499419	7.04461	1.65814e-11	1.60726e-10	15.1518
C1QTNF1	1.57213	5.0419	12.7355	3.31736e-29	1.447e-27	55.4926
RHOJ	1.57104	1.61748	13.1119	1.68262e-30	8.19369e-29	58.4556
SEMA5A	1.57027	3.80917	8.41562	2.62836e-15	3.78133e-14	23.7684
REEP2	1.57021	0.245692	9.88409	9.06628e-20	1.90829e-18	33.9298
FZD1	1.56961	5.23503	13.1654	1.09992e-30	5.40757e-29	58.8781
LTBP3	1.5696	5.64305	13.8892	3.39731e-33	1.97864e-31	64.6245
SSTR1	1.56958	-3.72332	8.84666	1.40341e-16	2.27441e-15	26.6625
AXL	1.56859	5.28745	11.3151	2.08549e-24	6.43896e-23	44.5196
KIT	1.56779	1.95412	7.77362	1.77424e-13	2.12464e-12	19.6147
TIAM2	1.56768	1.35619	10.9239	4.07571e-23	1.10232e-21	41.57
SMO	1.56735	4.10403	9.34296	4.38743e-18	8.08873e-17	30.0893
FGD5	1.56695	3.23412	12.646	6.72056e-29	2.85255e-27	54.791
CCDC46	1.56692	1.27607	11.4468	7.61056e-25	2.42274e-23	45.5201
EGF	1.56663	-0.380985	6.20201	2.17769e-09	1.59446e-08	10.3738
ZNF667	1.56661	-1.3297	7.07135	1.41091e-11	1.37738e-10	15.3104
FGF2	1.56574	1.36235	7.85801	1.03122e-13	1.26442e-12	20.1492
SORCS2	1.56563	3.35869	7.25711	4.54667e-12	4.74117e-11	16.4229
SYDE1	1.56486	3.50002	15.5217	6.49825e-39	5.45986e-37	77.7211
DIXDC1	1.56383	2.84204	12.2255	1.82439e-27	7.16512e-26	51.5113
KCNK3	1.56354	-2.21834	8.21013	1.0331e-14	1.40077e-13	22.4176
RAB6B	1.56315	2.20206	7.8395	1.16185e-13	1.41443e-12	20.0317
LRRC39	1.56315	-1.45301	6.65978	1.62001e-10	1.38846e-09	12.9161
RNF175	1.56219	-1.10388	8.91002	9.06473e-17	1.49747e-15	27.0945
SYTL2	1.56188	2.50596	10.9592	3.12245e-23	8.55794e-22	41.8343
PVRL3	1.56178	0.626205	6.89565	4.04675e-11	3.75226e-10	14.2761
TMSB15A	1.56099	-1.48642	6.026	5.71501e-09	3.97299e-08	9.43187
STON1.GTF2A1L	1.56043	-3.6369	6.10642	3.6865e-09	2.6255e-08	9.85971
HDX	1.5601	-1.18044	9.57356	8.50232e-19	1.64595e-17	31.7134
PHLDB1	1.55931	5.41644	14.9951	4.59879e-37	3.47896e-35	73.4837
TSPYL3	1.55921	-1.7483	7.66003	3.66298e-13	4.25949e-12	18.9008
CGB	1.55891	-1.99133	5.71444	3.00341e-08	1.88296e-07	7.81527
PHKG1	1.55875	-2.05459	6.91423	3.62303e-11	3.37463e-10	14.3846
LEPRE1	1.55841	5.37722	17.6222	2.71305e-46	3.75813e-44	94.6284
POU6F2	1.55839	-2.88884	4.98213	1.14733e-06	5.68699e-06	4.28417
TTC25	1.55557	-1.97317	9.86974	1.00616e-19	2.10697e-18	33.8266
WDR72	1.55536	3.36865	3.90928	0.000118122	0.000407476	-0.149684
KLHL30	1.5547	-0.43417	5.89693	1.14509e-08	7.65669e-08	8.75424
HTR2C	1.55425	-2.40399	4.4679	1.1788e-05	4.89002e-05	2.04438
CALN1	1.55226	-3.17684	5.95644	8.32267e-09	5.67042e-08	9.06527
PAPPA2	1.55207	-3.2667	6.4834	4.47502e-10	3.62762e-09	11.921
ATP6V0D2	1.55135	-0.516557	8.0507	2.94903e-14	3.81439e-13	21.3832
CACNG4	1.55126	0.215055	4.9499	1.33526e-06	6.53947e-06	4.13781
CCDC74A	1.55016	0.693012	8.02751	3.43154e-14	4.40514e-13	21.2337
MYLK2	1.54956	-0.895325	6.95508	2.83888e-11	2.68203e-10	14.624
SLC2A3	1.54898	4.69054	10.779	1.21446e-22	3.14365e-21	40.487
PCDHA4	1.5487	-2.70701	5.76919	2.25406e-08	1.43868e-07	8.0946
PRRG3	1.54813	-3.91821	7.31129	3.25638e-12	3.45008e-11	16.7511
CRYBB1	1.54733	-2.92042	10.5449	7.00325e-22	1.73189e-20	38.7495
PDE1C	1.54708	-2.48828	8.66577	4.84506e-16	7.50215e-15	25.4382
TSHZ3	1.54608	3.65508	11.1676	6.42282e-24	1.87303e-22	43.4033
STON1	1.54509	3.39189	11.0426	1.66005e-23	4.66839e-22	42.4611
SELM	1.54406	4.71342	12.4327	3.5989e-28	1.49354e-26	53.1238
CCL11	1.54396	0.406746	6.52394	3.54881e-10	2.9136e-09	12.148
SPEF2	1.5436	-0.500625	8.03897	3.18401e-14	4.1028e-13	21.3076
WSCD2	1.5436	-1.64392	4.74547	3.43412e-06	1.5729e-05	3.22791
CD163	1.54297	4.14763	7.10667	1.13924e-11	1.13196e-10	15.5204
MAGEA10	1.54148	-3.81397	4.17995	3.98501e-05	0.00015004	0.881487
TLR4	1.54082	2.55466	9.34729	4.25485e-18	7.85137e-17	30.1197
SEZ6L2	1.54071	3.91361	7.74372	2.14866e-13	2.55212e-12	19.4261
C15orf59	1.54019	0.112145	7.37009	2.26281e-12	2.43645e-11	17.109
RANBP3L	1.53944	-3.99697	7.46353	1.26425e-12	1.39872e-11	17.6816
FOLR2	1.53727	2.13183	8.32673	4.76242e-15	6.69187e-14	23.1817
PAPPA	1.53636	3.36125	8.68183	4.34257e-16	6.74958e-15	25.5464
ZNF334	1.53584	-1.03947	6.69595	1.31233e-10	1.14e-09	13.1225
LIPC	1.53552	-1.61382	6.98444	2.38119e-11	2.26843e-10	14.7965
CAMK2B	1.53542	-0.473019	6.08286	4.19353e-09	2.97068e-08	9.73393
LINGO1	1.53519	1.02842	10.9488	3.37731e-23	9.21947e-22	41.7565
COL4A3	1.53512	-1.44824	6.07394	4.40268e-09	3.10489e-08	9.68643
MUSK	1.53492	-3.43924	6.52394	3.54873e-10	2.9136e-09	12.1481
MS4A4A	1.53276	2.10639	8.40069	2.90515e-15	4.15621e-14	23.6696
RARRES1	1.53258	2.42367	5.7328	2.72842e-08	1.72534e-07	7.90871
PAMR1	1.53171	2.01161	8.5913	8.0376e-16	1.22149e-14	24.9383
SYN1	1.53152	-0.191226	8.68271	4.31657e-16	6.72397e-15	25.5523
TLL2	1.53075	-0.367335	7.42968	1.56196e-12	1.71607e-11	17.4735
ADCY5	1.53061	-0.899947	5.60128	5.40121e-08	3.26734e-07	7.24456
ZNF167	1.52987	-0.299329	10.603	4.54114e-22	1.13396e-20	39.179
TCF4	1.52886	5.60979	13.7873	7.69219e-33	4.34429e-31	63.8119
VTCN1	1.52761	-0.0820624	3.97218	9.22313e-05	0.00032405	0.0845293
PIPOX	1.52744	0.189464	7.46486	1.25382e-12	1.38794e-11	17.6897
CT45A1	1.52499	-3.66013	3.86167	0.000142152	0.000481456	-0.324724
RGAG4	1.52308	0.793426	8.94064	7.33408e-17	1.21844e-15	27.304
COL18A1	1.52277	7.76459	15.6123	3.11973e-39	2.6649e-37	78.4511
ALDH1B1	1.52191	4.37106	11.1302	8.53929e-24	2.46222e-22	43.1207
TRIM61	1.52146	-3.54847	10.2055	8.65261e-21	1.97097e-19	36.2574
PTPN5	1.5209	-2.63175	7.91406	7.17771e-14	8.9562e-13	20.5063
FAM196A	1.52007	-2.65154	9.83533	1.2912e-19	2.68196e-18	33.5796
TSPAN7	1.52004	3.70829	6.41015	6.78717e-10	5.35581e-09	11.5135
BPI	1.51955	-3.97437	9.9033	7.88574e-20	1.6701e-18	34.068
PGM2L1	1.5191	3.64352	10.9032	4.76689e-23	1.27247e-21	41.4146
AMOT	1.519	1.96965	5.689	3.42944e-08	2.13439e-07	7.68622
ZNF542	1.51782	1.2493	8.78074	2.20781e-16	3.52236e-15	26.2148
ASB10	1.51638	-4.09595	6.29774	1.27806e-09	9.66848e-09	10.8945
CYP46A1	1.51612	-1.95562	10.0703	2.3339e-20	5.16152e-19	35.2741
HTR1B	1.51567	-3.67539	9.6646	4.42572e-19	8.75788e-18	32.3598
SERPINA11	1.51503	-3.30128	6.52865	3.45427e-10	2.83945e-09	12.1745
PRR16	1.5141	0.51573	9.75368	2.33013e-19	4.69715e-18	32.995
MYADML2	1.51358	-2.70229	5.29896	2.48308e-07	1.3564e-06	5.76421
RASA3	1.51233	4.03305	12.1708	2.797e-27	1.0718e-25	51.0868
ZNF85	1.51104	0.320664	9.46529	1.8415e-18	3.46672e-17	30.9484
TNIK	1.51075	1.85488	7.7128	2.61776e-13	3.08429e-12	19.2316
ZFP82	1.51064	-0.368945	9.22265	1.025e-17	1.84167e-16	29.2499
GYPC	1.50986	2.83536	11.1876	5.51566e-24	1.62233e-22	43.5544
TIMP1	1.50981	7.09218	12.1909	2.39086e-27	9.28313e-26	51.2427
KRT77	1.50801	-2.17016	4.84266	2.19998e-06	1.04209e-05	3.65651
BEND6	1.5062	1.30164	9.88015	9.32979e-20	1.95973e-18	33.9014
PCBP3	1.50552	0.0860496	8.60683	7.23384e-16	1.10425e-14	25.0423
PLXNA4	1.50542	0.408669	7.5587	6.95561e-13	7.86525e-12	18.2695
ATP8A2	1.50462	-1.82682	7.79954	1.50238e-13	1.80965e-12	19.7785
STRA6	1.50437	2.75481	6.47673	4.64864e-10	3.75944e-09	11.8838
LDB2	1.50424	2.12315	13.4666	9.9902e-32	5.29222e-30	61.2627
RASL11B	1.50272	1.04604	7.67424	3.34674e-13	3.90726e-12	18.9897
SEMA3E	1.50226	-3.34374	6.11301	3.55575e-09	2.53641e-08	9.89496
GLI2	1.5018	2.35169	5.97357	7.58905e-09	5.20171e-08	9.15525
PADI2	1.50106	2.6718	6.60028	2.28697e-10	1.93023e-09	12.5783
LAMC3	1.50085	1.95583	8.48456	1.65365e-15	2.43896e-14	24.2259
RNASE2	1.50075	-1.58081	8.88851	1.05166e-16	1.72481e-15	26.9477
ATP6V1G2	1.50069	-2.22481	10.2168	7.96308e-21	1.81794e-19	36.3397
EMID2	1.50055	-1.57888	7.34503	2.64327e-12	2.83567e-11	16.9562
CLEC18B	1.50049	-2.23848	7.79847	1.51272e-13	1.82104e-12	19.7717
COL11A2	1.50016	-0.885544	9.53466	1.12289e-18	2.14542e-17	31.4381
PCDH12	1.4999	2.76364	13.6101	3.17446e-32	1.72625e-30	62.4025
CGB5	1.49762	-2.26623	5.86195	1.37993e-08	9.10525e-08	8.57246
MSX2	1.49725	1.64924	7.93072	6.44304e-14	8.06895e-13	20.6127
SEPT4	1.49489	2.11801	14.1217	5.25534e-34	3.19703e-32	66.4804
KIAA1210	1.49479	-4.44703	13.0167	3.58279e-30	1.70025e-28	57.7044
LHFP	1.49445	4.16991	14.3729	6.96351e-35	4.5756e-33	68.4904
ACHE	1.49316	0.846078	6.95287	2.87664e-11	2.71395e-10	14.611
SOD3	1.49298	2.77622	10.1786	1.05451e-20	2.39142e-19	36.0613
LAYN	1.49271	3.23812	9.39414	3.05318e-18	5.68512e-17	30.4481
HEY2	1.49249	1.61712	11.5936	2.46227e-25	8.02527e-24	46.6403
SMAD9	1.49223	-1.16484	7.29533	3.59334e-12	3.79141e-11	16.6543
SHC3	1.49026	-1.03973	8.59951	7.60247e-16	1.15794e-14	24.9932
HSD17B14	1.48858	0.919763	10.4385	1.54561e-21	3.72783e-20	37.9646
SPARCL1	1.48842	5.7972	10.6944	2.2921e-22	5.82285e-21	39.857
SMARCA1	1.48751	4.37066	9.52442	1.20808e-18	2.30175e-17	31.3657
EPS8	1.48706	3.6891	8.22359	9.45102e-15	1.28656e-13	22.5055
TMEM132B	1.48699	-0.393304	8.11433	1.94302e-14	2.55673e-13	21.7946
RHBDL3	1.4867	-0.325089	6.2711	1.48326e-09	1.11264e-08	10.749
TRIM67	1.48658	-3.35309	10.7617	1.38284e-22	3.566e-21	40.3582
C6orf225	1.4861	1.12616	11.2309	3.96834e-24	1.19639e-22	43.8811
PHACTR3	1.48439	-1.70914	6.06494	4.62416e-09	3.25549e-08	9.63853
SLCO1A2	1.48413	-1.2208	3.9231	0.000111901	0.000387447	-0.0984933
KIAA1383	1.48348	-0.43608	7.8322	1.21779e-13	1.4799e-12	19.9854
TSPAN11	1.48273	3.13713	9.16751	1.50959e-17	2.67255e-16	28.8669
PEBP4	1.48222	-3.73485	7.05364	1.5702e-11	1.5249e-10	15.2053
GDF10	1.48068	-2.13078	6.30413	1.23315e-09	9.35632e-09	10.9295
PTGIR	1.48012	0.711298	12.2224	1.86956e-27	7.31449e-26	51.487
STK33	1.4798	-2.26116	6.12315	3.3634e-09	2.40674e-08	9.94926
NELL1	1.47917	-2.69779	5.01631	9.76025e-07	4.8899e-06	4.44026
PDE5A	1.47862	2.62567	10.0389	2.93574e-20	6.42323e-19	35.0468
HUNK	1.47858	1.14103	7.34563	2.63345e-12	2.82661e-11	16.9598
ZNF578	1.47841	-1.82561	10.8997	4.89207e-23	1.3025e-21	41.3889
LOC440905	1.47831	-2.22012	4.02117	7.59057e-05	0.000271436	0.269192
TMEM8C	1.47831	-4.03194	6.33805	1.01946e-09	7.85737e-09	11.1156
SARM1	1.47812	2.12937	8.72866	3.15414e-16	4.95503e-15	25.8623
DPEP1	1.47804	-1.93089	6.30882	1.20117e-09	9.13399e-09	10.9552
PAR.SN	1.47794	-0.628115	7.2035	6.31637e-12	6.49734e-11	16.0999
SUSD2	1.4779	2.37417	9.41687	2.59825e-18	4.85567e-17	30.6077
B4GALNT1	1.47714	2.39148	7.02113	1.9101e-11	1.83931e-10	15.0129
DACH1	1.47622	-0.862885	7.628	4.48855e-13	5.15806e-12	18.7007
STMN2	1.47574	-3.31906	6.50382	3.98212e-10	3.24989e-09	12.0353
KCNQ3	1.47515	-2.78364	8.65773	5.11763e-16	7.90629e-15	25.3842
PABPC4L	1.47499	-0.179342	6.74508	9.84624e-11	8.68205e-10	13.4041
A2M	1.47415	7.29972	11.692	1.15234e-25	3.92427e-24	47.3941
GJA5	1.47398	1.72504	8.35279	4.0023e-15	5.67435e-14	23.3533
ZNF582	1.47343	-1.77718	9.66015	4.56979e-19	9.02555e-18	32.328
CDH4	1.47317	-1.92296	5.13744	5.46636e-07	2.8501e-06	5.0004
FRY	1.47317	2.08286	8.52625	1.24833e-15	1.86395e-14	24.5035
ZSCAN18	1.47215	2.57827	7.9488	5.72971e-14	7.20201e-13	20.7284
CYR61	1.47212	6.21194	11.3734	1.33519e-24	4.19826e-23	44.9622
LIMCH1	1.47178	3.8408	7.37829	2.15058e-12	2.32415e-11	17.159
MRC1	1.47126	3.11579	7.40687	1.80048e-12	1.9613e-11	17.3338
TNC	1.47096	9.14603	7.28409	3.85129e-12	4.05314e-11	16.5861
PCDHB18	1.47003	-2.26649	10.1173	1.65386e-20	3.71367e-19	35.6154
ADAMDEC1	1.46973	1.59272	5.17133	4.6393e-07	2.43872e-06	5.15906
ZC4H2	1.46877	0.635932	8.29587	5.84939e-15	8.13006e-14	22.9789
HOXB5	1.46863	-1.62247	6.8271	6.07565e-11	5.50381e-10	13.8775
IRX6	1.46859	-1.25016	4.44679	1.29167e-05	5.32592e-05	1.95686
GTSF1	1.46791	-0.781466	4.24288	3.07035e-05	0.000117919	1.12986
CYBRD1	1.46754	5.68028	10.284	4.85172e-21	1.12137e-19	36.8307
ISM1	1.46706	1.46425	8.56857	9.3764e-16	1.41342e-14	24.7861
ANPEP	1.46614	4.34868	11.6272	1.90077e-25	6.25486e-24	46.8973
IGFL2	1.46577	1.61794	4.70983	4.03628e-06	1.82626e-05	3.07256
MTUS2	1.46565	-1.9283	8.69335	4.0144e-16	6.26325e-15	25.624
ZNF471	1.4639	-0.883332	6.19767	2.23056e-09	1.63084e-08	10.3503
MYADM	1.46359	6.44241	9.92716	6.63041e-20	1.41594e-18	34.2397
FSTL5	1.46223	-3.7173	4.76604	3.12713e-06	1.44041e-05	3.31799
AMPD1	1.46215	-2.03086	4.68667	4.48094e-06	2.00971e-05	2.97212
C20orf166	1.46195	-3.95262	5.53175	7.71349e-08	4.57432e-07	6.89834
ARMC9	1.46141	2.53033	14.9509	6.57286e-37	4.88225e-35	73.1284
LRRC55	1.46017	-1.13056	7.40054	1.87278e-12	2.03897e-11	17.295
CACNB1	1.45992	2.54462	8.90961	9.09002e-17	1.50044e-15	27.0918
PDGFC	1.45973	4.24179	10.0093	3.64458e-20	7.88991e-19	34.8325
ITIH4	1.45968	0.832928	5.96791	7.82385e-09	5.35191e-08	9.12554
SORBS1	1.45942	2.53489	8.5439	1.10795e-15	1.66039e-14	24.6213
NAT8L	1.45899	-1.79633	6.92106	3.47855e-11	3.25337e-10	14.4246
PLCB1	1.45898	2.67855	8.59782	7.69014e-16	1.17042e-14	24.9819
LXN	1.45861	2.19225	9.32443	5.00183e-18	9.1884e-17	29.9597
RELN	1.4586	-0.798587	5.86092	1.38749e-08	9.15142e-08	8.56714
LRRN4CL	1.45844	-0.104122	8.8438	1.43129e-16	2.31411e-15	26.6431
WIPF1	1.45808	5.15619	10.8784	5.7468e-23	1.52413e-21	41.2291
RIMS2	1.45689	0.332914	5.28466	2.66466e-07	1.44941e-06	5.69583
RAB42	1.45508	-0.328398	8.52906	1.22485e-15	1.83023e-14	24.5222
MICAL2	1.45446	5.92234	10.974	2.79176e-23	7.72386e-22	41.9454
GPIHBP1	1.45392	-1.68679	7.38886	2.01394e-12	2.1857e-11	17.2236
RGN	1.45322	-2.25683	9.37116	3.59334e-18	6.66067e-17	30.2869
CLIC6	1.45297	1.5772	5.72034	2.91215e-08	1.8291e-07	7.84529
PDE7B	1.45294	0.989836	11.6646	1.42426e-25	4.79456e-24	47.1838
C2orf40	1.45168	-3.0947	6.05837	4.7926e-09	3.36483e-08	9.60362
FLJ42875	1.45162	-3.39399	9.74156	2.54305e-19	5.1163e-18	32.9084
NACAD	1.45027	1.34326	8.77224	2.34031e-16	3.72192e-15	26.1572
ANKRD53	1.45002	-2.11741	9.9212	6.92392e-20	1.47248e-18	34.1968
KCND1	1.44987	0.654508	10.3043	4.17716e-21	9.74243e-20	36.9791
GPAT2	1.44878	0.127667	5.79625	1.95454e-08	1.26245e-07	8.23341
ARNT2	1.44786	2.36132	6.95024	2.92238e-11	2.75203e-10	14.5955
MAGEC2	1.44749	-3.53127	3.58692	0.000399567	0.00123889	-1.2973
TFPI	1.44719	3.34698	11.2103	4.64271e-24	1.38007e-22	43.7254
LAMB2	1.44708	6.60863	16.0949	6.26197e-41	5.97101e-39	82.3398
LOC441666	1.44703	-2.21905	6.32161	1.11807e-09	8.55917e-09	11.0253
TG	1.44692	-0.33649	6.64083	1.80842e-10	1.54413e-09	12.8083
DBC1	1.44681	-2.19454	6.28284	1.38916e-09	1.04587e-08	10.8131
COL4A1	1.44675	8.34823	12.3406	7.411e-28	2.98493e-26	52.4062
SP7	1.44652	-4.3415	9.86826	1.01699e-19	2.12749e-18	33.816
PREX2	1.44493	-0.813672	6.89148	4.14831e-11	3.83602e-10	14.2518
TMEM150C	1.44285	0.67049	6.61303	2.12448e-10	1.80124e-09	12.6505
RDH8	1.4425	-4.06131	9.88	9.33948e-20	1.95976e-18	33.9004
C11orf87	1.44138	-2.37447	4.6637	4.96824e-06	2.21181e-05	2.87295
APOC2	1.44	0.843705	6.75508	9.28506e-11	8.22259e-10	13.4616
ZNF737	1.43906	0.150495	7.50385	9.82052e-13	1.09597e-11	17.9301
STAB2	1.43882	-2.88745	5.89807	1.13814e-08	7.62017e-08	8.76017
GLI1	1.43856	0.591817	6.53504	3.32989e-10	2.74492e-09	12.2104
GALNTL1	1.43832	-1.09023	6.69243	1.33952e-10	1.16166e-09	13.1024
OLFM2	1.4378	4.41495	9.54388	1.05129e-18	2.01236e-17	31.5033
PCDHA7	1.43779	-3.48707	8.18351	1.23184e-14	1.66254e-13	22.2441
C8orf84	1.43773	0.121622	6.79184	7.48053e-11	6.68519e-10	13.6735
FHL1	1.43763	4.86946	6.04688	5.10216e-09	3.56751e-08	9.54254
RAI14	1.43754	5.91536	11.8054	4.79696e-26	1.68107e-24	48.2643
PCDHB2	1.43619	1.54988	6.84833	5.35888e-11	4.88712e-10	14.0006
LPPR4	1.43547	1.22468	9.75818	2.25568e-19	4.55604e-18	33.0271
PCDHB3	1.43506	-0.574562	7.81787	1.33546e-13	1.61429e-12	19.8945
TMOD4	1.43395	-1.92036	4.30693	2.34722e-05	9.21494e-05	1.38601
MPPED1	1.4329	-3.15405	4.27974	2.63165e-05	0.000102445	1.27688
GTF2A1L	1.43192	-2.8912	6.57658	2.62216e-10	2.19506e-09	12.4443
BVES	1.43173	2.05581	7.40732	1.79539e-12	1.95679e-11	17.3365
THBS1	1.43129	7.60182	7.87237	9.39915e-14	1.15731e-12	20.2406
ATP1B2	1.43106	-0.820257	8.07477	2.51888e-14	3.27871e-13	21.5386
ITGA9	1.43078	1.02645	8.32014	4.97656e-15	6.97842e-14	23.1383
TBXA2R	1.42992	0.348635	13.5046	7.3741e-32	3.92666e-30	61.5646
MAP3K12	1.42991	1.83718	13.2516	5.54274e-31	2.80572e-29	59.5594
NPY6R	1.4296	-3.47836	5.42898	1.29832e-07	7.42037e-07	6.39288
MAGEA11	1.42928	-1.90319	2.97995	0.00315547	0.00795586	-3.21267
ROPN1	1.42844	-3.42248	6.98531	2.3688e-11	2.25873e-10	14.8017
FBXO17	1.42839	2.82753	9.13269	1.92653e-17	3.38149e-16	28.6257
AADAT	1.42835	0.446874	6.74897	9.62407e-11	8.50077e-10	13.4264
SERPINH1	1.42795	8.20069	13.0653	2.43638e-30	1.17249e-28	58.0877
H2BFXP	1.42732	-3.3109	7.82099	1.30887e-13	1.58495e-12	19.9143
MYLK	1.42626	5.64848	9.04578	3.53415e-17	6.05799e-16	28.0257
PKIG	1.42575	4.0665	14.3234	1.03769e-34	6.73203e-33	68.0937
CCDC102B	1.42572	0.821073	11.6873	1.19506e-25	4.05627e-24	47.358
EEF1A2	1.42562	2.62934	4.27723	2.65947e-05	0.000103418	1.26685
ITGA5	1.42556	7.34569	10.1786	1.05433e-20	2.39142e-19	36.0615
CTTNBP2	1.42516	0.11779	5.25562	3.07405e-07	1.65627e-06	5.55741
C13orf18	1.42507	1.10821	9.22065	1.03954e-17	1.86453e-16	29.2359
SLC1A2	1.42464	-1.41873	6.47507	4.69294e-10	3.79078e-09	11.8745
DDAH1	1.42435	2.66081	9.16594	1.52632e-17	2.69984e-16	28.856
ZFP28	1.42428	0.330163	6.80372	6.97476e-11	6.26597e-10	13.7421
LRRC10B	1.42359	-1.94008	8.28246	6.3949e-15	8.85823e-14	22.8909
ADAMTSL2	1.42311	2.26551	13.4612	1.04265e-31	5.49495e-30	61.2202
TRPA1	1.42245	-1.12127	6.07633	4.34556e-09	3.07096e-08	9.69917
SLC16A10	1.42047	0.407446	8.44751	2.12186e-15	3.08731e-14	23.9797
FHL5	1.42004	-1.72214	7.77902	1.7139e-13	2.05598e-12	19.6487
TRPC4	1.41979	-1.40163	10.2948	4.48077e-21	1.03914e-19	36.9096
ZC3H12B	1.41962	-1.48875	9.05373	3.34359e-17	5.76024e-16	28.0805
TBX2	1.41958	2.80979	11.2313	3.95426e-24	1.19391e-22	43.8846
SCN2A	1.41931	-1.68985	4.3589	1.88331e-05	7.55277e-05	1.59628
ARHGEF17	1.41908	4.65799	13.602	3.3883e-32	1.83766e-30	62.3377
FIGNL2	1.41842	-1.37928	9.58646	7.75267e-19	1.50652e-17	31.8048
LGALS1	1.4183	8.12647	10.083	2.12657e-20	4.71827e-19	35.3663
CLEC18C	1.41689	-3.79566	8.44459	2.16398e-15	3.14636e-14	23.9603
C4orf39	1.41654	-3.44604	8.11725	1.90611e-14	2.51461e-13	21.8135
ZCCHC18	1.4164	-2.3415	8.90167	9.60271e-17	1.57998e-15	27.0375
GPR176	1.41633	2.50123	7.01304	2.0053e-11	1.92737e-10	14.9652
MCHR1	1.41541	-1.79396	8.05948	2.78422e-14	3.60349e-13	21.4399
CECR2	1.41499	0.00503173	5.19022	4.23242e-07	2.23573e-06	5.24787
TOX2	1.41472	2.72084	8.12998	1.75307e-14	2.3247e-13	21.896
LOC440173	1.41463	0.559275	3.59931	0.000381868	0.00118796	-1.25483
SLC5A12	1.41463	-1.03168	4.65529	5.15895e-06	2.28827e-05	2.83677
KCNJ5	1.41441	-0.0663497	6.39418	7.42946e-10	5.82453e-09	11.425
PAK3	1.41422	-3.3312	7.15084	8.71036e-12	8.78362e-11	15.7841
PLCL1	1.41288	1.08348	10.1863	9.96298e-21	2.26442e-19	36.1176
TTC28	1.41283	3.19149	8.52274	1.27825e-15	1.90308e-14	24.4801
ENPP5	1.4126	-0.653252	4.42108	1.44321e-05	5.89975e-05	1.85072
BCL8	1.41212	-2.92429	5.63433	4.55436e-08	2.78796e-07	7.41034
EBF4	1.41193	2.52321	9.77189	2.04298e-19	4.15507e-18	33.1252
C1orf95	1.41182	-2.85073	7.56698	6.60192e-13	7.49423e-12	18.3209
RCVRN	1.41119	-4.2179	10.8719	6.03577e-23	1.59773e-21	41.1805
PALM2.AKAP2	1.41105	4.5172	10.9594	3.11639e-23	8.55277e-22	41.8362
OXER1	1.41004	-1.05858	7.56462	6.70091e-13	7.594e-12	18.3062
NR2F1	1.40983	1.083	7.52021	8.86198e-13	9.94414e-12	18.0311
HOXB8	1.40963	-3.04638	5.60203	5.38028e-08	3.25564e-07	7.24834
ST3GAL2	1.4093	4.11047	14.9599	6.11342e-37	4.5575e-35	73.2005
BOC	1.40921	3.43918	10.2929	4.54366e-21	1.05254e-19	36.8957
RNASE4	1.40784	2.77954	12.3617	6.28271e-28	2.55408e-26	52.5703
FOXF1	1.40701	1.18281	9.12238	2.07068e-17	3.6252e-16	28.5544
SLC7A2	1.40696	2.48362	5.56158	6.62238e-08	3.96743e-07	7.04649
PTCHD2	1.4069	-1.80309	5.41722	1.3774e-07	7.82868e-07	6.33552
PRRX2	1.40573	3.36565	9.96074	5.1928e-20	1.11357e-18	34.4818
LRP1B	1.40552	-2.52462	5.17029	4.66265e-07	2.44911e-06	5.15421
XKR5	1.40538	-3.14485	6.4435	5.61702e-10	4.49121e-09	11.6986
C12orf59	1.40459	-1.02833	6.01354	6.11426e-09	4.23904e-08	9.366
ITGA4	1.40437	3.05881	8.02075	3.58653e-14	4.59546e-13	21.1902
DCAF12L2	1.4043	-4.23316	7.9233	6.76044e-14	8.45096e-13	20.5653
SNRPN	1.40429	4.50317	9.08947	2.60599e-17	4.51991e-16	28.327
PCDHGA2	1.40428	-1.09052	6.97053	2.58813e-11	2.45759e-10	14.7147
C20orf200	1.40396	-3.78988	7.1771	7.42184e-12	7.58122e-11	15.9414
CTSF	1.40365	4.16202	10.4491	1.42888e-21	3.45441e-20	38.0425
CT45A5	1.40323	-3.69311	3.60859	0.000369099	0.00115103	-1.22294
PAK7	1.40285	-3.48002	4.68469	4.52108e-06	2.02638e-05	2.96356
NKAIN2	1.40258	-1.31762	4.89452	1.72987e-06	8.32492e-06	3.88814
LOC100134259	1.4024	-2.02926	10.2335	7.04296e-21	1.61507e-19	36.4613
PRAF2	1.40175	3.89559	14.1837	3.19273e-34	1.97747e-32	66.976
VWDE	1.4003	-2.73843	4.43129	1.38108e-05	5.66383e-05	1.89282
LCN1	1.39994	-3.8187	6.45078	5.38919e-10	4.32591e-09	11.7391
C14orf132	1.39938	3.10597	8.30845	5.37943e-15	7.51251e-14	23.0615
DMGDH	1.3993	-2.84471	8.47029	1.82045e-15	2.6696e-14	24.131
CADPS2	1.39896	2.83936	8.12374	1.82648e-14	2.41267e-13	21.8556
TMEFF1	1.39845	1.74359	13.2037	8.11217e-31	4.03659e-29	59.1808
MEGF6	1.39828	4.80122	9.79907	1.67866e-19	3.45177e-18	33.3197
FNDC4	1.39816	1.84966	10.1429	1.3707e-20	3.09139e-19	35.8015
PAX3	1.39809	-2.27614	4.80661	2.59726e-06	1.21125e-05	3.49666
CCDC152	1.39795	0.724532	6.70045	1.27833e-10	1.11283e-09	13.1482
SULT4A1	1.39712	-2.50605	4.52683	9.11639e-06	3.85113e-05	2.29055
C6orf97	1.39675	-0.52139	9.33203	4.74002e-18	8.71527e-17	30.0129
NAP1L2	1.39663	0.546962	5.25173	3.13337e-07	1.68646e-06	5.5389
SFRS13B	1.39659	-1.22108	6.53221	3.38439e-10	2.78424e-09	12.1945
SOHLH1	1.39484	-3.48331	3.65485	0.000311204	0.000985782	-1.06282
TEK	1.39367	1.79629	8.77023	2.37274e-16	3.76789e-15	26.1436
ZNF491	1.39366	-1.85766	10.0662	2.40385e-20	5.30478e-19	35.2449
CD84	1.39314	0.872709	5.9048	1.09794e-08	7.37269e-08	8.79522
PDGFB	1.39305	4.22517	12.3929	4.91728e-28	2.02022e-26	52.8137
VASH1	1.39204	4.13917	12.1756	2.6941e-27	1.03624e-25	51.1241
ITGA7	1.39029	3.02261	7.62461	4.58619e-13	5.26437e-12	18.6795
KIAA2022	1.38969	-2.23453	4.53132	8.9385e-06	3.78377e-05	2.30944
MAGI2	1.38856	0.904067	9.09396	2.5255e-17	4.38774e-16	28.358
C11orf70	1.38801	-1.01972	6.47247	4.76299e-10	3.84434e-09	11.86
PCDHAC2	1.38599	-3.18537	6.27439	1.45625e-09	1.09278e-08	10.767
KLF9	1.38558	4.69975	11.1291	8.60922e-24	2.4789e-22	43.1126
MGC45800	1.38539	0.790864	5.5511	6.98754e-08	4.17156e-07	6.99435
ARMCX3	1.38537	4.40516	8.44183	2.20443e-15	3.1925e-14	23.942
FYN	1.38499	4.32038	12.6813	5.08522e-29	2.19017e-27	55.0681
PCSK5	1.38445	2.82452	6.41181	6.72367e-10	5.30978e-09	11.5226
ADAMTS8	1.38435	-2.41093	6.93854	3.1339e-11	2.94446e-10	14.5269
ENPP6	1.38405	-2.51389	5.9163	1.03242e-08	6.95322e-08	8.85519
XYLT1	1.38327	3.71897	7.42068	1.65206e-12	1.81021e-11	17.4184
CAPSL	1.38316	-4.25447	8.27289	6.81514e-15	9.4149e-14	22.8281
IGDCC3	1.38313	-4.19863	11.2058	4.80226e-24	1.4227e-22	43.6918
LCA5	1.3822	1.43403	8.16192	1.42049e-14	1.90088e-13	22.1035
CGNL1	1.38119	2.01194	6.69485	1.32079e-10	1.14638e-09	13.1162
CXorf64	1.38107	-4.03677	6.40236	7.0933e-10	5.57377e-09	11.4703
RGL3	1.38098	-1.95823	7.6695	3.44906e-13	4.01757e-12	18.96
STEAP2	1.38067	3.18156	8.7678	2.41262e-16	3.82827e-15	26.1271
FAM65C	1.38012	1.5212	8.21058	1.03003e-14	1.39753e-13	22.4206
ST8SIA1	1.37986	1.44154	9.10714	2.30347e-17	4.01219e-16	28.449
ATP2A1	1.37964	0.375862	4.50401	1.00735e-05	4.22928e-05	2.1949
COL4A2	1.37914	8.5558	12.3048	9.80652e-28	3.91898e-26	52.1279
PTPRO	1.37898	0.522702	8.28533	6.27398e-15	8.69661e-14	22.9097
PRR5L	1.37857	3.35006	10.4102	1.90718e-21	4.56765e-20	37.7562
FLRT2	1.37839	4.59921	6.24357	1.72908e-09	1.28434e-08	10.5991
TECTA	1.37807	-1.83321	9.40836	2.76014e-18	5.15351e-17	30.5479
USP51	1.37699	-1.31313	7.33018	2.8977e-12	3.08922e-11	16.8658
SLC6A17	1.37559	-0.631914	5.97431	7.55871e-09	5.18438e-08	9.15916
CYGB	1.37542	3.35627	11.3598	1.48216e-24	4.6179e-23	44.8585
HOXB9	1.37279	-0.707653	4.09302	5.68449e-05	0.000207992	0.543691
SRPK3	1.37267	0.430244	6.2946	1.30077e-09	9.82937e-09	10.8773
PHACTR1	1.37239	-0.948286	8.7846	2.15011e-16	3.43297e-15	26.2409
SERPINE1	1.37155	7.72072	7.13118	9.81739e-12	9.81787e-11	15.6666
WNT5A	1.37141	5.74206	8.89143	1.03064e-16	1.69169e-15	26.9676
NXF2	1.37132	-4.43045	4.41128	1.5053e-05	6.13643e-05	1.81044
OPRL1	1.37097	0.157164	11.9098	2.13373e-26	7.67433e-25	49.0688
DPY19L2P1	1.37079	-3.241	5.50118	9.01249e-08	5.27448e-07	6.74719
ZNF69	1.37069	-1.33476	8.76287	2.49552e-16	3.95369e-15	26.0937
TMEM176B	1.37028	4.66098	8.30097	5.65418e-15	7.8694e-14	23.0124
SAGE1	1.36961	-4.02385	3.93099	0.000108492	0.000376855	-0.0692211
YIPF7	1.36952	-4.11698	6.2671	1.51669e-09	1.13481e-08	10.7272
KLF12	1.36945	3.0454	8.96251	6.30304e-17	1.05485e-15	27.4537
VSTM2L	1.36897	0.647815	5.36772	1.7648e-07	9.8691e-07	6.09516
CDH6	1.36887	0.987792	8.83469	1.52399e-16	2.45624e-15	26.581
RPRM	1.36839	-1.50268	4.80812	2.57925e-06	1.20394e-05	3.50336
PITX3	1.36834	-2.4487	7.87027	9.5274e-14	1.17169e-12	20.2272
FAM20A	1.36817	3.41203	8.11343	1.95453e-14	2.57023e-13	21.7888
TSPAN12	1.36782	1.01266	7.16887	7.80397e-12	7.93597e-11	15.8921
FOLR1	1.36728	-1.64174	4.24561	3.03556e-05	0.000116736	1.14072
PKIA	1.36692	1.48202	6.17947	2.46667e-09	1.79006e-08	10.2521
SPIN2A	1.36595	-3.82617	9.63271	5.56474e-19	1.0917e-17	32.133
ZNF880	1.36573	0.143409	7.13153	9.79611e-12	9.80137e-11	15.6687
IGLON5	1.36557	-0.191366	8.61401	6.88951e-16	1.05404e-14	25.0905
ZNF568	1.36549	-0.10242	7.39398	1.95076e-12	2.11937e-11	17.2549
REM1	1.36378	-0.892226	8.99994	4.86143e-17	8.25034e-16	27.7105
INHBE	1.36375	-1.85767	6.69739	1.3013e-10	1.13217e-09	13.1307
IL7R	1.36231	2.37974	5.63143	4.62313e-08	2.82669e-07	7.39577
PDE1B	1.36167	0.301455	11.1481	7.45356e-24	2.15522e-22	43.2556
TIE1	1.36162	3.63637	11.7158	9.58949e-26	3.29856e-24	47.5765
MAGEA2	1.36153	-1.70388	2.69785	0.00743488	0.0169641	-3.99037
TMEM176A	1.3611	3.57863	8.60574	7.28759e-16	1.11163e-14	25.035
PRSS23	1.36057	6.69646	9.1467	1.74655e-17	3.07612e-16	28.7227
SLAMF8	1.36017	3.8051	8.39366	3.04522e-15	4.35052e-14	23.6231
HILS1	1.35981	-4.48352	10.5487	6.81209e-22	1.68665e-20	38.7769
ID4	1.35977	2.63292	8.30693	5.43429e-15	7.58396e-14	23.0515
C5orf49	1.35952	-3.84092	8.07272	2.55303e-14	3.31894e-13	21.5253
PPP1R9A	1.35817	-1.87104	4.83602	2.26843e-06	1.07165e-05	3.627
EPHB1	1.3578	0.429052	6.58848	2.44832e-10	2.06047e-09	12.5115
GOLM1	1.35716	5.68382	10.9029	4.77609e-23	1.27327e-21	41.4127
DHH	1.35538	-2.94368	8.16366	1.40428e-14	1.88042e-13	22.1148
BEX4	1.35514	2.79034	8.33554	4.49075e-15	6.33184e-14	23.2397
COL6A6	1.35434	-0.807666	5.25595	3.06912e-07	1.65405e-06	5.55896
RGS22	1.35419	-3.83541	8.60807	7.17332e-16	1.09583e-14	25.0506
DIRAS3	1.35419	-0.368637	7.977	4.76997e-14	6.05881e-13	20.9091
ALB	1.35397	-3.52842	5.43483	1.26066e-07	7.21723e-07	6.42144
KIAA1529	1.35254	-0.679217	6.67075	1.51982e-10	1.3086e-09	12.9786
ALPK3	1.35244	2.86829	7.51423	9.20132e-13	1.0308e-11	17.9942
GJA4	1.35228	2.15254	10.3278	3.51204e-21	8.2664e-20	37.151
ZCCHC12	1.35187	-3.00781	8.68261	4.31953e-16	6.72397e-15	25.5517
SYN2	1.35185	-2.8829	5.35665	1.86492e-07	1.0389e-06	6.04166
CDH20	1.35175	-2.85558	6.66244	1.5951e-10	1.36997e-09	12.9313
C4A	1.35159	4.7409	7.16369	8.0545e-12	8.17048e-11	15.861
DAB1	1.35091	-4.04505	7.88451	8.69013e-14	1.07647e-12	20.3179
SLC38A11	1.35088	-2.73447	6.43064	6.0428e-10	4.80355e-09	11.6271
LILRB4	1.35075	2.98516	6.16048	2.73917e-09	1.97871e-08	10.1497
CLEC18A	1.34983	-0.996965	8.04438	3.07343e-14	3.96778e-13	21.3424
NAALADL1	1.34966	0.460887	11.2268	4.09437e-24	1.22953e-22	43.8501
ESRRG	1.34947	-2.38362	4.94489	1.367e-06	6.68371e-06	4.11515
POU6F1	1.34918	1.45167	10.9516	3.30768e-23	9.04145e-22	41.7771
HSPG2	1.3485	8.40716	11.5048	4.87317e-25	1.56591e-23	45.9626
COCH	1.34749	0.0298191	4.09439	5.65314e-05	0.000207029	0.548946
FCGR3A	1.3469	4.83478	6.87391	4.60482e-11	4.23523e-10	14.1494
OR7A5	1.34624	-3.73002	5.73882	2.64378e-08	1.67491e-07	7.93938
FAM149A	1.34388	-0.388446	6.33474	1.03862e-09	7.99578e-09	11.0974
MMP10	1.34382	5.24698	3.85825	0.000144044	0.000487542	-0.337213
LONRF3	1.34372	-1.17481	6.74161	1.00484e-10	8.85094e-10	13.3842
OIT3	1.34332	-2.6598	7.16126	8.17461e-12	8.28412e-11	15.8465
GATA6	1.34317	1.3628	9.21471	1.08386e-17	1.94064e-16	29.1946
C5AR1	1.34312	3.04285	8.85718	1.3053e-16	2.11884e-15	26.7341
PCDHGB4	1.34302	-0.70314	5.03977	8.73071e-07	4.40532e-06	4.5479
PSD2	1.34286	-3.47648	8.25351	7.75042e-15	1.06282e-13	22.7012
FAM66C	1.34204	-2.14889	8.17475	1.3052e-14	1.75692e-13	22.187
ZNF788	1.34193	0.386224	7.00511	2.10321e-11	2.01674e-10	14.9184
MMP14	1.34098	9.11523	15.142	1.40289e-37	1.09774e-35	74.6648
LYVE1	1.34055	1.11049	7.7608	1.92614e-13	2.30115e-12	19.5337
ALOX5	1.34037	2.98329	8.35377	3.97615e-15	5.64508e-14	23.3598
ZNF239	1.33982	-0.236772	6.59582	2.34666e-10	1.97979e-09	12.5531
COL4A4	1.33957	0.128521	5.59284	5.64087e-08	3.40528e-07	7.20237
GSTT2	1.3382	1.10353	6.37297	8.37465e-10	6.51817e-09	11.3079
TGFBI	1.33819	9.05923	7.17451	7.54003e-12	7.69428e-11	15.9259
EVC	1.33805	4.44681	11.3948	1.13335e-24	3.58009e-23	45.1248
CALHM2	1.33781	3.49919	12.8581	1.25899e-29	5.69769e-28	56.4554
HPN	1.33718	-2.45379	5.12853	5.70656e-07	2.96628e-06	4.95882
C6orf186	1.3371	-3.67137	6.80226	7.03521e-11	6.31752e-10	13.7337
FBXO32	1.33578	4.68664	9.77604	1.98269e-19	4.04449e-18	33.1549
TMEM231	1.33572	1.36372	8.40969	2.73506e-15	3.92383e-14	23.7291
PCDHB16	1.33553	1.66811	7.10335	1.16243e-11	1.15404e-10	15.5006
PCDHGB7	1.33435	1.40804	5.26717	2.90445e-07	1.57191e-06	5.61237
LOC646851	1.33428	-1.12153	7.88252	8.80271e-14	1.08869e-12	20.3052
NOTCH4	1.33369	3.3212	11.3798	1.27171e-24	4.01097e-23	45.0105
PCDHA10	1.33254	-3.91143	6.63056	1.91942e-10	1.63413e-09	12.7499
ZNF676	1.33202	-4.24683	9.5339	1.12898e-18	2.15505e-17	31.4327
HPCAL4	1.33197	-1.82913	5.72368	2.86174e-08	1.79854e-07	7.86229
MIA	1.33105	-1.89449	4.55134	8.18566e-06	3.49451e-05	2.39378
PIWIL4	1.33091	-0.270209	8.22132	9.59387e-15	1.30341e-13	22.4907
COL2A1	1.33089	-0.452404	5.42272	1.33985e-07	7.62797e-07	6.36233
CADM2	1.33067	-3.80704	7.51055	9.41656e-13	1.05376e-11	17.9714
COLEC11	1.33032	-0.929122	5.74045	2.62125e-08	1.66218e-07	7.9477
PKN1	1.33009	5.31715	10.9707	2.86285e-23	7.89923e-22	41.9204
PPP1R1A	1.33001	-2.75153	4.71911	3.87047e-06	1.7555e-05	3.11289
GPM6B	1.32914	2.71824	11.3789	1.28029e-24	4.03185e-23	45.0038
FAM190A	1.32864	-1.69365	5.07612	7.34052e-07	3.74441e-06	4.71544
MAB21L2	1.3286	-2.90798	4.17495	4.06795e-05	0.000152826	0.86188
SERPINA3	1.32853	4.16771	4.24396	3.05643e-05	0.000117429	1.13419
MAGEA1	1.32821	-2.93933	2.80511	0.00540932	0.0128531	-3.70324
ST6GALNAC3	1.32806	-0.585655	10.7634	1.36587e-22	3.52666e-21	40.3704
FBP1	1.32741	2.35964	5.63939	4.43661e-08	2.71832e-07	7.43581
MAFA	1.32588	-3.28069	7.07189	1.40633e-11	1.37357e-10	15.3136
IL1R1	1.32514	5.76049	11.8718	2.86643e-26	1.01493e-24	48.7756
BIRC7	1.325	-3.15878	6.49998	4.07052e-10	3.31808e-09	12.0138
SLC30A2	1.3249	-3.5262	6.81315	6.59751e-11	5.94269e-10	13.7967
CCBE1	1.32481	-0.564186	5.09798	6.6102e-07	3.39847e-06	4.81671
SERP2	1.32478	-1.76727	7.6466	3.98906e-13	4.6125e-12	18.8168
SEPT3	1.3246	0.932476	6.00876	6.27474e-09	4.34443e-08	9.34073
FLT4	1.32428	2.62468	9.69353	3.59441e-19	7.15427e-18	32.5658
PCDHB7	1.32402	0.436775	7.6834	3.15711e-13	3.69007e-12	19.0471
SLC6A1	1.32391	-1.31897	7.07974	1.3411e-11	1.31865e-10	15.3602
SLC1A6	1.32364	-3.54022	4.37357	1.76918e-05	7.12992e-05	1.65602
PXDNL	1.32341	-0.766824	7.14871	8.82406e-12	8.88081e-11	15.7714
PLIN2	1.32334	3.89388	8.71431	3.47922e-16	5.45318e-15	25.7654
SYTL4	1.32329	2.428	9.1938	1.25534e-17	2.23595e-16	29.0494
PALM3	1.32302	-2.24963	6.37186	8.42738e-10	6.55672e-09	11.3017
WFIKKN2	1.32279	-3.66209	5.91864	1.01955e-08	6.87786e-08	8.86741
RGS5	1.32251	4.64923	7.82922	1.24141e-13	1.50682e-12	19.9665
CR1	1.3219	-0.612998	5.20527	3.9331e-07	2.0846e-06	5.31885
BEND7	1.32182	0.241514	6.73598	1.03852e-10	9.12201e-10	13.3518
IGSF9B	1.32126	-1.74846	5.91266	1.0527e-08	7.07816e-08	8.83623
SLC7A7	1.32076	3.17584	8.48561	1.64201e-15	2.42455e-14	24.2328
MAGED1	1.3207	6.86526	11.1048	1.03565e-23	2.96122e-22	42.9292
UBXN10	1.31801	-0.54643	6.01993	5.90615e-09	4.1003e-08	9.39978
GDPD5	1.31719	2.37877	10.9081	4.59397e-23	1.23157e-21	41.4512
TMEM158	1.31703	3.00345	8.90283	9.52661e-17	1.56998e-15	27.0454
ITGAM	1.31677	2.81566	7.25419	4.62914e-12	4.8233e-11	16.4053
CSGALNACT1	1.31646	3.43122	11.3265	1.91244e-24	5.93525e-23	44.6055
SLC46A3	1.31585	2.1687	9.48945	1.55028e-18	2.93466e-17	31.1188
DRD2	1.31569	-3.10965	7.38256	2.09431e-12	2.26812e-11	17.1851
DUSP13	1.31374	-0.863805	4.65107	5.25741e-06	2.32791e-05	2.81861
TMEM55A	1.3136	2.07002	9.7618	2.19744e-19	4.45155e-18	33.053
ARSB	1.31288	3.46115	11.8463	3.49311e-26	1.23045e-24	48.5793
B3GALT2	1.31184	-2.5255	6.56466	2.80863e-10	2.34254e-09	12.3771
LOC728819	1.31183	-2.30047	6.42206	6.34437e-10	5.02768e-09	11.5795
ARHGAP20	1.31173	-0.0101248	6.68922	1.36486e-10	1.18113e-09	13.084
SDK1	1.31171	4.27007	7.16329	8.07435e-12	8.18656e-11	15.8586
LGR6	1.31089	0.825046	4.97825	1.16852e-06	5.77665e-06	4.26651
RASSF4	1.31039	3.89795	9.156	1.63643e-17	2.88962e-16	28.7871
GRM1	1.3095	-3.8947	6.13291	3.1879e-09	2.29075e-08	10.0016
KIAA0754	1.30914	0.91343	5.81208	1.7978e-08	1.16709e-07	8.31481
C1QL4	1.30899	-2.46356	6.10747	3.66526e-09	2.6118e-08	9.86535
DENND2A	1.30877	1.53613	9.23456	9.42685e-18	1.70273e-16	29.3327
TLN2	1.30805	3.79153	10.7184	1.91474e-22	4.89452e-21	40.0354
CXCR4	1.30801	4.67912	7.85084	1.08001e-13	1.32108e-12	20.1037
BMP4	1.30742	1.8891	8.71187	3.53752e-16	5.54031e-15	25.749
IL11	1.30713	2.05717	6.53325	3.36428e-10	2.76992e-09	12.2003
CH25H	1.30686	1.7705	6.95616	2.82066e-11	2.66604e-10	14.6303
CREG2	1.30634	-1.06737	4.85064	2.12036e-06	1.00561e-05	3.69202
MLPH	1.30612	1.57983	6.26438	1.53989e-09	1.15132e-08	10.7124
SOX8	1.30557	-1.20596	7.05287	1.57755e-11	1.53131e-10	15.2008
LPHN3	1.30472	0.650242	4.59201	6.83971e-06	2.97267e-05	2.56606
FRAS1	1.30429	2.4969	5.40221	1.48518e-07	8.40166e-07	6.26244
AS3MT	1.30429	0.720787	5.59466	5.58821e-08	3.37747e-07	7.21148
LAMB1	1.30425	7.38133	12.8007	1.98227e-29	8.83445e-28	56.0043
ZNF229	1.30381	-0.505715	5.16466	4.79187e-07	2.51313e-06	5.12776
KIAA1211	1.30363	0.262595	6.48408	4.45767e-10	3.61539e-09	11.9248
FCGR1A	1.3036	0.807013	6.45854	5.15635e-10	4.14876e-09	11.7823
EML1	1.30243	3.73049	8.57061	9.24785e-16	1.39507e-14	24.7998
RASSF8	1.30241	3.3721	8.81522	1.74235e-16	2.79937e-15	26.4487
PLXDC2	1.30219	4.21886	8.99775	4.93587e-17	8.36284e-16	27.6954
PLXND1	1.30191	5.9998	13.4446	1.19046e-31	6.22595e-30	61.0884
NLGN3	1.30168	-1.29293	7.91948	6.92988e-14	8.65749e-13	20.5409
SLITRK3	1.30129	-4.29641	7.30949	3.29279e-12	3.48505e-11	16.7401
FBXO40	1.30114	-3.4927	4.64104	5.49867e-06	2.42478e-05	2.77553
TLR7	1.30081	0.47032	5.88005	1.25306e-08	8.31631e-08	8.66643
LOC388242	1.30076	-0.964552	7.73977	2.20354e-13	2.61126e-12	19.4012
PRDM8	1.30006	0.315846	7.86598	9.79521e-14	1.20318e-12	20.1999
KCNE3	1.29961	1.9898	6.91072	3.69965e-11	3.44131e-10	14.3641
DOK1	1.29953	2.602	11.2768	2.79527e-24	8.56588e-23	44.2289
CAMK1G	1.29858	-1.88868	9.04991	3.43397e-17	5.90108e-16	28.0542
IFFO1	1.29631	2.38262	10.5195	8.4622e-22	2.07516e-20	38.5619
KC6	1.2963	-2.73255	4.61062	6.29741e-06	2.75156e-05	2.64533
COL19A1	1.29564	-3.35402	4.96395	1.24992e-06	6.14647e-06	4.20153
DNAJC22	1.29541	-1.56137	5.51962	8.20536e-08	4.8422e-07	6.8383
KCNN3	1.29447	0.507739	7.58392	5.93227e-13	6.76028e-12	18.4261
COL16A1	1.29433	6.53418	9.50677	1.37024e-18	2.60104e-17	31.241
KCNT1	1.29429	-3.63401	6.26174	1.56274e-09	1.16684e-08	10.698
CRYAB	1.294	5.43734	5.46425	1.08675e-07	6.28653e-07	6.5655
CD302	1.29393	3.15784	11.661	1.46411e-25	4.9206e-24	47.1564
B4GALNT2	1.2934	-1.97899	3.8862	0.000129246	0.000442203	-0.234785
PCDH17	1.29283	2.36604	8.25551	7.6486e-15	1.04956e-13	22.7142
ARHGAP24	1.29265	2.75625	7.15634	8.42348e-12	8.51527e-11	15.817
LOC84740	1.29147	1.05382	3.07165	0.00235444	0.00612295	-2.94429
SC65	1.2903	4.72147	11.9205	1.9646e-26	7.1034e-25	49.1508
HOXB6	1.28919	-0.431936	6.47654	4.65366e-10	3.76054e-09	11.8827
TOX	1.28857	1.53943	6.54226	3.19468e-10	2.64409e-09	12.251
SERPINA1	1.28854	4.70075	7.64859	3.93904e-13	4.55724e-12	18.8292
ASPHD1	1.28828	0.708169	7.31727	3.13831e-12	3.33187e-11	16.7874
ORAI2	1.28725	4.36295	11.9526	1.53099e-26	5.59478e-25	49.3984
TENC1	1.28689	4.20915	12.9477	6.19436e-30	2.89933e-28	57.1603
TNFRSF9	1.28662	0.415784	7.28742	3.773e-12	3.97483e-11	16.6063
NME5	1.28647	-3.69082	8.05058	2.95123e-14	3.81483e-13	21.3824
TPST1	1.28641	4.14239	10.9982	2.32487e-23	6.44955e-22	42.1269
SHC4	1.28621	-0.824738	5.68138	3.56823e-08	2.21741e-07	7.64763
NLGN4X	1.28589	1.09865	4.57116	7.5008e-06	3.22919e-05	2.47756
KLF15	1.28548	-1.39545	5.74038	2.62222e-08	1.66228e-07	7.94734
MYOCD	1.28514	-3.23101	6.97987	2.44727e-11	2.32922e-10	14.7697
CSRNP3	1.28426	-2.67799	6.19141	2.30924e-09	1.6841e-08	10.3165
LOC339524	1.28388	-0.385556	8.18105	1.25204e-14	1.6887e-13	22.228
LPAR1	1.28371	3.3767	8.53204	1.20043e-15	1.79504e-14	24.5421
KCNMA1	1.28269	2.96707	6.52898	3.44773e-10	2.83522e-09	12.1763
POPDC2	1.28262	-0.186585	8.41014	2.72684e-15	3.91752e-14	23.7321
ATOH8	1.28216	0.447792	7.41562	1.70496e-12	1.86318e-11	17.3874
ZIC1	1.28207	-1.68925	3.29514	0.00112033	0.0031493	-2.25871
HTR2B	1.28173	-1.94609	6.98819	2.32816e-11	2.22308e-10	14.8186
KCNN2	1.28172	-1.92314	8.97013	5.97866e-17	1.00384e-15	27.506
ZNF528	1.2815	1.46852	6.20397	2.15414e-09	1.57947e-08	10.3844
EYA2	1.28126	2.5488	4.11615	5.17483e-05	0.000190796	0.63296
PDE9A	1.28102	1.04466	6.48297	4.48593e-10	3.63358e-09	11.9186
STARD8	1.281	1.80677	9.85166	1.14709e-19	2.38989e-18	33.6968
ST8SIA5	1.28087	-3.01558	7.02544	1.86123e-11	1.79562e-10	15.0384
SHISA6	1.28083	-3.48987	5.72863	2.78856e-08	1.75848e-07	7.88749
GBGT1	1.28032	1.58982	11.3676	1.39596e-24	4.36258e-23	44.918
ME3	1.28019	0.901934	8.46983	1.8261e-15	2.67597e-14	24.1279
ZNF781	1.27913	-2.49798	8.59424	7.87918e-16	1.1983e-14	24.9579
TCF21	1.27845	-4.22831	6.82799	6.04378e-11	5.47761e-10	13.8826
ZNF883	1.27842	-0.922138	4.42559	1.41545e-05	5.79435e-05	1.8693
DRD5	1.27696	-3.09707	5.9257	9.81686e-09	6.63333e-08	8.9043
ALX4	1.27657	-4.00953	6.43485	5.89995e-10	4.70092e-09	11.6505
GABRA3	1.27648	0.349705	5.01481	9.83008e-07	4.91904e-06	4.43337
EGFL6	1.27646	3.09719	7.51311	9.26601e-13	1.03748e-11	17.9873
PDE4B	1.2764	3.46592	8.34103	4.32927e-15	6.11677e-14	23.2758
CNPY4	1.27638	3.16871	14.2857	1.40593e-34	8.92351e-33	67.7917
FGF1	1.27633	1.67299	7.23675	5.15235e-12	5.35912e-11	16.3
MMP3	1.27629	5.06679	4.16195	4.29117e-05	0.000160623	0.811042
MYH13	1.27621	-3.28906	5.45689	1.12794e-07	6.51376e-07	6.52939
CCDC136	1.27619	-0.5408	7.32023	3.08139e-12	3.27483e-11	16.8054
C19orf59	1.27606	-1.59165	6.29637	1.28794e-09	9.73956e-09	10.887
TMEM136	1.27604	0.932574	11.17	6.30991e-24	1.84273e-22	43.4209
HS3ST5	1.276	-3.61576	4.45562	1.24329e-05	5.1399e-05	1.99339
DNASE2B	1.27476	-4.02013	6.27822	1.42546e-09	1.07046e-08	10.7878
MMP19	1.27471	3.97371	12.6507	6.47447e-29	2.7538e-27	54.8281
FUT8	1.27469	3.84	10.7113	2.0195e-22	5.14947e-21	39.9826
TMEM8B	1.27406	2.43904	8.85512	1.32401e-16	2.14744e-15	26.7201
SCRG1	1.27394	-4.28316	6.99621	2.21879e-11	2.1226e-10	14.8659
C4orf49	1.27384	-2.84602	8.46686	1.86299e-15	2.72808e-14	24.1082
CORO6	1.27343	2.04203	5.04795	8.39725e-07	4.24857e-06	4.58551
TDO2	1.27334	1.64548	5.92591	9.80552e-09	6.62786e-08	8.90543
PRKAR2B	1.2732	1.51546	7.69381	2.95465e-13	3.4653e-12	19.1124
LOC144571	1.27278	-1.00913	10.9714	2.84777e-23	7.86822e-22	41.9256
KIF5A	1.27188	-2.8461	6.12777	3.27916e-09	2.35221e-08	9.97402
PAR5	1.27178	-2.42955	6.02531	5.73622e-09	3.98503e-08	9.42826
SORBS2	1.27169	2.01071	6.54217	3.19635e-10	2.6444e-09	12.2504
MYLK3	1.27169	-2.22548	5.95408	8.42885e-09	5.73896e-08	9.05291
F2RL3	1.27123	1.32626	10.7802	1.20377e-22	3.11991e-21	40.4957
TNFSF12	1.27084	3.166	11.8978	2.34344e-26	8.3991e-25	48.9757
AMZ1	1.269	-1.21084	6.17733	2.49603e-09	1.81008e-08	10.2405
FRMD5	1.26896	-1.21927	5.72719	2.80967e-08	1.76913e-07	7.88015
FAM163A	1.26883	-3.65306	7.21349	5.94156e-12	6.13333e-11	16.16
FRZB	1.26878	0.915551	6.34296	9.91701e-10	7.6547e-09	11.1426
CUBN	1.26871	-0.629494	11.0629	1.42378e-23	4.03162e-22	42.6134
PTPRG	1.26843	3.75323	8.19848	1.11582e-14	1.51093e-13	22.3417
FGF19	1.26828	-3.40891	3.904	0.000120583	0.000415165	-0.16918
GNB3	1.26798	-1.54583	6.78002	8.0197e-11	7.14676e-10	13.6052
PHF21B	1.26773	-3.16906	6.55535	2.96313e-10	2.46339e-09	12.3246
MSX1	1.26743	1.37084	9.56377	9.11916e-19	1.75707e-17	31.6441
LMX1B	1.26716	0.396043	4.13998	4.69542e-05	0.000174228	0.725398
CGB8	1.26711	-2.60961	4.50066	1.0222e-05	4.28814e-05	2.18088
SPATA13	1.267	1.6484	5.69392	3.3427e-08	2.08294e-07	7.71114
CSF1R	1.26543	4.97685	7.73527	2.26779e-13	2.68119e-12	19.3729
CNTNAP1	1.26482	2.75715	9.64642	5.04331e-19	9.95119e-18	32.2304
ULBP1	1.26476	0.267442	5.68116	3.57226e-08	2.21924e-07	7.64653
PPARG	1.26464	0.279059	5.3871	1.60188e-07	9.00719e-07	6.18908
CD93	1.26408	5.28761	10.1655	1.16085e-20	2.62679e-19	35.9661
PTCHD1	1.26379	-3.54151	5.72719	2.80977e-08	1.76913e-07	7.88012
SLC14A2	1.26337	-3.99701	9.72563	2.85252e-19	5.69976e-18	32.7947
IQCA1	1.26304	0.959771	4.50668	9.95665e-06	4.18539e-05	2.20607
AQP9	1.26272	1.22884	5.84141	1.53908e-08	1.01033e-07	8.46613
RNF128	1.26234	2.63975	4.53061	8.96634e-06	3.79399e-05	2.30646
PARM1	1.26229	3.26012	6.62669	1.96296e-10	1.66982e-09	12.7279
VTN	1.26206	-2.46443	7.5791	6.1157e-13	6.96158e-12	18.3962
KIAA1377	1.26202	0.516617	6.60737	2.19517e-10	1.8581e-09	12.6184
ACPL2	1.26184	3.04762	7.17634	7.45624e-12	7.61256e-11	15.9368
GFRA3	1.26171	-1.54314	4.83057	2.32624e-06	1.09608e-05	3.60277
SLC13A3	1.26167	0.124895	6.97823	2.47148e-11	2.35118e-10	14.76
GABRA5	1.26082	-4.45926	5.66502	3.88491e-08	2.39604e-07	7.56493
LOC653786	1.26041	-3.11214	7.7842	1.65785e-13	1.98991e-12	19.6815
THBS3	1.26038	4.06356	13.7633	9.31881e-33	5.24849e-31	63.6212
CACNA1D	1.2603	-1.52818	5.694	3.34143e-08	2.08278e-07	7.71151
MAPK8IP1	1.26004	1.93258	8.45821	1.97461e-15	2.88125e-14	24.0507
ADAM23	1.25921	3.07695	4.39294	1.62853e-05	6.59409e-05	1.7352
LMX1A	1.25769	-4.41422	7.42516	1.60658e-12	1.7632e-11	17.4458
KCNK9	1.25732	-2.28772	5.81137	1.80455e-08	1.1711e-07	8.31115
CA8	1.25719	-2.666	5.69302	3.35847e-08	2.09213e-07	7.70656
LIFR	1.25642	2.67367	6.54647	3.11827e-10	2.58503e-09	12.2747
STC2	1.25614	4.14776	7.33112	2.88087e-12	3.07448e-11	16.8715
HK3	1.25585	1.59864	5.98116	7.28451e-09	5.00972e-08	9.19519
PPAP2B	1.25542	4.67013	8.16119	1.42732e-14	1.90753e-13	22.0988
PLA1A	1.25516	-0.464753	5.84589	1.5029e-08	9.87533e-08	8.4893
ZNF727	1.25513	-4.23886	7.96963	5.00418e-14	6.34249e-13	20.8618
KCNB1	1.2543	-3.81007	7.27055	4.18603e-12	4.38742e-11	16.5042
F5	1.25413	0.717942	6.36495	8.76247e-10	6.80452e-09	11.2636
SEMA6C	1.2535	2.40899	8.51893	1.31161e-15	1.94992e-14	24.4547
GDF1	1.25334	-3.51052	6.73347	1.05388e-10	9.24899e-10	13.3374
BEAN	1.25303	-0.158912	7.09363	1.23291e-11	1.21695e-10	15.4428
COL9A2	1.2528	2.74314	6.02339	5.79626e-09	4.02538e-08	9.4181
KCNIP3	1.25212	1.23469	8.0093	3.86468e-14	4.94259e-13	21.1166
MDGA1	1.25167	3.00294	6.60385	2.24029e-10	1.89472e-09	12.5985
GIPC3	1.2514	1.06023	11.6478	1.6206e-25	5.40225e-24	47.0556
HAS2AS	1.25096	-2.11024	6.8014	7.07114e-11	6.34422e-10	13.7287
SYT5	1.24936	-2.10672	5.2538	3.10166e-07	1.67027e-06	5.54875
LRIG1	1.24891	4.68381	7.88019	8.93621e-14	1.10296e-12	20.2904
BMP6	1.24852	1.12782	7.81261	1.38139e-13	1.66882e-12	19.8612
ENC1	1.24704	4.63635	10.9106	4.50812e-23	1.21128e-21	41.47
GAL	1.24643	-0.839525	3.81006	0.000173399	0.000578119	-0.512303
GPR120	1.24633	-3.05521	6.40967	6.80589e-10	5.36851e-09	11.5108
CYP2U1	1.24629	1.68045	9.14189	1.80647e-17	3.17619e-16	28.6894
SARDH	1.24536	0.181707	7.56377	6.73682e-13	7.63012e-12	18.301
ILDR2	1.24492	-3.9995	7.96759	5.07091e-14	6.42117e-13	20.8488
FAM70A	1.24427	0.45996	5.66908	3.8038e-08	2.35097e-07	7.58545
CCDC149	1.24404	2.75214	10.0531	2.64631e-20	5.81478e-19	35.1497
SERPING1	1.24391	7.2212	7.72694	2.39175e-13	2.8245e-12	19.3205
C3orf72	1.24371	-1.83041	4.53799	8.68052e-06	3.68446e-05	2.33751
PIWIL2	1.2433	-1.47695	3.84137	0.000153747	0.000517904	-0.398777
GRIA1	1.24305	-3.77262	5.84017	1.54917e-08	1.01663e-07	8.45977
NPFFR2	1.24258	-4.3611	5.24353	3.26207e-07	1.75067e-06	5.49993
PMP2	1.24249	-3.35014	5.29559	2.52473e-07	1.37731e-06	5.74809
YPEL4	1.24232	-0.51723	8.97865	5.63555e-17	9.49338e-16	27.5644
ANTXR2	1.24213	4.63125	8.40835	2.75976e-15	3.95372e-14	23.7203
LOC284688	1.24156	-4.54232	11.5056	4.84566e-25	1.55951e-23	45.9682
SLC4A4	1.24149	-1.64641	5.27559	2.78651e-07	1.51127e-06	5.65252
C7orf10	1.24079	2.28684	7.72478	2.42499e-13	2.8621e-12	19.3069
FOXF2	1.24075	2.70664	9.03507	3.80776e-17	6.51611e-16	27.952
LPPR5	1.24051	-3.11975	6.09999	3.81851e-09	2.71158e-08	9.82537
KRT81	1.24018	0.100456	5.64987	4.20236e-08	2.58096e-07	7.48855
ITGB1BP2	1.23988	-1.48085	6.64847	1.72996e-10	1.47837e-09	12.8517
ZNF365	1.23979	1.98474	6.45377	5.29833e-10	4.25631e-09	11.7558
RUSC2	1.23938	4.07067	11.8818	2.65307e-26	9.42645e-25	48.8525
GABRR1	1.23849	-1.2499	4.1911	3.80597e-05	0.000143907	0.925252
PON3	1.23827	-0.666974	4.18251	3.94318e-05	0.000148601	0.891534
BCL6B	1.23818	2.65347	11.6976	1.10405e-25	3.77234e-24	47.4367
GPRASP1	1.23806	0.580475	8.33181	4.60381e-15	6.48233e-14	23.2152
ZBTB16	1.23797	-2.36893	5.10075	6.52275e-07	3.35734e-06	4.82959
PTPRT	1.23775	-2.88891	4.32535	2.17146e-05	8.59569e-05	1.46031
ACSM5	1.23659	-3.10838	6.41829	6.4814e-10	5.13006e-09	11.5586
CALB2	1.23568	1.94811	4.97349	1.19505e-06	5.90072e-06	4.24484
CHST1	1.23561	2.57311	6.97389	2.53656e-11	2.41085e-10	14.7345
DDN	1.23553	1.10076	4.95852	1.28226e-06	6.2889e-06	4.17689
C1orf190	1.23514	-0.61663	6.40696	6.91097e-10	5.44511e-09	11.4958
SDK2	1.23505	4.08617	5.26639	2.91555e-07	1.57709e-06	5.60868
FAM132A	1.23354	0.592241	4.06561	6.35049e-05	0.000230224	0.438466
NEXN	1.23311	3.17498	6.70602	1.23741e-10	1.07903e-09	13.1801
KCNH2	1.23251	-1.07232	6.42959	6.079e-10	4.82671e-09	11.6213
CD1E	1.23205	-0.213849	5.4169	1.37965e-07	7.83931e-07	6.33394
LBH	1.23203	5.74153	9.33916	4.50681e-18	8.30135e-17	30.0628
FAM174B	1.23199	2.18644	9.7561	2.28971e-19	4.6202e-18	33.0123
WNT6	1.23129	-1.36916	6.44126	5.68899e-10	4.54698e-09	11.6861
DIRAS2	1.23106	-3.00794	4.60139	6.56077e-06	2.85871e-05	2.60601
TRIM46	1.23092	0.220146	9.73662	2.63521e-19	5.28616e-18	32.8731
SLCO2B1	1.23067	4.24501	6.89131	4.15265e-11	3.8383e-10	14.2508
ZNF474	1.23065	-0.933559	6.10639	3.68705e-09	2.6255e-08	9.85957
DKK3	1.23059	6.57471	8.65189	5.32541e-16	8.21492e-15	25.3449
RAB3B	1.22957	-1.692	4.42695	1.40715e-05	5.76382e-05	1.87493
ITGB2	1.22921	5.69729	7.33267	2.85331e-12	3.04665e-11	16.881
NFATC2	1.22887	0.297915	4.76702	3.11309e-06	1.43516e-05	3.32232
GPR116	1.22853	3.69588	10.5324	7.68797e-22	1.89209e-20	38.657
ADRA2C	1.22852	0.697558	5.78801	2.04141e-08	1.314e-07	8.19107
CYBB	1.22802	4.4481	6.33057	1.06323e-09	8.16989e-09	11.0745
CBLN4	1.228	-4.39859	7.95742	5.41764e-14	6.8265e-13	20.7836
ARHGEF6	1.22795	3.11777	7.75748	1.96753e-13	2.34787e-12	19.5128
TGM2	1.22756	5.76125	6.49453	4.19927e-10	3.41624e-09	11.9833
GALNT13	1.22728	-0.597162	4.41995	1.45023e-05	5.92727e-05	1.84608
EDNRB	1.22717	1.70289	7.97804	4.73762e-14	6.02518e-13	20.9158
KIAA1644	1.22685	2.8208	5.5002	9.05711e-08	5.29908e-07	6.7424
ITGAV	1.22681	7.56195	9.47708	1.69317e-18	3.19629e-17	31.0316
SIGLEC9	1.22679	0.331016	8.13583	1.68686e-14	2.23979e-13	21.934
PBX1	1.22646	4.29052	5.49381	9.35593e-08	5.46612e-07	6.71088
DUSP15	1.22642	-2.13916	8.33944	4.37534e-15	6.17761e-14	23.2654
ZNF835	1.22625	-3.28484	7.733	2.30095e-13	2.71883e-12	19.3586
CES4	1.22595	-2.75537	3.57606	0.000415713	0.00128313	-1.33441
SLC8A1	1.2259	2.10228	7.23658	5.15763e-12	5.3619e-11	16.299
NCALD	1.22428	3.187	8.15667	1.47047e-14	1.96264e-13	22.0694
CACNA2D2	1.2241	-0.905395	7.6935	2.96058e-13	3.47026e-12	19.1104
CD207	1.22332	1.58685	4.6185	6.08024e-06	2.66178e-05	2.67901
SORCS1	1.22251	-3.19307	5.9537	8.4463e-09	5.74892e-08	9.0509
RXFP1	1.2225	-3.42043	5.99004	6.94338e-09	4.78797e-08	9.24197
DZIP1L	1.22223	1.86015	7.94899	5.72252e-14	7.19739e-13	20.7296
EBF3	1.22178	0.957162	6.83535	5.78645e-11	5.24902e-10	13.9253
PCDHGA4	1.22117	-0.298845	5.60907	5.18882e-08	3.14629e-07	7.28355
CNTNAP2	1.22083	2.21219	3.32643	0.00100639	0.00285248	-2.15918
LAIR1	1.22047	3.17732	6.86001	5.00044e-11	4.57856e-10	14.0685
DNAH10	1.22039	-0.991562	6.40347	7.04883e-10	5.54521e-09	11.4764
EVI2A	1.2202	2.3172	7.64274	4.08813e-13	4.72174e-12	18.7927
ZNF703	1.2202	3.02387	7.96727	5.08151e-14	6.43062e-13	20.8467
MATN2	1.21996	4.70554	7.12571	1.01486e-11	1.01392e-10	15.634
ZBTB46	1.21989	1.83782	11.0039	2.22646e-23	6.19331e-22	42.1698
EPHA5	1.21985	-4.32046	7.13899	9.36186e-12	9.38521e-11	15.7132
C15orf51	1.21977	-3.68624	7.79525	1.54433e-13	1.858e-12	19.7514
SCAND3	1.21948	-0.560019	3.96101	9.63954e-05	0.000337755	0.0427009
ABCA3	1.21945	2.20697	5.29756	2.50022e-07	1.36503e-06	5.75754
GNG11	1.21905	3.50516	12.2845	1.15008e-27	4.54293e-26	51.9696
VENTX	1.21771	-1.47349	8.25761	7.54245e-15	1.03707e-13	22.728
ZNF154	1.21762	-1.18651	8.67574	4.52675e-16	7.03053e-15	25.5054
RNF212	1.21623	-0.529018	3.62562	0.000346691	0.00108711	-1.16419
APOB	1.21604	-3.45843	6.39146	7.54446e-10	5.90565e-09	11.41
CDH5	1.21556	4.05432	9.02719	4.02231e-17	6.86034e-16	27.8978
ZNF43	1.21551	0.644241	7.09474	1.22466e-11	1.20938e-10	15.4494
PTPRB	1.21506	3.15997	9.04163	3.63762e-17	6.23015e-16	27.9972
ZNF665	1.21405	-2.49976	6.44701	5.50619e-10	4.41464e-09	11.7181
PDE4A	1.21399	3.71532	12.1354	3.68789e-27	1.4001e-25	50.8122
SYT6	1.2136	-3.18524	7.42577	1.60045e-12	1.75741e-11	17.4496
RTN1	1.21357	0.871956	6.65986	1.61924e-10	1.38837e-09	12.9165
EMILIN2	1.21287	4.09586	9.89864	8.15761e-20	1.72411e-18	34.0344
DISC1	1.21262	1.883	7.7932	1.5648e-13	1.88152e-12	19.7384
FZD4	1.21231	3.36826	11.2468	3.5142e-24	1.06575e-22	44.0017
SHE	1.21208	1.3397	7.17249	7.63351e-12	7.7858e-11	15.9138
MOCS1	1.2119	3.15955	10.3997	2.06218e-21	4.92163e-20	37.6788
SATB2	1.21101	2.35712	9.34919	4.19809e-18	7.7536e-17	30.133
MRVI1	1.21082	2.76193	11.7574	6.95521e-26	2.42086e-24	47.8954
LOC100192378	1.21061	-4.34075	7.74855	2.08323e-13	2.4816e-12	19.4565
COL28A1	1.21051	-1.09581	3.78955	0.000187541	0.0006212	-0.586244
CMTM8	1.21044	0.985997	8.62114	6.56408e-16	1.00501e-14	25.1383
STC1	1.21043	4.18651	7.32084	3.06979e-12	3.2642e-11	16.8091
TBX18	1.20946	1.60186	4.59715	6.68549e-06	2.90873e-05	2.58794
RSPH9	1.20941	-3.06316	9.53797	1.09663e-18	2.09721e-17	31.4615
SOX17	1.20898	-0.0700554	9.17298	1.45279e-17	2.58091e-16	28.9049
C20orf26	1.20891	-2.52946	7.10661	1.13964e-11	1.13196e-10	15.5201
MYOM2	1.2089	0.787119	4.85199	2.10714e-06	1.0002e-05	3.69804
CENPV	1.2088	0.629547	5.96218	8.0693e-09	5.51429e-08	9.09542
C1orf133	1.2086	-0.491353	7.84675	1.10882e-13	1.35229e-12	20.0778
UGT8	1.20852	-0.0895751	3.16194	0.00175277	0.00471013	-2.67267
COL23A1	1.20832	0.908412	8.8875	1.05902e-16	1.73411e-15	26.9408
CHRNA9	1.20828	-2.21951	4.8765	1.88101e-06	8.99102e-06	3.80742
SH3BGR	1.20804	0.466912	7.74462	2.13625e-13	2.53886e-12	19.4318
SLC39A14	1.20687	6.05862	10.1124	1.71448e-20	3.84137e-19	35.5797
[truncated: 9,007 more rows]
