# Supplementary material for: A pan-cancer analysis of matrisome proteins reveals CTHRC1 and a related network as major ECM regulators across cancers
Source: PLoS One. 2022 Oct 3;17(10):e0270063. doi: 10.1371/journal.pone.0270063 (PMC9529084; doi:10.1371/journal.pone.0270063)
Supplement: S1 File — S1A is the summary file of the top 5% genes for 9 cancers. S1B - S1J are the raw data output files of the differential gene expression analysis of the 9 cancers (Fig 4A) where CTHRC1 is upregulated and affects survival. (ZIP) [file pone.0270063.s002.zip › S1_File/S1 File/S1E.xlsx]

## Sheet: DEGS
Gene	logFC	AveExpr	t	P.Value	adj.P.Val	B
LBP	5.06104	0.380328	11.6022	1.85723e-25	2.99804e-23	47.1215
C5orf46	4.79096	1.1124	13.7264	8.80418e-33	6.9421e-30	63.7586
SAA1	4.77118	0.667925	10.7978	8.87409e-23	8.83145e-21	41.0399
C8orf22	4.73818	-1.3734	12.0601	5.20493e-27	1.18562e-24	50.6469
CXCL5	4.70954	0.42185	12.8556	9.58574e-30	3.57304e-27	56.8589
CTHRC1	4.53469	3.85185	40.9941	5.54886e-117	1.13757e-112	252.907
COL11A1	4.40579	-0.32058	14.0065	9.1331e-34	8.91608e-31	65.9944
SFRP2	4.28797	3.13573	13.0322	2.33865e-30	1.08965e-27	58.2508
HP	4.11182	0.925773	10.1925	8.24399e-21	5.52928e-19	36.5756
SLPI	4.11146	1.15901	10.4117	1.61644e-21	1.23192e-19	38.1804
SPINK13	4.01462	-0.321094	13.4173	1.06366e-31	6.41358e-29	61.3
KRT19	3.99757	5.4319	12.8144	1.33134e-29	4.70585e-27	56.5348
IGFBP1	3.97661	1.06281	10.3728	2.16144e-21	1.61722e-19	37.8941
WISP2	3.84782	0.34643	15.3956	1.11254e-38	2.85102e-35	77.1589
PRIMA1	3.79978	2.86726	9.92265	6.00362e-20	3.4966e-18	34.6206
SAA2	3.74563	-0.570097	8.87525	1.05141e-16	3.56869e-15	27.2749
TGFBI	3.73006	9.12217	17.4497	5.61212e-46	2.49521e-42	93.7285
RPS4Y1	3.69412	2.80282	5.98147	7.10414e-09	5.05526e-08	9.64402
PTPRH	3.67629	-0.882344	13.5138	4.89055e-32	3.13316e-29	62.0667
IL1R2	3.67504	2.25363	15.2691	3.12865e-38	7.12672e-35	76.1389
PPP1R1A	3.67354	1.56005	8.47315	1.65083e-15	4.59833e-14	24.5703
PTPRN	3.668	-0.638451	12.0823	4.37441e-27	1.00764e-24	50.8184
NPTX2	3.66395	5.73691	12.4944	1.69346e-28	4.82189e-26	54.0259
F2	3.62786	-1.21371	9.35802	3.53569e-18	1.51011e-16	30.61
IGDCC4	3.56439	1.23606	14.8314	1.11528e-36	1.7588e-33	72.6131
PAEP	3.52325	-2.77398	10.3687	2.22759e-21	1.66065e-19	37.8644
CPA4	3.5157	-0.824928	11.4479	6.13533e-25	9.09633e-23	45.9432
FAM101A	3.48851	-0.298363	14.7971	1.47602e-36	2.09153e-33	72.3366
ADAM12	3.48348	2.7987	19.2905	1.81157e-52	1.85695e-48	108.453
GFPT2	3.46726	2.57076	17.4398	6.08558e-46	2.49521e-42	93.6486
PRAME	3.4488	1.46488	8.73618	2.7463e-16	8.71546e-15	26.3316
COL22A1	3.40195	0.518623	12.7127	2.99296e-29	9.73946e-27	55.7356
ROR2	3.39885	1.57782	14.3303	6.59736e-35	7.51403e-32	68.5873
PODNL1	3.39158	-0.0499851	17.749	4.88285e-47	3.33678e-43	96.1351
TRIM54	3.37024	0.0454051	10.5338	6.48626e-22	5.34682e-20	39.0799
SORCS3	3.36641	1.09992	7.52332	8.24704e-13	1.40193e-11	18.479
SRPX2	3.366	1.43402	17.0456	1.5242e-44	5.20793e-41	90.4737
ZP1	3.3041	-2.59953	13.706	1.03786e-32	7.88047e-30	63.5963
KCNS1	3.28653	-1.65829	9.59886	6.29985e-19	3.05327e-17	32.307
TMEM130	3.2747	3.14244	10.6048	3.80607e-22	3.30628e-20	39.6051
DNAJB13	3.27421	0.262945	10.0368	2.59948e-20	1.58137e-18	35.4447
TNNT1	3.23344	-2.39806	11.0273	1.55038e-23	1.77566e-21	42.7594
DDX3Y	3.23253	1.78031	5.70174	3.14666e-08	1.97761e-07	8.20175
GAD1	3.23068	-0.203734	10.1331	1.27922e-20	8.24693e-19	36.143
TUBA3D	3.22867	-0.202104	8.84411	1.30451e-16	4.34859e-15	27.0629
FGA	3.2194	1.54016	6.4389	5.59347e-10	4.83847e-09	12.1142
COMP	3.20281	-0.59452	8.74252	2.62922e-16	8.38282e-15	26.3744
MAT1A	3.19893	-0.887539	9.12138	1.88599e-17	7.21355e-16	28.9637
C1QL1	3.19742	2.95343	10.078	1.92018e-20	1.1929e-18	35.743
LUM	3.17625	4.65173	11.1275	7.21125e-24	8.79987e-22	43.5139
COL10A1	3.15925	-0.885432	12.5556	1.04277e-28	3.19071e-26	54.5042
SERPINA3	3.14948	2.73295	10.2718	4.57988e-21	3.30606e-19	37.1545
APCDD1L	3.13731	-0.626729	11.7377	6.47582e-26	1.14449e-23	48.1605
IL20RB	3.13596	2.07254	9.91623	6.29222e-20	3.6543e-18	34.5744
C10orf99	3.13025	0.226941	7.06761	1.38361e-11	1.55768e-10	15.7218
CP	3.11066	7.4303	7.96587	4.8117e-14	1.02541e-12	21.2621
CPZ	3.10721	0.214968	10.9548	2.69448e-23	2.9776e-21	42.2146
MMP7	3.1008	5.14612	10.7708	1.08842e-22	1.06256e-20	40.8387
SLC38A5	3.07278	1.53413	11.9217	1.53977e-26	3.0948e-24	49.5772
PI3	3.06287	-1.97666	10.7693	1.10078e-22	1.06449e-20	40.8276
IBSP	3.05877	-2.01102	11.8999	1.82709e-26	3.60164e-24	49.4084
NCAM1	3.05749	2.75824	11.099	8.96697e-24	1.0445e-21	43.2991
SYT8	3.05109	-3.05333	11.6394	1.39167e-25	2.26433e-23	47.4061
FGG	3.03932	0.826172	5.31055	2.30922e-07	1.24779e-06	6.27615
B4GALNT4	3.02677	-1.03571	9.26131	7.02627e-18	2.88091e-16	29.9346
KDM5D	3.01418	0.989905	5.66952	3.72261e-08	2.31615e-07	8.03908
EFNA5	3.01035	3.81622	13.1792	7.20407e-31	3.51644e-28	59.4126
B3GALT5	3.00027	-1.52714	11.1101	8.23531e-24	9.70299e-22	43.383
LRRC15	2.99528	-0.858896	10.5341	6.47116e-22	5.34682e-20	39.0822
SLN	2.9804	-2.6356	11.1106	8.20773e-24	9.70299e-22	43.3863
PITX2	2.97386	-1.54194	8.73036	2.85847e-16	9.0295e-15	26.2923
C12orf36	2.9699	-0.707844	7.00517	2.01833e-11	2.21509e-10	15.353
CXorf30	2.96914	-2.94435	12.0828	4.35796e-27	1.00764e-24	50.8221
SPOCK1	2.9618	4.97905	11.5676	2.42903e-25	3.80133e-23	46.8569
SORCS2	2.96133	2.13661	10.393	1.85929e-21	1.40654e-19	38.0425
TF	2.95146	0.413273	7.80981	1.32515e-13	2.64268e-12	20.2693
RYR2	2.92766	-0.0961464	11.8518	2.66011e-26	5.0032e-24	49.038
GREM1	2.91746	-0.0655753	9.21815	9.53538e-18	3.84813e-16	29.6343
DCN	2.91278	4.53435	9.62946	5.05254e-19	2.49595e-17	32.5241
GXYLT2	2.91236	0.966384	12.9338	5.13366e-30	2.14786e-27	57.475
NMU	2.8817	-2.95974	10.3045	3.59427e-21	2.62228e-19	37.3932
STMN2	2.88041	-2.6483	10.7131	1.68278e-22	1.56691e-20	40.4093
ZNF114	2.8742	-0.230416	11.1073	8.41935e-24	9.86315e-22	43.3612
AQP9	2.8671	2.2758	11.9793	9.8098e-27	2.0949e-24	50.0218
EIF1AY	2.85183	0.261414	5.76914	2.2089e-08	1.43221e-07	8.54435
ASAM	2.83401	-1.07904	9.54703	9.14765e-19	4.29144e-17	31.94
PTHLH	2.82473	3.29238	8.90173	8.75017e-17	3.01999e-15	27.4553
IL6	2.82377	0.843339	10.4709	1.03886e-21	8.12888e-20	38.6159
TMEM92	2.81716	1.65468	8.73176	2.83098e-16	8.95648e-15	26.3018
ZNF365	2.79664	0.227089	13.7927	5.15162e-33	4.40055e-30	64.2874
LOX	2.78505	7.23713	11.8658	2.38506e-26	4.56972e-24	49.1456
CPXM1	2.77834	1.09381	12.2655	1.03426e-27	2.65042e-25	52.2408
WT1	2.76996	-0.0549236	8.43804	2.09278e-15	5.73025e-14	24.3374
USP9Y	2.76371	0.637919	5.37596	1.66693e-07	9.21873e-07	6.59049
CXCL6	2.76302	-0.0541018	7.27177	3.96581e-12	4.84235e-11	16.9429
MAGED4B	2.76132	0.61015	9.61505	5.60617e-19	2.73648e-17	32.4218
PKP3	2.75532	-0.528813	8.46588	1.73407e-15	4.81059e-14	24.522
SPINK1	2.75163	-0.809452	7.82141	1.22953e-13	2.46882e-12	20.3427
CHRDL2	2.73561	-1.56268	10.2703	4.63091e-21	3.31952e-19	37.1436
PCBP3	2.73331	-0.980582	9.85752	9.66043e-20	5.36866e-18	34.1524
ZBTB7C	2.72952	1.64189	13.0105	2.78049e-30	1.24833e-27	58.08
UTY	2.72651	0.181265	5.59597	5.44968e-08	3.27061e-07	7.67041
CLIC6	2.72145	1.90383	8.59543	7.19743e-16	2.14781e-14	25.3853
SYT12	2.71486	1.30955	11.7403	6.34724e-26	1.13152e-23	48.1803
SCG2	2.70368	1.69489	11.8838	2.07237e-26	4.03451e-24	49.2842
GRIN2A	2.70172	2.16622	9.16331	1.40403e-17	5.45372e-16	29.2539
LGALS12	2.70059	0.379106	8.91828	7.79953e-17	2.72399e-15	27.5684
TRPC2	2.69855	-1.21496	9.68299	3.43208e-19	1.73416e-17	32.9046
TUBA3E	2.69517	-1.64066	7.94094	5.66116e-14	1.19403e-12	21.1027
KCNK2	2.68457	-0.460629	8.57158	8.46702e-16	2.49759e-14	25.2258
NLGN4Y	2.67655	-0.0515818	6.58249	2.45256e-10	2.25262e-09	12.917
ZFY	2.66888	0.237801	5.76576	2.24853e-08	1.45601e-07	8.52713
GRIK4	2.65887	-1.47221	11.3209	1.63385e-24	2.18925e-22	44.9775
COL1A1	2.65274	8.87705	13.7987	4.9074e-33	4.3742e-30	64.3353
ITPKA	2.64975	-0.254019	11.7281	6.98039e-26	1.22312e-23	48.0865
NALCN	2.61715	-0.533713	11.0853	9.96044e-24	1.14719e-21	43.1955
C1R	2.60598	7.61054	14.6997	3.2647e-36	4.18309e-33	71.5534
PPP2R2C	2.60499	-0.632058	9.09256	2.30916e-17	8.67035e-16	28.7647
MFAP2	2.58665	0.530937	10.8058	8.35412e-23	8.39548e-21	41.0994
MAGED4	2.58147	-0.448056	9.93705	5.40337e-20	3.18317e-18	34.7243
CILP2	2.57943	-1.39794	10.5274	6.80477e-22	5.58018e-20	39.0327
EYA1	2.57808	-1.57662	8.54702	1.0006e-15	2.89736e-14	25.0618
C1S	2.57574	7.88911	12.9674	3.92618e-30	1.71257e-27	57.7396
FGB	2.57469	2.10743	4.38896	1.64393e-05	6.19866e-05	2.18818
LMO1	2.57177	-2.57762	10.5641	5.16862e-22	4.36057e-20	39.3036
CYorf15A	2.56966	-0.455464	5.99424	6.62961e-09	4.75171e-08	9.71109
CXorf22	2.56927	-3.18597	12.6034	7.13367e-29	2.24996e-26	54.8787
RARRES1	2.5678	2.69887	12.3171	6.88311e-28	1.80911e-25	52.6425
HRASLS	2.56092	-1.43165	11.3649	1.16415e-24	1.61258e-22	45.3117
GYG2	2.55535	-0.773325	8.50777	1.30599e-15	3.71345e-14	24.8003
NEFL	2.55504	3.89458	7.57289	6.02846e-13	1.05004e-11	18.7857
MFAP4	2.54962	3.68987	9.59174	6.63163e-19	3.17652e-17	32.2565
PROM1	2.54738	2.89797	5.75042	2.43774e-08	1.56665e-07	8.44888
FAP	2.54446	2.19807	14.7926	1.53031e-36	2.09153e-33	72.301
STEAP3	2.52798	4.75096	14.9244	5.22439e-37	9.73683e-34	73.3613
PDGFRL	2.50626	1.0547	13.3012	2.70637e-31	1.45482e-28	60.3786
KISS1R	2.48717	1.35193	6.92917	3.18639e-11	3.3917e-10	14.9072
MOCOS	2.48677	1.05614	10.1042	1.58275e-20	1.01084e-18	35.9333
BEST4	2.48074	-0.214919	12.8269	1.20455e-29	4.33238e-27	56.6336
GPRC5A	2.48064	1.77785	9.57358	7.55809e-19	3.58677e-17	32.1278
MMP9	2.48024	3.3658	10.194	8.15696e-21	5.50085e-19	36.5861
THBS2	2.47306	6.0658	11.8582	2.53076e-26	4.80399e-24	49.0871
MMP13	2.46044	-3.62407	8.75704	2.3791e-16	7.65683e-15	26.4726
PDE10A	2.45605	4.00236	12.2191	1.49143e-27	3.72875e-25	51.8798
BCAS1	2.44625	-1.59332	9.11069	2.03307e-17	7.69002e-16	28.8899
COL7A1	2.44017	0.263389	8.35458	3.66942e-15	9.64447e-14	23.7863
PLA2G4D	2.43979	-3.00822	9.94124	5.24017e-20	3.09593e-18	34.7545
C4orf31	2.43588	0.382522	6.36324	8.59326e-10	7.22899e-09	11.6963
MYEOV	2.43151	1.97592	6.38714	7.50611e-10	6.35793e-09	11.8279
SP5	2.42672	-1.46415	9.10703	2.08608e-17	7.86154e-16	28.8646
MFSD2A	2.42448	1.21611	10.0638	2.13202e-20	1.31257e-18	35.6399
SERPINF1	2.42168	4.9867	14.1393	3.11088e-34	3.18881e-31	67.0571
CYorf15B	2.42112	-0.87628	5.85906	1.37123e-08	9.29911e-08	9.0063
TMEM45A	2.41211	4.60713	11.9919	8.88961e-27	1.98573e-24	50.119
FMOD	2.40501	4.21768	11.6868	9.62642e-26	1.64459e-23	47.7696
SLC34A2	2.39837	3.07184	5.10878	6.19344e-07	3.09762e-06	5.32606
APOH	2.38546	-1.50509	6.75934	8.73538e-11	8.70184e-10	13.9233
CHRDL1	2.38436	-0.149859	5.96973	7.56993e-09	5.35326e-08	9.58241
MFAP5	2.3783	-0.433075	8.7859	1.95013e-16	6.3359e-15	26.6679
TFR2	2.37765	-0.126782	8.88508	9.82141e-17	3.36142e-15	27.3418
C20orf103	2.37696	-0.921081	9.38949	2.82564e-18	1.2247e-16	30.8305
TTTY15	2.37686	-0.757978	5.7405	2.56829e-08	1.64436e-07	8.39837
C10orf81	2.36995	-2.07338	9.11371	1.99041e-17	7.57056e-16	28.9107
PRKY	2.36863	0.181832	6.46549	4.806e-10	4.20879e-09	12.2619
PI15	2.36657	-0.823453	9.07872	2.54463e-17	9.48499e-16	28.6693
SCNN1G	2.36145	-1.7354	6.69635	1.26439e-10	1.2204e-09	13.5627
CRP	2.35691	-2.20246	7.21028	5.79169e-12	6.92739e-11	16.5726
LRG1	2.35509	2.83406	9.89274	7.47053e-20	4.24247e-18	34.4054
SCRG1	2.35019	-2.48403	9.87235	8.67009e-20	4.86974e-18	34.2588
SERPINE1	2.34611	7.54677	11.6415	1.36932e-25	2.2458e-23	47.4221
EFEMP1	2.32969	6.02301	11.2927	2.02974e-24	2.65043e-22	44.7636
KCNK17	2.32935	-1.9308	9.42283	2.22731e-18	9.79872e-17	31.0645
ELFN2	2.3209	1.03947	7.54623	7.13629e-13	1.22744e-11	18.6206
SLC18A3	2.31408	-2.8683	6.10737	3.57614e-09	2.694e-08	10.3103
SYBU	2.30856	3.63129	10.7603	1.17863e-22	1.12912e-20	40.7602
GPR64	2.30742	0.961177	8.77157	2.1527e-16	6.94999e-15	26.5708
MFI2	2.30167	0.745253	9.80845	1.38114e-19	7.45127e-18	33.8005
GSG1	2.28923	-2.84806	8.34387	3.94286e-15	1.0284e-13	23.7158
C5orf27	2.27692	0.113885	6.64659	1.69059e-10	1.60161e-09	13.2796
KCNG1	2.27393	-1.54965	9.84874	1.02993e-19	5.70666e-18	34.0893
CADM3	2.27385	2.35321	7.2599	4.26722e-12	5.1734e-11	16.8712
LOC554202	2.25975	-1.75246	8.31888	4.66127e-15	1.20051e-13	23.5515
P4HA3	2.25346	2.06488	11.9506	1.22859e-26	2.54418e-24	49.7998
RAB42	2.24633	2.38168	9.45856	1.72519e-18	7.7223e-17	31.3158
B4GALNT1	2.24198	1.66197	9.77613	1.74703e-19	9.32703e-18	33.5692
COL5A1	2.23281	6.08923	12.4317	2.7834e-28	7.76603e-26	53.5357
TFF2	2.22407	-3.73266	9.48761	1.40127e-18	6.42671e-17	31.5204
HOXB13	2.21827	-2.68073	6.58781	2.37812e-10	2.18922e-09	12.9471
KIAA1199	2.218	-0.0317043	9.8202	1.26795e-19	6.89504e-18	33.8847
LRRC4C	2.21769	-0.775343	9.72522	2.52794e-19	1.30214e-17	33.2056
ATP8B3	2.21365	2.37903	10.5765	4.70697e-22	4.03755e-20	39.3958
FGF5	2.21318	-2.87289	8.49038	1.4692e-15	4.11476e-14	24.6847
TRPM8	2.21063	-1.95544	9.5711	7.69384e-19	3.64276e-17	32.1103
MXRA8	2.20889	5.48002	11.677	1.03908e-25	1.76051e-23	47.6942
PRRX1	2.20809	2.92477	12.2737	9.69295e-28	2.51538e-25	52.3048
MT3	2.20201	1.48436	5.68221	3.48446e-08	2.17458e-07	8.10306
LAMB3	2.19814	3.69152	9.98834	3.71061e-20	2.23739e-18	35.0943
BEND6	2.18609	0.133272	11.4958	4.23693e-25	6.53093e-23	46.3083
KRT15	2.18445	-2.44266	8.63352	5.55012e-16	1.68318e-14	25.6406
SSC5D	2.17998	3.16434	12.4092	3.32399e-28	9.08602e-26	53.3606
EPHA6	2.17817	-0.748132	7.49901	9.61268e-13	1.61268e-11	18.3291
TUBA3C	2.17656	-2.96756	7.6294	4.21127e-13	7.57992e-12	19.1369
HPCAL4	2.17095	-1.7339	9.19891	1.09233e-17	4.33148e-16	29.5007
HSD11B1	2.15993	-0.0803152	9.91511	6.34378e-20	3.67384e-18	34.5664
KIAA1644	2.15575	0.286867	8.90609	8.48878e-17	2.94464e-15	27.4851
ADCY8	2.15259	-0.860773	5.07063	7.43917e-07	3.6582e-06	5.14982
CRHR1	2.14469	-3.44947	7.72281	2.31896e-13	4.38571e-12	19.7212
ISLR	2.13822	3.1041	8.43484	2.13834e-15	5.83731e-14	24.3163
ADAMTS14	2.13604	0.6934	11.1286	7.14963e-24	8.77693e-22	43.5223
PGF	2.13037	5.98697	9.33776	4.08406e-18	1.7299e-16	30.4682
NTM	2.1299	2.61088	8.93774	6.81263e-17	2.40388e-15	27.7013
DLX4	2.1275	-0.797743	12.1929	1.83252e-27	4.41981e-25	51.6766
CLGN	2.12113	-0.0273877	6.41833	6.28805e-10	5.38251e-09	12.0002
SAA4	2.11986	-3.09527	7.09129	1.19837e-11	1.36401e-10	15.8622
VSTM2L	2.11745	-1.47656	7.60463	4.92929e-13	8.76455e-12	18.9828
CIDEC	2.11607	-2.4933	7.52314	8.2564e-13	1.40236e-11	18.4779
TMEM145	2.11437	-1.57937	8.43759	2.09915e-15	5.73797e-14	24.3344
PLA2G2A	2.11318	-3.06746	7.54622	7.13676e-13	1.22744e-11	18.6205
MOXD1	2.11212	2.67605	9.54196	9.48764e-19	4.42059e-17	31.9041
HMGA2	2.10766	-2.55397	6.96453	2.57753e-11	2.78409e-10	15.1142
ACTN2	2.10689	-0.717074	8.75834	2.35805e-16	7.60099e-15	26.4813
FNDC1	2.10548	1.9629	8.75186	2.46549e-16	7.91002e-15	26.4375
MT1X	2.10479	4.52348	10.7957	9.01216e-23	8.92552e-21	41.0247
FXYD3	2.09536	-0.877708	6.85032	5.09982e-11	5.26972e-10	14.4483
AEBP1	2.09275	7.99507	10.4765	9.96046e-22	7.85383e-20	38.6573
ZIC2	2.09236	-3.38295	8.37134	3.27898e-15	8.67387e-14	23.8967
HABP2	2.08371	3.27709	4.68228	4.52643e-06	1.90625e-05	3.41833
MT1G	2.07976	2.0696	6.62567	1.9093e-10	1.79389e-09	13.161
PODN	2.07717	2.61061	8.65839	4.6823e-16	1.44349e-14	25.8075
CFH	2.07599	6.14785	11.5212	3.48134e-25	5.4069e-23	46.502
FHL2	2.07483	5.25957	12.9059	6.41711e-30	2.57955e-27	57.2549
VCAN	2.07277	7.835	10.1752	9.37101e-21	6.19726e-19	36.4494
GAS2L2	2.0673	-3.13623	8.67273	4.24459e-16	1.31448e-14	25.9039
TGM1	2.06679	-0.318153	8.69991	3.523e-16	1.10436e-14	26.087
PLTP	2.06452	6.28008	11.4904	4.41559e-25	6.75552e-23	46.2676
C9orf44	2.06356	-1.73754	8.92031	7.69018e-17	2.69498e-15	27.5822
PYCR1	2.0612	3.01549	11.9854	9.35642e-27	2.01912e-24	50.0685
COL1A2	2.05716	9.02769	12.3734	4.4132e-28	1.175e-25	53.081
ADAMDEC1	2.04862	1.01581	8.07296	2.38459e-14	5.36624e-13	21.9503
FKBP10	2.04623	7.27369	13.9298	1.69968e-33	1.58387e-30	65.3815
PDGFRA	2.04394	2.59514	7.41222	1.65697e-12	2.64937e-11	17.7963
CXorf59	2.04321	-3.75343	11.7928	4.21658e-26	7.71823e-24	48.5837
EGFL6	2.04112	-2.24947	7.6023	5.00282e-13	8.86455e-12	18.9683
SPOCD1	2.03424	-0.613017	11.5868	2.0938e-25	3.32752e-23	47.0033
CHI3L1	2.0328	3.24193	8.11713	1.78236e-14	4.11953e-13	22.2358
POSTN	2.02087	5.97722	9.84456	1.06176e-19	5.8401e-18	34.0594
NEFM	2.02009	-0.732917	6.04084	5.14632e-09	3.75997e-08	9.95689
GREM2	2.01579	-2.67377	7.70571	2.58744e-13	4.84431e-12	19.6139
MT1E	2.01526	4.53888	8.7329	2.80885e-16	8.90019e-15	26.3095
C5orf62	2.01464	5.70952	13.7507	7.23512e-33	5.93309e-30	63.9523
FLNC	2.00913	3.18822	8.82823	1.45598e-16	4.7989e-15	26.955
DNER	2.00668	-0.199702	5.85476	1.40302e-08	9.49599e-08	8.98408
TPSG1	2.00327	-1.21355	5.83842	1.53052e-08	1.02741e-07	8.89979
DMRT3	2.00255	-3.84299	10.2712	4.60079e-21	3.3095e-19	37.15
LEF1	2.00177	3.13386	10.9733	2.34103e-23	2.6226e-21	42.3532
LPPR4	1.9939	0.375459	10.5336	6.49412e-22	5.34682e-20	39.0787
IGF2BP3	1.99316	0.842886	8.21319	9.43315e-15	2.30225e-13	22.8599
BAI2	1.99145	0.688093	8.87371	1.06275e-16	3.60122e-15	27.2643
C11orf70	1.98581	-0.0705036	9.16326	1.4046e-17	5.45372e-16	29.2535
MT1F	1.97043	3.46204	10.2063	7.44402e-21	5.087e-19	36.6761
COL3A1	1.96141	8.81968	11.9236	1.51717e-26	3.07955e-24	49.5918
MAP7D2	1.96076	3.38158	5.83912	1.52482e-08	1.02459e-07	8.9034
TFPI2	1.95971	4.00923	7.15663	8.04663e-12	9.41576e-11	16.2513
COL6A3	1.95842	6.90753	10.9294	3.26901e-23	3.52726e-21	42.0241
IGLON5	1.95508	-0.328315	5.23178	3.40581e-07	1.78895e-06	5.90168
UNC5A	1.94453	-0.216107	8.45076	1.9206e-15	5.29225e-14	24.4217
MSX2	1.94388	-1.09762	10.2461	5.54312e-21	3.89177e-19	36.9665
SIX2	1.94233	-1.27944	9.89214	7.50324e-20	4.24928e-18	34.4011
SLC7A5	1.93824	5.45047	9.801	1.45808e-19	7.84569e-18	33.7472
SUSD4	1.93742	0.488393	8.41278	2.48119e-15	6.70182e-14	24.1703
CYP1B1	1.93699	5.08178	10.216	6.92721e-21	4.7656e-19	36.747
PCSK1	1.93617	-0.894735	9.14479	1.59968e-17	6.16447e-16	29.1256
PREX2	1.93591	3.34568	7.79437	1.4639e-13	2.8719e-12	20.1718
SCG5	1.93411	0.559027	7.93752	5.78877e-14	1.21843e-12	21.0809
MMP16	1.93254	0.774537	9.91263	6.46021e-20	3.73073e-18	34.5485
TMEM158	1.93225	0.111449	11.6911	9.31028e-26	1.60395e-23	47.8025
VSIG1	1.92995	1.14174	8.87303	1.06774e-16	3.61216e-15	27.2597
CCL11	1.9298	-2.77348	7.80882	1.33368e-13	2.6494e-12	20.263
UCHL1	1.92741	2.65589	6.60489	2.15407e-10	1.99641e-09	13.0435
SBSN	1.92602	-3.83886	8.46973	1.68954e-15	4.6934e-14	24.5475
FCRL5	1.92468	-0.63257	7.19044	6.54199e-12	7.76142e-11	16.4536
ARSI	1.92423	-1.27817	7.086	1.23751e-11	1.40322e-10	15.8308
TBX18	1.92299	-0.240272	9.05666	2.97e-17	1.09511e-15	28.5173
C4orf7	1.91908	-3.97821	5.9851	6.96615e-09	4.97087e-08	9.66305
TCN1	1.91713	-3.23901	6.86861	4.5742e-11	4.76261e-10	14.5544
GLP2R	1.91028	-3.67665	8.17789	1.19239e-14	2.83587e-13	22.63
MT2A	1.90963	6.88626	12.4308	2.80321e-28	7.76603e-26	53.5287
ADAM6	1.90688	7.9134	6.60889	2.10474e-10	1.95777e-09	13.0661
HAS2	1.90425	-0.695681	9.12006	1.90352e-17	7.26704e-16	28.9546
STAC2	1.90367	0.00964548	4.17558	4.0317e-05	0.000139925	1.33654
PVRL4	1.89862	-0.793431	8.04246	2.91389e-14	6.45116e-13	21.7538
DPYSL4	1.89732	-0.975278	6.4509	5.22346e-10	4.53563e-09	12.1808
CCL26	1.89605	-2.74674	10.1031	1.59554e-20	1.01584e-18	35.9254
F3	1.89429	2.25624	9.75137	2.09114e-19	1.09363e-17	33.3923
TFAP2A	1.89385	0.346405	7.51797	8.53049e-13	1.44771e-11	18.4459
TGM5	1.88707	-3.5618	8.80459	1.71422e-16	5.59607e-15	26.7946
CCL19	1.88324	-0.219781	5.81503	1.73298e-08	1.14791e-07	8.7794
CDCP1	1.87727	4.59649	8.50186	1.35936e-15	3.84388e-14	24.761
SLC12A8	1.87607	2.03247	8.37671	3.1627e-15	8.39877e-14	23.9321
MMP12	1.87041	-2.85535	6.45674	5.05225e-10	4.39441e-09	12.2132
CBLN4	1.8677	0.90417	7.44418	1.35657e-12	2.20547e-11	17.992
ODZ3	1.86293	1.43209	6.64365	1.71974e-10	1.62696e-09	13.2629
LOXL1	1.85965	3.0261	10.9483	2.83053e-23	3.10313e-21	42.166
BTBD11	1.85321	1.5296	8.34887	3.81278e-15	9.98287e-14	23.7487
AIM1L	1.85247	-2.17379	9.96293	4.47053e-20	2.68769e-18	34.9109
LYPD1	1.84903	1.1825	9.71937	2.63742e-19	1.34837e-17	33.1638
FCHO1	1.84792	1.87355	10.0796	1.89681e-20	1.18196e-18	35.755
CDH15	1.84602	-2.69732	7.99965	3.85801e-14	8.3081e-13	21.4786
PADI3	1.84595	-2.70439	6.13239	3.11638e-09	2.37948e-08	10.444
LOXL2	1.84527	6.47054	12.8818	7.77412e-30	3.00712e-27	57.0656
SERPINA4	1.84125	-2.35466	5.90036	1.09955e-08	7.60524e-08	9.22035
ADAM23	1.83944	-1.28399	7.7013	2.66155e-13	4.97397e-12	19.5862
NUDT11	1.83938	-1.41678	10.1966	7.9975e-21	5.41843e-19	36.6055
IGFL2	1.83783	-3.95369	10.6088	3.69409e-22	3.22266e-20	39.6346
NKAIN1	1.8365	0.499562	8.51623	1.23318e-15	3.51618e-14	24.8566
C16orf74	1.83248	1.90764	8.56235	9.01529e-16	2.6328e-14	25.1642
HPR	1.83127	-3.31401	6.38027	7.8039e-10	6.59743e-09	11.7901
PLXNB3	1.82816	1.10368	8.38798	2.93194e-15	7.81636e-14	24.0065
SEMA3C	1.82512	4.55177	8.90224	8.71882e-17	3.01424e-15	27.4589
APOB	1.82298	2.48472	4.87284	1.89198e-06	8.62902e-06	4.25358
CCL18	1.82095	1.94938	5.79262	1.9513e-08	1.2797e-07	8.66446
SLC35F3	1.81878	-0.10868	6.56077	2.78041e-10	2.52952e-09	12.7948
LOC55908	1.81866	-2.48457	5.42448	1.30636e-07	7.36366e-07	6.82572
SMOC2	1.81715	4.25739	9.76867	1.84433e-19	9.74503e-18	33.5159
IL8	1.81417	2.05549	7.64736	3.75595e-13	6.82611e-12	19.2489
HOXD11	1.81268	1.03687	8.91432	8.01706e-17	2.79046e-15	27.5413
STRA6	1.80978	-1.74485	7.48067	1.07888e-12	1.78804e-11	18.2161
HAPLN1	1.8095	3.39209	7.16706	7.54917e-12	8.88435e-11	16.3137
TMEM119	1.80497	2.87825	9.59018	6.70657e-19	3.20493e-17	32.2454
DKFZp434J0226	1.80456	-3.39585	8.56521	8.84199e-16	2.59327e-14	25.1833
ITIH4	1.80292	1.61278	6.65964	1.56682e-10	1.49471e-09	13.3537
ACTBL2	1.80117	-3.60115	8.9195	7.73393e-17	2.70569e-15	27.5767
NPC1L1	1.79843	-1.23612	5.78433	2.03866e-08	1.33019e-07	8.62203
ANXA8L2	1.79502	-3.25284	6.9255	3.25713e-11	3.45981e-10	14.8858
LOC100188947	1.79486	-2.60284	8.85642	1.198e-16	4.03286e-15	27.1466
HAMP	1.79464	-1.20012	7.57844	5.8204e-13	1.01696e-11	18.8201
SYCE1L	1.79263	-1.02094	7.92845	6.14133e-14	1.28867e-12	21.0229
ADAM18	1.79199	-2.92271	6.18344	2.35057e-09	1.82742e-08	10.7179
PRELP	1.79144	4.28365	7.60442	4.93586e-13	8.76864e-12	18.9815
CCL20	1.79107	2.55336	5.46884	1.04399e-07	5.96845e-07	7.04219
CXCL13	1.78607	1.07736	5.8165	1.71949e-08	1.13934e-07	8.78698
PKP1	1.78485	1.00845	5.62828	4.6116e-08	2.81796e-07	7.8319
FRMD5	1.78437	-3.4542	8.33496	4.18539e-15	1.08614e-13	23.6572
EPO	1.77443	-0.641157	4.17181	4.09484e-05	0.000141924	1.32182
SULT2B1	1.77286	-1.81184	7.94112	5.65473e-14	1.1939e-12	21.1038
SLC4A3	1.77275	0.429378	6.19749	2.17444e-09	1.7021e-08	10.7936
C4BPA	1.76433	-3.16577	5.33486	2.04654e-07	1.11289e-06	6.39259
CDH3	1.76329	0.329604	7.83768	1.10685e-13	2.24669e-12	20.4457
CCDC80	1.76077	5.03798	10.1021	1.60726e-20	1.02004e-18	35.9182
C1QTNF1	1.75859	5.49737	11.298	1.94893e-24	2.57774e-22	44.8037
WFDC10B	1.75771	-4.03352	11.0001	1.90798e-23	2.17308e-21	42.5548
PTX3	1.75188	0.0796426	9.5946	6.49634e-19	3.14107e-17	32.2767
IGSF5	1.75183	-3.55899	10.5359	6.38494e-22	5.32104e-20	39.0954
PTGIS	1.7495	3.05865	7.54732	7.08756e-13	1.22103e-11	18.6273
ITGBL1	1.74681	2.54703	7.8239	1.2099e-13	2.43655e-12	20.3585
CFHR3	1.74276	-2.94697	9.44062	1.96147e-18	8.72279e-17	31.1896
CCDC64B	1.74186	1.93766	6.88045	4.26272e-11	4.46154e-10	14.6232
EPHA10	1.72858	-1.40096	5.82785	1.61892e-08	1.07898e-07	8.84537
FST	1.72821	-0.886952	6.36179	8.66381e-10	7.28236e-09	11.6884
KLHDC8A	1.72816	0.201822	8.24941	7.41316e-15	1.83769e-13	23.0963
ARL4C	1.72656	6.09957	11.4447	6.28756e-25	9.20723e-23	45.9191
ZNF385D	1.72627	-0.347908	8.42274	2.32017e-15	6.30846e-14	24.2362
PCDH7	1.72322	1.4536	8.05048	2.76438e-14	6.16006e-13	21.8054
CA9	1.72284	7.03102	4.49885	1.02174e-05	4.01972e-05	2.64105
XDH	1.72205	-2.56148	5.47529	1.01038e-07	5.78762e-07	7.07379
JPH2	1.71944	3.56017	10.4053	1.69647e-21	1.28812e-19	38.1328
CREB3L1	1.71493	1.74812	6.62429	1.92475e-10	1.80674e-09	13.1532
DIO3OS	1.70906	-3.53802	8.26344	6.75107e-15	1.68579e-13	23.1881
PRRX2	1.70652	-0.674568	8.71299	3.22057e-16	1.01265e-14	26.1751
INHBA	1.70551	1.9851	9.49372	1.34119e-18	6.16497e-17	31.5635
MGC29506	1.70334	1.03032	5.94536	8.63371e-09	6.05956e-08	9.45486
C3orf55	1.70273	-0.47007	6.60542	2.14752e-10	1.99124e-09	13.0465
MMP1	1.69877	0.941108	5.6807	3.51209e-08	2.19115e-07	8.09541
ITIH3	1.69801	0.518068	6.70274	1.21792e-10	1.17943e-09	13.5992
TRIB3	1.6965	5.47451	10.8325	6.822e-23	6.99289e-21	41.2991
FABP6	1.69553	2.90188	5.34457	1.94984e-07	1.06372e-06	6.43927
MXRA5	1.69439	5.1441	8.23691	8.0565e-15	1.98279e-13	23.0146
EPS8L1	1.69245	1.36149	7.42824	1.49901e-12	2.4084e-11	17.8943
PANX2	1.69031	-0.815748	6.20898	2.04003e-09	1.6061e-08	10.8556
ODZ4	1.68863	2.81029	8.48038	1.57204e-15	4.3908e-14	24.6183
RGS20	1.68414	-1.96634	7.73165	2.19114e-13	4.1709e-12	19.7767
SLC24A3	1.68306	0.927717	7.60706	4.85367e-13	8.65262e-12	18.9979
FBLN1	1.6806	4.49986	9.95067	4.89063e-20	2.91461e-18	34.8225
DMBT1	1.67876	-1.99624	9.00904	4.1442e-17	1.51175e-15	28.1898
LEFTY1	1.67727	-0.928371	5.98539	6.95519e-09	4.9665e-08	9.66458
UCN2	1.67672	-3.73502	9.11589	1.96023e-17	7.46963e-16	28.9258
TMEM100	1.67242	1.66095	7.81148	1.31099e-13	2.617e-12	20.2798
COL16A1	1.67176	3.13041	8.65658	4.74067e-16	1.45929e-14	25.7954
VGLL3	1.67084	1.91564	7.87601	8.63508e-14	1.77382e-12	20.689
TIMP1	1.66779	8.43323	12.9488	4.55514e-30	1.94552e-27	57.593
ADAMTS12	1.66767	0.794392	7.76854	1.72885e-13	3.34685e-12	20.0088
ABCA12	1.6655	2.01764	6.12782	3.19582e-09	2.43469e-08	10.4195
IL2RA	1.66537	0.678779	8.31792	4.69125e-15	1.20672e-13	23.5452
POU2AF1	1.66453	0.653358	6.55496	2.87532e-10	2.60827e-09	12.7621
LOC96610	1.66122	7.39262	6.91504	3.46744e-11	3.66991e-10	14.8247
MAGEL2	1.65987	-3.01877	7.75369	1.90204e-13	3.66138e-12	19.9153
APLP1	1.65815	0.891811	8.16454	1.3027e-14	3.07681e-13	22.5433
EMILIN1	1.6573	4.37903	9.07801	2.55724e-17	9.51468e-16	28.6644
CCL13	1.65448	-1.82214	7.2942	3.45229e-12	4.26101e-11	17.0784
SLITRK2	1.65286	0.649399	5.25531	3.03391e-07	1.60428e-06	6.01308
PSAT1	1.64932	3.12436	6.31352	1.13733e-09	9.3295e-09	11.4237
HOXA13	1.64898	-1.32979	6.69715	1.25844e-10	1.21522e-09	13.5673
RASGEF1C	1.64745	-2.31533	6.14159	2.96239e-09	2.2712e-08	10.4932
ONECUT2	1.64614	-1.36003	6.25591	1.57068e-09	1.25983e-08	11.1098
TRIM46	1.64353	0.00608774	9.77143	1.80764e-19	9.57584e-18	33.5356
TDO2	1.64335	-0.0128929	6.2645	1.49707e-09	1.20737e-08	11.1564
CYP19A1	1.64105	-2.74103	9.81621	1.3053e-19	7.07936e-18	33.8561
H19	1.63803	6.39105	6.29932	1.23172e-09	1.00523e-08	11.3461
MT1DP	1.63706	-2.31055	8.74001	2.67484e-16	8.50184e-15	26.3575
NCAM2	1.63355	-2.79126	7.59933	5.09791e-13	9.00968e-12	18.9499
CDK5R2	1.63263	-3.29261	7.9206	6.46332e-14	1.34933e-12	20.9729
PTGS1	1.63246	5.39793	8.39424	2.81105e-15	7.52341e-14	24.0478
KDELR3	1.63117	4.13222	10.6504	2.70112e-22	2.39802e-20	39.943
FN1	1.6309	10.4504	10.5086	7.83329e-22	6.27306e-20	38.894
PCOLCE	1.62965	4.63393	11.1258	7.30635e-24	8.82845e-22	43.501
PROM2	1.62928	1.14537	5.53453	7.47142e-08	4.37134e-07	7.36539
COL13A1	1.62819	-0.238514	7.91536	6.68753e-14	1.3933e-12	20.9394
ZPLD1	1.62749	-3.07339	5.89269	1.14569e-08	7.88976e-08	9.1805
PTPRZ1	1.6265	-3.4175	8.03151	3.13105e-14	6.87256e-13	21.6833
RUNX1	1.62519	5.83463	13.5445	3.8199e-32	2.70041e-29	62.3105
EN2	1.62165	-2.747	6.55574	2.86233e-10	2.59764e-09	12.7665
MCHR1	1.62159	1.51739	4.35591	1.89333e-05	7.03302e-05	2.05385
ATG9B	1.62101	0.50553	6.59843	2.23626e-10	2.06604e-09	13.007
FNDC4	1.62033	1.52131	8.35181	3.73817e-15	9.81259e-14	23.7681
CXCL1	1.61861	1.39362	5.30474	2.37676e-07	1.28091e-06	6.24835
NKD2	1.61566	1.31759	5.41199	1.39116e-07	7.79029e-07	6.76501
C5orf38	1.61498	-2.87602	6.05996	4.63653e-09	3.41796e-08	10.0582
SOX11	1.61455	1.38001	6.39448	7.20012e-10	6.11221e-09	11.8684
WFDC5	1.61003	-3.85766	5.83547	1.55472e-08	1.04127e-07	8.88459
DPYSL3	1.6094	5.99559	11.088	9.7582e-24	1.13024e-21	43.2157
NAV3	1.60756	0.145965	8.26266	6.78631e-15	1.69253e-13	23.183
GLT25D2	1.60584	0.350314	8.57239	8.42041e-16	2.48742e-14	25.2312
PPEF1	1.60555	-1.18323	8.40655	2.58748e-15	6.97974e-14	24.1291
CST2	1.60484	-3.40743	7.35136	2.42162e-12	3.06454e-11	17.4252
DNAH11	1.60178	3.6419	4.16643	4.18641e-05	0.000144853	1.30088
AIM2	1.60157	0.266395	7.56576	6.30714e-13	1.09486e-11	18.7415
MATN3	1.60116	0.558234	8.74089	2.65876e-16	8.46387e-15	26.3634
NEB	1.59901	1.67431	5.52012	8.04239e-08	4.688e-07	7.29423
BARX1	1.59771	-3.81086	6.99482	2.14822e-11	2.34634e-10	15.2921
CDH11	1.59706	5.21427	9.72066	2.61288e-19	1.33917e-17	33.173
EN1	1.59578	-2.12602	7.69213	2.82241e-13	5.23641e-12	19.5288
TNC	1.59087	6.37687	8.31196	4.88238e-15	1.25117e-13	23.506
TMSB4Y	1.59069	-2.06476	4.97918	1.14944e-06	5.46235e-06	4.73177
WNT7B	1.58555	-2.23126	6.11354	3.45687e-09	2.61221e-08	10.3432
ITGA11	1.58537	3.34353	8.01532	3.48185e-14	7.55358e-13	21.5792
GAP43	1.58435	-2.43906	8.18441	1.14191e-14	2.73166e-13	22.6725
DIO2	1.57484	1.41566	6.72975	1.03955e-10	1.02117e-09	13.7536
ODZ2	1.57226	0.286282	5.8877	1.17672e-08	8.08985e-08	9.15459
ASPN	1.5708	3.05721	8.52111	1.19301e-15	3.42068e-14	24.8891
PTGES	1.57053	2.06261	6.59506	2.28033e-10	2.10203e-09	12.988
NEGR1	1.56994	2.21723	5.49469	9.15548e-08	5.28248e-07	7.16899
KRT80	1.56784	3.09902	7.00232	2.05332e-11	2.24987e-10	15.3362
FAM180A	1.56768	-1.59767	7.18785	6.64656e-12	7.88092e-11	16.4381
CHI3L2	1.56759	1.41605	5.98015	7.15519e-09	5.08629e-08	9.63707
BASP1	1.56734	3.77861	10.4146	1.58254e-21	1.21059e-19	38.2012
TDRD5	1.56734	-3.27819	7.02538	1.78661e-11	1.97345e-10	15.4721
LOC100216001	1.56716	-2.31845	8.26899	6.50597e-15	1.62856e-13	23.2243
C21orf7	1.56357	4.6228	11.975	1.01486e-26	2.14492e-24	49.9883
PTGDS	1.56336	2.95293	5.96511	7.76149e-09	5.48495e-08	9.55816
ABCA17P	1.5629	0.00543427	7.67916	3.06628e-13	5.65304e-12	19.4476
NNMT	1.55773	9.05991	6.93508	3.07569e-11	3.28239e-10	14.9417
SEMA3A	1.55732	0.269924	7.58121	5.71891e-13	1.00123e-11	18.8373
ZFHX4	1.55604	1.07327	7.54344	7.26351e-13	1.24715e-11	18.6033
WFDC3	1.55593	-1.67968	7.3893	1.91199e-12	2.7933e-11	17.6563
ECM1	1.54865	4.30901	11.6654	1.13727e-25	1.91108e-23	47.6052
OLFML2B	1.54753	5.68291	11.3727	1.0961e-24	1.52865e-22	45.3711
CD19	1.54736	-2.62458	7.07635	1.31217e-11	1.48295e-10	15.7735
SHOX2	1.54702	-2.10579	8.09672	2.03919e-14	4.65539e-13	22.1038
DES	1.54693	1.09969	4.42041	1.43607e-05	5.48348e-05	2.31681
SLC30A3	1.5455	-2.80544	8.20051	1.02619e-14	2.48675e-13	22.7773
SULF1	1.54455	6.34317	9.71225	2.77703e-19	1.4127e-17	33.1131
PRG2	1.54215	-0.886281	9.46864	1.60517e-18	7.24836e-17	31.3868
CERCAM	1.54021	5.27859	11.8346	3.04292e-26	5.62009e-24	48.9054
CCL21	1.5379	0.440097	3.8238	0.00016374	0.000499083	0.0143372
MMP17	1.53733	-0.927167	6.47763	4.48364e-10	3.95181e-09	12.3295
BMPR1B	1.53627	-0.57753	4.39056	1.63271e-05	6.15977e-05	2.19469
IGJ	1.53589	5.27559	5.55288	6.80124e-08	4.00898e-07	7.45622
MGC4473	1.53462	-2.04191	5.51792	8.13302e-08	4.73225e-07	7.2834
HAS2AS	1.53443	-4.03177	10.6589	2.53279e-22	2.2774e-20	40.0064
CARD14	1.53394	0.595415	6.92685	3.23099e-11	3.43739e-10	14.8937
TRNP1	1.53383	1.2366	6.75886	8.76021e-11	8.72234e-10	13.9205
LTBP1	1.53382	5.6263	9.65667	4.15149e-19	2.07585e-17	32.7174
C6orf141	1.5305	-1.78524	6.04835	4.93988e-09	3.62076e-08	9.99663
C2orf27A	1.52971	0.339854	10.3783	2.07463e-21	1.55795e-19	37.9345
C3	1.52946	10.2172	6.99487	2.14755e-11	2.34634e-10	15.2924
C9orf110	1.5294	1.36103	10.8209	7.45043e-23	7.59907e-21	41.2122
NIPAL4	1.52925	-2.51192	6.64123	1.74415e-10	1.64853e-09	13.2492
HPD	1.52874	0.623886	4.27771	2.6358e-05	9.51416e-05	1.73955
FABP7	1.52863	4.3977	2.76797	0.00603678	0.0126003	-3.31408
PPAP2C	1.52808	2.46046	6.88951	4.03861e-11	4.25028e-10	14.6759
MT1A	1.52781	-0.709387	6.09594	3.80772e-09	2.85419e-08	10.2494
RNASE2	1.5272	-0.00979027	8.91714	7.86153e-17	2.74097e-15	27.5606
GDF5	1.52155	-2.54294	7.11482	1.03849e-11	1.19405e-10	16.002
PDPN	1.51998	0.595688	6.0891	3.95315e-09	2.95563e-08	10.213
KRT14	1.51906	-3.02848	6.03651	5.26926e-09	3.84431e-08	9.93397
PNCK	1.5171	4.87175	3.83822	0.000154897	0.000474743	0.066489
COL14A1	1.51657	4.90581	7.17747	7.08295e-12	8.36449e-11	16.3759
MNX1	1.51624	-2.5	6.08716	3.99551e-09	2.98405e-08	10.2026
KCND3	1.51499	-1.63797	6.10592	3.60478e-09	2.71198e-08	10.3026
COL5A2	1.51461	6.37722	10.2412	5.74801e-21	4.02184e-19	36.9308
LOC84740	1.51461	-1.04231	5.62375	4.72116e-08	2.87376e-07	7.80919
FOXA1	1.51113	-2.4383	5.34901	1.90715e-07	1.04263e-06	6.46063
SPSB1	1.50725	5.25699	10.9545	2.70149e-23	2.9776e-21	42.212
LIF	1.50659	4.44136	7.48715	1.03575e-12	1.72213e-11	18.256
LY6H	1.50557	-0.689887	6.03927	5.19062e-09	3.78963e-08	9.94857
ACCN1	1.50463	-1.99568	6.1411	2.97039e-09	2.27649e-08	10.4906
C9orf109	1.50387	-1.21162	10.2348	6.02938e-21	4.19011e-19	36.8837
BDKRB1	1.50249	-0.703539	6.34459	9.54745e-10	7.94368e-09	11.5939
PTGFR	1.50055	1.01464	5.90973	1.0457e-08	7.25722e-08	9.26905
UGT1A10	1.50009	-2.06718	3.64458	0.000322012	0.000921235	-0.619269
MMP2	1.49894	5.92016	9.37638	3.10236e-18	1.33898e-16	30.7386
CCNA1	1.48949	-2.92296	6.23839	1.73196e-09	1.37944e-08	11.0148
KIAA1755	1.48794	0.703269	7.96864	4.7252e-14	1.00908e-12	21.2799
ANXA8	1.48756	-2.88829	5.72413	2.7987e-08	1.77635e-07	8.31519
GPR172B	1.4865	-1.53373	6.1918	2.24409e-09	1.75128e-08	10.763
IGFN1	1.4863	-2.40693	3.97681	9.00747e-05	0.000289621	0.576781
C8orf34	1.48487	-2.39272	5.67606	3.59803e-08	2.24068e-07	8.07202
MT1H	1.48435	-1.69991	4.39474	1.60365e-05	6.06352e-05	2.21178
TMEM91	1.48366	5.0898	7.54491	7.19611e-13	1.23661e-11	18.6124
OGN	1.48312	-0.246972	4.35116	1.93201e-05	7.1611e-05	2.03462
LEPREL2	1.48254	2.89363	7.27347	3.92439e-12	4.79749e-11	16.9531
XK	1.48229	-0.47214	6.30846	1.17009e-09	9.56837e-09	11.3961
GFAP	1.48037	-0.0588211	6.64864	1.67054e-10	1.58408e-09	13.2912
HS3ST3A1	1.47396	-0.694846	6.9035	3.71492e-11	3.92373e-10	14.7574
DUSP9	1.47014	-1.81652	5.2585	2.98665e-07	1.58052e-06	6.02821
MT1M	1.46992	0.0733981	6.05453	4.77598e-09	3.51192e-08	10.0294
LOC399959	1.46928	2.59712	9.66752	3.8384e-19	1.93344e-17	32.7945
CHST1	1.46814	2.63889	7.69496	2.77168e-13	5.15628e-12	19.5465
BDKRB2	1.46436	3.835	7.45423	1.27373e-12	2.08568e-11	18.0537
LRRN4	1.46385	0.904077	4.80883	2.54374e-06	1.12853e-05	3.96988
RGS17	1.46284	-2.35946	7.66991	3.25284e-13	5.97014e-12	19.3898
GRIN2D	1.46275	0.299437	9.62968	5.04455e-19	2.49595e-17	32.5256
OXTR	1.4616	0.931358	8.74954	2.50524e-16	8.01247e-15	26.4218
PNOC	1.46157	-1.9018	7.17438	7.21837e-12	8.51951e-11	16.3574
FZD10	1.46123	-1.15649	6.83665	5.53079e-11	5.67501e-10	14.3691
SFRP4	1.45817	3.14301	7.54093	7.37941e-13	1.26558e-11	18.5878
PLOD2	1.45422	8.201	13.3697	1.55968e-31	9.13574e-29	60.9224
TBX5	1.45396	-3.27719	4.80353	2.6065e-06	1.15313e-05	3.94653
SERPINA5	1.4529	1.47587	4.68625	4.44604e-06	1.87625e-05	3.43546
SULT4A1	1.45265	-2.36968	4.77247	3.00536e-06	1.31708e-05	3.81017
CFB	1.45237	7.17801	7.14984	8.38754e-12	9.78117e-11	16.2107
IGF2BP2	1.45225	1.18293	5.51789	8.13446e-08	4.73225e-07	7.28323
HAS1	1.44969	-3.182	7.25601	4.3709e-12	5.28954e-11	16.8478
HSD17B6	1.4487	-1.13865	7.02842	1.75402e-11	1.93955e-10	15.4901
SRPX	1.44691	2.05944	8.19687	1.05134e-14	2.53272e-13	22.7535
CPE	1.44367	7.56782	8.066	2.49633e-14	5.59315e-13	21.9054
MUC12	1.44232	-0.876653	5.47466	1.01359e-07	5.80436e-07	7.07073
TSHZ2	1.44213	1.22022	6.83472	5.59465e-11	5.73767e-10	14.3579
COLEC12	1.44033	1.58618	5.84383	1.48707e-08	1.00119e-07	8.9277
PLAUR	1.43882	4.20028	10.8043	8.4437e-23	8.44411e-21	41.0889
FOXP3	1.43808	0.299204	7.37503	2.08993e-12	2.7933e-11	17.5693
C21orf88	1.43657	-3.90177	7.46574	1.18496e-12	1.94655e-11	18.1243
MYBL2	1.43546	2.15614	8.23639	8.0842e-15	1.98484e-13	23.0113
MRGPRF	1.43336	0.790688	7.30066	3.31699e-12	4.10638e-11	17.1175
ADORA2B	1.4323	1.01411	10.8414	6.3777e-23	6.57031e-21	41.3654
HSPB6	1.4318	3.05209	6.99383	2.16111e-11	2.3579e-10	15.2863
CRABP2	1.43051	0.495011	5.06567	7.61808e-07	3.73811e-06	5.12698
TREX2	1.43049	-0.873983	5.96218	7.88491e-09	5.56833e-08	9.54286
FOXA2	1.42782	-2.37007	4.84036	2.19946e-06	9.89925e-06	4.10922
PADI1	1.42673	0.755873	4.46056	1.20714e-05	4.68173e-05	2.48216
COL6A2	1.42571	8.4464	10.0615	2.16841e-20	1.33097e-18	35.6233
INHBE	1.4254	0.0924004	5.30356	2.39069e-07	1.28808e-06	6.24272
MRC2	1.42381	5.46998	9.4791	1.48935e-18	6.78513e-17	31.4604
RUNX2	1.42341	3.13809	11.2818	2.20715e-24	2.84583e-22	44.681
MUC1	1.4198	5.71822	6.70606	1.19449e-10	1.16113e-09	13.6182
TLL2	1.4173	-1.52578	8.16027	1.34008e-14	3.16145e-13	22.5155
GNG4	1.41475	-0.988734	5.50701	8.59853e-08	4.97681e-07	7.22962
TMEM59L	1.41401	-2.01074	6.21423	1.9813e-09	1.56225e-08	10.884
DAZ1	1.41122	-2.74823	3.8778	0.000132884	0.000412702	0.210592
MMP23B	1.41118	-0.122567	7.37861	2.04375e-12	2.7933e-11	17.5911
KCNT2	1.40923	1.13558	6.54887	2.978e-10	2.69307e-09	12.7279
WFDC2	1.40882	4.48628	4.811	2.51842e-06	1.11875e-05	3.97946
TUBB3	1.40833	3.23034	7.97772	4.45326e-14	9.52987e-13	21.338
WNT5A	1.40822	2.46044	8.85596	1.20178e-16	4.03331e-15	27.1435
MGAT3	1.40781	4.2245	6.46825	4.7307e-10	4.15527e-09	12.2773
SLC26A10	1.40723	-0.467391	6.4624	4.89151e-10	4.27091e-09	12.2447
KLK13	1.40348	-3.92621	7.84193	1.07682e-13	2.19443e-12	20.4726
WNT5B	1.40311	1.09296	6.83973	5.43077e-11	5.58357e-10	14.3869
NDP	1.40215	-3.28876	5.90819	1.05438e-08	7.31007e-08	9.26103
LEMD1	1.39674	-3.55991	7.21427	5.65172e-12	6.77183e-11	16.5966
S100B	1.39666	-0.136154	8.20306	1.009e-14	2.44799e-13	22.7938
DCHS2	1.39554	0.771081	5.69721	3.22215e-08	2.02134e-07	8.1788
LOC100130776	1.39459	2.88192	10.6847	2.08528e-22	1.9085e-20	40.198
SPEG	1.39302	0.539244	6.81253	6.38101e-11	6.48573e-10	14.2296
BTBD16	1.39299	0.0486391	5.99651	6.54839e-09	4.70058e-08	9.72306
OMD	1.39282	-0.79886	5.12138	5.8282e-07	2.92997e-06	5.38453
FBN2	1.39255	0.192385	7.07289	1.33998e-11	1.51189e-10	15.753
JAK3	1.39125	4.65332	9.54212	9.4765e-19	4.42059e-17	31.9052
FAM46B	1.39117	0.495435	7.71371	2.4582e-13	4.62769e-12	19.6641
TNNT3	1.39109	-2.9089	4.90972	1.59314e-06	7.35606e-06	4.41846
S100A3	1.39	0.718832	10.5261	6.87088e-22	5.60058e-20	39.0232
DOK5	1.3888	1.44813	7.22853	5.17721e-12	6.22146e-11	16.6823
DGKG	1.38741	1.73081	8.3971	2.75743e-15	7.38956e-14	24.0667
SFN	1.38549	0.877339	4.87205	1.89894e-06	8.65692e-06	4.25005
TNFSF11	1.38413	-2.18947	6.2743	1.4172e-09	1.14521e-08	11.2097
PNMAL1	1.38371	3.20493	6.58658	2.3951e-10	2.20385e-09	12.9401
RASL11B	1.38065	-0.632973	5.78737	2.0062e-08	1.31194e-07	8.63757
C8orf84	1.37965	4.33048	6.27445	1.41599e-09	1.14469e-08	11.2106
MEGF10	1.37808	-2.60899	7.37447	2.09719e-12	2.7933e-11	17.5659
ENKUR	1.37326	0.00159862	6.86837	4.5805e-11	4.76674e-10	14.553
C4orf26	1.37139	-3.86819	8.89241	9.33494e-17	3.211e-15	27.3918
F13A1	1.36934	5.37106	6.9678	2.52738e-11	2.73713e-10	15.1334
ANKRD35	1.36752	-0.982708	8.33514	4.18025e-15	1.08614e-13	23.6584
RIN1	1.36569	2.93592	10.3088	3.48054e-21	2.54838e-19	37.4249
IGF2	1.36096	3.89819	4.49649	1.03234e-05	4.05673e-05	2.63122
C10orf90	1.35835	-3.99588	7.85262	1.00484e-13	2.05591e-12	20.5404
KIF20A	1.35797	2.41707	8.46357	1.76135e-15	4.87965e-14	24.5067
TREM1	1.35787	0.472134	6.4531	5.15831e-10	4.48285e-09	12.193
GRIK2	1.35722	-2.74309	7.9296	6.09531e-14	1.28033e-12	21.0303
SEMA7A	1.35547	2.5292	10.113	1.48317e-20	9.53178e-19	35.9973
ST6GAL2	1.35493	0.709906	5.8056	1.82177e-08	1.20014e-07	8.73099
ACAN	1.3545	4.60927	5.82002	1.68766e-08	1.12043e-07	8.80508
GDF10	1.35144	-2.62867	5.89842	1.11106e-08	7.68223e-08	9.21026
ACTG2	1.34908	4.01912	6.12866	3.18113e-09	2.4253e-08	10.424
CDHR1	1.34808	2.51747	3.78649	0.000188896	0.000568993	-0.119826
CEBPB	1.34674	5.33989	12.1496	2.57626e-27	6.0708e-25	51.3406
KLHL4	1.34664	1.56823	5.45257	1.13365e-07	6.45405e-07	6.96262
TRIM9	1.34626	3.56421	6.76566	8.41623e-11	8.40843e-10	13.9596
PLA2G5	1.34622	-1.3509	6.92974	3.17548e-11	3.38361e-10	14.9106
SYTL2	1.34451	6.09671	9.25729	7.22922e-18	2.95821e-16	29.9066
EGFLAM	1.34373	3.33953	7.99402	4.00299e-14	8.59322e-13	21.4425
GRIN2B	1.34332	-3.57115	7.05858	1.46148e-11	1.63905e-10	15.6683
DCLK1	1.34278	4.0882	7.315	3.03504e-12	3.771e-11	17.2044
ADAMTS3	1.34263	1.59277	9.17034	1.33618e-17	5.22767e-16	29.3026
NTNG2	1.34261	0.420675	7.53302	7.75748e-13	1.3253e-11	18.5389
SULF2	1.34208	7.22988	10.9464	2.8712e-23	3.13098e-21	42.152
CD79A	1.34081	0.894148	5.71591	2.92176e-08	1.84988e-07	8.27353
LRRN4CL	1.34034	0.0462697	4.35687	1.8856e-05	7.00939e-05	2.05773
AKR1B10	1.33962	-1.57119	3.57439	0.000416728	0.00116031	-0.85993
MYOZ3	1.33957	-0.491638	7.66379	3.38238e-13	6.1968e-12	19.3515
STYK1	1.33699	-1.80876	9.05959	2.90985e-17	1.07486e-15	28.5374
SOX1	1.3368	-4.29346	6.7051	1.20121e-10	1.166e-09	13.6127
PTGS2	1.33523	2.45622	6.6977	1.2544e-10	1.21247e-09	13.5705
TFAP2C	1.33399	-2.09811	4.59054	6.82272e-06	2.7758e-05	3.0263
FIBCD1	1.33344	-0.889817	4.03133	7.24731e-05	0.000237723	0.781929
VSX1	1.33109	-2.83905	6.12485	3.24857e-09	2.47212e-08	10.4036
ST6GALNAC5	1.33045	-2.63269	5.12473	5.73475e-07	2.88511e-06	5.40008
TMEM132A	1.33033	4.77121	10.9853	2.13598e-23	2.41932e-21	42.4435
COL12A1	1.32989	5.81473	8.63939	5.33175e-16	1.61935e-14	25.68
MDK	1.32831	5.0218	7.24653	4.63408e-12	5.58843e-11	16.7906
SLC17A9	1.32672	2.30491	6.74132	9.71216e-11	9.59561e-10	13.8199
C1orf21	1.32577	4.27228	10.913	3.70309e-23	3.95401e-21	41.9012
PRND	1.32505	0.440188	4.40096	1.56144e-05	5.91701e-05	2.23716
CD44	1.32493	7.29146	10.457	1.15288e-21	8.95276e-20	38.5133
UBE2C	1.3238	2.24764	8.05377	2.70529e-14	6.04152e-13	21.8266
CLIC3	1.3236	-0.167705	6.80463	6.68619e-11	6.77575e-10	14.184
NRN1	1.32284	3.7202	7.42874	1.49431e-12	2.40462e-11	17.8974
SYN1	1.32185	0.461758	7.56205	6.45707e-13	1.11899e-11	18.7185
C11orf86	1.3217	-1.44562	4.31614	2.24155e-05	8.20608e-05	1.8934
CHST6	1.32108	-2.26707	7.02942	1.74345e-11	1.92994e-10	15.496
PLEKHG4	1.31911	3.53101	7.60246	4.99765e-13	8.86305e-12	18.9693
GFRA1	1.31811	3.8876	4.76147	3.1603e-06	1.3782e-05	3.76204
COL24A1	1.31686	-1.13966	6.26074	1.52887e-09	1.22963e-08	11.136
FAM90A1	1.31477	-0.703502	6.75226	9.1069e-11	9.04118e-10	13.8827
FKBP9L	1.31344	2.10635	7.90776	7.02603e-14	1.4579e-12	20.891
RNASET2	1.31343	7.46045	7.34652	2.4956e-12	3.14651e-11	17.3958
ADAM19	1.31224	3.74311	9.47024	1.58683e-18	7.18136e-17	31.3981
COL8A2	1.31138	2.57866	7.54085	7.38321e-13	1.26558e-11	18.5873
CYP4F2	1.3103	-2.52258	4.21317	3.45115e-05	0.000121504	1.48387
CYP26A1	1.30917	-3.17399	6.0248	5.61602e-09	4.07843e-08	9.87211
ANLN	1.3081	3.17794	8.30719	5.04059e-15	1.28849e-13	23.4747
DERL3	1.30806	2.60161	8.24499	7.63437e-15	1.89024e-13	23.0674
KNDC1	1.3068	1.54607	3.98105	8.85709e-05	0.000285099	0.592657
CAMK2N2	1.30644	-0.621833	7.29888	3.35369e-12	4.14431e-11	17.1068
NOG	1.30558	-0.812503	4.26088	2.82857e-05	0.000101556	1.67256
ADA	1.30506	3.2287	10.4802	9.69175e-22	7.67145e-20	38.6843
HTR2A	1.30478	-3.017	6.77944	7.75904e-11	7.78982e-10	14.0389
EREG	1.30436	-2.1237	4.85269	2.0774e-06	9.39933e-06	4.16394
RGS4	1.30431	2.04552	7.78097	1.59596e-13	3.11312e-12	20.0872
EDN3	1.30364	-3.94007	6.56091	2.77827e-10	2.52919e-09	12.7956
KRT16	1.3019	-3.62126	5.61668	4.89688e-08	2.97015e-07	7.77384
TMEM90B	1.30146	2.16128	5.57849	5.96312e-08	3.54965e-07	7.58335
UNC13A	1.29787	-0.536443	7.03426	1.69326e-11	1.87946e-10	15.5245
KRT17	1.29737	0.239092	4.36467	1.82387e-05	6.80209e-05	2.08938
TMEM44	1.2973	4.16012	11.3406	1.40427e-24	1.89401e-22	45.1268
C13orf33	1.2971	2.65015	7.65844	3.49998e-13	6.40081e-12	19.3181
KCND2	1.29498	-2.07462	6.1239	3.26557e-09	2.48414e-08	10.3985
SPINK2	1.29296	-3.71047	5.92727	9.51663e-09	6.65191e-08	9.36042
IRS2	1.28674	5.01052	8.24131	7.82389e-15	1.93018e-13	23.0434
TNFSF13B	1.28662	2.07803	7.718	2.39166e-13	4.51902e-12	19.6909
C2orf58	1.28578	-1.43893	8.11186	1.84543e-14	4.2557e-13	22.2017
FAM78B	1.28494	0.64635	9.73785	2.30666e-19	1.19718e-17	33.2957
GLRB	1.28488	0.512778	4.06365	6.36394e-05	0.00021142	0.904699
ZIC5	1.2833	-3.90866	5.73591	2.63089e-08	1.67763e-07	8.37505
EFNA3	1.28328	2.47623	10.2805	4.29442e-21	3.12198e-19	37.2179
FOXL1	1.28237	1.65327	6.9372	3.03674e-11	3.24252e-10	14.9542
PDLIM3	1.28232	4.26513	8.66921	4.34813e-16	1.34451e-14	25.8803
PSD2	1.28044	-0.796644	6.59192	2.32227e-10	2.13877e-09	12.9702
ENO2	1.27934	7.29694	7.75552	1.87983e-13	3.62203e-12	19.9268
ERC2	1.27928	-1.89203	6.65267	1.63174e-10	1.55087e-09	13.3141
TCHH	1.27754	-0.568087	6.37853	7.88133e-10	6.66015e-09	11.7805
PLAU	1.27703	5.18132	9.18315	1.22077e-17	4.82217e-16	29.3914
ZCCHC5	1.277	-3.97231	8.0742	2.36524e-14	5.32856e-13	21.9583
CAV1	1.27482	7.91948	11.1111	8.17228e-24	9.70299e-22	43.3906
WBSCR17	1.27445	-1.07162	3.20797	0.00150037	0.00363026	-2.04669
ARTN	1.2715	-0.881601	7.05227	1.51839e-11	1.69453e-10	15.631
PTGER2	1.27047	2.16498	8.15084	1.42639e-14	3.34965e-13	22.4543
CD70	1.26837	4.21087	3.59508	0.000386394	0.00108454	-0.789446
AGR2	1.26755	-3.51767	3.8776	0.000132989	0.000412906	0.209844
DPT	1.26736	-0.273571	4.25863	2.85529e-05	0.000102318	1.66363
ETV1	1.26726	3.36971	8.20593	9.89962e-15	2.40465e-13	22.8125
MYBPC2	1.26684	-2.19487	5.31228	2.28953e-07	1.23846e-06	6.28441
TBX15	1.26636	2.02909	7.26968	4.01719e-12	4.89925e-11	16.9303
VTN	1.26628	-0.994409	4.49554	1.03662e-05	4.07279e-05	2.62727
FMO3	1.26549	3.10766	6.31838	1.10668e-09	9.09341e-09	11.4503
SHISA3	1.26543	1.90841	5.03029	9.01978e-07	4.36325e-06	4.96465
KCNS3	1.2634	4.19115	8.90271	8.69038e-17	3.00948e-15	27.4621
TSPAN2	1.26337	2.60226	7.30019	3.32665e-12	4.11585e-11	17.1147
KRT25	1.26319	-4.07574	5.63069	4.55445e-08	2.78635e-07	7.84396
FOSL1	1.25828	2.14637	6.02568	5.58921e-09	4.06184e-08	9.87676
ZMAT4	1.25684	-0.718867	3.08654	0.00223886	0.00519393	-2.41385
TNFRSF18	1.2561	-0.241662	7.33322	2.71053e-12	3.40077e-11	17.315
SCARA5	1.25542	-2.25598	4.83033	2.30378e-06	1.03212e-05	4.06481
PTGER1	1.25541	-3.44074	6.14729	2.87069e-09	2.20502e-08	10.5237
SPHK1	1.25299	2.17417	7.4913	1.00905e-12	1.68457e-11	18.2816
TRIM29	1.25112	-0.68069	4.29123	2.49011e-05	9.03054e-05	1.79353
MEST	1.25102	3.35648	5.81898	1.69703e-08	1.12628e-07	8.79972
TWIST1	1.24998	-0.449918	6.94341	2.92589e-11	3.12903e-10	14.9905
SCN3B	1.2472	1.21182	6.08462	4.05155e-09	3.02259e-08	10.1891
RHBDL2	1.24569	0.632335	11.1255	7.3208e-24	8.82845e-22	43.499
FCRLA	1.24562	-1.57134	6.42694	5.98745e-10	5.14454e-09	12.0479
MUC13	1.24557	0.0656229	4.2575	2.86888e-05	0.000102733	1.65913
GJA3	1.24387	-1.9565	6.54153	3.10677e-10	2.80211e-09	12.6867
CHST15	1.24254	6.21683	8.56198	9.03833e-16	2.63577e-14	25.1617
MMP3	1.24005	-4.03511	6.1283	3.18735e-09	2.42914e-08	10.4221
DAPK2	1.23982	2.1231	7.73652	2.12384e-13	4.05787e-12	19.8073
IGFBP3	1.23953	10.8092	6.70379	1.21049e-10	1.1743e-09	13.6052
EMR1	1.23889	1.24675	6.44731	5.33148e-10	4.62355e-09	12.1609
C11orf45	1.23883	1.26861	8.99185	4.67267e-17	1.69548e-15	28.0719
LGALS1	1.23841	7.80204	11.2278	3.3426e-24	4.23004e-22	44.2719
AP3B2	1.23717	-0.604798	4.62004	5.98349e-06	2.46024e-05	3.15163
KLHL35	1.23668	-2.09094	6.10605	3.60223e-09	2.71106e-08	10.3032
EPHX3	1.23659	0.547933	6.96716	2.5371e-11	2.74475e-10	15.1297
MEX3B	1.23461	1.35413	11.3795	1.03992e-24	1.46023e-22	45.423
IGF2BP1	1.23376	1.31941	3.9146	0.000115106	0.000362266	0.345737
B3GNT4	1.23111	1.88667	5.20754	3.83499e-07	1.99597e-06	5.78737
ROBO3	1.231	1.92936	7.8222	1.22328e-13	2.46109e-12	20.3477
PRSS3	1.23099	-3.31914	4.78497	2.83824e-06	1.24864e-05	3.86495
CELF5	1.23021	-1.25841	3.85544	0.000144926	0.000447528	0.12902
FZD2	1.22945	1.46182	9.03692	3.4103e-17	1.25295e-15	28.3814
TSLP	1.22885	-1.42269	6.66659	1.50451e-10	1.43981e-09	13.3932
SLC43A3	1.22832	5.71971	11.3956	9.18811e-25	1.32652e-22	45.5451
LGI4	1.22748	4.88997	3.85927	0.000142794	0.000441342	0.142955
GOLGA8C	1.22712	-3.21706	5.98186	7.08932e-09	5.04822e-08	9.64604
KIRREL3	1.22406	-3.00898	5.83029	1.59808e-08	1.06682e-07	8.85793
ADORA1	1.22056	1.72159	5.07877	7.15443e-07	3.53004e-06	5.18735
BIRC5	1.22033	1.63368	7.72765	2.24819e-13	4.26761e-12	19.7515
C14orf132	1.21998	2.63475	5.74053	2.56788e-08	1.64436e-07	8.39852
ZCCHC12	1.21779	-2.70351	8.06296	2.54667e-14	5.6997e-13	21.8859
LRRC8E	1.21756	2.34258	7.96176	4.94241e-14	1.05108e-12	21.2358
NCRNA00152	1.21698	3.64048	11.1661	5.36591e-24	6.70772e-22	43.8053
MLLT11	1.21695	2.0481	8.94734	6.37239e-17	2.25631e-15	27.767
TEX15	1.21691	-0.151509	2.85715	0.00461227	0.00991362	-3.07134
SLC2A1	1.21597	8.00691	8.75086	2.48254e-16	7.95229e-15	26.4308
SLC39A14	1.21543	8.15202	8.39145	2.86427e-15	7.65586e-14	24.0294
CFHR1	1.21479	-3.42495	4.52268	9.20479e-06	3.64793e-05	2.74056
C2orf89	1.21326	0.367669	5.67489	3.62006e-08	2.25303e-07	8.06611
APBA2	1.21263	0.923973	6.14902	2.84333e-09	2.18482e-08	10.533
ANKRD2	1.21118	-1.97384	4.2213	3.33654e-05	0.000117813	1.51589
PXDN	1.21011	6.81869	9.29897	5.37996e-18	2.24176e-16	30.1971
RCC1	1.20862	3.90611	10.4854	9.32351e-22	7.40857e-20	38.7224
NUMBL	1.20846	3.15534	10.1439	1.18133e-20	7.68578e-19	36.2213
KLF17	1.20816	-4.32912	7.99583	3.95582e-14	8.50087e-13	21.4541
VSIG4	1.20772	4.7756	7.35515	2.36517e-12	2.99681e-11	17.4483
PTGFRN	1.2061	5.90101	9.02026	3.83172e-17	1.40526e-15	28.2669
LMTK3	1.20597	0.0301502	5.25126	3.09505e-07	1.63493e-06	5.99386
CACNA2D4	1.20563	2.14611	8.49727	1.40225e-15	3.94341e-14	24.7305
MARCO	1.20472	0.618474	4.20589	3.55683e-05	0.000124831	1.45528
SCN8A	1.20451	0.26418	5.77129	2.18392e-08	1.41775e-07	8.55536
BACE2	1.20445	5.73981	6.80175	6.80112e-11	6.88203e-10	14.1674
NCRNA00185	1.20437	-2.83668	4.08883	5.74791e-05	0.000192664	1.00093
KMO	1.20259	4.56379	5.09728	6.54595e-07	3.25883e-06	5.27282
CDCA7	1.20232	1.55058	7.1871	6.67716e-12	7.91263e-11	16.4336
LOC254559	1.20155	1.24045	3.84467	0.000151088	0.000464386	0.0898867
CARD11	1.19925	3.50397	6.56876	2.65509e-10	2.42459e-09	12.8397
CD163L1	1.19919	1.89206	6.55024	2.95467e-10	2.67552e-09	12.7356
CXADR	1.1991	2.59446	5.37702	1.65807e-07	9.1728e-07	6.59564
HRH1	1.19498	3.86198	10.1429	1.18973e-20	7.69421e-19	36.2144
FBN1	1.1944	6.32504	8.85593	1.20206e-16	4.03331e-15	27.1433
HTR2B	1.19419	0.76833	6.21147	2.01192e-09	1.58457e-08	10.8691
FAM64A	1.19363	0.614382	8.12437	1.69906e-14	3.93587e-13	22.2827
CLDN11	1.19335	0.493679	6.77587	7.92416e-11	7.94393e-10	14.0183
DEPDC1	1.19161	1.15012	7.90379	7.20988e-14	1.49002e-12	20.8657
MDFI	1.19159	1.07116	6.8904	4.01718e-11	4.23168e-10	14.6811
DRP2	1.18988	-3.02595	6.85561	4.94174e-11	5.11411e-10	14.479
DLGAP5	1.18915	1.223	7.24765	4.60198e-12	5.55626e-11	16.7974
GATA6	1.18801	1.93133	8.42582	2.27259e-15	6.18729e-14	24.2565
MMP11	1.1877	4.29464	9.07716	2.57254e-17	9.55427e-16	28.6585
STXBP6	1.18724	0.599396	4.60544	6.38555e-06	2.60992e-05	3.08952
TAGLN	1.18724	7.759	7.44819	1.32289e-12	2.15927e-11	18.0166
C1orf130	1.18603	-1.16826	4.84567	2.14606e-06	9.67378e-06	4.13278
PLA2G2D	1.18574	-0.321667	4.17638	4.01846e-05	0.000139537	1.33966
ITGA5	1.18366	7.56941	10.5643	5.16075e-22	4.36057e-20	39.3051
CHRNA1	1.18352	-1.81214	4.38585	1.66595e-05	6.27709e-05	2.17552
MT1L	1.17887	1.7725	6.18058	2.38807e-09	1.85376e-08	10.7026
OSMR	1.17867	6.69636	8.6407	5.28446e-16	1.60976e-14	25.6887
CREG2	1.17848	-1.07892	4.92934	1.45335e-06	6.76085e-06	4.50658
SNAI2	1.17827	3.27677	8.66243	4.55454e-16	1.40621e-14	25.8347
BAI1	1.17584	-0.519618	4.60544	6.38571e-06	2.60992e-05	3.0895
LHX8	1.17537	-3.53009	4.29521	2.44862e-05	8.88953e-05	1.80948
SLC6A17	1.17385	-0.67832	5.83844	1.53037e-08	1.02741e-07	8.89989
INSL3	1.17245	-2.11805	7.50168	9.45268e-13	1.58844e-11	18.3455
LHX2	1.17189	-3.34203	5.39676	1.50181e-07	8.35513e-07	6.69115
DLK2	1.17143	-0.868536	4.65104	5.20881e-06	2.16868e-05	3.2841
MEGF11	1.16724	0.763168	4.35625	1.89057e-05	7.02403e-05	2.05523
C7orf68	1.1648	7.14602	5.76419	2.26729e-08	1.46676e-07	8.51908
REG3G	1.16401	-3.33894	3.55936	0.000440153	0.00121891	-0.910904
CYTL1	1.16366	0.222289	7.09517	1.17039e-11	1.33449e-10	15.8852
FGF11	1.16325	4.97444	5.73916	2.58637e-08	1.65387e-07	8.39158
TLE6	1.16312	-0.779517	7.10807	1.08207e-11	1.24069e-10	15.9619
LEP	1.16066	-3.40628	5.15979	4.83936e-07	2.47103e-06	5.56343
ICAM5	1.16037	-2.57185	5.59027	5.61214e-08	3.36024e-07	7.642
FAIM2	1.16019	-0.774352	5.92659	9.55177e-09	6.67192e-08	9.35685
RAB27B	1.15876	-1.37791	5.26555	2.88477e-07	1.53055e-06	6.06165
SLC2A3	1.15792	6.81154	7.59576	5.21492e-13	9.18838e-12	18.9276
SYNPO	1.15763	8.5816	8.50509	1.32992e-15	3.77627e-14	24.7825
GCKR	1.15743	-3.86427	5.15203	5.02513e-07	2.55887e-06	5.52718
ALDH1A3	1.15584	3.89038	5.86001	1.36428e-08	9.26439e-08	9.01122
LOC283867	1.15497	-4.54292	6.0072	6.17944e-09	4.45759e-08	9.77933
CR1	1.15453	1.30534	5.8075	1.80354e-08	1.19004e-07	8.74074
CPNE7	1.15414	-0.210257	4.83873	2.21608e-06	9.96968e-06	4.102
FAM20A	1.15315	3.53967	6.6035	2.17147e-10	2.01072e-09	13.0356
GPR153	1.15299	2.60628	6.6533	1.62572e-10	1.54587e-09	13.3177
COL8A1	1.15235	4.73543	5.87234	1.27741e-08	8.72939e-08	9.075
PLXNA4	1.15234	0.213939	5.41957	1.33912e-07	7.52556e-07	6.80181
CPEB1	1.15143	-1.86569	3.74899	0.000217829	0.000646082	-0.25347
RAMP1	1.15107	0.392243	4.47539	1.1318e-05	4.41208e-05	2.54356
CLEC2B	1.15074	4.02196	9.55334	8.74213e-19	4.11417e-17	31.9846
CDC25C	1.14977	-0.35438	6.96948	2.50201e-11	2.71395e-10	15.1433
RTP3	1.14838	-4.19952	5.59238	5.55149e-08	3.32586e-07	7.65251
LOC283761	1.14821	-4.1612	6.57575	2.55004e-10	2.33489e-09	12.8791
KIAA1244	1.14771	2.86799	5.73732	2.61149e-08	1.66786e-07	8.38222
ACCN2	1.14582	-0.323388	5.15494	4.9547e-07	2.52615e-06	5.54076
FAM69C	1.14558	-2.99771	5.21655	3.66974e-07	1.91639e-06	5.82979
KIAA1211	1.14443	0.616899	6.19593	2.19336e-09	1.71526e-08	10.7852
NCRNA00160	1.14433	-4.35624	7.54958	6.98703e-13	1.20472e-11	18.6413
LOC255167	1.14207	-1.65412	4.03732	7.07545e-05	0.00023277	0.80459
CACNG4	1.14187	-2.57897	4.12629	4.93516e-05	0.00016801	1.14512
RASL10B	1.14167	1.31791	7.51289	8.80785e-13	1.49108e-11	18.4146
KIF4A	1.14081	2.04776	8.33534	4.17465e-15	1.0861e-13	23.6597
VWCE	1.14008	2.34555	4.01034	7.88233e-05	0.000256379	0.702647
ROS1	1.13932	-4.29181	5.00098	1.03678e-06	4.96148e-06	4.83084
DMP1	1.13892	-3.27147	6.65579	1.60231e-10	1.52715e-09	13.3318
TRPV3	1.13664	-2.77112	6.19474	2.20788e-09	1.72499e-08	10.7788
HTRA3	1.13574	2.66918	6.65796	1.5822e-10	1.50868e-09	13.3442
AXL	1.1352	6.78321	9.33126	4.27723e-18	1.80056e-16	30.4227
SLCO5A1	1.1337	-2.29166	6.85776	4.87905e-11	5.05434e-10	14.4914
PLCE1	1.13295	3.74757	7.43122	1.47125e-12	2.36938e-11	17.9126
QSOX1	1.13256	7.41316	11.1567	5.76668e-24	7.16502e-22	43.7342
PRR11	1.1312	0.224987	5.31448	2.2647e-07	1.226e-06	6.29492
GALNT5	1.13106	-1.05651	3.31275	0.00105192	0.0026506	-1.71936
KCNH2	1.13092	0.454759	4.52553	9.09066e-06	3.60618e-05	2.75246
LTBP2	1.13088	5.59107	6.73128	1.03026e-10	1.01253e-09	13.7624
NDST3	1.12994	-3.06139	5.65601	3.99362e-08	2.46904e-07	7.97108
RELN	1.12806	0.35031	3.77371	0.00019832	0.000594495	-0.165494
ANKRD43	1.12794	-0.317396	3.83864	0.000154647	0.000474116	0.0680101
PDIA2	1.12769	-3.63996	5.19261	4.12509e-07	2.13719e-06	5.71715
CENPA	1.12711	-0.0648287	7.52762	8.02662e-13	1.36673e-11	18.5055
PCYT1B	1.12631	-1.38746	5.04721	8.32066e-07	4.0499e-06	5.04218
AMZ1	1.12581	-0.355965	4.67466	4.68448e-06	1.96756e-05	3.38551
GCK	1.12561	-2.66418	6.42628	6.0101e-10	5.16183e-09	12.0442
BLK	1.12509	-2.06548	5.50308	8.77266e-08	5.06901e-07	7.21025
CACNA1G	1.12473	-3.53189	6.92341	3.29813e-11	3.50156e-10	14.8736
ULBP1	1.12461	-1.318	6.28093	1.36556e-09	1.10654e-08	11.2458
DLX5	1.12461	0.713088	6.24085	1.70835e-09	1.36223e-08	11.0281
JAKMIP2	1.1245	-1.12684	5.64946	4.13188e-08	2.54683e-07	7.93816
TTYH1	1.124	-1.52365	6.11817	3.37012e-09	2.55702e-08	10.3679
MEIS3	1.12373	1.94792	7.1327	9.31268e-12	1.07803e-10	16.1085
RNF128	1.12373	5.71189	4.63457	5.60752e-06	2.31969e-05	3.21363
KLK10	1.12331	-3.52562	4.83679	2.23597e-06	1.00525e-05	4.09344
SLC2A14	1.12232	1.21214	7.10703	1.08892e-11	1.24715e-10	15.9557
CCIN	1.12225	-2.84976	7.62297	4.38685e-13	7.85456e-12	19.0969
FCGR1A	1.12135	3.1062	6.85359	5.00141e-11	5.17065e-10	14.4673
TPST2	1.12048	4.72044	9.89738	7.22156e-20	4.12393e-18	34.4388
ADAMTSL4	1.11946	4.25809	7.26293	4.18835e-12	5.08898e-11	16.8895
LAIR2	1.11806	-2.78983	5.06379	7.68684e-07	3.76824e-06	5.11834
PCDHGC5	1.11743	-0.818862	5.81064	1.77371e-08	1.17186e-07	8.7569
ADRA2A	1.11721	1.14575	5.04376	8.45896e-07	4.10941e-06	5.02634
CNFN	1.11651	-0.588956	5.98082	7.12928e-09	5.06963e-08	9.64059
SGCD	1.114	1.11513	4.72633	3.70862e-06	1.59126e-05	3.60892
GPR84	1.11305	-0.193188	6.34231	9.67123e-10	8.03412e-09	11.5814
TM4SF19	1.11303	-1.42905	5.45663	1.11056e-07	6.32787e-07	6.98249
BMPER	1.11229	-0.535359	5.50081	8.87433e-08	5.12486e-07	7.19912
STC1	1.1121	7.23615	6.22518	1.86425e-09	1.47734e-08	10.9432
KIAA0125	1.11034	-1.47024	4.85084	2.09533e-06	9.46788e-06	4.15571
GPX8	1.11021	5.28877	10.2655	4.80001e-21	3.40501e-19	37.1083
ARL14	1.10985	-3.69545	4.44526	1.2899e-05	4.97259e-05	2.41901
IGFBP2	1.10983	4.09936	6.10178	3.68761e-09	2.76922e-08	10.2805
PYGO1	1.10873	-2.1725	5.49692	9.05189e-08	5.22446e-07	7.17998
TPM2	1.10656	6.56538	7.84847	1.03218e-13	2.10555e-12	20.5141
TNFRSF6B	1.10633	3.26312	4.83938	2.20941e-06	9.94186e-06	4.10489
PCDH10	1.10582	2.63699	3.24562	0.00132203	0.00324354	-1.9302
FAM19A3	1.10478	-3.69086	7.08228	1.26575e-11	1.43207e-10	15.8087
RSPO4	1.10477	-1.82156	4.55486	7.9897e-06	3.19978e-05	2.8756
C20orf54	1.10433	0.833168	5.64286	4.27592e-08	2.62614e-07	7.90501
RRM2	1.10358	3.54915	7.35736	2.33287e-12	2.95954e-11	17.4617
EFS	1.10332	2.00356	5.39567	1.51012e-07	8.3945e-07	6.68583
PITX1	1.10276	-2.15218	3.4158	0.000735335	0.0019285	-1.38799
OLFML3	1.10267	4.95284	9.13895	1.66673e-17	6.41083e-16	29.0852
C7	1.10209	4.75458	3.45279	0.000645294	0.00171362	-1.26679
ADD2	1.10206	-0.079919	4.72393	3.74932e-06	1.60536e-05	3.59848
AURKB	1.10119	0.878709	6.95625	2.70889e-11	2.91522e-10	15.0657
SERPINA1	1.10005	9.98143	4.45958	1.21226e-05	4.69774e-05	2.47813
OPN4	1.0989	-2.90127	4.98002	1.14489e-06	5.44327e-06	4.73558
GALNT2	1.09852	6.89617	11.92	1.5615e-26	3.108e-24	49.5634
TWIST2	1.09665	-2.77695	5.98272	7.05653e-09	5.02662e-08	9.65054
LOC283050	1.09528	-0.260884	7.32664	2.82352e-12	3.53172e-11	17.275
IL9R	1.0949	-2.28028	7.659	3.4875e-13	6.38368e-12	19.3216
GPR133	1.09487	0.244395	6.05586	4.74147e-09	3.48779e-08	10.0364
XIRP1	1.09431	-1.97236	5.36336	1.77533e-07	9.77077e-07	6.52971
HAPLN3	1.09392	2.95318	7.50936	9.00629e-13	1.5184e-11	18.3928
FOLH1	1.09369	4.61688	5.60823	5.11553e-08	3.09088e-07	7.7316
GJB6	1.09304	-3.82077	5.38537	1.59013e-07	8.80824e-07	6.63601
C1QTNF6	1.09021	4.31991	8.97958	5.09031e-17	1.8405e-15	27.9877
CAPN11	1.08992	-0.459576	5.41165	1.39356e-07	7.80158e-07	6.76335
SEC14L5	1.08967	-0.913358	5.7275	2.74968e-08	1.74794e-07	8.33229
BCAT1	1.08865	4.36921	7.84998	1.02212e-13	2.08918e-12	20.5237
FXYD1	1.08846	1.7815	3.36601	0.00087517	0.00225542	-1.54928
MATN1	1.08682	-2.38727	7.73671	2.12117e-13	4.05655e-12	19.8085
BHLHE22	1.08554	-0.771552	6.35799	8.85229e-10	7.42253e-09	11.6674
PKNOX2	1.08536	-0.188678	5.50226	8.80898e-08	5.08855e-07	7.20626
CILP	1.08426	-0.456491	5.07222	7.38276e-07	3.63482e-06	5.15714
S100A2	1.08339	1.27606	5.33965	1.99826e-07	1.08751e-06	6.41561
IL21R	1.08278	2.07214	6.08676	4.00426e-09	2.98949e-08	10.2005
ACTN1	1.08222	7.35009	10.7799	1.01623e-22	9.96825e-21	40.9063
ANGPTL4	1.08184	8.90672	3.88148	0.000130997	0.000407521	0.224046
GPC5	1.07997	-3.24049	6.20604	2.07358e-09	1.62813e-08	10.8398
DPF1	1.07996	-3.84869	6.76453	8.47243e-11	8.46046e-10	13.9531
PRR16	1.07959	1.34259	7.26761	4.06908e-12	4.95958e-11	16.9177
NTNG1	1.07955	-2.75563	3.85002	0.000147995	0.000456178	0.109328
HAUS7	1.07799	4.57183	7.57931	5.7882e-13	1.01249e-11	18.8255
HTR3A	1.07732	-3.50131	4.71586	3.88898e-06	1.66031e-05	3.56349
TGM3	1.07599	-3.15809	6.22033	1.9153e-09	1.51546e-08	10.917
ATP10A	1.07592	2.57288	6.49751	4.001e-10	3.54931e-09	12.4404
CXCR5	1.07571	-1.38514	6.3878	7.47828e-10	6.33783e-09	11.8316
CTXN1	1.07505	0.708358	5.46026	1.09038e-07	6.21976e-07	7.00021
EPR1	1.07296	1.51551	6.32416	1.07127e-09	8.82364e-09	11.4819
RCN3	1.07129	4.06159	7.09321	1.1844e-11	1.34972e-10	15.8736
FHL3	1.07094	3.947	9.92701	5.8153e-20	3.40627e-18	34.652
KIAA1024	1.07087	0.137052	8.54705	1.00041e-15	2.89736e-14	25.062
TGM2	1.07013	8.74223	7.26414	4.15714e-12	5.0549e-11	16.8968
OR51E2	1.06979	1.06587	5.63124	4.54156e-08	2.78013e-07	7.8467
TSKU	1.06918	5.03827	6.03021	5.45306e-09	3.96852e-08	9.90069
MICAL2	1.06912	5.49169	8.10648	1.91209e-14	4.39952e-13	22.1669
FLJ23867	1.06762	3.88544	7.58785	5.48317e-13	9.63244e-12	18.8785
RANBP17	1.06685	-0.152294	5.13873	5.35931e-07	2.71555e-06	5.46522
FBLIM1	1.06607	5.19109	7.62305	4.38473e-13	7.85456e-12	19.0974
AMPD1	1.06549	-3.4783	4.9936	1.07363e-06	5.12589e-06	4.79729
HJURP	1.06422	1.47992	6.75268	9.08443e-11	9.02325e-10	13.8851
MMRN1	1.0636	3.11066	4.33532	2.0666e-05	7.62415e-05	1.97061
LGI2	1.06313	1.38875	6.55297	2.90852e-10	2.63605e-09	12.7509
LANCL3	1.0627	-2.68574	6.71641	1.12422e-10	1.09855e-09	13.6773
PMP22	1.06248	6.28433	9.73606	2.33677e-19	1.20975e-17	33.2829
KCTD17	1.0622	3.08224	8.82839	1.45431e-16	4.7989e-15	26.9561
GJB3	1.06073	-2.189	4.25054	2.9536e-05	0.000105326	1.63152
PTTG1	1.06071	2.49726	7.69991	2.68538e-13	5.00481e-12	19.5775
COX6B2	1.06049	-3.40158	6.10534	3.61629e-09	2.71965e-08	10.2995
PLXDC1	1.06025	5.24242	7.1718	7.33324e-12	8.64513e-11	16.342
RNF182	1.06011	-0.0329314	4.45052	1.26084e-05	4.87066e-05	2.44071
CRYGN	1.06008	-4.28426	7.21878	5.4972e-12	6.59439e-11	16.6237
SRRM3	1.05969	0.775661	4.98624	1.11174e-06	5.29916e-06	4.7638
BMP8A	1.05916	2.51621	6.74821	9.3269e-11	9.2417e-10	13.8594
CFD	1.05899	3.45252	6.44072	5.53557e-10	4.79446e-09	12.1243
CEP55	1.05898	2.09197	7.63394	4.09126e-13	7.37038e-12	19.1652
WDR86	1.05707	-1.04066	5.44443	1.18125e-07	6.6953e-07	6.92291
BCORL2	1.05602	-3.4718	4.72785	3.68318e-06	1.582e-05	3.61551
CHSY3	1.05599	2.19685	8.19653	1.0537e-14	2.53544e-13	22.7513
NTRK1	1.05411	-2.66454	6.00469	6.26426e-09	4.5127e-08	9.7661
CCDC74A	1.05384	3.28696	6.40044	6.96077e-10	5.92374e-09	11.9013
CNN1	1.05383	3.95806	5.28703	2.59453e-07	1.38842e-06	6.16385
EPHX4	1.05293	-0.247836	6.05981	4.6404e-09	3.41958e-08	10.0573
TPM4	1.05267	8.32867	10.9823	2.18549e-23	2.4618e-21	42.421
EPHA3	1.05266	3.61581	5.35645	1.83765e-07	1.00759e-06	6.49643
C14orf72	1.05249	-2.37188	6.09749	3.7755e-09	2.83211e-08	10.2576
CD1A	1.05222	-2.85202	4.95015	1.31803e-06	6.178e-06	4.60037
LYPD3	1.05179	-0.273367	7.39311	1.86705e-12	2.7933e-11	17.6796
HOXD10	1.0497	2.70844	5.90176	1.09136e-08	7.55365e-08	9.22761
LOC286467	1.04963	-2.56701	5.6599	3.91377e-08	2.42332e-07	7.99063
NEK2	1.04941	0.962588	6.75476	8.97409e-11	8.92663e-10	13.897
SLC30A10	1.04929	-3.64188	3.91778	0.000113684	0.000358172	0.357449
GPR45	1.04876	-3.20472	6.43251	5.80069e-10	4.99454e-09	12.0788
DMBX1	1.04644	-4.2398	5.44295	1.19015e-07	6.74387e-07	6.91566
TCERG1L	1.04632	-3.5667	5.47434	1.01525e-07	5.81223e-07	7.06915
TPX2	1.04616	3.70267	7.6244	4.34734e-13	7.80427e-12	19.1058
SLAMF8	1.04574	4.25742	6.61324	2.0522e-10	1.91585e-09	13.0907
BAIAP2L1	1.04415	3.69953	6.37213	8.17201e-10	6.89158e-09	11.7452
RGS22	1.04382	-2.62676	3.42975	0.000700091	0.00184433	-1.34244
CCNB2	1.04354	1.82983	7.58758	5.49269e-13	9.64088e-12	18.8768
PF4V1	1.04323	-0.6533	3.55539	0.000446543	0.00123441	-0.924336
FCGR2B	1.0431	3.15888	6.04246	5.10105e-09	3.73088e-08	9.96546
FETUB	1.04226	-4.44724	5.5823	5.84728e-08	3.48911e-07	7.60232
KIF2C	1.04185	1.96774	7.33285	2.71687e-12	3.40664e-11	17.3127
TRAM2	1.04161	5.36302	10.235	6.01928e-21	4.19011e-19	36.8854
PLK1	1.04125	2.0231	6.99707	2.11933e-11	2.31725e-10	15.3053
PLP2	1.03925	6.18408	8.55802	9.285e-16	2.70386e-14	25.1353
TTC39C	1.03863	3.08068	9.41672	2.32672e-18	1.01706e-16	31.0216
COPZ2	1.03796	3.55345	8.85249	1.231e-16	4.12366e-15	27.1199
JSRP1	1.0379	-1.86162	3.75366	0.000214008	0.000636868	-0.236882
NFE2L3	1.03776	5.1397	8.18198	1.16048e-14	2.76639e-13	22.6566
TNFRSF11A	1.03706	0.687719	6.6824	1.37186e-10	1.31916e-09	13.4832
LOC84856	1.0363	3.28165	5.13611	5.42778e-07	2.74414e-06	5.453
EHF	1.03622	-1.11549	3.49937	0.000546546	0.00147703	-1.11245
CTSK	1.0361	3.86358	5.40202	1.46269e-07	8.1574e-07	6.71662
SHC4	1.0354	-0.656704	7.34888	2.45924e-12	3.1064e-11	17.4101
SPON2	1.03508	5.85612	5.07368	7.33138e-07	3.61039e-06	5.16386
LAMC2	1.03483	2.85866	3.69446	0.000267455	0.000777302	-0.445681
WDR69	1.03477	-3.48059	4.91505	1.55392e-06	7.18932e-06	4.44238
GREB1L	1.03352	-1.67789	3.63378	0.00033514	0.000955061	-0.6566
CASP5	1.03279	-2.36894	5.64436	4.24273e-08	2.61202e-07	7.91254
CCDC74B	1.03147	2.25743	5.21432	3.71006e-07	1.93586e-06	5.81927
BMP1	1.0309	5.59144	9.22795	8.89733e-18	3.60483e-16	29.7024
DISP2	1.03018	-0.00694612	6.73316	1.01896e-10	1.00238e-09	13.7731
CDC20	1.02918	2.23928	7.13729	9.05566e-12	1.05006e-10	16.1359
GPR115	1.02909	-2.28565	3.3485	0.000929943	0.00238161	-1.60544
BUB1	1.02874	2.19211	6.81694	6.21639e-11	6.3341e-10	14.2551
CCR6	1.02698	2.22444	5.36272	1.78103e-07	9.79395e-07	6.52662
CD163	1.02694	5.93536	5.57825	5.97046e-08	3.55299e-07	7.58216
MMP19	1.02603	3.84525	9.89368	7.41964e-20	4.22528e-18	34.4122
GJB2	1.0259	4.2013	4.27485	2.6676e-05	9.62317e-05	1.72816
GPR158	1.02384	-2.69943	5.59778	5.39887e-08	3.24307e-07	7.67946
ALOX15B	1.02371	0.714988	4.41739	1.45486e-05	5.54696e-05	2.30444
FCGR1B	1.02318	3.00479	7.00627	2.00502e-11	2.20402e-10	15.3595
LOC729467	1.02263	-3.89054	7.80488	1.36799e-13	2.70431e-12	20.2382
FPR1	1.02255	3.21413	5.94616	8.59653e-09	6.0376e-08	9.45904
ART5	1.02231	-1.33024	3.82632	0.000162162	0.00049479	0.0234303
OXCT2	1.02217	-1.77726	6.72736	1.05423e-10	1.0341e-09	13.74
PTPRU	1.02201	5.18604	6.43179	5.82453e-10	5.01085e-09	12.0748
GSTM5	1.02192	-0.0998938	4.49282	1.049e-05	4.11747e-05	2.61596
TGFB3	1.02184	4.19366	8.61054	6.49295e-16	1.95143e-14	25.4865
EPHB2	1.02087	2.25593	5.80676	1.8106e-08	1.19354e-07	8.73695
NKX3.2	1.02081	-3.63621	6.41517	6.40203e-10	5.46867e-09	11.9828
LY96	1.02081	2.58292	7.26286	4.19013e-12	5.08898e-11	16.8891
C19orf59	1.02059	-1.84861	5.0998	6.46714e-07	3.22508e-06	5.28447
CCDC3	1.02019	4.26694	6.13303	3.10537e-09	2.37338e-08	10.4474
CNTNAP1	1.0195	3.53145	7.1818	6.89772e-12	8.15985e-11	16.4018
BCL2L15	1.01721	-0.602601	5.17104	4.58191e-07	2.34775e-06	5.61605
FGF7	1.01651	1.50088	4.55023	8.15456e-06	3.26326e-05	2.85611
FLRT2	1.0165	1.74424	5.30238	2.40466e-07	1.29493e-06	6.2371
FCGR1C	1.01564	1.48499	6.8412	5.38354e-11	5.54334e-10	14.3954
CES1	1.0148	1.0246	3.40069	0.000775386	0.00202087	-1.43716
E2F8	1.0142	0.535853	5.83519	1.55704e-08	1.04248e-07	8.88314
PCDH11X	1.01384	-3.31802	5.71373	2.95543e-08	1.86946e-07	8.26244
KCNMB1	1.01365	2.72257	7.38831	1.92376e-12	2.7933e-11	17.6503
IQGAP3	1.01355	2.75163	6.11884	3.35763e-09	2.55038e-08	10.3715
CASKIN1	1.01313	-3.23475	4.35523	1.8988e-05	7.04951e-05	2.0511
FAM133A	1.01256	-3.90523	5.11007	6.15505e-07	3.08068e-06	5.33204
C4orf48	1.01185	-0.97744	4.56128	7.76661e-06	3.11836e-05	2.90262
ASPM	1.01138	2.3777	5.90319	1.08303e-08	7.50105e-08	9.23504
C8orf31	1.01121	-0.910006	5.13358	5.49458e-07	2.77381e-06	5.44124
HK2	1.01091	6.27522	5.42219	1.32155e-07	7.43906e-07	6.81456
DDIT4	1.00951	8.59813	7.78453	1.55973e-13	3.04824e-12	20.1097
CCDC19	1.00918	-1.64667	6.38592	7.55822e-10	6.39765e-09	11.8212
PMEPA1	1.00778	6.79956	6.73776	9.91771e-11	9.76575e-10	13.7995
ADAMTS10	1.00757	3.21122	5.56652	6.34158e-08	3.75206e-07	7.52386
NDUFA4L2	1.00749	9.63247	3.49371	0.000557746	0.00150393	-1.13131
MMP10	1.00748	-3.81453	5.77698	2.11935e-08	1.37753e-07	8.58443
ALDH1L2	1.00739	2.34915	5.81215	1.75961e-08	1.16367e-07	8.76463
TNFSF12.TNFSF13	1.00671	3.12107	3.96456	9.45529e-05	0.000302915	0.531037
IL13RA2	1.00639	-0.216379	4.02072	7.56199e-05	0.000247254	0.741804
PRG4	1.00543	-1.78677	4.40863	1.51081e-05	5.74108e-05	2.26852
COL6A1	1.00496	7.92885	9.18189	1.23166e-17	4.85584e-16	29.3826
GUCY2D	1.00369	-3.35656	5.59778	5.39906e-08	3.24307e-07	7.67943
KCNB1	1.00257	-0.39972	4.69117	4.34841e-06	1.83846e-05	3.45669
GLIPR1	1.00204	5.0643	8.49071	1.46597e-15	4.11134e-14	24.6869
KIF18B	1.0019	1.02098	6.18004	2.39525e-09	1.85863e-08	10.6996
SNX32	1.0012	-2.96495	4.86384	1.97271e-06	8.96136e-06	4.21351
GPR68	1.00058	1.43221	7.28712	3.60686e-12	4.43577e-11	17.0356
NKD1	0.999908	-2.15854	6.57814	2.51495e-10	2.30483e-09	12.8926
FAM92B	0.99956	-4.11223	5.96475	7.77641e-09	5.4936e-08	9.5563
KIRREL	0.999235	4.33087	5.76442	2.2645e-08	1.46542e-07	8.52027
GPR143	0.999163	1.32862	3.04122	0.00259149	0.00591429	-2.54752
C1QTNF2	0.998032	-0.0962276	5.98362	7.02228e-09	5.00743e-08	9.65526
C21orf84	0.9974	-4.1401	6.33197	1.02516e-09	8.4779e-09	11.5247
TNFRSF17	0.996891	-2.05848	3.96471	9.45e-05	0.000302805	0.531565
GPR109A	0.996165	-0.150968	4.1541	4.40401e-05	0.00015164	1.25289
KCND1	0.995817	1.2839	7.49393	9.92524e-13	1.65969e-11	18.2978
APOBEC3C	0.995361	4.37883	6.36216	8.64578e-10	7.27019e-09	11.6904
OR51E1	0.994917	2.63135	5.84905	1.4463e-08	9.76313e-08	8.95464
CXCL2	0.993629	2.03561	4.09084	5.70121e-05	0.000191263	1.00864
LRP1	0.993586	8.34395	8.43834	2.08846e-15	5.73025e-14	24.3395
MYO3B	0.992674	-1.05473	3.52808	0.000492928	0.0013483	-1.01638
CCBE1	0.992617	-1.94111	3.09176	0.00220121	0.00511851	-2.39834
C15orf42	0.991801	0.530002	7.14456	8.66243e-12	1.00845e-10	16.1792
LOC100270710	0.991513	3.00017	6.99283	2.17413e-11	2.37085e-10	15.2804
RFPL4B	0.991454	-3.81349	5.04571	8.38075e-07	4.07818e-06	5.03527
FOXD1	0.991145	0.905476	5.07509	7.2817e-07	3.58937e-06	5.17039
CRYAA	0.990192	-2.20057	3.2228	0.00142761	0.00347677	-2.00095
SLC7A11	0.989177	1.44409	6.20763	2.05533e-09	1.61566e-08	10.8484
KRT32	0.986558	-3.81512	6.05266	4.82511e-09	3.54678e-08	10.0194
ITGB4	0.98652	5.42901	5.99301	6.67384e-09	4.78059e-08	9.70464
SPIB	0.986477	-1.32083	4.76275	3.14191e-06	1.37135e-05	3.76763
IGSF9	0.985835	-2.12508	4.3278	2.13359e-05	7.84448e-05	1.9403
MACROD2	0.985671	2.13931	4.53254	8.81501e-06	3.50701e-05	2.78182
CXCR4	0.985657	7.5184	8.52515	1.1608e-15	3.33604e-14	24.916
KIF14	0.985512	0.544263	6.25048	1.61905e-09	1.29657e-08	11.0803
SLAMF1	0.98503	0.35085	5.95573	8.16427e-09	5.75372e-08	9.50909
TMSB10	0.984566	10.0422	9.90936	6.61608e-20	3.81001e-18	34.525
SDK1	0.984161	3.92995	4.93229	1.43336e-06	6.67698e-06	4.51986
KCNIP3	0.982766	2.93523	4.30457	2.35391e-05	8.5776e-05	1.84694
APOC2	0.981739	2.62928	4.11188	5.23387e-05	0.000177121	1.08952
SVEP1	0.981504	3.20049	4.73612	3.54727e-06	1.52907e-05	3.65148
MUC17	0.980417	-3.85124	3.65316	0.000311937	0.000894533	-0.589563
GAS1	0.980223	1.43162	6.46654	4.77707e-10	4.19062e-09	12.2678
FSTL3	0.979895	6.33746	5.67896	3.54401e-08	2.2104e-07	8.08666
SAMSN1	0.9796	3.21062	7.25676	4.3508e-12	5.27162e-11	16.8523
CORO2B	0.979474	1.59998	4.9857	1.11456e-06	5.31017e-06	4.76136
C6orf132	0.979375	0.341933	5.4419	1.19645e-07	6.77391e-07	6.91057
ADAMTS2	0.979024	3.0205	5.35493	1.85172e-07	1.01476e-06	6.48908
TRIM36	0.9783	0.920855	7.90743	7.04146e-14	1.45963e-12	20.8889
GRID1	0.977611	0.800338	4.67781	4.61855e-06	1.94186e-05	3.39906
FKBP5	0.977249	7.01832	5.59349	5.51973e-08	3.30974e-07	7.65806
ALOX5	0.976955	4.91991	5.77981	2.08791e-08	1.35929e-07	8.59891
C9orf170	0.975904	-3.42025	6.06529	4.50344e-09	3.33063e-08	10.0864
FLJ36031	0.974954	3.76417	11.271	2.39913e-24	3.07404e-22	44.5988
FOXM1	0.974513	3.38476	6.81207	6.39831e-11	6.50008e-10	14.227
C10orf55	0.974241	-1.44182	7.05744	1.47161e-11	1.6486e-10	15.6615
MPP2	0.973951	-0.232224	4.96174	1.24807e-06	5.88063e-06	4.65273
GLT8D2	0.973542	1.73059	6.11964	3.343e-09	2.54115e-08	10.3758
DQX1	0.973027	-3.89981	5.49037	9.35861e-08	5.3914e-07	7.14779
E2F7	0.972342	0.469886	5.8603	1.36217e-08	9.25817e-08	9.01272
CRABP1	0.97201	-3.87999	3.54455	0.000464452	0.00127894	-0.960968
BEST1	0.971997	2.22585	7.20975	5.81066e-12	6.94602e-11	16.5695
KIF26B	0.97089	1.20686	5.44143	1.19931e-07	6.7864e-07	6.90826
RTN4RL1	0.970643	1.61111	4.11609	5.14493e-05	0.000174341	1.10573
SEMA4B	0.970457	6.69202	9.59275	6.58353e-19	3.1695e-17	32.2636
ASIP	0.969636	-3.18844	4.92968	1.45106e-06	6.75479e-06	4.50809
SCN3A	0.969546	-1.08464	4.28393	2.56777e-05	9.29084e-05	1.76437
IFI16	0.969245	6.89173	9.55962	8.35654e-19	3.9474e-17	32.029
CACNA1F	0.968777	-0.806888	4.10844	5.30783e-05	0.000179357	1.07625
PLB1	0.968381	1.76333	8.0463	2.84133e-14	6.3178e-13	21.7785
ZNF883	0.968337	1.07804	4.82436	2.36807e-06	1.05815e-05	4.03844
HGF	0.967753	2.53394	4.95848	1.26736e-06	5.96195e-06	4.638
C7orf61	0.967631	-2.22743	7.46026	1.22645e-12	2.00988e-11	18.0907
IL1RAP	0.967115	3.91441	8.19103	1.09288e-14	2.62048e-13	22.7155
SNAI1	0.966664	2.78036	6.08873	3.96114e-09	2.96053e-08	10.211
PTPLA	0.966036	-0.125794	5.26309	2.91994e-07	1.54721e-06	6.04997
KCNS2	0.9659	-3.32722	5.57565	6.05074e-08	3.59646e-07	7.56925
OSM	0.965848	1.28669	4.94302	1.36298e-06	6.37081e-06	4.56819
PHLDA3	0.965621	5.53547	7.65719	3.528e-13	6.4463e-12	19.3102
ECEL1	0.965475	-2.26257	3.52831	0.000492523	0.00134737	-1.01561
MGP	0.965329	7.77178	6.03561	5.29496e-09	3.86031e-08	9.92925
EXO1	0.965262	0.563671	6.70728	1.18599e-10	1.15451e-09	13.6251
KIF4B	0.965208	-2.3551	8.26665	6.60798e-15	1.65208e-13	23.2091
UNC93A	0.965073	-2.92052	2.90605	0.00396822	0.00867575	-2.93517
CDCA3	0.964771	1.31389	6.85001	5.10916e-11	5.27672e-10	14.4465
MTHFD2	0.964466	4.66253	10.2756	4.45328e-21	3.22603e-19	37.1821
HTR1D	0.963995	-2.79389	4.81725	2.44694e-06	1.08983e-05	4.00704
CHRFAM7A	0.963692	0.117354	5.91075	1.04001e-08	7.22266e-08	9.27433
LHFPL2	0.963505	5.75835	8.95136	6.19651e-17	2.19783e-15	27.7945
MKX	0.963462	-1.72382	3.90959	0.000117386	0.000368929	0.327279
SPRED3	0.962834	-3.54857	6.16169	2.65118e-09	2.04407e-08	10.601
HTRA1	0.961475	7.8449	9.17564	1.2872e-17	5.06506e-16	29.3393
CEACAM21	0.960693	0.298864	6.67816	1.40627e-10	1.34845e-09	13.4591
CD82	0.960448	4.64597	7.44631	1.33852e-12	2.18133e-11	18.0051
FAM83D	0.95986	2.12706	7.79021	1.50372e-13	2.94438e-12	20.1455
PEX5L	0.959354	-2.80593	4.36704	1.80552e-05	6.74718e-05	2.099
FAM198A	0.959233	-0.653719	6.19589	2.19375e-09	1.71526e-08	10.785
RHCE	0.958238	-1.94695	5.06826	7.52402e-07	3.69549e-06	5.13892
CDKN3	0.957926	0.948344	7.14316	8.73674e-12	1.01595e-10	16.1709
MEFV	0.957011	0.37534	6.25796	1.55273e-09	1.24785e-08	11.1209
REG1B	0.956307	-2.96747	3.1383	0.00189051	0.00446719	-2.25896
C21orf130	0.95612	-2.39108	3.68727	0.000274743	0.000796564	-0.470837
UHRF1	0.955608	1.8789	6.68715	1.33427e-10	1.28422e-09	13.5103
ELL2	0.955416	6.07316	8.50457	1.33459e-15	3.78412e-14	24.779
TMED7.TICAM2	0.955105	2.33386	4.35698	1.88468e-05	7.00724e-05	2.0582
LRP8	0.954588	0.952666	7.07388	1.332e-11	1.5037e-10	15.7589
PADI2	0.954327	3.13278	5.58142	5.87369e-08	3.5015e-07	7.59796
GOLGA7B	0.953704	1.43789	4.66614	4.86738e-06	2.0352e-05	3.3489
C1orf186	0.953521	3.53024	3.42532	0.000711104	0.00187166	-1.35691
RNASE3	0.95205	-3.43116	6.79044	7.27143e-11	7.32179e-10	14.1022
IVL	0.951965	-4.33673	4.78526	2.83441e-06	1.2475e-05	3.86624
EIF4EBP1	0.951794	5.22422	7.11318	1.04895e-11	1.20406e-10	15.9923
GNB3	0.951544	-1.85349	4.30161	2.38346e-05	8.68219e-05	1.83509
FRRS1	0.951178	2.05548	5.6601	3.9097e-08	2.42161e-07	7.99163
C20orf141	0.950482	-4.63507	6.98087	2.33645e-11	2.54243e-10	15.2101
CDCA7L	0.94979	4.60744	8.02546	3.25793e-14	7.12816e-13	21.6444
GBX2	0.949104	-3.90484	7.05664	1.47878e-11	1.65482e-10	15.6568
LRAT	0.949078	0.876674	3.77714	0.000195747	0.000587126	-0.153246
NXN	0.948695	4.14266	6.91035	3.56602e-11	3.77035e-10	14.7974
IFNE	0.947649	-3.2673	4.74738	3.37009e-06	1.46223e-05	3.70052
GRP	0.947287	-4.05632	4.86114	1.99764e-06	9.06254e-06	4.20147
CNR1	0.946868	0.489415	4.7936	2.72804e-06	1.20352e-05	3.90287
SLC7A2	0.945895	5.69426	5.46746	1.05128e-07	6.00344e-07	7.03547
IL1RN	0.94521	1.13006	5.26885	2.83814e-07	1.50738e-06	6.07735
PFKFB4	0.944657	4.66132	6.22868	1.82824e-09	1.45106e-08	10.9622
RAPGEFL1	0.944484	2.15047	7.69447	2.78038e-13	5.16778e-12	19.5434
ZNF683	0.943782	0.50693	4.83008	2.30642e-06	1.03285e-05	4.06371
MGC87042	0.943733	-1.1379	6.21783	1.94207e-09	1.53486e-08	10.9035
VIM	0.943348	11.7316	7.73259	2.17808e-13	4.15762e-12	19.7826
LOC654433	0.943217	1.31934	5.05793	7.90551e-07	3.86251e-06	5.09138
WNT2	0.943162	-2.73519	3.58428	0.000401956	0.00112299	-0.826276
APOD	0.942814	1.92886	4.28217	2.58685e-05	9.35154e-05	1.75734
SLAMF9	0.941964	-4.00166	4.81531	2.46896e-06	1.09916e-05	3.99846
SERPINH1	0.941056	7.89126	10.8167	7.69135e-23	7.80596e-21	41.1809
ENTHD1	0.940803	-3.87233	6.40009	6.97457e-10	5.93301e-09	11.8994
GEFT	0.940743	3.59135	7.70038	2.67732e-13	4.99888e-12	19.5804
RTL1	0.940657	-4.51518	4.19453	3.72817e-05	0.000130295	1.41069
SERPINB2	0.940111	-4.13631	4.87181	1.90106e-06	8.66465e-06	4.24899
CCL7	0.939647	-3.88956	5.16464	4.7267e-07	2.41832e-06	5.5861
WNT4	0.938928	-1.3863	4.42363	1.41625e-05	5.41587e-05	2.33004
SP8	0.938875	-4.46585	4.62166	5.94038e-06	2.44447e-05	3.15854
COL17A1	0.938032	-1.2968	3.48447	0.000576479	0.00154792	-1.16203
TPRG1	0.93743	-0.03989	5.60332	5.24672e-08	3.16083e-07	7.70711
APCDD1	0.937253	3.70635	6.89248	3.96767e-11	4.18207e-10	14.6932
BST2	0.937041	6.92156	7.19125	6.50932e-12	7.72714e-11	16.4585
IL27RA	0.936923	4.20191	8.18306	1.15224e-14	2.75315e-13	22.6636
JPH1	0.936274	0.0925744	5.01858	9.53668e-07	4.59271e-06	4.91111
ASGR1	0.936157	-0.204937	5.75978	2.32052e-08	1.49836e-07	8.49661
CD248	0.935601	5.82493	5.77774	2.11085e-08	1.37292e-07	8.58832
ZNF521	0.935261	3.48494	5.95557	8.17161e-09	5.75691e-08	9.50821
DNAJC12	0.935155	1.30246	5.28343	2.64116e-07	1.41116e-06	6.14668
ALDOC	0.934536	6.04496	4.31384	2.26343e-05	8.27732e-05	1.88417
FSTL5	0.93427	-4.25094	5.03566	8.79193e-07	4.25705e-06	4.98924
LOC100126784	0.933775	1.62488	6.21284	1.99669e-09	1.57379e-08	10.8765
MRAP2	0.93361	-1.94741	4.25559	2.89184e-05	0.000103429	1.65156
RP1	0.932793	-1.81845	5.13337	5.50026e-07	2.77531e-06	5.44024
SEPT5	0.93215	4.36438	6.61326	2.05206e-10	1.91585e-09	13.0908
C2	0.932078	5.6988	4.06014	6.45479e-05	0.00021416	0.891308
FKBP11	0.931603	4.50105	8.98632	4.85638e-17	1.75902e-15	28.034
PRSS35	0.930801	0.339339	4.53266	8.81036e-06	3.50584e-05	2.78233
RASSF2	0.930749	5.48322	7.47424	1.12337e-12	1.85326e-11	18.1766
ABCC3	0.92986	7.07257	4.36057	1.85609e-05	6.91221e-05	2.07273
GGN	0.929721	-1.4892	7.63493	4.06558e-13	7.33469e-12	19.1714
DUSP5P	0.929474	-0.401413	4.20669	3.54507e-05	0.000124469	1.45842
ADAMTS4	0.928712	5.83026	5.1407	5.3085e-07	2.69247e-06	5.47439
PRSS53	0.928682	1.30133	6.04883	4.92706e-09	3.61394e-08	9.99915
MEX3A	0.928583	2.25036	7.77071	1.70492e-13	3.30676e-12	20.0225
SERPINE2	0.927867	6.90729	4.72992	3.64874e-06	1.56951e-05	3.6245
MSRB3	0.927693	5.21183	7.41212	1.65803e-12	2.64937e-11	17.7957
USH2A	0.927113	-1.32621	6.06916	4.40917e-09	3.26562e-08	10.107
CPT1C	0.926894	1.31755	6.34738	9.39852e-10	7.83248e-09	11.6092
MARVELD1	0.925883	4.92849	7.52971	7.92151e-13	1.34995e-11	18.5184
SERPING1	0.925775	9.03903	6.02931	5.47989e-09	3.98663e-08	9.89593
FOXS1	0.925596	2.20645	5.29211	2.53014e-07	1.35715e-06	6.18807
ARHGEF19	0.924027	2.38098	7.69952	2.69201e-13	5.01261e-12	19.5751
ACTA2	0.923184	8.59229	6.1828	2.3589e-09	1.8332e-08	10.7145
FOXE1	0.922984	-3.96412	3.9481	0.000100906	0.000321223	0.46975
TGFB1	0.922813	6.94057	8.88713	9.68271e-17	3.31949e-15	27.3558
CPB1	0.922175	-2.85649	3.503	0.000539475	0.00146119	-1.10034
SOCS3	0.921956	6.60759	5.62973	4.57708e-08	2.79936e-07	7.83917
IL11	0.921439	-3.36357	4.3499	1.94239e-05	7.197e-05	2.02953
PRTN3	0.921404	-3.69895	4.26068	2.83088e-05	0.000101589	1.67178
TMPRSS6	0.920629	-2.01727	3.95397	9.85963e-05	0.000314456	0.49157
C6orf81	0.918907	-2.19753	5.82941	1.60556e-08	1.07077e-07	8.85341
CNTN1	0.918646	-2.09795	2.80333	0.00543014	0.0114695	-3.21872
RASD2	0.918612	3.57289	5.80489	1.82866e-08	1.2039e-07	8.72734
KLRC1	0.918409	-1.43385	5.63075	4.55288e-08	2.78623e-07	7.84429
LOC145820	0.918374	1.61623	4.95387	1.29517e-06	6.0844e-06	4.61717
FAM155A	0.917754	0.265931	5.16726	4.66683e-07	2.39008e-06	5.59837
GPR1	0.917585	0.05205	5.7061	3.07582e-08	1.93903e-07	8.22379
GLI2	0.917085	1.54873	4.94587	1.34486e-06	6.2933e-06	4.58103
MGC45800	0.916767	-0.242798	3.0775	0.00230543	0.0053321	-2.44066
SH3GL3	0.916468	-4.11566	5.8087	1.79206e-08	1.18284e-07	8.74693
DIRC3	0.91646	-0.100633	4.87337	1.88731e-06	8.61347e-06	4.25595
KRT81	0.916069	-1.41146	4.82201	2.39388e-06	1.06759e-05	4.02805
SCNN1B	0.915882	-0.594599	3.04102	0.00259313	0.00591672	-2.5481
MEI1	0.915167	0.680874	5.72833	2.73763e-08	1.74082e-07	8.33655
DPY19L2P1	0.914031	-0.745779	4.09531	5.59865e-05	0.000188222	1.0258
FAM43B	0.91396	-0.814223	4.63342	5.63653e-06	2.3302e-05	3.2087
RBM46	0.913416	-2.07977	4.14072	4.6525e-05	0.000159313	1.20093
AK5	0.913145	-1.32412	4.03845	7.04342e-05	0.000231777	0.808874
C1orf113	0.913048	3.42126	5.98616	6.92637e-09	4.9511e-08	9.66861
ZNF541	0.91206	0.366361	4.41908	1.4443e-05	5.51081e-05	2.31137
MYLK2	0.911716	-2.46942	5.61974	4.82009e-08	2.9305e-07	7.78913
PROCR	0.911274	5.14354	8.09334	2.08513e-14	4.74968e-13	22.0819
APOL1	0.911113	7.85235	5.18675	4.24452e-07	2.19186e-06	5.68968
CENPF	0.911017	3.60493	6.57133	2.61589e-10	2.38986e-09	12.8542
LPAR4	0.909914	-2.23175	5.35031	1.89484e-07	1.03673e-06	6.46687
RORB	0.909814	-3.63466	4.45332	1.24566e-05	4.81743e-05	2.45225
CHIT1	0.909407	1.02788	2.55945	0.0110372	0.0214517	-3.85322
LOXL3	0.909136	2.53441	6.56389	2.73084e-10	2.48933e-09	12.8123
LOC152225	0.909053	-3.55713	5.8186	1.7004e-08	1.12815e-07	8.7978
PYGL	0.908758	6.06305	5.83776	1.53591e-08	1.03002e-07	8.89638
SUSD5	0.908585	0.793688	4.1198	5.06762e-05	0.000172148	1.12006
MAP3K15	0.907966	-2.14094	3.01604	0.00280879	0.00635714	-2.62098
TNR	0.907444	-3.98991	4.40832	1.51277e-05	5.74663e-05	2.26728
CXCL3	0.90671	-1.44574	4.08857	5.75393e-05	0.000192747	0.999936
CTGF	0.904036	7.06154	5.85411	1.40784e-08	9.52547e-08	8.98076
NAV1	0.90391	5.3406	7.49823	9.65988e-13	1.61927e-11	18.3243
DAND5	0.903548	-2.53782	4.79157	2.75367e-06	1.21352e-05	3.89392
CRYBB1	0.901339	-1.33713	6.07433	4.28612e-09	3.18138e-08	10.1344
RAD54B	0.901094	1.78662	7.07428	1.3287e-11	1.50081e-10	15.7613
SSPN	0.900951	5.57039	7.08845	1.2192e-11	1.38364e-10	15.8453
WNT2B	0.900622	0.257254	4.06653	6.2904e-05	0.000209248	0.915682
SOX30	0.900545	-2.78007	6.41523	6.39999e-10	5.46867e-09	11.9831
DTX1	0.900274	1.2389	5.31628	2.24449e-07	1.2157e-06	6.30356
SLC1A7	0.899966	-1.06337	3.66169	0.000302215	0.000868599	-0.559968
BCL2A1	0.899699	1.82575	5.60136	5.30009e-08	3.18923e-07	7.69732
CRLF1	0.898484	-0.706587	3.20347	0.00152316	0.00368147	-2.06055
LAMA4	0.898346	7.21692	7.03306	1.70558e-11	1.89006e-10	15.5174
AHRR	0.898146	1.30151	5.33168	2.07912e-07	1.12971e-06	6.37736
LAMA2	0.897681	2.056	3.93922	0.000104499	0.000331683	0.436782
CECR7	0.897547	-1.53929	4.29039	2.49894e-05	9.05567e-05	1.79017
VSNL1	0.897402	-3.25966	3.55595	0.000445636	0.00123232	-0.922441
TSHZ3	0.897075	2.99882	8.17151	1.24387e-14	2.94464e-13	22.5886
C17orf60	0.895349	0.219607	6.89916	3.81247e-11	4.02055e-10	14.7321
COL4A5	0.895177	2.51422	4.38074	1.7028e-05	6.40064e-05	2.15471
LOC100192378	0.895049	-4.37116	5.52113	8.00107e-08	4.66657e-07	7.2992
TEX19	0.89503	-3.93127	4.88272	1.80699e-06	8.27085e-06	4.29765
PPM1N	0.895022	-1.13111	6.35893	8.80536e-10	7.39225e-09	11.6726
MAST1	0.894945	-2.46831	4.51549	9.49972e-06	3.7561e-05	2.71049
CD109	0.894377	6.24398	5.64627	4.20086e-08	2.5878e-07	7.92214
HOXA11	0.894191	0.667957	4.80515	2.58708e-06	1.14503e-05	3.95369
FAM167A	0.894093	0.72541	4.20498	3.57038e-05	0.000125186	1.45168
ADAM8	0.891431	2.86304	5.58274	5.83406e-08	3.48293e-07	7.60451
LOC648691	0.890021	-4.35059	5.80019	1.87466e-08	1.2326e-07	8.70327
S100A9	0.889814	3.5321	5.16344	4.75429e-07	2.43122e-06	5.5805
LTBP4	0.888019	5.20995	5.60157	5.2945e-08	3.1868e-07	7.69834
KCNN4	0.887534	0.739122	5.0053	1.01572e-06	4.8698e-06	4.85055
DACT3	0.887331	2.66183	5.53963	7.2791e-08	4.271e-07	7.39059
IMPDH1	0.886646	4.69961	10.3313	2.94443e-21	2.1792e-19	37.5896
OCA2	0.886126	-0.868815	3.16305	0.00174231	0.0041515	-2.18406
HIST1H1D	0.885738	-3.64242	5.32786	2.11906e-07	1.1505e-06	6.35901
FRZB	0.88442	5.88452	3.93126	0.000107825	0.00034134	0.407273
LOC153910	0.88353	-4.23938	4.85352	2.06941e-06	9.36803e-06	4.16764
KRT13	0.883428	-3.20311	3.23127	0.00138754	0.00338804	-1.97474
TOP2A	0.881135	4.30632	5.99623	6.55835e-09	4.70443e-08	9.72158
KIAA1324	0.881084	0.983325	4.7386	3.50751e-06	1.51459e-05	3.66227
ELOVL3	0.880214	-2.86177	6.48925	4.19496e-10	3.71014e-09	12.3943
CNTN2	0.8788	-2.8343	4.72174	3.78672e-06	1.62036e-05	3.58898
BIRC3	0.878669	6.44927	5.13491	5.45945e-07	2.75811e-06	5.44741
CES8	0.878363	3.91253	3.76278	0.000206735	0.000617451	-0.204464
PLEKHG4B	0.8781	-0.308315	4.6518	5.19127e-06	2.16237e-05	3.28733
OLFM2	0.87772	1.81543	5.16074	4.81711e-07	2.46089e-06	5.56786
DFNA5	0.876869	4.48519	7.422	1.5587e-12	2.50039e-11	17.8561
KCNQ3	0.87679	0.0150021	5.50704	8.59719e-08	4.97681e-07	7.22977
PLAC8	0.87601	1.21861	5.15078	5.05552e-07	2.57052e-06	5.52137
DRD1	0.875539	-2.06086	4.16289	4.24779e-05	0.000146754	1.28709
PCDHB2	0.87524	2.16585	5.1155	5.99593e-07	3.00765e-06	5.35723
RARRES2	0.874999	7.52117	4.70745	4.04007e-06	1.71802e-05	3.52703
ORM1	0.874631	-3.38823	3.02603	0.00272064	0.00617811	-2.5919
TRIP13	0.874318	2.31427	7.8802	8.40353e-14	1.72799e-12	20.7156
TROAP	0.873062	0.976111	5.22747	3.47854e-07	1.82434e-06	5.88133
PHLDA2	0.871996	1.42918	5.60665	5.15735e-08	3.11339e-07	7.72372
C1RL	0.871737	5.80827	8.85946	1.17303e-16	3.95533e-15	27.1673
DARC	0.87151	3.41941	4.21548	3.41813e-05	0.000120514	1.49299
CDCA8	0.871447	1.99454	7.12927	9.50978e-12	1.10023e-10	16.0881
LEPRE1	0.871269	5.36415	10.8751	4.93907e-23	5.19261e-21	41.6174
C1orf59	0.871254	1.87416	7.48856	1.02664e-12	1.70976e-11	18.2647
FXYD5	0.870953	6.17564	8.15835	1.35721e-14	3.19699e-13	22.5031
ACTC1	0.870308	0.63137	2.82698	0.00505573	0.0107742	-3.15428
RGS10	0.870189	4.34691	8.15585	1.37982e-14	3.24399e-13	22.4868
SLC2A5	0.869044	5.79699	3.04627	0.00254978	0.00582948	-2.53271
SKA1	0.868567	0.443941	6.33243	1.0225e-09	8.45931e-09	11.5272
TFPI	0.868421	7.26875	4.47299	1.14367e-05	4.45409e-05	2.53362
IGFBP5	0.868146	9.83191	4.97717	1.16039e-06	5.51059e-06	4.72266
NPAS2	0.868062	4.52667	5.35126	1.88593e-07	1.0324e-06	6.47142
PLIN3	0.867066	6.04214	12.7084	3.09563e-29	9.91616e-27	55.7024
OTP	0.866756	-4.38918	6.14637	2.88524e-09	2.21371e-08	10.5188
KLRB1	0.866425	2.0695	6.03712	5.25169e-09	3.83285e-08	9.93721
NUF2	0.86573	0.742252	5.57207	6.16333e-08	3.65821e-07	7.55142
HSF2BP	0.865636	-1.1925	6.29771	1.24289e-09	1.01395e-08	11.3374
ULBP2	0.865168	0.461836	7.15943	7.90983e-12	9.27686e-11	16.268
NMB	0.864729	4.17816	4.92247	1.50089e-06	6.96621e-06	4.47569
MIAT	0.864497	2.45401	4.43955	1.3222e-05	5.08658e-05	2.39546
HTRA4	0.864325	-0.77143	4.10451	5.39317e-05	0.000182031	1.06116
RPL39L	0.864135	1.79326	6.59689	2.25636e-10	2.08274e-09	12.9983
FABP5	0.863928	1.7488	5.53385	7.49734e-08	4.38525e-07	7.36204
KRT5	0.863733	-2.00548	2.94086	0.003561	0.00785835	-2.83692
EXTL1	0.863586	-2.77684	5.18888	4.20073e-07	2.17143e-06	5.69966
ISLR2	0.863319	-1.4789	4.44895	1.26947e-05	4.89936e-05	2.43421
PON2	0.862839	6.29896	8.83092	1.42912e-16	4.73316e-15	26.9733
CTNND2	0.862656	-2.58504	3.78872	0.000187295	0.0005645	-0.111836
C6orf122	0.862531	-1.52398	5.87578	1.25413e-08	8.57601e-08	9.09283
LOC442308	0.86253	-4.03243	4.67842	4.60585e-06	1.93811e-05	3.4017
IFITM2	0.861784	7.46368	8.2089	9.70609e-15	2.36324e-13	22.8319
NAT14	0.859848	3.81166	7.451	1.29977e-12	2.12662e-11	18.0339
WNK4	0.859772	1.46009	3.75299	0.000214556	0.000638404	-0.239276
SH2D2A	0.859487	1.8776	4.46768	1.1704e-05	4.55388e-05	2.51161
LOC440925	0.859105	-2.3371	3.89221	0.000125633	0.000392203	0.263378
SHCBP1	0.858989	1.90768	6.07099	4.36517e-09	3.23537e-08	10.1167
CHST11	0.858581	3.48786	7.05157	1.52487e-11	1.69992e-10	15.6268
RPSAP52	0.857853	-4.53051	5.66769	3.75834e-08	2.33484e-07	8.02983
SLC4A10	0.857746	-2.66612	4.61772	6.04569e-06	2.48482e-05	3.14176
GAL3ST4	0.857652	3.89336	6.3458	9.4826e-10	7.89293e-09	11.6005
ZNF469	0.857521	2.18911	6.24922	1.63044e-09	1.30467e-08	11.0735
RET	0.857282	-0.475916	4.55708	7.91196e-06	3.17113e-05	2.88493
OPN3	0.854565	4.54134	7.80954	1.32744e-13	2.6447e-12	20.2676
C6orf105	0.854383	0.147847	3.88045	0.000131523	0.000408973	0.220271
TMIE	0.853947	-0.566977	4.69059	4.35998e-06	1.84297e-05	3.45415
ITIH1	0.853022	-2.95019	2.66224	0.00823486	0.0165659	-3.59245
ANTXR1	0.852905	6.42684	6.00462	6.26685e-09	4.5127e-08	9.7657
FSCN2	0.852305	-2.25354	4.20416	3.58248e-05	0.000125568	1.44847
ITGB6	0.851786	3.20669	3.47571	0.000594791	0.00159105	-1.19109
COL15A1	0.851779	6.55356	5.22419	3.53501e-07	1.85112e-06	5.86582
BGN	0.851536	9.43855	4.80718	2.5631e-06	1.13564e-05	3.96261
SLFN11	0.850943	5.91452	6.8406	5.40284e-11	5.55764e-10	14.3919
CDHR4	0.85061	-4.0634	4.97137	1.19263e-06	5.64406e-06	4.69635
CCR8	0.849969	-2.43566	4.3927	1.61781e-05	6.11249e-05	2.20341
MS4A1	0.849942	-0.0884153	3.81907	0.000166745	0.000507489	-0.00274319
SHISA4	0.849861	2.8453	7.94385	5.55488e-14	1.17403e-12	21.1213
GJB4	0.849353	-2.90269	3.30186	0.00109191	0.00273593	-1.75383
CHST3	0.849157	5.28663	6.81479	6.2962e-11	6.40906e-10	14.2427
NXPH4	0.848878	3.72038	3.78522	0.000189814	0.000571171	-0.124375
KIAA1409	0.84862	-0.547795	4.43248	1.3632e-05	5.23059e-05	2.36638
CNN2	0.848423	6.166	8.15823	1.35826e-14	3.19699e-13	22.5023
TNFSF14	0.848156	-0.539292	3.80551	0.000175648	0.000532135	-0.0515811
HMMR	0.847984	1.67364	5.83239	1.58038e-08	1.05673e-07	8.86872
IFITM1	0.847942	6.7844	6.68054	1.38685e-10	1.3317e-09	13.4726
COL4A1	0.84738	10.0433	6.31581	1.12277e-09	9.2219e-09	11.4362
P2RY6	0.846399	2.13709	5.69536	3.25342e-08	2.03908e-07	8.16945
PDLIM7	0.845754	5.08285	8.13531	1.58068e-14	3.67825e-13	22.3536
PSD	0.845433	-0.565365	5.09944	6.47822e-07	3.22903e-06	5.28282
TANC2	0.844477	5.48001	8.68953	3.78293e-16	1.18403e-14	26.017
NDC80	0.844388	1.82293	6.17652	2.44233e-09	1.89302e-08	10.6807
FAM7A3	0.843777	-1.71965	5.913	1.02751e-08	7.1431e-08	9.28606
SYTL4	0.842818	3.18149	5.70818	3.04252e-08	1.92099e-07	8.23432
SFTA1P	0.842808	-0.845464	4.02606	7.40197e-05	0.000242486	0.761994
STK39	0.842459	5.43776	6.73625	1.00063e-10	9.84826e-10	13.7908
HOXA11AS	0.842455	-1.16486	4.63077	5.70364e-06	2.35462e-05	3.19739
TMC5	0.841936	-1.65588	3.27655	0.00119043	0.00295495	-1.83354
TMEM63C	0.841536	-1.252	3.94248	0.000103165	0.000327702	0.44889
DIO3	0.840589	-2.3518	3.34193	0.000951321	0.00242998	-1.62647
DLG5	0.840334	5.466	8.57134	8.48053e-16	2.49798e-14	25.2242
EYA2	0.839805	1.0533	3.9994	8.23402e-05	0.000267013	0.661459
PTCHD2	0.839275	-2.2195	3.9822	8.81676e-05	0.000283845	0.59696
ARL9	0.839022	-3.49233	5.0366	8.75296e-07	4.23918e-06	4.9935
KCNK15	0.838876	-2.14435	3.09774	0.00215885	0.00503396	-2.38056
FCRL2	0.838759	-3.11809	4.12318	4.99829e-05	0.000169962	1.13309
DENND2A	0.838359	3.86752	5.60349	5.24227e-08	3.15907e-07	7.70793
RPLP0P2	0.838196	-1.1634	5.17819	4.42537e-07	2.27665e-06	5.64951
INHA	0.838173	-0.911096	3.00466	0.00291233	0.00656421	-2.65398
CATSPERB	0.83789	-2.91173	4.19832	3.67015e-05	0.000128399	1.42556
ZBED2	0.83784	-0.70833	3.35615	0.000905645	0.00232606	-1.58095
BRSK2	0.837769	-1.64644	3.99542	8.36549e-05	0.000270463	0.646516
CDKN2A	0.837532	2.22816	5.23145	3.41132e-07	1.79138e-06	5.90012
FLJ40330	0.837322	-0.478683	3.65711	0.000307401	0.000882761	-0.575872
KIF18A	0.837033	1.11737	5.7694	2.20585e-08	1.43108e-07	8.54569
C13orf36	0.835602	-4.05937	4.55088	8.13114e-06	3.25452e-05	2.85886
HSPB3	0.835236	-4.36295	5.05311	8.08963e-07	3.94682e-06	5.06925
IL17B	0.835051	-2.61362	4.76964	3.04455e-06	1.33169e-05	3.79776
PAX5	0.833929	-3.29302	4.33933	2.03172e-05	7.5049e-05	1.98679
CHGA	0.832059	-3.98656	4.32609	2.1491e-05	7.89581e-05	1.93342
RNF24	0.831959	3.63037	8.59193	7.37141e-16	2.19334e-14	25.3619
KRT86	0.831958	-0.475183	4.36484	1.82254e-05	6.79961e-05	2.09008
BATF	0.831769	1.31735	4.83339	2.2714e-06	1.01917e-05	4.07837
FAM177B	0.830989	-2.25691	4.89955	1.67068e-06	7.68813e-06	4.37287
FGF18	0.830949	-1.9822	4.89985	1.66832e-06	7.67901e-06	4.37423
CATSPER1	0.830741	-2.19595	5.09094	6.74844e-07	3.34663e-06	5.24352
ABCA4	0.830314	-1.64769	4.3142	2.26002e-05	8.26926e-05	1.88561
ASGR2	0.8299	-0.174558	4.6638	4.91897e-06	2.05468e-05	3.33882
CXCR7	0.829487	6.18553	5.34305	1.96467e-07	1.07065e-06	6.43196
ANXA2	0.827948	8.89018	10.5757	4.73473e-22	4.04445e-20	39.39
LOC647309	0.827532	-2.60882	3.08496	0.00225041	0.00521895	-2.41856
PCDHGA12	0.827167	1.1195	4.31628	2.24027e-05	8.2043e-05	1.89395
KSR2	0.827082	-0.321561	3.15975	0.00176144	0.00419412	-2.19408
TCTEX1D1	0.825258	-1.02141	7.33976	2.60276e-12	3.27558e-11	17.3546
FOLR2	0.824703	4.18844	5.52607	7.80175e-08	4.5555e-07	7.32358
KCNH8	0.824605	-2.85897	3.63008	0.000339746	0.000966709	-0.66935
GRAMD1B	0.824328	1.42223	4.56551	7.62254e-06	3.06832e-05	2.92049
LOC645166	0.824178	3.08309	5.28897	2.56972e-07	1.37606e-06	6.17311
BUB1B	0.823678	1.7333	6.01717	5.85392e-09	4.23619e-08	9.83185
CCDC67	0.823041	-3.00779	3.64705	0.000319085	0.000913754	-0.610737
EMR2	0.822839	3.66243	5.83447	1.56303e-08	1.04581e-07	8.87942
GJC2	0.822649	0.982066	4.55823	7.87198e-06	3.15695e-05	2.88976
CCDC91	0.821876	4.82329	6.337	9.96502e-10	8.25426e-09	11.5523
GRHL3	0.82069	-2.46704	3.51579	0.000515248	0.00140224	-1.05759
LRFN1	0.820684	0.904232	6.61189	2.06837e-10	1.92831e-09	13.083
ATP2B3	0.820655	-4.05334	3.82923	0.000160356	0.000489862	0.0339507
HSPB7	0.820214	0.954323	3.51541	0.00051595	0.00140397	-1.05886
HOPX	0.820147	2.98841	7.06647	1.39323e-11	1.56679e-10	15.715
PDE4C	0.819871	0.899385	3.48699	0.000571304	0.00153584	-1.15364
NCRNA00230B	0.819364	-4.14565	3.7104	0.00025194	0.000736388	-0.389747
SLC9A9	0.819106	4.09896	5.51676	8.18165e-08	4.75566e-07	7.27764
MBL2	0.81895	-4.26401	4.05273	6.65039e-05	0.000219867	0.863104
PLOD1	0.817267	8.07583	7.59154	5.35646e-13	9.426e-12	18.9014
HOXB9	0.816103	1.44881	3.26285	0.00124712	0.00307779	-1.87645
MIR155HG	0.81514	1.08139	4.05263	6.65296e-05	0.000219917	0.86274
KCTD4	0.81446	-1.63466	3.22921	0.0013972	0.00340959	-1.98113
COL5A3	0.814185	4.77957	4.61662	6.07556e-06	2.49509e-05	3.13705
ANKRD13B	0.813701	2.00149	5.60789	5.12442e-08	3.09533e-07	7.72992
SKA3	0.812507	0.99575	6.50517	3.82895e-10	3.40848e-09	12.4832
NUDT10	0.811165	-1.48845	4.36906	1.79002e-05	6.69779e-05	2.1072
CDK1	0.811141	3.01959	7.08575	1.23935e-11	1.40375e-10	15.8293
FADS2	0.810564	5.38335	5.06408	7.67622e-07	3.76484e-06	5.11967
CALU	0.809912	7.61708	10.7603	1.17802e-22	1.12912e-20	40.7607
CACNA1H	0.809382	4.35242	4.65094	5.21133e-06	2.16929e-05	3.28364
MAMDC2	0.809014	0.424651	4.02915	7.31094e-05	0.000239657	0.773677
ICAM1	0.808675	7.17137	5.95314	8.27907e-09	5.82661e-08	9.49554
LRP1B	0.808548	-2.90131	3.33523	0.000973582	0.00247881	-1.64785
TMEM173	0.808285	5.49313	8.04355	2.89311e-14	6.419e-13	21.7608
C19orf33	0.807917	4.07333	2.89075	0.00416026	0.00904737	-2.978
C21orf121	0.807864	-3.99912	4.84576	2.1452e-06	9.67205e-06	4.13316
C1QB	0.806955	7.64254	5.15213	5.02266e-07	2.55825e-06	5.52765
MSC	0.803915	4.78091	3.82395	0.000163648	0.000498877	0.0148647
MGC42105	0.803725	-0.160086	3.9638	9.48384e-05	0.000303699	0.528196
MMP28	0.803584	1.51846	4.75636	3.23491e-06	1.40655e-05	3.73971
MN1	0.803527	3.01097	4.86412	1.97016e-06	8.95173e-06	4.21476
CRISPLD2	0.803277	5.62246	4.95037	1.31669e-06	6.17419e-06	4.60135
PID1	0.803056	1.86193	5.85547	1.39768e-08	9.46609e-08	8.98778
CLCA2	0.802617	-4.02354	5.16363	4.74986e-07	2.42956e-06	5.5814
CENPW	0.80239	1.01	7.88565	8.11145e-14	1.66961e-12	20.7503
BCL11B	0.801089	2.48578	4.64605	5.32663e-06	2.21414e-05	3.26273
SCGB3A2	0.800699	-4.64468	7.2472	4.61496e-12	5.56865e-11	16.7947
PIK3R6	0.800522	1.4761	4.733	3.59799e-06	1.54963e-05	3.6379
CSTA	0.80052	1.55529	5.85493	1.40175e-08	9.49052e-08	8.98496
VASH2	0.799622	0.197298	4.77036	3.03454e-06	1.32802e-05	3.80092
FBLN5	0.799546	5.16623	4.17846	3.98399e-05	0.000138434	1.34782
EPHB1	0.798859	1.33208	4.20139	3.62388e-05	0.00012691	1.43758
KCNK12	0.798691	-4.00888	5.40746	1.42322e-07	7.95239e-07	6.74303
XG	0.798456	-2.30688	3.3815	0.000829211	0.00214724	-1.49933
GTSE1	0.798396	1.52801	5.82207	1.66943e-08	1.11022e-07	8.8156
NCRNA00189	0.797571	-2.94743	3.50827	0.000529373	0.00143659	-1.08276
GGT5	0.79743	4.77031	4.8759	1.86526e-06	8.52043e-06	4.26721
MYL9	0.797373	7.81535	7.15792	7.98318e-12	9.35218e-11	16.259
C4orf47	0.796811	1.42159	3.69949	0.000262467	0.000764594	-0.428065
EHD2	0.79639	8.20253	5.74278	2.53763e-08	1.62676e-07	8.41
GLT25D1	0.796298	7.13076	10.9716	2.37005e-23	2.64067e-21	42.341
DYDC2	0.795268	-3.7517	3.70693	0.000255244	0.000745406	-0.401942
PCSK6	0.795131	6.55376	2.84753	0.00474961	0.0101789	-3.09787
SYTL1	0.794692	1.53518	4.0782	6.00078e-05	0.000200198	0.960228
CBX2	0.794691	1.23641	6.47915	4.44472e-10	3.9237e-09	12.338
ACHE	0.794029	1.40393	3.73304	0.000231365	0.000682084	-0.309959
RGS2	0.793554	4.60562	5.89186	1.15078e-08	7.9195e-08	9.1762
IL7R	0.793263	2.13809	3.51742	0.000512239	0.00139479	-1.05214
C17orf93	0.793228	-4.5553	5.19286	4.12005e-07	2.13511e-06	5.71833
IL34	0.793142	2.63926	4.80904	2.54128e-06	1.12768e-05	3.9708
HCN1	0.793131	-4.36448	5.36267	1.78146e-07	9.79395e-07	6.52639
PRR19	0.792968	-1.00915	7.10482	1.1037e-11	1.26126e-10	15.9425
PVT1	0.792904	2.75807	5.30977	2.31826e-07	1.25235e-06	6.27238
TRO	0.792767	3.00707	4.49952	1.01873e-05	4.00939e-05	2.64387
MUM1L1	0.792575	-0.0384385	2.41253	0.0165191	0.0306312	-4.20896
D4S234E	0.790962	-0.658093	3.79077	0.000185833	0.000560378	-0.104485
FLNA	0.790786	9.73756	6.47494	4.55317e-10	4.00792e-09	12.3145
EFHC2	0.789605	1.66756	3.09577	0.00217268	0.00506276	-2.3864
CASS4	0.789118	1.51987	4.57596	7.27826e-06	2.94768e-05	2.9646
PRDM8	0.788707	0.50509	4.26158	2.82022e-05	0.0001013	1.67536
B3GALT2	0.788228	-1.16011	5.29721	2.46703e-07	1.32608e-06	6.21242
KIF15	0.788107	0.271932	4.99727	1.05513e-06	5.04109e-06	4.81398
MATN4	0.787975	-3.73443	4.09808	5.53598e-05	0.00018636	1.03645
CMTM3	0.7876	5.41377	7.34969	2.4469e-12	3.09391e-11	17.415
LIPH	0.787196	-0.931271	2.44597	0.0150945	0.0283433	-4.12975
PI16	0.787106	-2.24591	2.75743	0.00622919	0.0129553	-3.34229
PHEX	0.786864	-1.72593	3.9914	8.5002e-05	0.000274429	0.631446
SCARF2	0.786849	2.81104	5.13467	5.46574e-07	2.76061e-06	5.4463
CSDA	0.786826	7.94721	10.3881	1.92776e-21	1.45298e-19	38.0068
SLC8A2	0.786789	-3.35052	3.99592	8.34894e-05	0.000270056	0.648384
BTG3	0.786719	4.092	6.64177	1.73868e-10	1.64413e-09	13.2522
PRKCDBP	0.786275	5.28559	5.35394	1.86086e-07	1.01949e-06	6.48433
F2R	0.786271	6.74684	5.56809	6.29064e-08	3.72622e-07	7.53166
KCNJ6	0.786221	-4.39662	5.11172	6.10631e-07	3.05778e-06	5.33969
INHBB	0.786054	5.64936	4.2618	2.81766e-05	0.000101235	1.67622
ADAM33	0.785996	-1.9122	2.98562	0.00309356	0.00692673	-2.70896
SH3PXD2B	0.785819	4.9792	5.76163	2.29808e-08	1.48528e-07	8.50601
FAM26F	0.785756	3.30158	4.31642	2.23889e-05	8.20072e-05	1.89453
RERG	0.785128	5.43095	5.10254	6.38218e-07	3.18814e-06	5.29718
CHRNA5	0.785009	-0.414733	5.03498	8.82079e-07	4.27001e-06	4.98609
GNASAS	0.784657	-3.25921	4.73782	3.51996e-06	1.51889e-05	3.65888
LOC257358	0.784495	-2.17826	6.42927	5.90878e-10	5.0812e-09	12.0608
VNN2	0.784144	2.48635	4.45771	1.22215e-05	4.73188e-05	2.47039
FAM182A	0.783017	-3.06999	4.15017	4.47564e-05	0.000153848	1.23762
NCF4	0.782669	3.2376	6.63798	1.77743e-10	1.67844e-09	13.2308
OR13A1	0.782438	-3.71175	4.82291	2.38395e-06	1.06362e-05	4.03203
C4orf6	0.782353	0.131651	2.98484	0.00310118	0.00694075	-2.7112
LPAR2	0.782103	3.23706	7.35829	2.31946e-12	2.94435e-11	17.4673
POM121L9P	0.781928	-1.61498	3.74332	0.000222551	0.000658468	-0.273569
FGL1	0.781894	-4.14614	3.34713	0.000934366	0.00239234	-1.60983
ZNF608	0.781642	4.79594	5.27506	2.75254e-07	1.46419e-06	6.10687
RPTN	0.781126	-4.46426	4.38458	1.67509e-05	6.30805e-05	2.17031
FAM171A2	0.781005	-0.0722598	4.7243	3.74302e-06	1.60334e-05	3.60009
LAIR1	0.780379	4.97938	5.6346	4.46308e-08	2.73454e-07	7.86356
ITGB1BP2	0.78035	-2.10334	5.13923	5.3466e-07	2.70978e-06	5.46751
OSCAR	0.77988	2.04416	5.83778	1.53571e-08	1.03002e-07	8.89651
NCAPG	0.779493	2.30175	5.32621	2.13649e-07	1.15904e-06	6.35111
C15orf54	0.779221	-2.56383	5.27974	2.68969e-07	1.43523e-06	6.12913
AREG	0.778652	1.18565	3.75916	0.000209593	0.00062509	-0.217338
IKBKE	0.778466	3.02462	6.27889	1.38124e-09	1.11792e-08	11.2347
SLC13A5	0.777569	-4.01635	4.15879	4.32011e-05	0.000148977	1.27111
CCR7	0.777142	1.34091	4.28213	2.58729e-05	9.35154e-05	1.75718
WIT1	0.776144	-3.18946	3.22132	0.00143473	0.00349285	-2.00552
CCNO	0.77613	-1.78829	2.77396	0.00592991	0.0124025	-3.29801
PGLYRP2	0.775914	-3.33789	3.06128	0.00242954	0.00558449	-2.48859
SEPT4	0.775659	4.89716	5.95897	8.02278e-09	5.65789e-08	9.52604
KLRC2	0.77459	-2.21743	4.52038	9.29841e-06	3.6829e-05	2.73091
F2RL2	0.774379	0.483841	3.93741	0.000105247	0.000333747	0.430065
CLEC11A	0.774079	3.01249	5.73693	2.61681e-08	1.66969e-07	8.38025
BPI	0.774076	-3.1232	4.11845	5.09556e-05	0.000172961	1.11486
RAB3C	0.774025	-2.39283	4.25307	2.92252e-05	0.000104345	1.64155
RCN1	0.772963	7.33376	11.3863	9.86809e-25	1.4049e-22	45.4747
COL4A2	0.772623	9.86814	6.33729	9.94881e-10	8.24416e-09	11.5538
FCGR3A	0.772464	7.14552	4.7421	3.45211e-06	1.49307e-05	3.67751
SEMA3B	0.772454	4.15902	4.4018	1.55582e-05	5.8968e-05	2.24059
CADM1	0.772191	5.20756	5.86661	1.31705e-08	8.98531e-08	9.04538
AFP	0.771658	-3.01609	3.18945	0.0015961	0.00384057	-2.10355
SERPINB8	0.771641	3.57347	8.10581	1.92058e-14	4.4141e-13	22.1625
KIF23	0.771071	2.06392	6.06441	4.52519e-09	3.3431e-08	10.0817
KIF2A	0.770863	4.5814	6.11584	3.41349e-09	2.58419e-08	10.3555
THSD4	0.770482	3.91981	4.97276	1.18484e-06	5.6098e-06	4.70264
SP140	0.770281	1.76944	5.08503	6.94264e-07	3.43795e-06	5.21624
MGST1	0.769868	6.82	3.1731	0.00168525	0.00403285	-2.15349
SPAG17	0.769568	1.92944	3.05398	0.00248732	0.00570196	-2.51006
EFNA4	0.768515	2.44621	10.6503	2.70203e-22	2.39802e-20	39.9427
MKI67	0.768504	4.30068	4.97585	1.16769e-06	5.54267e-06	4.71664
IER3	0.76845	5.87132	4.64418	5.37156e-06	2.23055e-05	3.2547
DNAH9	0.767925	-0.403434	3.14665	0.00183927	0.00435463	-2.23375
LOC645323	0.767074	-4.19508	4.2748	2.66822e-05	9.62371e-05	1.72794
TMEM196	0.766894	-4.08169	3.46123	0.000626234	0.00166733	-1.23895
LIPG	0.766787	2.3166	3.71617	0.000246545	0.000722474	-0.369481
NUDT17	0.766387	1.1222	7.15964	7.89955e-12	9.2701e-11	16.2693
WNT10B	0.766188	-2.09276	4.07883	5.98539e-05	0.00019975	0.962656
CD177	0.766148	-1.92343	2.78045	0.00581595	0.012194	-3.28054
CALB2	0.7655	-2.10917	3.62941	0.000340587	0.000968697	-0.671657
RNF212	0.765363	0.635472	2.52657	0.0120986	0.0232741	-3.93458
ANXA2P2	0.764972	7.20969	9.92847	5.75355e-20	3.37976e-18	34.6625
CDC45	0.764655	0.74422	4.56391	7.67688e-06	3.08596e-05	2.91371
TREM2	0.764639	4.31884	5.06049	7.80905e-07	3.82084e-06	5.10318
NANOS3	0.764115	-3.31375	5.79146	1.96332e-08	1.28718e-07	8.6585
CD40LG	0.763906	0.347836	4.52952	8.93273e-06	3.55178e-05	2.76917
LHX6	0.76361	2.2313	5.67777	3.56615e-08	2.22285e-07	8.08063
SIGLEC10	0.7635	3.75064	5.11524	6.00333e-07	3.01062e-06	5.35605
CD5	0.762949	2.50729	4.15557	4.37765e-05	0.000150885	1.25858
NRCAM	0.762857	5.05327	3.72969	0.000234311	0.000689975	-0.321811
TACSTD2	0.762732	3.17995	3.21748	0.00145336	0.00352859	-2.0174
BRSK1	0.76209	0.355106	4.44609	1.28531e-05	4.95583e-05	2.4224
C1QA	0.761748	7.54404	5.20814	3.82385e-07	1.99068e-06	5.79017
FSCN1	0.760908	6.3863	6.29141	1.28765e-09	1.04796e-08	11.303
GNA15	0.760907	2.65029	6.12626	3.22342e-09	2.4539e-08	10.4111
FAM57B	0.760639	-3.0092	3.47774	0.000590498	0.00158081	-1.18436
LHFPL5	0.760068	-4.2004	4.99065	1.08877e-06	5.19451e-06	4.78385
PPP1R14A	0.759258	1.7745	4.53298	8.79789e-06	3.50293e-05	2.78368
STK32C	0.759177	2.16176	6.80787	6.5591e-11	6.65025e-10	14.2028
FGF14	0.759122	1.84368	4.01665	7.68614e-05	0.000250873	0.726434
CCL28	0.759064	2.91366	3.17212	0.00169072	0.00404499	-2.15646
SNHG3.RCC1	0.759007	2.73714	5.56338	6.44464e-08	3.80974e-07	7.50828
CNPY1	0.758468	-4.47033	4.90948	1.59495e-06	7.36277e-06	4.41737
GPR39	0.758441	2.78219	4.81213	2.50536e-06	1.11391e-05	3.98444
DKK2	0.7581	-0.905998	3.44543	0.000662344	0.00175412	-1.291
CCDC81	0.75797	-1.03511	5.54834	6.96158e-08	4.09878e-07	7.4337
MS4A4A	0.757635	4.19094	5.51858	8.10604e-08	4.71973e-07	7.28661
ITGA2B	0.756693	-1.06212	3.75478	0.000213108	0.000634558	-0.23293
GUCY1A2	0.756082	1.56677	4.56428	7.6643e-06	3.0815e-05	2.91527
LPHN3	0.755952	1.58812	3.43397	0.000689741	0.0018187	-1.32862
EVI2A	0.755877	4.12455	5.74616	2.49297e-08	1.60064e-07	8.42719
SCUBE3	0.755836	0.257844	3.84675	0.000149878	0.000461081	0.0974452
KIF7	0.755736	1.83971	5.05598	7.9795e-07	3.8968e-06	5.08242
LAPTM5	0.754617	8.1465	6.43735	5.64301e-10	4.87309e-09	12.1056
PLEKHN1	0.75452	0.727209	3.96149	9.57098e-05	0.000306012	0.519574
TM7SF4	0.754305	-1.67196	4.11836	5.0976e-05	0.000172974	1.11448
MAGEA5	0.754294	-4.46771	5.83881	1.52735e-08	1.02596e-07	8.9018
CXCR6	0.754281	2.41585	4.34274	2.00248e-05	7.40091e-05	2.00057
TNFRSF8	0.753966	-0.175202	6.03273	5.3787e-09	3.91579e-08	9.91402
KCNA5	0.753823	0.757606	3.81941	0.000166528	0.000506904	-0.00152082
GPAT2	0.753268	0.562204	3.98895	8.58363e-05	0.000276779	0.622234
CD72	0.752883	2.45583	4.88677	1.77323e-06	8.1254e-06	4.31573
ARMC4	0.752522	-3.08366	3.28653	0.00115065	0.00286699	-1.80219
ITGB3	0.752392	4.63785	4.64444	5.36515e-06	2.22834e-05	3.25584
KRT78	0.751663	-4.63243	6.06573	4.49251e-09	3.32374e-08	10.0888
CST6	0.751655	-2.61524	3.51453	0.000517592	0.00140806	-1.06182
PDE1A	0.751316	3.25671	3.67511	0.000287497	0.000829318	-0.513282
CENPI	0.751298	-0.986088	4.4823	1.09824e-05	4.29021e-05	2.57224
SPIN2A	0.751295	-3.62847	5.36627	1.74967e-07	9.64764e-07	6.54376
CD68	0.749724	8.19158	5.46864	1.04505e-07	5.97116e-07	7.04121
NXF3	0.749147	-3.91792	5.05162	8.14754e-07	3.96941e-06	5.06239
SIX4	0.749029	-1.39044	3.0454	0.00255694	0.00584456	-2.53527
CCNF	0.748932	2.19916	7.22654	5.24098e-12	6.2944e-11	16.6703
TMIGD2	0.748726	-1.67141	5.07439	7.3062e-07	3.59972e-06	5.16716
OTOF	0.748207	-2.48963	4.63989	5.47563e-06	2.26963e-05	3.23637
C1orf162	0.748034	4.35951	5.18401	4.30159e-07	2.21687e-06	5.67682
CABYR	0.747905	0.330236	6.50984	3.72772e-10	3.32559e-09	12.5093
STC2	0.747726	6.7886	3.89621	0.000123688	0.000386794	0.278057
GSG2	0.747508	-0.47655	5.71379	2.95447e-08	1.86943e-07	8.26275
PLA2G1B	0.747468	-2.65664	3.63911	0.000328598	0.000939029	-0.638186
DCBLD2	0.747325	5.74239	5.89226	1.14836e-08	7.90549e-08	9.17824
ART4	0.745556	-0.407847	3.3384	0.000963017	0.00245557	-1.63776
GFRA2	0.745447	0.969913	4.06821	6.24799e-05	0.000207972	0.922075
ROM1	0.7454	1.83397	8.27749	6.14706e-15	1.54248e-13	23.28
KRT6A	0.745309	-3.46844	2.70074	0.00736242	0.0150022	-3.49227
ELOVL2	0.745083	1.57916	3.66909	0.000294009	0.000846913	-0.53423
BHLHE41	0.745063	7.01023	4.51542	9.50251e-06	3.75648e-05	2.71021
XAGE1D	0.744904	-4.39419	2.96337	0.00331841	0.0073746	-2.7728
LOC339524	0.744891	0.784014	6.08935	3.94785e-09	2.95275e-08	10.2143
DOK3	0.744755	3.46653	6.07045	4.37828e-09	3.24391e-08	10.1138
CKAP2L	0.744474	0.856691	4.94125	1.37436e-06	6.4167e-06	4.5602
PIM2	0.744345	4.53991	7.0884	1.21957e-11	1.38364e-10	15.845
IL31RA	0.744338	-3.13674	3.84703	0.000149719	0.000460732	0.0984386
PAK3	0.743848	-1.39019	3.14034	0.00187786	0.0044378	-2.2528
ADAMTS6	0.7429	-0.350917	4.59361	6.73057e-06	2.74033e-05	3.03928
RAC2	0.742146	5.09979	5.00962	9.95128e-07	4.7789e-06	4.87022
SHC1	0.741227	7.52148	11.1546	5.86007e-24	7.23718e-22	43.7184
STK17B	0.741102	5.26746	7.11875	1.01395e-11	1.16781e-10	16.0254
ZNF703	0.740413	1.22489	5.31101	2.304e-07	1.2453e-06	6.27833
OTX1	0.739443	-4.08495	4.05945	6.47273e-05	0.000214617	0.888685
TACR2	0.739166	-0.946944	6.49475	4.06484e-10	3.59971e-09	12.425
PMAIP1	0.738805	1.56384	4.66108	4.97939e-06	2.07738e-05	3.32715
GPR109B	0.738705	-1.18844	3.15358	0.00179768	0.0042695	-2.21277
NID2	0.738575	5.61249	4.82845	2.32385e-06	1.03975e-05	4.0565
S100A4	0.738562	5.73245	6.50566	3.8183e-10	3.40048e-09	12.4859
KRT79	0.737994	-4.76819	5.29528	2.4908e-07	1.33745e-06	6.20318
DNAH2	0.736831	-2.12494	3.69145	0.000270481	0.000785096	-0.45621
IRF4	0.736807	1.27522	3.61336	0.00036132	0.00102073	-0.726833
RNASE10	0.736586	-3.30167	5.09996	6.46204e-07	3.22331e-06	5.28523
LOC541471	0.734904	4.19968	8.00508	3.72346e-14	8.0437e-13	21.5134
PHYHIP	0.734831	-0.454678	4.5876	6.91229e-06	2.80667e-05	3.01384
CD101	0.734491	0.789694	5.85958	1.36742e-08	9.27644e-08	9.009
C21orf82	0.734382	-1.562	6.63829	1.77423e-10	1.6762e-09	13.2325
GTF2A1L	0.734355	-2.12716	3.09834	0.00215462	0.00502699	-2.37876
AQPEP	0.734198	-2.50807	5.3647	1.7635e-07	9.71609e-07	6.53616
KIAA1949	0.733838	6.34862	7.5377	7.53143e-13	1.28883e-11	18.5679
LGALS3BP	0.73363	9.02363	7.35974	2.2986e-12	2.91967e-11	17.4762
CCR10	0.733233	0.0981108	4.61668	6.0739e-06	2.49491e-05	3.13731
SLC4A7	0.732798	5.08384	5.77693	2.11995e-08	1.37753e-07	8.58416
WNT10A	0.732404	-0.299691	3.58388	0.000402544	0.00112417	-0.827639
KAZALD1	0.732066	0.0247326	4.36017	1.85927e-05	6.92032e-05	2.07111
GPC3	0.731982	1.65344	3.3172	0.00103596	0.00261522	-1.70525
SAP30	0.731821	4.12785	6.62187	1.95191e-10	1.82889e-09	13.1395
NLGN2	0.731813	4.3238	6.527	3.37761e-10	3.02906e-09	12.6053
C1orf96	0.731781	3.27003	8.67672	4.12996e-16	1.28285e-14	25.9308
FAM9B	0.731428	-4.65196	4.5924	6.76664e-06	2.75408e-05	3.03417
EMILIN2	0.731286	4.22345	7.05168	1.52387e-11	1.69973e-10	15.6274
CD300C	0.730882	1.27624	4.97528	1.1708e-06	5.5536e-06	4.71409
THY1	0.730655	7.90127	5.22712	3.48457e-07	1.82657e-06	5.87966
HSPA2	0.729985	3.91869	5.38911	1.56064e-07	8.6589e-07	6.65407
DACT1	0.729886	2.83059	4.17421	4.05444e-05	0.000140667	1.33121
LINGO1	0.729764	3.8066	4.37783	1.72414e-05	6.47256e-05	2.14286
STAB1	0.728994	6.81883	6.07178	4.34648e-09	3.22268e-08	10.1209
CXorf1	0.728791	-3.84143	3.93455	0.000106438	0.000337261	0.419469
SNHG12	0.728728	3.46452	4.72952	3.65529e-06	1.57134e-05	3.62278
SLC7A1	0.728442	5.90052	5.76078	2.30838e-08	1.49146e-07	8.50168
PCDHB3	0.728431	1.68754	3.60512	0.000372425	0.00104906	-0.755088
C1QC	0.728162	7.38857	4.79643	2.69289e-06	1.18904e-05	3.9153
LIPI	0.727771	-4.73252	4.70718	4.045e-06	1.7194e-05	3.52587
GABRE	0.727716	3.14663	3.20211	0.00153006	0.00369686	-2.06471
FAM128A	0.727617	4.87382	5.78302	2.0529e-08	1.33778e-07	8.61529
ZBP1	0.727575	0.252858	3.94257	0.000103132	0.000327648	0.449189
TMEM132B	0.727515	-1.1747	4.23135	3.19983e-05	0.000113396	1.55557
FOXC2	0.72751	1.68879	3.37482	0.000848735	0.00219115	-1.52088
KRTCAP3	0.72734	1.53883	2.49436	0.0132256	0.0251986	-4.01329
MND1	0.726989	-0.489852	5.07856	7.16169e-07	3.53277e-06	5.18637
MX2	0.726806	3.62501	6.44774	5.3184e-10	4.61416e-09	12.1633
PMCH	0.726605	-1.90208	3.05726	0.00246122	0.00564781	-2.50042
IGF2AS	0.726505	-4.50776	4.11139	5.24446e-05	0.000177449	1.08761
AICDA	0.726273	-1.24933	3.19164	0.00158448	0.00381575	-2.09684
HIST1H2BH	0.726148	-3.28064	4.70629	4.06136e-06	1.72501e-05	3.52201
ABCB5	0.726096	-3.13031	2.49048	0.0133676	0.0254338	-4.02272
CCNB1	0.725412	3.57584	7.26173	4.21946e-12	5.12156e-11	16.8822
WISP1	0.725237	2.61306	4.31309	2.27071e-05	8.30095e-05	1.88112
EDIL3	0.725176	4.98727	3.05726	0.00246118	0.00564781	-2.50041
NME1.NME2	0.724786	1.63028	5.74645	2.48912e-08	1.59867e-07	8.42869
ETV4	0.724739	-1.28209	3.05754	0.002459	0.00564713	-2.4996
GLI3	0.724617	3.04516	4.8799	1.83086e-06	8.37264e-06	4.28506
GJB5	0.724265	-2.47681	3.91911	0.00011309	0.000356576	0.362378
SRCRB4D	0.723953	0.428279	5.21905	3.62508e-07	1.8949e-06	5.84158
PDE3A	0.72347	3.05351	3.40231	0.000771011	0.00201126	-1.43191
ISG20	0.723374	3.43483	5.72499	2.78597e-08	1.76937e-07	8.3196
CHN1	0.722966	2.98773	6.32432	1.07029e-09	8.81911e-09	11.4828
SGOL1	0.722771	-0.781314	5.17157	4.57025e-07	2.34471e-06	5.6185
MPZL1	0.722416	7.08507	10.3611	2.35887e-21	1.75215e-19	37.808
CDCA5	0.722407	2.29179	6.05718	4.70748e-09	3.46404e-08	10.0434
NRP2	0.722124	6.00884	5.74606	2.49423e-08	1.60094e-07	8.4267
SH3BGRL3	0.722002	7.31858	7.51661	8.60383e-13	1.45895e-11	18.4376
ELN	0.721883	4.41794	3.34248	0.000949525	0.0024257	-1.62472
SLC11A1	0.721738	3.09518	4.59616	6.65454e-06	2.71203e-05	3.05012
CD96	0.721365	3.07779	4.13052	4.85066e-05	0.000165463	1.16146
SHISA2	0.721241	-0.281416	2.96745	0.00327608	0.00729318	-2.76112
CBR3	0.720724	2.04282	5.86026	1.36247e-08	9.25817e-08	9.01251
S1PR2	0.720695	2.47457	6.94238	2.94394e-11	3.1467e-10	14.9845
C12orf69	0.720251	-0.825261	3.4204	0.000723532	0.00190022	-1.37298
GLIPR2	0.719978	4.36359	7.64301	3.86166e-13	6.99981e-12	19.2218
GNGT1	0.71993	-2.1187	2.68417	0.00772725	0.0156476	-3.53556
CD99	0.719382	6.79401	7.13623	9.1142e-12	1.05625e-10	16.1296
CACNG5	0.71816	-4.3037	4.37086	1.77632e-05	6.65262e-05	2.1145
TLR5	0.717486	2.73994	6.4659	4.79478e-10	4.20076e-09	12.2642
LYPD6	0.717177	-1.62334	3.45974	0.000629558	0.00167509	-1.24386
MGC2889	0.717076	-3.96772	4.59632	6.64998e-06	2.7109e-05	3.05078
CHAF1B	0.716903	1.87027	6.30867	1.16876e-09	9.56139e-09	11.3972
ITPR3	0.716315	6.31189	4.79998	2.64935e-06	1.17107e-05	3.93091
AIF1	0.715742	5.02154	6.14246	2.94809e-09	2.26108e-08	10.4979
GNB4	0.715369	5.63631	7.61624	4.57886e-13	8.19121e-12	19.055
CD52	0.715161	4.10825	5.08229	7.03454e-07	3.47925e-06	5.2036
GPR132	0.715045	2.42953	5.93595	9.08264e-09	6.35289e-08	9.40569
RNF175	0.714988	-0.758188	4.29803	2.41977e-05	8.79412e-05	1.82074
CEACAM4	0.714787	-1.58615	4.2531	2.92214e-05	0.000104345	1.64168
LAMP3	0.714775	2.41471	5.5836	5.80829e-08	3.46957e-07	7.60879
NAP1L1	0.714682	8.50301	12.5068	1.53461e-28	4.49443e-26	54.123
FCER1G	0.714543	5.20812	5.68352	3.4607e-08	2.16238e-07	8.10968
TMPRSS3	0.714104	1.31705	2.3408	0.0199815	0.0362034	-4.37533
C19orf51	0.713932	-0.18382	3.78855	0.000187419	0.00056479	-0.112457
TICAM2	0.713252	3.42307	6.85757	4.8845e-11	5.05743e-10	14.4903
CDC42EP5	0.712987	1.95753	5.48191	9.76989e-08	5.612e-07	7.10625
PCDHGA10	0.712982	1.42438	3.73209	0.000232193	0.000684428	-0.313307
NAGS	0.712439	1.63161	4.41336	1.48032e-05	5.63254e-05	2.28792
FSTL1	0.711752	8.838	5.42988	1.27129e-07	7.17584e-07	6.85199
GPR21	0.711419	-1.31502	4.26293	2.80433e-05	0.000100809	1.68072
XKR3	0.711357	-3.96855	4.35703	1.88433e-05	7.00719e-05	2.05838
SYNC	0.71124	1.53658	2.98097	0.00313942	0.00701868	-2.72236
TUSC3	0.710808	4.76237	4.52426	9.14139e-06	3.6242e-05	2.74715
DLX3	0.710466	-2.56056	4.46425	1.18793e-05	4.61597e-05	2.49744
C8orf48	0.710172	-0.00839039	4.23304	3.17743e-05	0.0001127	1.56223
DDN	0.709557	-2.37474	3.87501	0.000134334	0.000416891	0.200382
ANGPTL6	0.709446	-2.40414	4.25609	2.88588e-05	0.000103234	1.65352
MFGE8	0.708797	6.4261	5.45123	1.14137e-07	6.49258e-07	6.95607
DLX2	0.708634	-2.82461	4.21058	3.48836e-05	0.000122688	1.47371
FAT3	0.708474	0.707027	3.69098	0.000270962	0.000786379	-0.457871
RHOH	0.708085	2.32918	4.64496	5.35284e-06	2.22368e-05	3.25804
IKBIP	0.707945	5.90869	8.60034	6.96075e-16	2.08629e-14	25.4182
C13orf18	0.707407	1.662	4.82617	2.34844e-06	1.0496e-05	4.04641
LGALS9	0.706495	5.69374	6.49691	4.01493e-10	3.55859e-09	12.437
CCDC102B	0.706154	3.30977	5.43729	1.22466e-07	6.92598e-07	6.88807
DMC1	0.706138	-1.11982	5.24234	3.23373e-07	1.70423e-06	5.95162
GLT1D1	0.705224	-0.960744	3.96161	9.56649e-05	0.000305916	0.520016
SPARC	0.705203	11.2307	6.61127	2.07587e-10	1.93355e-09	13.0795
CKAP4	0.705132	6.38058	8.88855	9.58806e-17	3.29254e-15	27.3655
PCDH11Y	0.70507	-3.75868	3.84839	0.000148931	0.000458649	0.103404
PKD1L2	0.704959	-0.604085	2.51602	0.0124581	0.0238941	-3.96048
C10orf10	0.704203	8.26158	4.77462	2.97595e-06	1.30614e-05	3.81958
FBLN7	0.704084	2.52301	3.53111	0.000487575	0.00133562	-1.00621
CPA2	0.70378	-4.42509	5.61841	4.85341e-08	2.94727e-07	7.78247
HIVEP3	0.703763	2.92665	5.98701	6.8944e-09	4.92996e-08	9.6731
C21orf125	0.703758	-3.45584	3.99451	8.39584e-05	0.000271359	0.6431
TGFA	0.703746	6.83579	3.10949	0.00207766	0.00486624	-2.34546
PROS1	0.703236	7.14625	4.73799	3.51721e-06	1.51803e-05	3.65963
EPYC	0.703124	-3.86065	3.36506	0.000878057	0.00226229	-1.55232
ARPC1B	0.702986	7.06415	8.09119	2.11492e-14	4.80687e-13	22.068
WFDC13	0.702846	-4.61817	6.20855	2.04487e-09	1.60901e-08	10.8533
FAM102B	0.702517	4.37611	6.74948	9.25735e-11	9.17722e-10	13.8667
MMP14	0.702105	7.96509	6.06123	4.60435e-09	3.39546e-08	10.0649
TAGLN2	0.701975	8.92829	9.95144	4.86283e-20	2.9065e-18	34.8281
AG2	0.701869	4.91267	4.0821	5.90677e-05	0.000197319	0.975153
WNT3	0.701527	-0.545004	3.94337	0.000102808	0.000326718	0.45216
B3GNT7	0.701519	1.66481	5.51335	8.32519e-08	4.83224e-07	7.26084
PDIA4	0.701459	7.83483	8.59134	7.40075e-16	2.1957e-14	25.358
LOC647121	0.701395	0.614314	5.1898	4.18195e-07	2.16282e-06	5.70397
FAM129A	0.701191	5.58171	6.53116	3.29791e-10	2.96018e-09	12.6286
C12orf53	0.700508	-1.35625	3.39798	0.000782794	0.00203914	-1.44597
CALY	0.700312	-4.47401	3.90257	0.000120655	0.000378314	0.301424
ISL2	0.700074	-3.99921	4.42098	1.43254e-05	5.47104e-05	2.31915
FBXO41	0.699704	2.67638	3.63448	0.000334273	0.00095312	-0.654181
S100G	0.69895	-4.75449	3.46113	0.00062646	0.00166771	-1.23928
GDPD5	0.69894	3.19186	5.73942	2.58287e-08	1.65215e-07	8.39289
HEPH	0.698839	4.13351	4.47432	1.13709e-05	4.43099e-05	2.53912
PTK7	0.698703	4.84086	5.13924	5.3462e-07	2.70978e-06	5.46758
ANKRD1	0.698535	-1.05565	3.07253	0.0023428	0.00540814	-2.45536
NEXN	0.698505	3.20141	4.88884	1.75627e-06	8.06208e-06	4.32495
EME1	0.698308	0.25997	4.97071	1.19634e-06	5.65902e-06	4.69337
LPCAT1	0.69813	7.79095	4.60714	6.33741e-06	2.59483e-05	3.09675
APOA4	0.698097	-4.69777	3.61639	0.000357326	0.00101056	-0.716457
SERINC2	0.698031	7.24811	4.96608	1.22275e-06	5.77329e-06	4.6724
EMP3	0.697868	5.82529	6.66529	1.51598e-10	1.44891e-09	13.3858
EMID2	0.697569	-2.97889	3.18411	0.00162469	0.00390296	-2.11987
ANKFN1	0.69707	-4.58664	4.74711	3.37424e-06	1.46372e-05	3.69934
TRPM2	0.696745	3.53736	4.76672	3.08548e-06	1.34816e-05	3.78498
NID1	0.696391	7.72564	5.38668	1.57977e-07	8.75559e-07	6.64231
NPTXR	0.696202	2.44026	4.90397	1.63654e-06	7.54457e-06	4.39268
NKAIN2	0.695745	-3.52177	4.56568	7.61689e-06	3.06665e-05	2.9212
C20orf199	0.69499	6.56195	7.81749	1.26106e-13	2.52471e-12	20.3179
FKBP7	0.694797	3.56002	8.17334	1.22893e-14	2.91601e-13	22.6004
NOTCH3	0.694777	7.89503	4.22786	3.24666e-05	0.000114917	1.54179
SLMO1	0.694744	0.460071	5.89307	1.14338e-08	7.87647e-08	9.18246
RTKN2	0.69471	0.806848	5.15293	5.00315e-07	2.54895e-06	5.53139
ROPN1L	0.694695	-0.361757	4.00071	8.19104e-05	0.000265703	0.666397
C14orf182	0.694483	-2.33202	4.79402	2.72286e-06	1.20149e-05	3.9047
GPR85	0.693772	1.50653	4.95786	1.27108e-06	5.97669e-06	4.63519
PPL	0.693309	4.90666	4.82344	2.37812e-06	1.06171e-05	4.03438
SPAG4	0.692219	4.88844	4.90981	1.59249e-06	7.35474e-06	4.41885
CASP14	0.692144	-4.81496	2.86916	0.00444579	0.00959907	-3.03809
HEYL	0.692041	6.01253	4.13317	4.7985e-05	0.000163793	1.17169
LAMA3	0.69202	4.30728	4.82314	2.38139e-06	1.06294e-05	4.03306
ARNTL2	0.691653	0.671609	3.66526	0.000298229	0.000858105	-0.547555
CACNA1B	0.691606	-3.94003	3.68171	0.000280512	0.000811568	-0.490277
ZIC4	0.691374	-4.39501	3.97266	9.15701e-05	0.000294014	0.561256
HN1	0.690931	5.26529	7.80914	1.33088e-13	2.6481e-12	20.2651
TCAM1P	0.690762	-3.6336	3.59539	0.000385958	0.00108361	-0.788392
DUSP23	0.690521	5.65602	6.20635	2.07003e-09	1.62597e-08	10.8414
SV2B	0.689763	-0.167656	2.48532	0.0135582	0.0257629	-4.03521
HIST1H2BK	0.68906	4.72983	4.36969	1.7852e-05	6.68097e-05	2.10976
ELANE	0.688973	-3.98541	4.16084	4.28384e-05	0.0001479	1.27909
HTR1B	0.688119	-2.67756	4.06559	6.31431e-05	0.000209975	0.912098
GPR87	0.687905	-3.91705	2.5798	0.0104228	0.0203657	-3.80237
PPYR1	0.687545	-2.59124	3.15105	0.00181278	0.00430001	-2.22044
CHST4	0.687532	-3.8287	3.98894	8.58378e-05	0.000276779	0.622218
MYO1G	0.687476	3.61594	4.06728	6.27149e-05	0.000208686	0.918528
SIRPB1	0.686956	3.67599	4.09417	5.62467e-05	0.000188911	1.02142
CSDAP1	0.686381	1.74512	7.91883	6.53798e-14	1.36353e-12	20.9616
MYH11	0.686115	6.9362	2.82198	0.0051329	0.0109148	-3.16795
NAP1L3	0.685977	1.07458	4.10789	5.31962e-05	0.000179726	1.07415
FAM169B	0.685762	-1.67595	2.67986	0.00782473	0.01582	-3.54678
PSD3	0.685523	2.9392	4.18284	3.91275e-05	0.000136143	1.36491
HOXD13	0.685346	-1.84534	3.18637	0.00161256	0.00387699	-2.11298
EDNRA	0.685113	4.79617	4.47632	1.1272e-05	4.39665e-05	2.54744
S100A8	0.684872	2.5972	4.04503	6.8596e-05	0.000226091	0.833848
ALX1	0.683899	-3.3199	3.15321	0.00179988	0.00427373	-2.21389
PKMYT1	0.683719	0.948426	4.57264	7.38624e-06	2.98493e-05	2.95054
TFF1	0.68331	-4.04551	3.03959	0.00260507	0.00594199	-2.55229
HAR1B	0.682997	-3.63243	4.68832	4.40472e-06	1.85978e-05	3.44439
KIAA0101	0.682668	2.18106	5.23791	3.30491e-07	1.73773e-06	5.93065
NT5DC2	0.682389	4.48555	6.11161	3.49375e-09	2.63716e-08	10.3329
PDGFRB	0.682317	7.67759	4.37878	1.7172e-05	6.45005e-05	2.14669
LILRB4	0.68218	3.95839	4.07578	6.05965e-05	0.000202031	0.951001
IL1R1	0.682025	6.1566	6.22252	1.89201e-09	1.49761e-08	10.9288
FPR2	0.681996	-0.252063	3.71104	0.000251335	0.000734935	-0.387497
CD28	0.681878	1.76007	3.98971	8.55752e-05	0.000276106	0.625107
MXRA7	0.681135	7.81191	5.20914	3.80516e-07	1.98296e-06	5.79489
CLEC5A	0.680691	1.92016	3.76424	0.000205589	0.000614489	-0.199254
LIMS3	0.680524	-0.693705	3.04934	0.00252472	0.00577994	-2.52369
WFDC1	0.680369	2.10012	3.67916	0.000283185	0.000818378	-0.499148
ADAMTSL3	0.680365	4.16468	3.19151	0.00158515	0.00381691	-2.09722
SPNS3	0.680144	1.10833	3.43541	0.000686224	0.00181059	-1.32387
HHIPL2	0.680132	-3.91765	4.05381	6.62156e-05	0.00021902	0.867209
TK1	0.67993	4.18768	4.70728	4.04312e-06	1.71895e-05	3.52631
MELK	0.67981	1.55402	4.63328	5.6399e-06	2.33065e-05	3.20813
NT5DC3	0.67936	5.08523	4.3994	1.57193e-05	5.95237e-05	2.23078
CD3D	0.679286	2.69309	3.2783	0.00118337	0.00293921	-1.82806
RPS19	0.67911	9.32787	7.70682	2.56914e-13	4.81444e-12	19.6208
SPESP1	0.679024	0.270841	2.79594	0.0055522	0.0116924	-3.23875
APOL5	0.679006	-3.49073	4.37321	1.75857e-05	6.59093e-05	2.12406
SLC9A11	0.678757	-3.80818	3.49777	0.000549682	0.00148433	-1.11777
LRRC3	0.678589	-0.156548	3.8477	0.000149331	0.000459745	0.100878
SNAP25	0.678189	2.2565	2.7813	0.00580132	0.0121658	-3.27828
DIAPH3	0.678104	1.79415	4.8621	1.9887e-06	9.02599e-06	4.20577
APOBEC3H	0.677859	-0.0933598	4.15024	4.47445e-05	0.000153833	1.23787
ADAM28	0.677852	3.30786	4.37669	1.73263e-05	6.49967e-05	2.13819
GPR171	0.677629	0.662497	4.41489	1.47066e-05	5.59887e-05	2.29416
FOXG1	0.677434	-3.85997	3.24425	0.00132816	0.00325467	-1.93446
ANXA2P1	0.677351	1.125	7.23736	4.90315e-12	5.90596e-11	16.7354
PODXL2	0.677316	2.06278	2.87252	0.00440027	0.0095108	-3.02878
GPR173	0.677051	-0.648273	3.3908	0.000802714	0.00208626	-1.46925
KCNE2	0.67694	-1.32718	5.62049	4.80129e-08	2.91994e-07	7.79291
FAM135B	0.676723	-0.242202	2.33108	0.0204963	0.0369759	-4.39749
C20orf200	0.676699	-3.92994	4.4274	1.39341e-05	5.33426e-05	2.34552
EGR2	0.676498	3.23654	3.41797	0.000729749	0.00191581	-1.38092
SH2D4B	0.676253	-2.67698	4.43498	1.34858e-05	5.1764e-05	2.37665
RAD54L	0.674478	0.673528	4.70627	4.06157e-06	1.72501e-05	3.52196
RCOR2	0.674062	-2.07997	2.88307	0.00425997	0.00923871	-2.99945
CD6	0.673454	2.9555	4.0595	6.4714e-05	0.000214617	0.888879
SIRPG	0.672874	1.25461	2.84987	0.00471587	0.0101161	-3.09142
GPR19	0.672548	-1.09651	4.86427	1.96882e-06	8.94762e-06	4.21541
ABCB9	0.672442	2.22783	6.0505	4.88234e-09	3.58499e-08	10.008
RHOBTB3	0.672425	5.08378	4.06162	6.41642e-05	0.000213025	0.89694
LY9	0.672379	1.01655	4.02145	7.54005e-05	0.000246655	0.744547
MEOX1	0.672019	-0.878866	3.51195	0.000522414	0.00142015	-1.07044
WNT3A	0.671953	-3.22235	4.02646	7.39013e-05	0.000242175	0.763506
SH3PXD2A	0.671836	6.08172	6.70637	1.19236e-10	1.15961e-09	13.6199
C21orf122	0.671628	0.66967	6.2272	1.84343e-09	1.46141e-08	10.9541
MCTP1	0.671276	2.32011	4.09035	5.71248e-05	0.000191578	1.00677
RAET1K	0.671243	-2.73072	4.98354	1.12599e-06	5.36089e-06	4.75156
LY86	0.671076	3.45388	5.09231	6.70403e-07	3.32702e-06	5.24987
AHNAK2	0.670761	6.68214	3.04201	0.00258492	0.00590389	-2.5452
REEP2	0.670701	-0.739685	3.05527	0.00247705	0.00568094	-2.50628
CR2	0.67066	-2.88699	2.59613	0.00995194	0.019552	-3.76128
CCR1	0.6706	3.78563	4.23254	3.18399e-05	0.000112875	1.56027
LRRC31	0.670557	-1.90984	2.25997	0.024632	0.0434841	-4.55702
LOC650368	0.670333	0.822649	6.03303	5.36984e-09	3.91073e-08	9.91562
ARHGAP22	0.670301	2.5606	5.09885	6.4965e-07	3.23736e-06	5.28011
LHFP	0.670279	6.02419	4.91774	1.53452e-06	7.10668e-06	4.45443
PRAF2	0.670262	4.5124	7.1229	9.88636e-12	1.14151e-10	16.0501
GLI1	0.670164	0.50353	3.31876	0.00103043	0.00260414	-1.7003
GALNT6	0.667938	2.49962	6.12894	3.17622e-09	2.42246e-08	10.4255
ZP3	0.667792	2.75678	4.91227	1.57432e-06	7.27571e-06	4.42986
DEPDC1B	0.667663	0.687807	4.43892	1.32579e-05	5.09657e-05	2.39288
AOC3	0.667522	5.32902	4.3712	1.77374e-05	6.64414e-05	2.11589
UCK2	0.667427	3.03371	7.3892	1.91317e-12	2.7933e-11	17.6557
PRPH	0.667129	-1.4111	2.36708	0.0186451	0.0341001	-4.31493
CAPN8	0.666984	-3.71979	2.82462	0.00509194	0.0108389	-3.16072
FAM72B	0.666899	0.755455	5.85239	1.42087e-08	9.60724e-08	8.97184
CTLA4	0.666649	0.0260123	3.093	0.0021924	0.00510174	-2.39467
SLC7A4	0.666321	-3.6516	3.40343	0.000767985	0.00200515	-1.42827
CRNN	0.666183	-4.4404	4.51655	9.45575e-06	3.74088e-05	2.71491
CHEK2	0.666173	2.53994	7.14026	8.89255e-12	1.03348e-10	16.1536
KRT4	0.666165	-4.26739	3.62503	0.000346125	0.000982405	-0.686722
MARCH10	0.666102	-3.12777	2.65416	0.00842932	0.0169073	-3.6133
FAM182B	0.665593	0.372419	4.11844	5.09577e-05	0.000172961	1.11482
CLEC4D	0.665507	-2.56747	4.00873	7.93331e-05	0.000257833	0.696563
KLHL14	0.665158	-0.183269	3.32282	0.00101613	0.00257213	-1.68739
IL10	0.665047	-0.692667	3.72896	0.000234952	0.000691566	-0.324372
TNFSF4	0.665045	2.11248	6.1934	2.22435e-09	1.73653e-08	10.7716
SERPINA9	0.664969	-4.31367	4.05439	6.60599e-05	0.000218575	0.869433
NBL1	0.664849	6.34883	3.82919	0.000160381	0.000489864	0.033807
PRSS16	0.664698	3.18555	2.58918	0.0101501	0.0199012	-3.77882
SC65	0.664693	4.90714	6.87255	4.46798e-11	4.66148e-10	14.5773
MTCP1	0.664638	2.24642	4.98508	1.11784e-06	5.32453e-06	4.75854
BMP8B	0.663377	1.50321	3.23587	0.00136621	0.00333913	-1.96048
CYP2S1	0.663067	1.25402	5.09322	6.67477e-07	3.31491e-06	5.25408
HK3	0.66304	2.04632	3.90617	0.000118967	0.000373499	0.314682
CACNB1	0.662778	1.7498	4.83057	2.30121e-06	1.03119e-05	4.06588
RPL22L1	0.661806	4.3151	6.50079	3.92653e-10	3.49079e-09	12.4587
SEZ6L2	0.661409	5.97099	3.18022	0.00164587	0.00394598	-2.13177
PPFIA4	0.66011	3.89496	2.34915	0.0195478	0.03554	-4.3562
LMCD1	0.660064	4.53883	7.05688	1.47656e-11	1.65324e-10	15.6583
TRIML2	0.659437	-4.38701	4.01204	7.82898e-05	0.000254886	0.709055
GRIA1	0.659297	-2.33548	2.42388	0.0160229	0.0298515	-4.1822
MALL	0.65924	5.68837	3.96252	9.53188e-05	0.000304904	0.523433
C7orf40	0.658853	4.1293	6.34855	9.33651e-10	7.78397e-09	11.6156
TET1	0.65841	0.85303	5.36918	1.72444e-07	9.51876e-07	6.55777
CHRNA7	0.658388	-2.52502	3.12542	0.00197219	0.00464468	-2.29773
SNTG2	0.658163	-4.01862	3.73624	0.000228591	0.000674781	-0.29866
EBI3	0.657457	2.07534	4.64861	5.26602e-06	2.19072e-05	3.27367
DGKA	0.656938	3.74991	5.52822	7.71652e-08	4.5083e-07	7.3342
HCN4	0.656665	-2.43975	2.86673	0.004479	0.00966569	-3.04483
GPR15	0.656501	-3.03686	2.9729	0.00322037	0.00718242	-2.74552
FCGR2A	0.656172	5.99341	5.6687	3.73867e-08	2.32544e-07	8.03491
FAM115C	0.656105	4.86505	5.66229	3.86533e-08	2.39728e-07	8.00267
NRAP	0.656056	-3.71278	2.85284	0.00467336	0.0100305	-3.08324
FBXO39	0.655851	-2.18408	4.09519	5.60143e-05	0.000188285	1.02533
KCNIP1	0.655244	-2.58249	2.23563	0.026206	0.0458873	-4.61054
DOCK11	0.65517	4.65409	4.11465	5.17514e-05	0.000175278	1.10019
MRPS6	0.654565	5.36357	5.96995	7.56098e-09	5.35063e-08	9.58355
CCNA2	0.654536	2.63238	5.57699	6.00923e-08	3.57295e-07	7.5759
CSPG5	0.65423	-1.29655	4.05734	6.52792e-05	0.000216097	0.880664
CH25H	0.653906	0.441261	4.09388	5.6312e-05	0.0001891	1.02032
[truncated: 9,853 more rows]
