# Supplementary material for: A pan-cancer analysis of matrisome proteins reveals CTHRC1 and a related network as major ECM regulators across cancers
Source: PLoS One. 2022 Oct 3;17(10):e0270063. doi: 10.1371/journal.pone.0270063 (PMC9529084; doi:10.1371/journal.pone.0270063)
Supplement: S1 File — S1A is the summary file of the top 5% genes for 9 cancers. S1B - S1J are the raw data output files of the differential gene expression analysis of the 9 cancers (Fig 4A) where CTHRC1 is upregulated and affects survival. (ZIP) [file pone.0270063.s002.zip › S1_File/S1 File/S1F.xlsx]

## Sheet: DEGS
Gene	logFC	AveExpr	t	P.Value	adj.P.Val	B
CTHRC1	6.14785	1.3702	38.9563	1.64375e-91	3.36986e-87	196.138
STMN2	6.01515	-2.01041	17.7215	7.74171e-42	3.17426e-38	84.4915
MMP7	5.95616	0.0955597	13.1936	1.68195e-28	2.46297e-26	54.1221
COMP	5.78846	-1.58095	15.1092	3.35922e-34	1.60157e-31	67.1061
COL11A1	5.67296	-2.16115	17.2838	1.41765e-40	4.15189e-37	81.6188
POSTN	5.59592	1.92378	16.0325	6.33383e-37	6.18333e-34	73.3106
PTGDS	5.51511	2.50377	13.7739	3.13707e-30	7.05849e-28	58.0618
KRT19	5.42685	0.180124	10.1527	1.4751e-19	3.93252e-18	33.7601
CPZ	5.28806	-1.28661	16.7066	6.73538e-39	1.25529e-35	77.8028
LUM	5.27439	2.88714	13.2586	1.07675e-28	1.64734e-26	54.5634
FXYD2	5.24045	1.47383	8.6249	2.75435e-15	3.79482e-14	24.0579
FNDC1	5.23997	-0.0391212	16.049	5.66274e-37	5.80459e-34	73.4214
SYT13	5.15503	-1.25885	10.9814	5.89474e-22	2.43155e-20	39.217
SLC34A2	5.0988	-1.76627	10.1911	1.14507e-19	3.13419e-18	34.0103
ISLR	5.09734	1.60401	16.4262	4.4399e-38	6.06816e-35	75.9386
COL10A1	5.079	-1.98102	14.7364	4.28702e-33	1.59797e-30	64.587
MFAP2	5.05099	-0.34419	16.7348	5.57221e-39	1.14236e-35	77.9902
CXCL6	4.98022	-0.80791	10.4335	2.29661e-20	7.13375e-19	35.5974
TMC5	4.93064	0.141066	11.276	8.09504e-23	3.91407e-21	41.1798
PDPN	4.88914	-1.79813	16.1574	2.72131e-37	3.28174e-34	74.146
EPCAM	4.85285	1.41599	8.63563	2.57581e-15	3.56561e-14	24.1239
ESRP1	4.81839	-1.93612	9.15154	9.88465e-17	1.67061e-15	27.3374
SPINT1	4.77355	2.22112	11.9642	7.57909e-25	5.69154e-23	45.7991
GFPT2	4.73542	-0.628751	18.4803	5.23886e-44	3.58007e-40	89.4254
NTM	4.71278	-1.2422	14.6799	6.30901e-33	2.26914e-30	64.2048
STRA6	4.65172	-2.65278	16.6821	7.9403e-39	1.30556e-35	77.6402
COL16A1	4.63055	1.21982	15.2232	1.54384e-34	8.11547e-32	67.8751
FAP	4.6274	0.206134	18.4247	7.53973e-44	3.8643e-40	89.0659
C19orf21	4.61465	-1.06927	9.31205	3.53422e-17	6.45023e-16	28.3518
HTRA3	4.60471	1.54445	19.675	2.27826e-47	2.33533e-43	97.0644
CFTR	4.58184	-2.00735	9.23456	5.81131e-17	1.0244e-15	27.8613
EFNA5	4.56772	-0.91327	13.2601	1.06638e-28	1.64734e-26	54.573
FAM101A	4.56743	-1.7466	13.6772	6.08963e-30	1.24973e-27	57.4055
SEMA3C	4.55776	-0.784168	15.6323	9.54424e-36	6.74712e-33	70.6281
VCAN	4.5024	3.29147	14.1521	2.34335e-31	6.23909e-29	60.6286
UCHL1	4.46803	-0.128528	11.9466	8.54453e-25	6.32388e-23	45.6805
WNK2	4.45307	0.178913	9.63964	4.25239e-18	9.10954e-17	30.4413
EFEMP1	4.40908	2.52928	11.6091	8.48038e-24	4.9391e-22	43.4107
DPEP1	4.40762	-2.35072	14.2265	1.407e-31	4.00624e-29	61.1333
PRSS16	4.3665	-2.46476	10.7263	3.26097e-21	1.19808e-19	37.5263
MMP12	4.34944	-2.2139	11.3125	6.32237e-23	3.11574e-21	41.4241
PROM1	4.29052	-2.02619	9.31903	3.37935e-17	6.19125e-16	28.396
COL1A1	4.27338	7.30131	16.9427	1.38345e-39	3.15135e-36	79.3673
MOXD1	4.2729	0.224006	14.8884	1.51729e-33	6.48041e-31	65.6145
CXCL5	4.27099	-1.69172	9.19907	7.29428e-17	1.26408e-15	27.6371
THBS2	4.24746	3.56083	13.1834	1.80471e-28	2.5873e-26	54.0524
CHST4	4.24051	-2.4403	9.51927	9.28486e-18	1.86434e-16	29.6706
C20orf103	4.22007	-2.08265	13.3676	5.09671e-29	8.29267e-27	55.3034
MAGED4B	4.21549	-0.271621	10.4261	2.41288e-20	7.48359e-19	35.5486
SULF1	4.20813	2.58375	14.3091	7.98544e-32	2.33871e-29	61.6937
CTNND2	4.19652	-0.767711	7.45193	3.33865e-12	2.9439e-11	17.0755
FA2H	4.18695	-2.46398	10.7864	2.1799e-21	8.26065e-20	37.9243
LAMC2	4.18454	-0.227994	10.3424	4.20429e-20	1.24375e-18	35
KRT23	4.18105	1.83103	7.06838	3.04333e-11	2.34026e-10	14.9083
CREB3L1	4.18024	0.678207	14.7513	3.87217e-33	1.47006e-30	64.6877
VTCN1	4.17629	-2.05247	9.41342	1.84018e-17	3.49634e-16	28.9957
NALCN	4.15975	-2.11518	12.6252	8.28451e-27	8.57782e-25	50.2666
HAND2	4.14953	-1.22623	12.417	3.44328e-26	3.29863e-24	48.8572
KNDC1	4.14597	-0.105939	8.39917	1.11924e-14	1.42342e-13	22.6772
CCDC80	4.1019	2.76302	14.6612	7.16725e-33	2.49044e-30	64.0786
PRAME	4.09289	-1.84458	7.04221	3.53065e-11	2.69278e-10	14.7628
KRT7	4.09226	2.45128	8.06783	8.51284e-14	9.4952e-13	20.6807
PDGFRA	4.08595	1.53275	11.16	1.77088e-22	7.97909e-21	40.4058
MFAP4	4.07637	1.53457	10.951	7.2286e-22	2.92295e-20	39.0153
EPS8L1	4.06966	-0.436488	12.9776	7.40292e-28	9.54511e-26	52.6559
ITGB8	4.06485	-1.38726	10.4031	2.81168e-20	8.57771e-19	35.3975
KCNF1	4.06061	-1.61746	12.6404	7.46499e-27	7.8482e-25	50.3696
PRSS22	4.05516	-3.08728	10.58	8.6614e-21	2.94962e-19	36.5609
AGR2	4.04519	-1.57028	6.5602	5.15004e-10	3.32434e-09	12.1404
TNFAIP6	4.04205	-2.6714	14.442	3.21484e-32	1.04615e-29	62.5938
CCL21	4.03786	1.60285	9.87749	9.0088e-19	2.14257e-17	31.9732
MAGED4	4.02917	-0.714228	10.3569	3.81956e-20	1.13981e-18	35.0948
DUOX2	4.02671	-0.4488	8.33132	1.70067e-14	2.11562e-13	22.2654
ACAN	4.01939	-1.14023	14.0463	4.83922e-31	1.2248e-28	59.9111
CCL19	4.01247	-0.30746	10.0167	3.61453e-19	9.02576e-18	32.875
SPP1	4.01017	6.56997	8.10322	6.8658e-14	7.75942e-13	20.8922
CLIC6	4.00762	-1.62176	11.347	5.00944e-23	2.50484e-21	41.6543
WNT2	3.99695	-3.13997	13.2632	1.04365e-28	1.63327e-26	54.5943
TMEM119	3.98637	0.556176	15.7511	4.2617e-36	3.64038e-33	71.4255
ARNT2	3.95255	-0.0581785	11.035	4.10864e-22	1.73113e-20	39.5738
DMKN	3.94651	-0.567291	7.39088	4.76529e-12	4.1186e-11	16.7264
PTGIS	3.94621	0.73524	12.2277	1.25557e-25	1.09534e-23	47.5774
CA9	3.93889	-0.821699	7.13392	2.09534e-11	1.64711e-10	15.2741
ITPR3	3.93096	1.98714	12.62	8.58419e-27	8.81283e-25	50.2314
B3GNT3	3.92984	2.01666	9.92485	6.60483e-19	1.59488e-17	32.2797
C3orf52	3.92461	-1.98573	12.31	7.15762e-26	6.63974e-24	48.1333
PODN	3.91326	1.51577	13.389	4.40072e-29	7.39501e-27	55.4487
CXCL1	3.87906	0.447066	9.8037	1.45979e-18	3.35506e-17	31.4967
LOXL1	3.87363	0.897439	15.043	5.27689e-34	2.35177e-31	66.6593
DCN	3.87277	3.96403	10.4138	2.61754e-20	8.08165e-19	35.4682
PAPLN	3.86817	2.12403	14.4229	3.66365e-32	1.17357e-29	62.4645
RASAL1	3.86095	-2.18434	11.4091	3.29132e-23	1.72571e-21	42.0696
FAM19A5	3.85601	-0.345989	9.70318	2.81237e-18	6.20629e-17	30.8494
PTGES	3.84202	-0.0840421	10.2306	8.81799e-20	2.46627e-18	34.2683
GLI2	3.84118	-1.74388	15.6954	6.2178e-36	4.90273e-33	71.0519
COL5A1	3.83635	4.43757	15.6453	8.73954e-36	6.55662e-33	70.7152
LAMA1	3.83248	-2.63752	10.2033	1.05614e-19	2.89853e-18	34.0901
COL8A2	3.82124	-0.16291	15.6183	1.0496e-35	7.03541e-33	70.5341
SFRP5	3.80556	-2.24391	7.53245	2.08335e-12	1.89741e-11	17.5385
SLC4A3	3.79009	-1.62413	10.866	1.27891e-21	5.00361e-20	38.4514
C1orf106	3.78279	1.90049	9.52262	9.0856e-18	1.82791e-16	29.692
SPINK1	3.78179	4.6386	6.31345	1.94555e-09	1.14619e-08	10.8426
NTS	3.78132	-1.27132	6.11877	5.43271e-09	2.99398e-08	9.84136
TMEM130	3.77693	-2.95071	11.464	2.26866e-23	1.20804e-21	42.4376
CPXM1	3.77339	0.243461	16.6759	8.27875e-39	1.30556e-35	77.5989
ADAM12	3.76955	-0.0313753	13.4638	2.63402e-29	4.50001e-27	55.9565
GPC4	3.74865	1.08449	11.767	2.90163e-24	1.90052e-22	44.4713
SPHK1	3.74538	2.18404	11.8173	2.06167e-24	1.39493e-22	44.8093
EPHB3	3.74387	-0.515792	13.5568	1.39154e-29	2.59346e-27	56.5879
ADAMDEC1	3.73154	-1.53844	11.1659	1.70166e-22	7.68409e-21	40.4452
ADAM6	3.72084	5.37773	9.94614	5.74413e-19	1.40024e-17	32.4176
PPAP2C	3.70586	1.90277	7.77194	5.04904e-13	5.06163e-12	18.9306
NPTX2	3.70508	-0.220976	8.04619	9.70639e-14	1.07331e-12	20.5516
PITX1	3.70196	-0.526133	7.72295	6.75897e-13	6.6236e-12	18.644
ENPP5	3.69971	-0.973826	9.21327	6.66057e-17	1.1641e-15	27.7267
COL1A2	3.67545	6.75699	15.7035	5.88665e-36	4.82729e-33	71.106
RHOV	3.67459	-2.13827	10.0596	2.72408e-19	6.92024e-18	33.1543
PRELP	3.66593	2.58286	12.6276	8.14789e-27	8.47918e-25	50.283
RASGEF1A	3.66569	-1.46985	11.2834	7.69953e-23	3.73163e-21	41.2293
PNMAL1	3.65924	-2.18375	10.9386	7.8544e-22	3.14498e-20	38.9333
CCDC64B	3.658	-2.91518	8.62063	2.82881e-15	3.88435e-14	24.0316
CRP	3.6556	7.87995	6.50957	6.78124e-10	4.30326e-09	11.8715
CXCL14	3.64727	-1.50896	9.33007	3.14769e-17	5.78233e-16	28.4661
PLEKHB1	3.64675	-0.159816	9.81572	1.34952e-18	3.11911e-17	31.5742
PKP3	3.64644	-1.89692	8.42409	9.59517e-15	1.23407e-13	22.8288
SFRP4	3.64435	0.76346	11.7022	4.50825e-24	2.80072e-22	44.0355
B4GALNT4	3.64302	-2.34648	8.51208	5.56168e-15	7.35597e-14	23.3658
CILP2	3.63975	-1.62523	13.4706	2.51494e-29	4.33267e-27	56.0023
CERCAM	3.63972	2.00782	17.3623	8.40568e-41	2.87208e-37	82.1352
LIF	3.6377	1.24287	12.3958	3.98127e-26	3.79628e-24	48.7136
CDH11	3.63512	1.31282	12.6977	5.0412e-27	5.46823e-25	50.758
ARL14	3.63208	-1.87263	9.82118	1.30219e-18	3.01653e-17	31.6095
FOXL1	3.62462	-1.46509	17.0722	5.81989e-40	1.49142e-36	80.2231
PAQR5	3.62341	1.70166	9.9265	6.53395e-19	1.57963e-17	32.2904
KIAA1211	3.62031	-0.803239	12.1268	2.50141e-25	2.05949e-23	46.8956
MUC6	3.61929	-1.3731	7.62562	1.20343e-12	1.13485e-11	18.0773
FMOD	3.61826	2.28854	13.3691	5.04685e-29	8.27723e-27	55.3132
ADAM28	3.61616	-1.30038	12.1719	1.83829e-25	1.55731e-23	47.2003
IL8	3.60204	1.67275	9.16739	8.93232e-17	1.52094e-15	27.4373
ITGB6	3.60006	-2.31185	10.1184	1.84975e-19	4.84933e-18	33.5366
BICC1	3.59916	-0.0454529	8.18531	4.16339e-14	4.84688e-13	21.3843
MMP10	3.59483	-2.9113	10.2185	9.54984e-20	2.65286e-18	34.1896
S100P	3.59064	1.63932	6.55879	5.18968e-10	3.34627e-09	12.1329
WNT7B	3.58335	-2.99123	9.00818	2.46325e-16	3.87858e-15	26.4371
WFDC2	3.58153	-0.802868	7.5406	1.98599e-12	1.81601e-11	17.5854
COL3A1	3.57966	6.93436	13.7975	2.66769e-30	6.14498e-28	58.2222
PPP2R2C	3.56166	-1.75949	7.44061	3.56659e-12	3.13008e-11	17.0107
KRT80	3.55592	-0.370316	8.82399	7.89932e-16	1.16089e-14	25.2885
CLDN10	3.54813	-2.40224	7.4195	4.03384e-12	3.51756e-11	16.8899
KCNJ16	3.54786	-2.76353	7.85264	3.11663e-13	3.24335e-12	19.4047
MAPK13	3.54013	2.03257	11.5794	1.03755e-23	5.97492e-22	43.2112
AEBP1	3.5399	4.78583	13.3693	5.03917e-29	8.27723e-27	55.3147
MMP2	3.53162	3.86337	14.4163	3.83358e-32	1.20911e-29	62.4197
TIMP1	3.52895	7.11467	15.6417	8.95495e-36	6.55662e-33	70.6911
BACE2	3.52091	3.21146	12.3052	7.39855e-26	6.83233e-24	48.1006
SEZ6L2	3.51492	2.55788	7.42248	3.96454e-12	3.4586e-11	16.9069
ANO9	3.51452	-0.0813473	11.4814	2.01683e-23	1.08522e-21	42.5539
MDFI	3.50891	0.0892482	13.7087	4.90733e-30	1.059e-27	57.6191
CD24	3.50766	5.62716	8.38091	1.25281e-14	1.58445e-13	22.5662
PPAPDC1A	3.49846	-3.45563	11.9651	7.53331e-25	5.67795e-23	45.8051
SPINT2	3.48569	3.18752	10.6388	5.84904e-21	2.03239e-19	36.9489
NBLA00301	3.47988	-2.54199	11.517	1.58466e-23	8.83365e-22	42.7924
TPBG	3.47593	-0.045627	11.6915	4.84894e-24	2.98523e-22	43.9635
PDZRN3	3.46663	-1.04037	12.0346	4.69076e-25	3.64263e-23	46.2737
KCNG1	3.46501	-2.8058	11.5422	1.33504e-23	7.58162e-22	42.9619
C6orf132	3.45893	-2.31013	9.73965	2.2174e-18	4.96277e-17	31.084
FCHO1	3.4563	-0.361071	12.9412	9.50528e-28	1.17688e-25	52.4086
SHISA2	3.45265	-2.4592	13.2512	1.1335e-28	1.72133e-26	54.5126
DUOXA2	3.45082	-1.89972	7.12225	2.23964e-11	1.75314e-10	15.2088
MMP9	3.44736	2.60801	10.2293	8.89538e-20	2.48452e-18	34.2597
FRAS1	3.44622	0.299767	8.00333	1.25819e-13	1.37276e-12	20.2965
LYPD6B	3.44357	-2.86601	8.28818	2.21722e-14	2.69444e-13	22.0043
FOXF2	3.44005	-2.25045	13.0802	3.66328e-28	4.94085e-26	53.352
MGC29506	3.43241	-0.611208	9.2164	6.52822e-17	1.14194e-15	27.7465
EVC2	3.42499	-0.571187	11.0709	3.22674e-22	1.40449e-20	39.8127
PDLIM4	3.42266	-1.34687	14.175	2.00305e-31	5.47526e-29	60.7838
UCA1	3.42183	-2.98438	8.0506	9.45036e-14	1.04725e-12	20.5779
SLC24A3	3.41193	-1.67349	11.2917	7.27634e-23	3.53489e-21	41.2852
SSC5D	3.41007	0.161812	14.2007	1.67892e-31	4.71501e-29	60.9585
ROR2	3.4072	-0.414155	11.7519	3.21642e-24	2.07358e-22	44.3694
CDHR2	3.40198	1.65757	6.08094	6.61715e-09	3.5955e-08	9.64922
GABRP	3.40067	-2.78224	9.78671	1.63115e-18	3.72802e-17	31.3871
EVC	3.39529	1.74682	9.14758	1.01376e-16	1.70492e-15	27.3125
CDCP1	3.38208	0.405396	11.0366	4.06545e-22	1.72202e-20	39.5842
LRRC15	3.37963	-2.3415	10.9223	8.7642e-22	3.48207e-20	38.8249
PCDH7	3.37632	-1.47694	11.2732	8.24729e-23	3.96896e-21	41.1614
ELOVL7	3.37603	1.11341	7.91843	2.09959e-13	2.23371e-12	19.793
TESC	3.37015	2.72385	9.47964	1.19988e-17	2.36073e-16	29.4176
PTHLH	3.36958	-1.08219	9.81874	1.32311e-18	3.06153e-17	31.5938
ITGBL1	3.36912	1.05087	9.18723	7.86803e-17	1.35776e-15	27.5624
COL22A1	3.36828	-1.74642	7.65928	9.86173e-13	9.43862e-12	18.2729
FAM43B	3.36667	-2.35316	11.8195	2.03048e-24	1.37837e-22	44.8244
FGFR2	3.36344	3.67192	6.68461	2.60546e-10	1.76053e-09	12.8065
MUC1	3.36053	0.307484	10.0266	3.38471e-19	8.50366e-18	32.9399
MSC	3.35835	1.60206	10.5152	1.33362e-20	4.35442e-19	36.1344
LEPREL2	3.35627	0.949915	14.6744	6.55074e-33	2.31546e-30	64.1676
CYS1	3.35528	-1.2405	8.79975	9.20257e-16	1.34088e-14	25.138
SCG2	3.35381	-2.90862	12.9539	8.71045e-28	1.1018e-25	52.495
KIAA1199	3.35367	0.341796	9.1048	1.33197e-16	2.19332e-15	27.0433
ADAMTS2	3.35258	0.830325	11.3023	6.77729e-23	3.31602e-21	41.3554
ARHGEF4	3.35138	-2.08132	10.1408	1.59599e-19	4.22307e-18	33.6823
LAMA2	3.3512	1.24796	9.05177	1.86722e-16	2.9953e-15	26.7102
PMEPA1	3.35035	3.10674	13.6019	1.02084e-29	1.9378e-27	56.8944
FXYD3	3.34968	-1.00636	6.85536	1.01057e-10	7.22624e-10	13.733
C13orf33	3.34558	-1.39534	13.3826	4.60029e-29	7.66752e-27	55.4048
SLIT2	3.3432	-1.24415	9.24573	5.40964e-17	9.56886e-16	27.9319
CST2	3.33978	-3.24772	11.59	9.65462e-24	5.57548e-22	43.2824
CADM3	3.33896	-3.06015	11.1496	1.89908e-22	8.44821e-21	40.3367
BMPR1B	3.33816	-2.98412	11.8947	1.21727e-24	8.78707e-23	45.3305
FLNC	3.33658	1.60312	8.91896	4.33655e-16	6.66943e-15	25.8795
ALOX5	3.33347	1.42667	14.2608	1.11204e-31	3.21097e-29	61.3661
MRC2	3.33316	2.87203	15.2355	1.4198e-34	7.65984e-32	67.9579
CDH17	3.33263	-3.39466	9.10068	1.36741e-16	2.24626e-15	27.0174
AHNAK2	3.33209	0.757409	9.66153	3.68833e-18	7.98463e-17	30.5818
SCTR	3.33176	-1.52029	7.71985	6.88481e-13	6.73725e-12	18.6259
ST6GALNAC5	3.32464	-3.08599	12.3565	5.21041e-26	4.9453e-24	48.4474
COL14A1	3.32441	2.91215	11.0592	3.49204e-22	1.51354e-20	39.7345
MXRA8	3.31975	2.68776	16.6248	1.16695e-38	1.70883e-35	77.2595
GRAMD1B	3.3172	-0.382924	9.16025	9.34952e-17	1.58802e-15	27.3923
SERPINE2	3.31034	3.08549	11.2132	1.23662e-22	5.70992e-21	40.7608
SLC5A1	3.30511	-2.8252	7.96214	1.61345e-13	1.73908e-12	20.0519
SPIB	3.30176	-2.31091	10.1312	1.70015e-19	4.47431e-18	33.6199
VEPH1	3.30146	-2.24233	8.65867	2.23035e-15	3.10417e-14	24.2658
RHOF	3.29696	1.73595	9.97296	4.81663e-19	1.18685e-17	32.5915
LPAR1	3.29578	-1.48726	11.4935	1.85769e-23	1.0102e-21	42.6352
ANXA8	3.29542	-2.46036	8.33988	1.6134e-14	2.01562e-13	22.3172
CCDC8	3.29524	-0.929988	13.3363	6.31783e-29	1.01986e-26	55.0909
ADRA2A	3.28931	-0.33349	11.2201	1.18032e-22	5.47459e-21	40.8069
IGDCC4	3.28608	-1.63927	10.777	2.32281e-21	8.72159e-20	37.8615
ITIH5	3.28484	1.32109	8.33005	1.71399e-14	2.1296e-13	22.2577
SAMD11	3.28349	-0.478329	9.42329	1.72665e-17	3.29284e-16	29.0585
SEL1L3	3.28246	4.01477	13.2272	1.33576e-28	1.98438e-26	54.3502
PDE1A	3.28028	-0.399429	12.976	7.4857e-28	9.59152e-26	52.6449
LMTK3	3.2791	-1.16125	9.22017	6.37245e-17	1.11564e-15	27.7704
PAEP	3.27883	-2.92968	5.92781	1.45889e-08	7.48647e-08	8.87958
SYNGR3	3.27318	-1.98553	12.2794	8.82211e-26	7.96749e-24	47.9265
PCBP3	3.27224	-2.17593	12.9191	1.10608e-27	1.34975e-25	52.2587
SLC6A6	3.2686	2.33697	12.969	7.85261e-28	9.99915e-26	52.5976
WISP2	3.26838	-1.82059	9.51489	9.55164e-18	1.9067e-16	29.6427
PNMA2	3.26833	-1.13602	12.218	1.34207e-25	1.16092e-23	47.5115
ETV4	3.26494	2.41084	8.05217	9.36061e-14	1.03955e-12	20.5873
SPEG	3.26158	-1.50361	10.337	4.35978e-20	1.28235e-18	34.9641
SVEP1	3.25403	0.435573	9.51355	9.63526e-18	1.92152e-16	29.6341
JPH1	3.24773	-1.15733	9.61165	5.10063e-18	1.07802e-16	30.2618
GULP1	3.24732	-0.71445	8.04823	9.58739e-14	1.06127e-12	20.5638
MEOX1	3.24614	-2.21118	11.8732	1.4086e-24	9.95781e-23	45.1861
MUC5B	3.24485	-0.551358	4.9619	1.56723e-06	5.80064e-06	4.35003
ADAMTS3	3.24383	-2.07419	12.3375	5.92948e-26	5.57616e-24	48.3195
TRPV6	3.23749	-3.05628	8.24793	2.83829e-14	3.39486e-13	21.7613
SOD3	3.23259	2.39379	11.8738	1.40296e-24	9.95229e-23	45.19
OBSCN	3.22627	1.20969	10.4241	2.44559e-20	7.57357e-19	35.5353
C4orf7	3.21916	-3.27403	6.59181	4.33438e-10	2.83533e-09	12.3089
CLDN4	3.21899	2.59113	6.95193	5.87975e-11	4.35637e-10	14.2633
ST6GAL2	3.21799	-1.84186	9.34951	2.77762e-17	5.14399e-16	28.5895
IL20RA	3.217	-3.00478	7.58956	1.4888e-12	1.38295e-11	17.8684
COL9A2	3.21569	0.0951354	11.3624	4.51217e-23	2.2897e-21	41.7577
TACSTD2	3.2139	0.0881865	9.04921	1.89779e-16	3.03483e-15	26.6942
CRLF1	3.21362	-2.1897	9.54935	7.64117e-18	1.55563e-16	29.8629
PI3	3.21332	-1.45967	7.40432	4.40676e-12	3.82177e-11	16.8032
POF1B	3.21027	-0.865086	6.81704	1.25136e-10	8.82796e-10	13.5239
MMP28	3.20958	-0.894202	13.5197	1.79539e-29	3.28636e-27	56.3358
RAB25	3.20904	-2.88065	6.72496	2.08546e-10	1.42418e-09	13.0242
IGJ	3.20841	1.28195	8.75118	1.24892e-15	1.78426e-14	24.8371
GEM	3.20302	1.76831	12.9408	9.5294e-28	1.17688e-25	52.4061
ODZ4	3.20238	-2.38386	11.3641	4.46018e-23	2.26894e-21	41.7691
PTPN13	3.19666	-0.687516	10.6092	7.13069e-21	2.45279e-19	36.7531
HAS1	3.19548	-3.54401	11.6151	8.14333e-24	4.75871e-22	43.4508
GCNT3	3.19328	0.527965	7.6725	9.11858e-13	8.76008e-12	18.3498
CDH3	3.18718	-2.65172	11.9347	9.26982e-25	6.81149e-23	45.5999
PMAIP1	3.18446	-1.1809	13.4135	3.72094e-29	6.30439e-27	55.6147
CPNE7	3.17234	-0.571513	10.535	1.16939e-20	3.87922e-19	36.2643
GPRIN2	3.16923	-3.2686	8.26669	2.52991e-14	3.04913e-13	21.8745
NPTX1	3.16889	-3.35932	10.4817	1.66668e-20	5.32221e-19	35.9142
GREM1	3.16767	0.24257	7.92431	2.02648e-13	2.16155e-12	19.8278
SLC4A11	3.16643	-1.27922	10.1739	1.28294e-19	3.46072e-18	33.898
EMILIN1	3.15608	3.66676	13.9728	8.01142e-31	1.93226e-28	59.4124
DPT	3.15587	-0.598252	7.98613	1.39598e-13	1.51745e-12	20.1943
NTRK2	3.15317	-1.06893	8.37279	1.31718e-14	1.66074e-13	22.5169
HAS2	3.14987	-2.68253	10.1629	1.37932e-19	3.69639e-18	33.8264
MACC1	3.14508	-1.81319	9.71484	2.60665e-18	5.77094e-17	30.9244
SGPP2	3.14392	-2.25662	9.38781	2.17052e-17	4.09741e-16	28.8328
TMPRSS3	3.14133	0.264052	7.02157	3.96852e-11	3.01105e-10	14.6483
WBSCR17	3.13953	-2.88906	10.0588	2.73927e-19	6.95023e-18	33.1488
FZD2	3.13518	-0.618306	16.387	5.78185e-38	7.40835e-35	75.6775
MARVELD1	3.13274	1.69777	15.5996	1.19228e-35	7.63838e-33	70.4081
MFI2	3.13264	0.605906	8.88538	5.36252e-16	8.13745e-15	25.6702
TNNT1	3.13072	-3.08334	8.20807	3.62257e-14	4.25352e-13	21.5212
RGS1	3.12788	2.90648	11.3459	5.04607e-23	2.51702e-21	41.6471
EPHA10	3.12708	-2.44956	8.2127	3.5215e-14	4.14433e-13	21.549
SUSD4	3.12657	1.53621	6.7022	2.36473e-10	1.60421e-09	12.9013
SSPN	3.12605	-0.0377232	11.6224	7.74964e-24	4.5523e-22	43.4998
FAM155B	3.11935	-0.802316	8.94444	3.69066e-16	5.71899e-15	26.0385
SEMA3E	3.10501	-3.31214	7.30964	7.63334e-12	6.38739e-11	16.2642
MGP	3.1043	4.20712	13.7392	3.97996e-30	8.77347e-28	57.8264
TRNP1	3.10419	2.78582	9.59327	5.74705e-18	1.19858e-16	30.144
PCSK1N	3.09695	-1.98662	6.52548	6.22032e-10	3.96896e-09	11.9559
FLJ23867	3.09524	1.06494	10.4526	2.02292e-20	6.36072e-19	35.7228
CKMT1B	3.09167	-1.94623	7.18965	1.52328e-11	1.21655e-10	15.5866
ASPHD1	3.08975	0.245561	7.25098	1.07086e-11	8.77094e-11	15.9322
ZG16B	3.08859	-1.99961	8.71183	1.59874e-15	2.26352e-14	24.5938
PLA2G2D	3.0856	-1.48689	8.78556	1.00622e-15	1.45477e-14	25.05
RRAD	3.07954	0.151008	12.9484	9.04655e-28	1.13087e-25	52.4576
PFKP	3.07874	2.77358	12.2242	1.28632e-25	1.11741e-23	47.5535
HS6ST2	3.07627	-2.82425	7.34748	6.13143e-12	5.22445e-11	16.4791
HAPLN3	3.07577	0.765231	15.3282	7.55043e-35	4.29976e-32	68.5825
USH1C	3.06662	-0.108556	4.93145	1.79946e-06	6.58409e-06	4.21697
ANO4	3.06659	-3.25777	11.7639	2.9634e-24	1.9348e-22	44.4505
MXRA5	3.06472	1.88593	10.6503	5.41955e-21	1.90577e-19	37.0242
VSIG1	3.06432	-1.63924	7.83842	3.39364e-13	3.51557e-12	19.321
FLRT2	3.06269	0.203643	9.47009	1.27622e-17	2.49894e-16	29.3567
DES	3.06168	-1.73725	9.10091	1.36546e-16	2.24484e-15	27.0188
DCLK1	3.06157	-1.47968	13.6346	8.15876e-30	1.63983e-27	57.1161
EPHA3	3.06057	0.746775	10.5152	1.33387e-20	4.35442e-19	36.1343
CCDC74A	3.05444	-1.20247	13.0971	3.26204e-28	4.48826e-26	53.4668
ITGA11	3.04972	0.890029	13.1939	1.67936e-28	2.46297e-26	54.1237
EGLN3	3.04801	1.81799	10.2133	9.88924e-20	2.72866e-18	34.1551
CACNA1H	3.04405	2.65899	8.09623	7.16383e-14	8.08287e-13	20.8504
SPON1	3.04321	-0.194684	9.78074	1.69593e-18	3.85457e-17	31.3487
VANGL2	3.0421	-0.746527	10.3487	4.03306e-20	1.20003e-18	35.0411
APBA2	3.04145	-0.626634	10.7121	3.58449e-21	1.30525e-19	37.4328
CHIT1	3.03694	-1.37464	7.04877	3.40164e-11	2.60019e-10	14.7993
GAL3ST4	3.03502	0.524412	15.2661	1.15301e-34	6.3886e-32	68.1638
MMP16	3.03466	-3.27024	11.97	7.28481e-25	5.53133e-23	45.8383
C4orf48	3.03144	-1.05997	9.82308	1.28607e-18	2.98593e-17	31.6218
CAPN6	3.03108	-2.23043	6.3301	1.7804e-09	1.05705e-08	10.9291
TYRO3	3.03005	2.04098	10.6966	3.97755e-21	1.43563e-19	37.33
GLB1L2	3.02709	-1.94822	8.9389	3.82244e-16	5.9098e-15	26.0039
C1orf126	3.02679	-2.15753	9.55662	7.28959e-18	1.49295e-16	29.9094
LRRC4C	3.02559	-2.72236	11.8914	1.24485e-24	8.93122e-23	45.3083
FHOD3	3.02137	-0.726326	8.30407	2.01101e-14	2.45696e-13	22.1004
PTPRS	3.01954	1.72479	8.83868	7.20086e-16	1.06281e-14	25.3797
MMP23B	3.01945	0.0143062	12.8718	1.52947e-27	1.81247e-25	51.938
WNT4	3.01716	0.468822	7.48565	2.74119e-12	2.44123e-11	17.2691
MMP17	3.01415	-1.39246	9.82961	1.23235e-18	2.87423e-17	31.6639
ANTXR1	2.99898	3.14416	13.6326	8.26811e-30	1.64154e-27	57.103
SGCA	2.99843	-1.46858	10.8345	1.57981e-21	6.11088e-20	38.2425
MMP11	2.99246	3.48128	11.5225	1.5261e-23	8.54823e-22	42.8296
KCNH2	2.99125	-2.26962	8.79824	9.29021e-16	1.35077e-14	25.1287
BEND6	2.98972	-3.43664	12.8698	1.55015e-27	1.82642e-25	51.9247
CCL11	2.98674	-3.27198	10.9292	8.36949e-22	3.34469e-20	38.8705
RGS4	2.98337	-0.0316444	10.4384	2.22281e-20	6.95721e-19	35.6297
TGFA	2.98239	1.14987	10.412	2.64976e-20	8.16883e-19	35.4561
IL2RA	2.98164	-1.78498	11.6868	5.00606e-24	3.05444e-22	43.9319
LOC284749	2.97991	-3.50857	8.25706	2.68379e-14	3.21945e-13	21.8164
SOX11	2.97961	-3.64284	11.2282	1.11733e-22	5.25374e-21	40.8611
S100A6	2.97885	5.45566	13.4818	2.32876e-29	4.08051e-27	56.0784
TMEM163	2.97682	-1.3719	7.15417	1.86642e-11	1.47792e-10	15.3875
FBLN2	2.97678	2.81589	9.17443	8.53955e-17	1.46135e-15	27.4817
NRG3	2.97426	-3.11839	9.1694	8.81869e-17	1.50534e-15	27.4499
CCL26	2.97344	-3.28827	10.6212	6.58226e-21	2.27177e-19	36.8322
CCL20	2.97336	3.30488	6.62301	3.65439e-10	2.41517e-09	12.4757
SCARA5	2.96758	-2.77765	8.06256	8.78943e-14	9.79305e-13	20.6492
FKBP10	2.96674	3.71366	13.7002	5.20045e-30	1.09912e-27	57.5617
FIBIN	2.96435	0.0839485	9.46152	1.34891e-17	2.63623e-16	29.3021
HSPB8	2.96338	2.65515	8.9069	4.68037e-16	7.15528e-15	25.8043
ALDH1A3	2.96286	0.378565	8.69741	1.75005e-15	2.46075e-14	24.5047
CHRDL1	2.96248	-2.41496	7.70326	7.59792e-13	7.41033e-12	18.5291
TTYH1	2.96134	-2.02569	8.77625	1.06687e-15	1.53594e-14	24.9923
RCOR2	2.95682	-2.40762	9.97161	4.85958e-19	1.19313e-17	32.5827
FLJ22536	2.95675	-3.30935	11.7976	2.35657e-24	1.584e-22	44.6771
CHST11	2.95672	1.05869	14.3665	5.39237e-32	1.67498e-29	62.0821
HES2	2.95497	-2.06168	10.6953	4.01051e-21	1.44498e-19	37.3218
NXPH4	2.95296	0.470406	8.58653	3.49943e-15	4.75741e-14	23.8221
C11orf41	2.95295	-2.80807	9.63399	4.41163e-18	9.44079e-17	30.405
ITGA3	2.95289	3.19584	12.7898	2.68187e-27	3.03216e-25	51.3824
TMEM200A	2.94898	-0.865109	11.2423	1.01606e-22	4.82183e-21	40.9551
SCD5	2.94162	0.513988	10.5723	9.12031e-21	3.0905e-19	36.5099
RSPO3	2.94092	-2.49739	8.69671	1.75773e-15	2.4696e-14	24.5004
PKNOX2	2.93653	-1.84105	11.7753	2.74225e-24	1.81351e-22	44.5272
KIF26B	2.93652	-0.571227	8.78416	1.01513e-15	1.46557e-14	25.0413
C2CD4A	2.93557	0.427809	7.64548	1.07008e-12	1.01846e-11	18.1927
LGI2	2.93341	-0.295483	13.1417	2.40232e-28	3.35034e-26	53.7694
TBX1	2.93145	-3.11579	12.6508	6.95104e-27	7.42205e-25	50.4402
BAI2	2.92854	-2.21641	10.8852	1.12411e-21	4.4318e-20	38.5789
CLEC5A	2.92345	-2.11623	9.80686	1.42996e-18	3.29018e-17	31.5171
PLA2R1	2.92266	-1.63437	10.4092	2.69876e-20	8.29495e-19	35.438
KLHDC8A	2.91978	-2.93207	10.1961	1.10755e-19	3.03554e-18	34.0432
RAB36	2.9189	-1.39911	11.2392	1.03785e-22	4.90654e-21	40.9341
MAP1A	2.91728	0.859275	15.1926	1.90249e-34	9.51292e-32	67.6684
ENO2	2.91678	1.07634	12.8514	1.75847e-27	2.04832e-25	51.8
MEIS3	2.91674	-0.584378	14.9403	1.06389e-33	4.6406e-31	65.9657
SELM	2.91317	4.11385	12.4714	2.37415e-26	2.29587e-24	49.225
FAM27A	2.91199	-2.65996	12.0455	4.35499e-25	3.46053e-23	46.3471
TC2N	2.91166	1.96423	8.80281	9.02705e-16	1.31624e-14	25.157
BGN	2.91157	6.777	13.6316	8.32742e-30	1.64154e-27	57.0959
BHLHE22	2.91148	-2.324	10.3614	3.70767e-20	1.10965e-18	35.1242
TNC	2.90988	2.89779	9.60755	5.23823e-18	1.10482e-16	30.2355
HK2	2.9084	1.74557	9.30647	3.66325e-17	6.63431e-16	28.3164
UNC13A	2.90238	-2.08748	9.54469	7.87515e-18	1.5989e-16	29.8331
ADCY5	2.90171	-0.283275	8.73224	1.40663e-15	2.0012e-14	24.7199
HHIP	2.90032	-3.29298	8.92552	4.16022e-16	6.42234e-15	25.9205
MAP9	2.89581	-1.31217	10.8365	1.55834e-21	6.03922e-20	38.2561
GPRC5A	2.89537	-2.26019	9.07098	1.65226e-16	2.67559e-15	26.8308
KCND2	2.89533	-3.14086	10.4089	2.70521e-20	8.30232e-19	35.4356
KAL1	2.89413	-0.654764	11.2128	1.24022e-22	5.71366e-21	40.758
GRIN2D	2.89345	-0.621546	15.2054	1.74328e-34	8.93474e-32	67.7549
TMEM132E	2.89178	-2.19431	10.952	7.182e-22	2.90985e-20	39.0217
C1orf116	2.88853	0.0781955	7.34106	6.36388e-12	5.40904e-11	16.4426
PLA2G2A	2.88684	3.43453	4.19592	4.2005e-05	0.000108964	1.20123
TMEM156	2.88672	0.00323166	8.90602	4.70644e-16	7.18977e-15	25.7989
S100A14	2.88625	2.71729	6.68419	2.61137e-10	1.76395e-09	12.8042
DMBT1	2.8842	-2.83502	6.7367	1.95443e-10	1.33917e-09	13.0876
WISP1	2.88313	-0.876462	10.5359	1.1619e-20	3.8669e-19	36.2706
ID4	2.8736	0.4012	11.7196	4.00452e-24	2.51491e-22	44.1527
F2RL2	2.86724	-1.00801	9.59668	5.62117e-18	1.17725e-16	30.1659
SLC22A17	2.8665	1.0243	7.90237	2.31237e-13	2.44487e-12	19.6981
ZNF469	2.86398	-0.085471	14.168	2.10133e-31	5.66832e-29	60.7364
SLFN13	2.86344	1.24372	9.52178	9.13534e-18	1.83611e-16	29.6867
PTPLA	2.86127	-1.97705	9.82488	1.27105e-18	2.95439e-17	31.6334
SPOCD1	2.86125	-1.81184	10.7656	2.50611e-21	9.34142e-20	37.7865
HIST3H2A	2.85618	-2.52772	8.53849	4.7196e-15	6.30762e-14	23.5275
OVOL2	2.85613	-3.45891	8.31309	1.90247e-14	2.34109e-13	22.155
DIO3	2.85176	-2.82049	8.069	8.4522e-14	9.43783e-13	20.6877
CTXN1	2.85108	-1.49197	11.8982	1.18848e-24	8.60956e-23	45.3541
HSPB7	2.84832	-1.33502	11.0565	3.55607e-22	1.53158e-20	39.7166
NPTXR	2.84827	0.698786	9.27052	4.61452e-17	8.22628e-16	28.0887
COL13A1	2.84773	-2.38291	11.9121	1.08096e-24	7.91454e-23	45.4479
KCNK15	2.84766	-3.17079	8.59087	3.40612e-15	4.63364e-14	23.8487
LOXL4	2.84722	3.06707	7.12424	2.21425e-11	1.73526e-10	15.22
SLC35F2	2.84232	-0.0891024	11.4476	2.53569e-23	1.34674e-21	42.3275
SAMD5	2.84	0.968315	7.77721	4.89262e-13	4.92557e-12	18.9615
DIRAS1	2.83834	-1.72842	8.31926	1.83171e-14	2.26547e-13	22.1923
BHLHE41	2.83692	0.567357	9.43308	1.62087e-17	3.11137e-16	29.1209
SRPX	2.83567	-0.127872	8.79375	9.55687e-16	1.38659e-14	25.1008
QSOX1	2.83239	5.16019	11.4901	1.90142e-23	1.02868e-21	42.6122
BCL11A	2.83217	-1.64327	9.54975	7.6211e-18	1.55308e-16	29.8655
SMPDL3B	2.82944	-0.844717	8.20787	3.62718e-14	4.25649e-13	21.5199
FAM169B	2.82816	-2.94967	7.37698	5.1664e-12	4.4428e-11	16.6471
PRND	2.8264	-2.31155	9.38784	2.17008e-17	4.09741e-16	28.833
KRT17	2.82573	-0.760141	7.11346	2.35469e-11	1.83899e-10	15.1597
DPYSL4	2.82289	-2.20839	10.5127	1.35621e-20	4.42031e-19	36.1178
CAPG	2.8224	4.14104	13.1433	2.37648e-28	3.337e-26	53.7801
FZD7	2.81814	0.874356	11.9796	6.82562e-25	5.20193e-23	45.9027
FBXL2	2.81737	-1.5388	11.3696	4.29898e-23	2.20333e-21	41.8055
CTSE	2.8139	-2.74693	6.44309	9.71408e-10	6.00387e-09	11.5205
LASS1	2.81295	-2.33417	9.14375	1.03885e-16	1.74141e-15	27.2884
LOC84740	2.81236	-1.38429	5.73841	3.81027e-08	1.83669e-07	7.94631
PLEKHG4	2.81113	-0.151364	9.6063	5.2811e-18	1.11272e-16	30.2275
EGFL6	2.81097	-2.88937	10.4102	2.68247e-20	8.25726e-19	35.444
ASPN	2.81085	2.87037	11.74	3.4863e-24	2.23352e-22	44.2898
PTK7	2.81036	2.2844	9.51799	9.36194e-18	1.87614e-16	29.6625
APLP1	2.8084	-0.353474	7.77567	4.93798e-13	4.96037e-12	18.9524
LOC389332	2.8071	-1.60458	5.5308	1.06625e-07	4.81056e-07	6.94772
SLC16A3	2.80704	3.69467	13.4737	2.46201e-29	4.27743e-27	56.0234
MBOAT4	2.80649	-1.9455	9.34225	2.91042e-17	5.38021e-16	28.5434
GLI1	2.80436	-0.83344	12.874	1.50647e-27	1.79558e-25	51.953
HUNK	2.80433	0.126991	6.99495	4.61329e-11	3.45863e-10	14.5008
KIAA1755	2.804	-0.348152	9.11242	1.26884e-16	2.10287e-15	27.0912
TMED3	2.80024	4.21447	10.1476	1.52532e-19	4.05059e-18	33.7271
HEYL	2.79745	3.05434	13.4949	2.12825e-29	3.79402e-27	56.1675
GPBAR1	2.79357	-0.154364	14.7661	3.49855e-33	1.35328e-30	64.7881
TWIST1	2.78391	-2.52629	10.2281	8.96206e-20	2.49974e-18	34.2523
MST1R	2.78374	-0.628675	8.23811	3.01429e-14	3.59279e-13	21.7021
SFRP2	2.7823	-3.09842	6.79712	1.39799e-10	9.8252e-10	13.4154
PROM2	2.78074	-2.01958	7.24998	1.07708e-11	8.81482e-11	15.9265
SLC26A9	2.77898	-3.28493	8.63431	2.59715e-15	3.59031e-14	24.1158
PRRX2	2.77863	-3.50148	9.74089	2.19966e-18	4.92843e-17	31.092
F3	2.7783	0.457861	11.0444	3.85835e-22	1.64792e-20	39.6359
GALNT5	2.77521	-3.93937	9.44525	1.49846e-17	2.90633e-16	29.1983
GATA5	2.77335	-3.39021	7.51087	2.3646e-12	2.13366e-11	17.4141
ASAM	2.7717	-3.4292	11.475	2.10557e-23	1.12705e-21	42.5113
HLA.DQB2	2.7711	-0.19705	9.41296	1.84557e-17	3.50334e-16	28.9928
MBOAT2	2.76668	-0.761673	11.0393	3.99159e-22	1.69424e-20	39.6024
IGF1R	2.76644	1.59568	11.2204	1.17788e-22	5.47459e-21	40.809
PLD4	2.76403	-1.01835	10.3375	4.34585e-20	1.28009e-18	34.9673
RASL11B	2.76268	-2.42115	9.54472	7.8737e-18	1.5989e-16	29.8333
SYN1	2.76026	-0.952243	11.9435	8.72903e-25	6.43719e-23	45.6594
TMEM132A	2.75605	2.72783	11.746	3.3474e-24	2.15125e-22	44.33
DACT3	2.75404	0.0476544	13.2594	1.07111e-28	1.64734e-26	54.5686
CLIC3	2.75256	-1.70798	9.43493	1.60169e-17	3.08322e-16	29.1326
CRISPLD2	2.74992	2.97903	11.7967	2.3713e-24	1.58821e-22	44.6709
KIAA1644	2.74932	-2.99238	10.7977	2.02206e-21	7.70524e-20	37.9986
KIRREL	2.74834	-0.69987	7.52875	2.12905e-12	1.93559e-11	17.5172
SRPX2	2.74581	1.0459	10.7805	2.26846e-21	8.56458e-20	37.8849
PLAUR	2.74527	2.04089	14.7955	2.86085e-33	1.15e-30	64.9872
PLBD1	2.74509	1.86871	10.1844	1.19662e-19	3.25356e-18	33.9668
TTC39A	2.74432	2.39532	8.91536	4.4367e-16	6.81106e-15	25.857
CDCA7	2.73515	0.0912041	7.77565	4.93835e-13	4.96037e-12	18.9524
MCOLN3	2.73425	-1.95827	6.70309	2.35312e-10	1.59686e-09	12.9061
IL21R	2.73335	-1.03486	10.6735	4.64133e-21	1.65194e-19	37.1774
EPHB6	2.73177	1.03163	8.73518	1.38094e-15	1.96739e-14	24.7381
GPR84	2.72447	-2.81318	10.2934	5.81744e-20	1.6774e-18	34.6792
PNCK	2.72376	-3.09843	5.73001	3.97421e-08	1.91077e-07	7.9054
SIGLEC10	2.72373	0.446489	14.3158	7.63107e-32	2.26731e-29	61.7386
TMC4	2.72356	1.46256	7.30219	7.96934e-12	6.64746e-11	16.2219
COL8A1	2.72328	0.00514721	9.33202	3.10851e-17	5.71547e-16	28.4784
LOC400043	2.72324	-0.301957	10.1633	1.37571e-19	3.69639e-18	33.829
ADAP1	2.72306	1.36438	10.2581	7.35135e-20	2.08451e-18	34.448
LTBP2	2.72107	3.95238	12.6969	5.06853e-27	5.46894e-25	50.7527
TMPRSS13	2.72048	-2.53788	9.71942	2.53015e-18	5.61371e-17	30.9538
GAS1	2.7182	-0.71294	10.2559	7.45882e-20	2.11123e-18	34.4337
KIAA1324L	2.71809	-0.283369	9.16283	9.19665e-17	1.56335e-15	27.4086
CD79A	2.71433	-0.963028	8.55984	4.13244e-15	5.57362e-14	23.6583
RAB34	2.71397	3.29591	10.6898	4.16105e-21	1.49397e-19	37.2854
PRKAR2B	2.71323	-0.664089	10.5558	1.018e-20	3.43258e-19	36.4013
FAM64A	2.71255	-0.68211	9.89945	7.80167e-19	1.86413e-17	32.1153
IL17RD	2.71191	-1.11428	11.468	2.2079e-23	1.17876e-21	42.4644
ADAMTS14	2.71144	-0.771777	12.7167	4.42583e-27	4.85208e-25	50.8868
C3orf57	2.70973	-1.93959	7.66241	9.68063e-13	9.27829e-12	18.2911
PLEKHH2	2.70485	-0.284524	9.72233	2.48247e-18	5.51624e-17	30.9726
ANXA13	2.70468	2.8052	6.0559	7.53682e-09	4.05544e-08	9.52247
SUSD5	2.70328	-1.92877	9.311	3.55823e-17	6.47269e-16	28.3451
ADAMTS12	2.70287	-1.34986	9.04983	1.89041e-16	3.0263e-15	26.6981
GAP43	2.6985	-3.50387	10.1686	1.32785e-19	3.57247e-18	33.864
LARP6	2.6981	0.918324	8.92708	4.11948e-16	6.36424e-15	25.9302
LRP8	2.69678	-0.952937	11.7326	3.66607e-24	2.3341e-22	44.24
CRABP2	2.69382	-1.00151	10.0798	2.38517e-19	6.1123e-18	33.2855
DBN1	2.69369	3.97227	14.1826	1.90132e-31	5.26742e-29	60.8354
HKDC1	2.69216	4.09601	7.14887	1.92381e-11	1.52044e-10	15.3578
C1QTNF1	2.69191	3.54757	11.2581	9.13447e-23	4.36517e-21	41.0603
C15orf48	2.69061	0.877995	7.71804	6.95921e-13	6.80032e-12	18.6153
SFRP1	2.68921	-1.28276	8.30979	1.9415e-14	2.38197e-13	22.135
ANXA8L2	2.68893	-1.82312	6.29947	2.09586e-09	1.23014e-08	10.77
PLA2G4A	2.68863	-1.56853	11.1569	1.80852e-22	8.11302e-21	40.385
PHLDA2	2.68747	1.84567	10.6425	5.70873e-21	1.99378e-19	36.9729
SHISA3	2.68709	-1.76879	8.22067	3.35394e-14	3.95394e-13	21.597
PKM2	2.6869	6.69967	13.1492	2.28229e-28	3.22684e-26	53.8202
PIWIL4	2.68682	-0.754453	9.74774	2.10351e-18	4.72851e-17	31.1361
COL6A3	2.6862	5.37027	11.8546	1.59922e-24	1.11897e-22	45.0605
LOC100270710	2.68514	0.907749	16.0582	5.32379e-37	5.74437e-34	73.4824
OSBPL10	2.68431	0.988233	13.2718	9.84109e-29	1.56397e-26	54.6524
BIRC7	2.68175	-3.48994	9.27619	4.44963e-17	7.95307e-16	28.1246
PDX1	2.68105	-1.55656	4.99137	1.37028e-06	5.11696e-06	4.4794
RGS11	2.68062	-2.15918	11.5321	1.42995e-23	8.05368e-22	42.894
COL6A2	2.68036	6.31667	14.63	8.87205e-33	3.03143e-30	63.8675
TNFRSF18	2.67588	-0.586856	11.0925	2.7896e-22	1.222e-20	39.9566
NTNG2	2.67554	-2.22107	11.0451	3.84048e-22	1.64371e-20	39.6405
ATP6V0D2	2.67519	-1.70414	8.2717	2.45336e-14	2.96384e-13	21.9047
WNT10A	2.6751	-2.60878	11.2981	6.97171e-23	3.39494e-21	41.3275
KCNK3	2.67492	-2.37238	9.53635	8.31282e-18	1.68234e-16	29.7798
ATP10A	2.67433	0.227201	9.55568	7.33403e-18	1.50055e-16	29.9034
CCDC74B	2.67396	-3.05571	10.6727	4.66419e-21	1.6572e-19	37.1726
KCNE4	2.67173	1.05479	10.469	1.8144e-20	5.76699e-19	35.8303
LOC146336	2.66979	-2.59848	5.16173	6.23692e-07	2.46983e-06	5.23862
GGT6	2.66866	-3.16637	7.23016	1.20713e-11	9.78544e-11	15.8147
SLC1A7	2.66821	0.137776	6.57344	4.79136e-10	3.10749e-09	12.2109
SEMA3A	2.66692	-1.80389	9.09185	1.44662e-16	2.36124e-15	26.9619
PRRX1	2.66692	0.452231	11.2669	8.60814e-23	4.13292e-21	41.119
HGF	2.66597	-0.116228	8.99264	2.71877e-16	4.26453e-15	26.3398
PCNXL2	2.66407	0.686932	10.5839	8.43681e-21	2.88272e-19	36.5869
GABBR1	2.66257	1.00311	11.0998	2.65663e-22	1.16624e-20	40.0049
SAMD12	2.66213	0.0622527	7.54616	1.92208e-12	1.75992e-11	17.6176
OLFM4	2.65975	-3.69181	6.48298	7.83205e-10	4.89826e-09	11.7308
DOK6	2.65469	-1.63925	8.85681	6.42253e-16	9.58285e-15	25.4924
EREG	2.65435	-3.13817	6.69003	2.52882e-10	1.71044e-09	12.8357
FOXS1	2.65196	0.467385	13.8694	1.6291e-30	3.83886e-28	58.7101
STMN3	2.65116	1.49968	13.7803	3.00191e-30	6.83801e-28	58.1054
UAP1L1	2.65011	2.0458	12.4999	1.95365e-26	1.90723e-24	49.4178
SCIN	2.64998	-1.90962	9.31182	3.53959e-17	6.45023e-16	28.3503
PTP4A3	2.64935	3.75281	14.8289	2.27749e-33	9.33816e-31	65.2128
RAP1GAP2	2.64621	1.19095	9.50031	1.04968e-17	2.08321e-16	29.5496
GRIN2A	2.64328	-2.36674	7.02112	3.97861e-11	3.01648e-10	14.6458
SNAP25	2.64298	0.266936	6.37407	1.4075e-09	8.47932e-09	11.1585
PODXL2	2.64158	0.342087	5.74567	3.67392e-08	1.77472e-07	7.98171
BASP1	2.64101	1.77257	10.1857	1.18627e-19	3.2297e-18	33.9754
FAIM2	2.63945	-3.41356	10.701	3.86081e-21	1.39595e-19	37.3594
FCGR1A	2.63933	-0.280075	9.44347	1.51575e-17	2.93432e-16	29.187
CRMP1	2.63928	0.547821	10.9481	7.37289e-22	2.96958e-20	38.9958
FOXJ1	2.63878	-1.80162	5.99925	1.01044e-08	5.3334e-08	9.23703
EDIL3	2.63788	-1.01404	7.31628	7.34588e-12	6.16447e-11	16.3018
CHST1	2.63735	1.1449	12.6198	8.59746e-27	8.81283e-25	50.2299
ALDH1L2	2.63568	-0.828574	11.2246	1.1454e-22	5.36067e-21	40.8366
PCLO	2.63466	-2.44504	6.16304	4.30877e-09	2.40758e-08	10.0672
SLC45A4	2.63436	2.38763	12.1141	2.7275e-25	2.21891e-23	46.81
CSF2RA	2.63404	0.677398	12.3331	6.11458e-26	5.72398e-24	48.2891
TNFSF12.TNFSF13	2.63362	0.663337	7.35706	5.79999e-12	4.96267e-11	16.5336
LY6H	2.63286	-2.2305	10.2404	8.26177e-20	2.31703e-18	34.3327
NCRNA00085	2.63277	-1.33514	11.8339	1.84113e-24	1.26661e-22	44.9212
C19orf77	2.6326	-0.0271485	5.29693	3.29694e-07	1.37128e-06	5.85465
SLMO1	2.63205	-2.02121	12.6663	6.25421e-27	6.71296e-25	50.5447
CDS1	2.63186	0.473145	6.85335	1.02192e-10	7.29981e-10	13.7221
C19orf33	2.62932	-2.19161	6.15424	4.51238e-09	2.51518e-08	10.0222
DACT1	2.62831	0.362894	10.6333	6.06798e-21	2.10135e-19	36.9126
CR2	2.62773	-3.63339	8.4974	6.09221e-15	8.02161e-14	23.2761
ZNF239	2.62522	-0.354033	8.86928	5.93658e-16	8.91618e-15	25.57
FREM1	2.6247	-3.14933	7.80396	4.17049e-13	4.24946e-12	19.1184
KLHL29	2.62339	2.47084	9.59202	5.7938e-18	1.20608e-16	30.136
GEFT	2.62122	0.998134	12.7693	3.08738e-27	3.45871e-25	51.2431
PRSS8	2.61931	1.54009	4.53683	1.02084e-05	3.24269e-05	2.55071
HCN4	2.61893	-4.09772	9.08697	1.49232e-16	2.42617e-15	26.9312
ASNS	2.6183	2.21573	8.91933	4.32646e-16	6.66391e-15	25.8818
SLC7A7	2.6177	2.66639	15.4301	3.77399e-35	2.21059e-32	69.2684
CD207	2.61733	-2.79438	9.18377	8.04435e-17	1.38469e-15	27.5406
KIAA1244	2.61556	-0.569739	6.90661	7.58496e-11	5.53182e-10	14.0139
TNFSF15	2.61384	-3.29123	9.6586	3.75921e-18	8.1295e-17	30.563
PPP1R14C	2.61344	-3.46788	7.90779	2.23831e-13	2.37267e-12	19.7301
SDK2	2.61305	-1.41152	7.63025	1.17093e-12	1.10674e-11	18.1042
PRDM16	2.61275	-0.816761	7.80536	4.13571e-13	4.21822e-12	19.1267
PRICKLE1	2.61231	-0.248451	9.26853	4.67373e-17	8.31738e-16	28.0761
DZIP1L	2.6123	-0.808472	10.5174	1.31492e-20	4.31314e-19	36.1484
IL7R	2.61122	-1.40189	7.47254	2.95975e-12	2.62561e-11	17.1938
C1QTNF7	2.61095	-1.8481	10.4982	1.49387e-20	4.80781e-19	36.0223
C1QTNF2	2.61035	-1.74762	11.7812	2.63426e-24	1.74774e-22	44.5669
CRIP1	2.6103	2.7957	15.0917	3.78626e-34	1.76414e-31	66.9877
ALOX5AP	2.60426	0.871195	10.5175	1.31359e-20	4.31314e-19	36.1494
TREM1	2.6036	-2.00912	8.37256	1.31908e-14	1.66211e-13	22.5155
TMEM51	2.60314	2.05227	13.6771	6.09596e-30	1.24973e-27	57.4045
FOLR1	2.60258	-2.39492	6.35294	1.57602e-09	9.43907e-09	11.0481
JAK3	2.60237	2.13326	14.0929	3.51708e-31	9.01297e-29	60.2269
SGCD	2.60194	-0.735051	7.66579	9.48873e-13	9.10287e-12	18.3108
HTR3A	2.60172	-4.02449	8.39141	1.17418e-14	1.49052e-13	22.63
GABRB3	2.60165	-2.14107	5.2044	5.1066e-07	2.05517e-06	5.43174
RYR1	2.60062	-1.46452	10.0509	2.88515e-19	7.30227e-18	33.0976
SIGLEC8	2.59766	-1.68454	10.3798	3.28145e-20	9.92227e-19	35.2448
AP1M2	2.59724	0.807446	4.51946	1.09924e-05	3.46701e-05	2.47991
EGR2	2.59722	0.42364	10.1813	1.2213e-19	3.31627e-18	33.9466
TNFRSF11B	2.59632	1.24484	6.89893	7.91885e-11	5.75893e-10	13.9717
HOXD1	2.59542	-2.40089	7.98176	1.43336e-13	1.5556e-12	20.1683
OLR1	2.59507	-1.22297	6.66276	2.9382e-10	1.96959e-09	12.6889
PFKFB3	2.59481	4.10306	11.2194	1.18571e-22	5.48719e-21	40.8024
S100A11	2.5948	5.45304	13.1834	1.80425e-28	2.5873e-26	54.0527
MUC13	2.59384	3.71512	4.74206	4.19268e-06	1.44049e-05	3.40372
LPAR2	2.59367	1.32684	11.4223	3.00977e-23	1.59029e-21	42.1581
ELN	2.59358	3.06982	7.58772	1.505e-12	1.39737e-11	17.8577
TOX	2.59329	-0.400827	7.72118	6.8307e-13	6.69069e-12	18.6336
GGT5	2.58997	3.43028	11.3603	4.57689e-23	2.31111e-21	41.7436
BNC2	2.58878	-1.08646	10.9027	9.99907e-22	3.95735e-20	38.6946
ATP2C2	2.58735	-3.349	7.56431	1.72754e-12	1.5896e-11	17.7223
PKIA	2.58656	-2.57667	9.24539	5.42152e-17	9.5816e-16	27.9298
STK39	2.58654	2.5154	10.3769	3.34627e-20	1.01034e-18	35.2255
SULT1C2	2.58535	1.67423	5.65441	5.79525e-08	2.71438e-07	7.53915
FBLN1	2.58361	4.14885	8.54189	4.62096e-15	6.18774e-14	23.5483
CTLA4	2.58332	-1.20031	9.02648	2.19299e-16	3.47169e-15	26.5517
CDH6	2.58085	1.06673	9.32242	3.30636e-17	6.06294e-16	28.4176
ANKRD1	2.57817	-0.946762	6.32172	1.86175e-09	1.10089e-08	10.8855
HOXC4	2.57562	-3.00116	11.9496	8.37054e-25	6.22867e-23	45.7008
TFCP2L1	2.57555	-1.06247	9.36133	2.57413e-17	4.78984e-16	28.6645
DDR1	2.57381	4.14118	8.70714	1.64651e-15	2.32509e-14	24.5648
TUSC3	2.57338	1.16979	7.25934	1.0205e-11	8.39872e-11	15.9794
FGFR1	2.56949	2.94135	11.6655	5.78574e-24	3.48863e-22	43.7888
SLC1A5	2.56895	3.8405	11.4067	3.34436e-23	1.74905e-21	42.0538
SYT3	2.56571	-2.90923	6.40647	1.18304e-09	7.21613e-09	11.3281
MCTP2	2.56528	-0.0883505	7.27958	9.08105e-12	7.52508e-11	16.0938
PTGIR	2.56269	0.418535	14.0987	3.37915e-31	8.88153e-29	60.2664
DNAH2	2.56234	-2.48215	11.8437	1.72236e-24	1.19125e-22	44.9872
ZPLD1	2.56212	-3.20359	6.14941	4.62807e-09	2.57409e-08	9.99755
AREG	2.56076	-1.83793	7.74786	5.82784e-13	5.76903e-12	18.7896
OLFML2B	2.56028	2.60789	14.096	3.44114e-31	8.92999e-29	60.2485
CEACAM6	2.5602	-3.40712	5.77567	3.15945e-08	1.54256e-07	8.12828
CCL22	2.55988	-1.71441	10.204	1.05142e-19	2.88943e-18	34.0945
DUSP4	2.55867	0.124328	10.4551	1.99027e-20	6.27136e-19	35.7388
DSCAML1	2.55755	-2.73497	7.27729	9.20185e-12	7.61595e-11	16.0809
APCDD1	2.55745	0.713477	6.89432	8.12632e-11	5.90144e-10	13.9464
HPSE	2.55737	-0.898764	11.0623	3.41857e-22	1.48483e-20	39.7556
S100A2	2.55704	-2.3656	8.33543	1.65817e-14	2.06652e-13	22.2903
COL12A1	2.55551	2.78424	10.0408	3.08349e-19	7.78504e-18	33.0319
SLC38A1	2.55317	4.56308	9.26994	4.63167e-17	8.24968e-16	28.0851
TCN1	2.55201	-4.07413	7.04173	3.54031e-11	2.69814e-10	14.7601
CLEC11A	2.55097	1.71953	13.7008	5.17869e-30	1.09912e-27	57.5659
PTGS2	2.55053	-1.57965	10.3471	4.07751e-20	1.21149e-18	35.0303
MATN3	2.54817	-1.54714	6.93583	6.43719e-11	4.74367e-10	14.1746
TAF4B	2.54779	-1.57444	9.65698	3.79914e-18	8.20718e-17	30.5525
UBASH3B	2.54773	1.10221	11.9922	6.26417e-25	4.8098e-23	45.9876
N4BP3	2.54698	0.318521	15.4784	2.71781e-35	1.68842e-32	69.5931
KCTD17	2.54686	2.4333	10.0916	2.20737e-19	5.69224e-18	33.362
LGALS2	2.54579	-0.530628	7.88686	2.53831e-13	2.67409e-12	19.6064
RGS2	2.54523	3.24954	11.8215	2.00307e-24	1.36429e-22	44.8378
SNCA	2.54331	-2.2868	9.66781	3.54069e-18	7.70571e-17	30.6221
PLTP	2.54143	4.00528	11.1768	1.58148e-22	7.173e-21	40.5177
TMEM158	2.53971	-0.859028	10.1722	1.29668e-19	3.4932e-18	33.8875
CD1A	2.53829	-3.77445	10.4734	1.76219e-20	5.60974e-19	35.8591
C8orf47	2.5371	3.71815	5.79434	2.87569e-08	1.41276e-07	8.21972
PODNL1	2.53396	-1.89618	11.2244	1.1463e-22	5.36067e-21	40.8358
GOLGA7B	2.53395	-0.298157	6.71836	2.16288e-10	1.47498e-09	12.9885
CEACAM7	2.5322	-4.19252	5.50816	1.19106e-07	5.32676e-07	6.84042
SLCO4A1	2.53162	-1.09175	8.1485	5.21175e-14	6.00596e-13	21.1633
CILP	2.53093	-1.26159	8.57928	3.66118e-15	4.96086e-14	23.7776
LONRF2	2.53001	-0.00391255	6.50998	6.76619e-10	4.2972e-09	11.8737
CA12	2.52992	2.19844	5.50831	1.19019e-07	5.32403e-07	6.84113
LTB	2.52768	2.18853	9.96268	5.15307e-19	1.26066e-17	32.5248
KCNN4	2.52692	-0.63643	10.3227	4.79073e-20	1.39312e-18	34.871
GALNT7	2.52551	0.884697	10.1629	1.37909e-19	3.69639e-18	33.8266
SEMA6A	2.52381	2.81622	10.0257	3.40516e-19	8.54457e-18	32.9339
FAM27C	2.5234	-2.04909	9.11656	1.23577e-16	2.04972e-15	27.1172
KCNH3	2.52179	-2.30712	8.07845	7.98108e-14	8.96548e-13	20.7441
DKK1	2.5202	-0.598318	4.86862	2.38854e-06	8.53983e-06	3.94445
C9orf110	2.51955	-1.78141	9.60218	5.42407e-18	1.13933e-16	30.2011
INPP5J	2.51866	-0.978972	9.57796	6.34727e-18	1.31573e-16	30.046
FCRL5	2.51843	-2.79846	7.69471	7.99357e-13	7.77033e-12	18.4792
GPX8	2.51836	1.67291	13.517	1.82882e-29	3.31793e-27	56.3175
TNFSF9	2.51686	-1.41636	9.4405	1.54505e-17	2.98259e-16	29.1681
C12orf75	2.51638	2.2696	7.74417	5.95739e-13	5.8859e-12	18.768
CRYAB	2.51615	2.14276	8.42114	9.77131e-15	1.25515e-13	22.8109
PCDHGA12	2.51587	-1.68538	7.65758	9.96147e-13	9.52519e-12	18.263
FAM167A	2.51562	-1.50506	6.72989	2.02937e-10	1.38681e-09	13.0508
FOXC2	2.51552	-3.0982	10.6407	5.77867e-21	2.01477e-19	36.9608
TMEM61	2.51473	-2.40125	8.10703	6.7088e-14	7.59454e-13	20.9149
PYCR1	2.51424	3.03986	6.2672	2.48754e-09	1.44386e-08	10.6028
MTHFD2	2.51384	1.81193	14.881	1.59492e-33	6.67296e-31	65.5652
LIPH	2.51306	-1.87037	6.68358	2.62017e-10	1.76931e-09	12.801
GJB3	2.51145	-2.16825	7.75868	5.46411e-13	5.43521e-12	18.8529
SMOC2	2.51029	2.04181	10.5491	1.06412e-20	3.57632e-19	36.3575
SLC7A1	2.50982	2.46491	9.49346	1.09724e-17	2.17128e-16	29.5058
TGFB2	2.50806	1.51044	9.17652	8.42621e-17	1.44557e-15	27.4948
CPXM2	2.50599	0.849769	9.81382	1.36632e-18	3.15439e-17	31.562
CADPS	2.50492	-3.52836	6.92982	6.65822e-11	4.89599e-10	14.1415
GALNT12	2.50444	-1.24208	8.19531	3.91656e-14	4.57512e-13	21.4444
GDF10	2.50378	-3.25459	7.03654	3.64599e-11	2.77353e-10	14.7313
POU2AF1	2.50254	-0.484631	8.77311	1.08814e-15	1.56437e-14	24.9729
F2RL1	2.50221	2.74096	7.41861	4.0548e-12	3.53283e-11	16.8848
CCDC109B	2.49995	0.746603	11.0577	3.52831e-22	1.52603e-20	39.7243
S100A3	2.49939	-2.12069	10.8938	1.0616e-21	4.19342e-20	38.6355
SPOCK1	2.49712	-0.363713	6.56614	4.986e-10	3.22454e-09	12.172
OMD	2.4967	-2.92486	7.76309	5.32259e-13	5.31248e-12	18.8787
PDE6B	2.49598	-1.42054	11.3812	3.97531e-23	2.04769e-21	41.8829
NLRP2	2.49194	-2.25057	6.75354	1.78052e-10	1.22945e-09	13.1788
ELF4	2.4899	1.86316	13.8988	1.3308e-30	3.17241e-28	58.9102
IGF2BP2	2.48951	2.26293	6.25303	2.68149e-09	1.54587e-08	10.5296
FUT4	2.489	1.99375	10.5758	8.909e-21	3.0239e-19	36.5331
DPYSL3	2.48771	3.24778	12.6025	9.68104e-27	9.87418e-25	50.1125
CARD11	2.48737	0.713452	11.1496	1.89973e-22	8.44821e-21	40.3364
DLG3	2.48558	1.72123	9.02479	2.21663e-16	3.50372e-15	26.5411
EVPL	2.48557	-1.30125	5.24395	4.23835e-07	1.72882e-06	5.61181
CTSK	2.48497	2.61484	13.0122	5.8408e-28	7.67578e-26	52.8904
NACAD	2.48344	-2.20973	11.7033	4.47456e-24	2.78824e-22	44.0429
FAM159A	2.48296	-2.55611	8.22365	3.29322e-14	3.89131e-13	21.615
SOX4	2.48275	4.32419	10.4367	2.2491e-20	7.00743e-19	35.618
ISYNA1	2.48267	3.57849	11.2391	1.0387e-22	4.90654e-21	40.9333
NUDT11	2.48235	-3.74245	9.3275	3.20013e-17	5.8734e-16	28.4498
P4HA3	2.48171	-1.20405	11.8489	1.66274e-24	1.15552e-22	45.022
TGFB1	2.48155	4.47619	14.524	1.83313e-32	6.06145e-30	63.1496
IMPDH1	2.48123	3.11701	14.0052	6.41778e-31	1.58519e-28	59.6318
ZNF860	2.48112	-3.63152	10.5482	1.07103e-20	3.58852e-19	36.3511
PKIB	2.47808	1.38048	7.73792	6.18326e-13	6.09438e-12	18.7315
ILDR1	2.47662	-1.15294	5.8813	1.8501e-08	9.3721e-08	8.64851
TRPV4	2.47623	1.1913	7.6936	8.04648e-13	7.81733e-12	18.4727
GRHL2	2.47612	-2.95319	6.08231	6.57031e-09	3.57194e-08	9.65614
HOPX	2.47598	0.653632	11.6347	7.13079e-24	4.23734e-22	43.5821
EFS	2.47442	-0.829253	9.57157	6.61607e-18	1.36726e-16	30.0051
GAS7	2.47406	1.94326	12.554	1.34927e-26	1.34278e-24	49.784
CCNJL	2.47404	-1.01632	9.24897	5.2985e-17	9.39658e-16	27.9524
SLCO4C1	2.47309	-0.630633	5.23368	4.44877e-07	1.80889e-06	5.56499
EPS8L3	2.47307	2.00876	4.99662	1.33777e-06	5.00469e-06	4.50253
GIPR	2.472	-3.28733	8.87124	5.86348e-16	8.81285e-15	25.5822
PGF	2.46951	2.23994	15.6164	1.06384e-35	7.03541e-33	70.5208
ABI3BP	2.46666	0.488964	8.55444	4.27363e-15	5.74517e-14	23.6252
BEGAIN	2.46641	-1.91184	7.9389	1.85616e-13	1.98546e-12	19.9141
DKK2	2.46519	-1.18663	7.77285	5.02172e-13	5.03671e-12	18.9359
SLC39A4	2.46501	2.60988	7.0458	3.45945e-11	2.64142e-10	14.7828
LRRN1	2.46418	-3.27404	6.95035	5.9322e-11	4.39364e-10	14.2546
NAPSB	2.46381	0.567199	9.34657	2.83075e-17	5.23765e-16	28.5708
IRF4	2.4632	-1.04524	7.95457	1.68888e-13	1.81656e-12	20.007
MYOF	2.46118	3.0612	10.8687	1.25585e-21	4.92278e-20	38.4694
JSRP1	2.46101	-2.74568	8.77635	1.06623e-15	1.53594e-14	24.9929
GXYLT2	2.4593	-2.79146	8.28828	2.21591e-14	2.69444e-13	22.0049
ANK3	2.45843	1.47775	8.11773	6.28595e-14	7.14347e-13	20.979
PLXDC1	2.45837	2.1487	13.6048	1.0007e-29	1.91733e-27	56.9141
S100B	2.45477	-1.7495	10.0996	2.09356e-19	5.43292e-18	33.4143
FPR1	2.45464	0.068203	9.72227	2.48353e-18	5.51624e-17	30.9721
NEBL	2.45392	0.528518	6.19841	3.57773e-09	2.02337e-08	10.2485
PRSS35	2.45067	-1.68904	9.59458	5.69828e-18	1.18969e-16	30.1524
SH2D2A	2.44981	0.372046	10.5049	1.42854e-20	4.61932e-19	36.0665
FER1L4	2.44678	-0.375407	6.87229	9.19317e-11	6.62457e-10	13.8257
ZIC5	2.44558	-1.29513	5.53024	1.06916e-07	4.81962e-07	6.94507
MFAP5	2.44557	-3.12911	8.69762	1.74775e-15	2.4592e-14	24.506
PGR	2.4455	-2.13196	7.96975	1.54114e-13	1.66464e-12	20.097
LOC96610	2.44405	5.68412	8.46999	7.22125e-15	9.41749e-14	23.1086
LOC646851	2.44323	-2.37482	9.64894	4.00305e-18	8.60236e-17	30.5009
MYH11	2.44321	3.35311	8.59867	3.24433e-15	4.42823e-14	23.8966
CDC42BPG	2.44315	0.396069	7.30496	7.84276e-12	6.5466e-11	16.2376
LTBP4	2.44266	4.33718	11.7616	3.00937e-24	1.95858e-22	44.4353
CYBA	2.44256	4.99402	10.7505	2.77291e-21	1.02798e-19	37.6865
MLLT3	2.44205	0.69716	9.36983	2.43713e-17	4.57542e-16	28.7185
ARSI	2.44073	-1.13477	8.20734	3.63883e-14	4.26527e-13	21.5168
PLXNB3	2.43888	-0.107646	7.18932	1.52616e-11	1.21837e-10	15.5848
LXN	2.43828	0.85678	12.5578	1.31398e-26	1.31404e-24	49.8102
APCDD1L	2.43623	-4.36586	9.78017	1.70228e-18	3.86472e-17	31.345
IL34	2.43293	1.00394	11.2352	1.06587e-22	5.0233e-21	40.9078
RUNX2	2.43289	-0.642098	10.3608	3.72146e-20	1.11215e-18	35.1205
ROR1	2.43222	-2.21691	6.98211	4.9599e-11	3.70564e-10	14.4299
HAVCR1	2.43122	-3.09618	6.39867	1.23361e-09	7.50009e-09	11.2872
ANXA3	2.43025	-0.808113	6.68222	2.63984e-10	1.78141e-09	12.7936
VLDLR	2.42906	0.819097	5.92776	1.45924e-08	7.48647e-08	8.87935
FZD10	2.42905	-2.91402	7.99779	1.30103e-13	1.41799e-12	20.2635
LYPD1	2.42752	2.29836	6.05773	7.46565e-09	4.02454e-08	9.53171
HAGHL	2.42635	-0.322885	9.31357	3.49987e-17	6.3949e-16	28.3615
TSPAN2	2.42567	-1.57213	9.97952	4.61377e-19	1.1396e-17	32.634
AMZ1	2.42564	-2.46192	8.452	8.07263e-15	1.04612e-13	22.9989
IBSP	2.42506	-3.35288	6.59538	4.25056e-10	2.78583e-09	12.328
NAP1L3	2.42461	-1.68489	8.65618	2.26535e-15	3.1486e-14	24.2504
HLA.DQA2	2.42056	1.85359	7.82532	3.67061e-13	3.77199e-12	19.2439
OGN	2.41951	-1.44821	5.99715	1.02147e-08	5.38608e-08	9.22646
ABR	2.41888	3.34774	15.0431	5.27559e-34	2.35177e-31	66.6596
SNAI1	2.41719	0.759975	11.6261	7.56055e-24	4.45399e-22	43.5242
ABCC1	2.41581	3.19567	10.9616	6.73329e-22	2.74009e-20	39.0855
C6orf174	2.41504	-1.64509	8.5325	4.89881e-15	6.53419e-14	23.4908
ARNTL2	2.41394	0.487578	8.87539	5.71168e-16	8.59099e-15	25.6081
C6orf168	2.41352	-3.40464	7.26635	9.80114e-12	8.0891e-11	16.019
PADI2	2.41312	-0.525319	7.68482	8.47637e-13	8.19303e-12	18.4216
SMARCD3	2.41306	1.97266	11.6404	6.85864e-24	4.08747e-22	43.6206
HOXC6	2.41304	-3.53998	7.07734	2.89223e-11	2.23076e-10	14.9582
RASSF9	2.41106	-1.22856	7.25415	1.05147e-11	8.63285e-11	15.9501
MPP2	2.41057	-1.99918	8.81068	8.5904e-16	1.25681e-14	25.2058
NQO1	2.40885	4.98071	5.26772	3.7875e-07	1.55575e-06	5.72053
IKBKE	2.40827	1.99008	10.5282	1.22312e-20	4.03786e-19	36.2199
C14orf132	2.40637	1.11267	7.49611	2.57828e-12	2.30919e-11	17.3292
NRXN3	2.40586	-0.392635	6.1945	3.65214e-09	2.06033e-08	10.2284
METRNL	2.40431	2.69458	13.2346	1.27024e-28	1.90082e-26	54.3999
PDP1	2.40051	2.05719	11.5348	1.40409e-23	7.92981e-22	42.912
TREM2	2.40041	1.50423	9.36834	2.46048e-17	4.61503e-16	28.7091
GPR68	2.40041	-0.425685	13.0729	3.85147e-28	5.16072e-26	53.3024
OLFM1	2.39767	-0.0299859	8.2543	2.72951e-14	3.27046e-13	21.7997
SCN3B	2.39694	-3.48849	10.7605	2.59358e-21	9.64992e-20	37.7526
C17orf28	2.39677	3.09626	10.4064	2.75033e-20	8.4156e-19	35.4193
OXTR	2.39505	-0.617543	9.8258	1.26343e-18	2.94003e-17	31.6393
DAGLA	2.39436	1.65255	9.84083	1.14514e-18	2.68302e-17	31.7364
GUCY1A3	2.39411	2.75039	11.406	3.35941e-23	1.75245e-21	42.0494
HEPH	2.39269	1.29489	11.7689	2.86422e-24	1.88203e-22	44.4841
BMP7	2.39203	-3.80422	6.62455	3.62369e-10	2.39643e-09	12.4839
LOC283731	2.39146	-4.38254	11.2084	1.27729e-22	5.87122e-21	40.7289
GPR124	2.39141	3.54161	13.0852	3.53814e-28	4.80367e-26	53.3864
IL6	2.39068	-2.65425	8.13709	5.58715e-14	6.38453e-13	21.0949
BCAS1	2.39049	-0.575905	5.71915	4.19635e-08	2.0105e-07	7.85257
AMPH	2.39044	-2.94238	8.87645	5.67376e-16	8.54021e-15	25.6146
CHI3L2	2.38848	-2.64171	7.99047	1.35986e-13	1.47896e-12	20.2201
FCGR1C	2.38749	-1.61529	9.56998	6.6844e-18	1.37726e-16	29.9949
IL2RG	2.38644	3.16095	10.4559	1.97921e-20	6.25203e-19	35.7444
KRT15	2.38643	-3.83102	6.76063	1.71185e-10	1.18403e-09	13.2173
SLITRK4	2.38633	-3.18127	9.08967	1.46685e-16	2.39235e-15	26.9482
FCGR1B	2.38622	0.0293938	10.4888	1.59033e-20	5.09428e-19	35.9605
MARCO	2.3856	-1.46161	5.69174	4.81224e-08	2.28053e-07	7.71959
SLC25A24	2.38457	1.64381	8.85726	6.40441e-16	9.56694e-15	25.4952
GPR1	2.38428	-3.79718	9.29993	3.82065e-17	6.895e-16	28.2749
C8orf79	2.38415	-0.130509	6.92053	7.01524e-11	5.13641e-10	14.0904
PLAC8	2.3831	-1.03339	7.25684	1.03529e-11	8.51366e-11	15.9653
CYP19A1	2.38228	-2.78269	5.30956	3.10455e-07	1.29811e-06	5.91281
LDOC1	2.38224	1.0928	8.73931	1.34556e-15	1.91964e-14	24.7636
CDR2L	2.38098	1.88724	12.6462	7.17264e-27	7.61898e-25	50.4091
SNPH	2.38044	-0.327687	11.8623	1.51729e-24	1.06893e-22	45.1125
SLC22A15	2.38005	0.403351	6.94148	6.23585e-11	4.60523e-10	14.2057
UNC5A	2.38002	-2.19304	8.45089	8.12838e-15	1.05268e-13	22.9921
TGFB3	2.37897	2.79925	13.5473	1.48476e-29	2.74226e-27	56.5237
FBLIM1	2.37863	4.14535	12.8106	2.32604e-27	2.64923e-25	51.5232
BAI1	2.37763	-2.77745	9.69603	2.94645e-18	6.4882e-17	30.8034
EPO	2.37724	-1.51908	5.27565	3.64776e-07	1.50287e-06	5.75688
ZDHHC13	2.37691	1.31896	10.7429	2.91743e-21	1.07961e-19	37.6363
ZNF711	2.37677	-0.526001	7.25909	1.02197e-11	8.40743e-11	15.978
PDCD1	2.37643	-0.750781	8.03713	1.02542e-13	1.13022e-12	20.4976
PF4V1	2.37613	-3.84051	6.65007	3.15026e-10	2.10096e-09	12.6208
C9orf122	2.37522	-2.1513	5.95314	1.28115e-08	6.63421e-08	9.006
LIMS3	2.37429	-3.85009	10.6943	4.03805e-21	1.45235e-19	37.315
DARC	2.37428	-0.797717	6.14119	4.83161e-09	2.67928e-08	9.95561
PMP22	2.37401	3.01881	14.0232	5.66893e-31	1.4173e-28	59.7546
RENBP	2.37393	2.36108	9.81208	1.38196e-18	3.1869e-17	31.5508
RUNDC3A	2.37031	-2.66539	9.47724	1.21861e-17	2.39069e-16	29.4023
RNF150	2.36886	-3.18334	8.60363	3.14551e-15	4.30194e-14	23.9271
LTK	2.36857	-1.33024	9.04884	1.90234e-16	3.03975e-15	26.6919
TLR10	2.36832	-2.48294	8.23407	3.08978e-14	3.67636e-13	21.6777
RCAN2	2.36789	1.97885	11.3587	4.62881e-23	2.33158e-21	41.7324
SRRM3	2.36777	-0.476758	6.83399	1.13857e-10	8.09356e-10	13.6163
LRRC1	2.3666	2.38603	7.67987	8.72914e-13	8.42146e-12	18.3927
OSM	2.36288	-1.36578	11.1408	2.01496e-22	8.94128e-21	40.2782
KIAA0802	2.36232	1.41145	8.1921	3.9941e-14	4.6604e-13	21.4251
SULF2	2.36143	4.88007	10.7731	2.38355e-21	8.93331e-20	37.836
FAM150B	2.35928	-3.12484	6.10028	5.9831e-09	3.2718e-08	9.74734
TMEM63C	2.35928	-2.68486	7.51265	2.34009e-12	2.11433e-11	17.4244
DNER	2.35907	-3.31924	5.0397	1.09812e-06	4.17284e-06	4.6928
RAB31	2.35856	3.29365	15.4478	3.34559e-35	2.01729e-32	69.3876
NRCAM	2.35792	0.493503	5.29031	3.40248e-07	1.40975e-06	5.82418
WIPF3	2.35692	-1.74869	7.35541	5.85569e-12	5.00407e-11	16.5242
LRRK1	2.3569	0.536619	12.1402	2.28261e-25	1.88693e-23	46.9861
DZIP1	2.35327	0.545733	8.87658	5.6691e-16	8.54021e-15	25.6154
KIF3C	2.35257	1.25468	11.26	9.01651e-23	4.31887e-21	41.0732
RSPH1	2.35236	-2.02323	7.67097	9.20177e-13	8.83586e-12	18.3409
CYTSB	2.35172	1.75838	9.6766	3.34392e-18	7.30072e-17	30.6785
PRR16	2.3495	-1.22404	11.8048	2.24473e-24	1.51379e-22	44.7252
MICAL1	2.34851	3.17068	14.7754	3.28392e-33	1.29469e-30	64.8507
TFF1	2.34798	-3.54223	5.10823	8.00165e-07	3.11216e-06	4.99811
ADAMTS6	2.34778	-1.3308	9.60302	5.39463e-18	1.13431e-16	30.2065
TMEM159	2.34669	0.690791	11.689	4.92951e-24	3.01672e-22	43.9472
DEFB1	2.34627	4.53245	4.47721	1.31498e-05	4.08523e-05	2.30854
PDE9A	2.34597	1.83547	7.54581	1.92612e-12	1.76283e-11	17.6155
DMBX1	2.34559	-3.95398	7.74847	5.80687e-13	5.75105e-12	18.7932
SLC6A8	2.34531	3.49375	7.13519	2.08013e-11	1.63578e-10	15.2812
SEMA4A	2.34348	1.10903	12.0382	4.57802e-25	3.58221e-23	46.2977
TFAP2A	2.34236	-1.02666	6.88687	8.47259e-11	6.13769e-10	13.9056
EDA	2.34176	1.1121	8.88092	5.51568e-16	8.33901e-15	25.6425
C7	2.34175	3.38788	5.17536	5.85179e-07	2.32992e-06	5.30017
MNX1	2.34173	-3.97321	6.17319	4.08509e-09	2.28946e-08	10.1192
TANC2	2.34023	1.85714	9.80079	1.48781e-18	3.41564e-17	31.4779
ZDHHC8P1	2.33944	-3.52438	7.31876	7.24098e-12	6.0864e-11	16.3159
DCDC2	2.33747	3.15015	5.12289	7.47492e-07	2.92505e-06	5.06383
GPR115	2.33736	-4.40175	7.76597	5.23179e-13	5.2295e-12	18.8956
APOA4	2.33655	2.11269	3.75843	0.000228614	0.000509104	-0.401516
OSMR	2.33597	2.85058	8.14014	5.48415e-14	6.28104e-13	21.1132
TRIM6	2.33548	0.533997	9.31802	3.40136e-17	6.22601e-16	28.3896
FHDC1	2.33513	-0.324006	9.86307	9.90075e-19	2.34112e-17	31.88
PCDP1	2.33498	-1.47641	5.49595	1.26418e-07	5.63533e-07	6.78268
WDFY4	2.33486	0.741332	10.2306	8.81613e-20	2.46627e-18	34.2685
TLR7	2.33456	-0.563983	10.8152	1.79827e-21	6.9038e-20	38.1145
NKD2	2.33441	-0.588455	6.86352	9.65491e-11	6.9305e-10	13.7777
ZDBF2	2.33428	0.174671	7.5998	1.40156e-12	1.30607e-11	17.9277
EMILIN2	2.33352	2.12893	13.0459	4.63499e-28	6.16226e-26	53.1192
ADAM23	2.33343	-2.17601	5.90454	1.64322e-08	8.37379e-08	8.76384
TSPAN15	2.33262	3.29106	11.8228	1.98553e-24	1.35684e-22	44.8465
C6orf105	2.33252	-1.69052	7.16865	1.71801e-11	1.36515e-10	15.4687
TEAD4	2.331	1.726	11.615	8.14744e-24	4.75871e-22	43.4503
C11orf45	2.32947	-0.844259	10.9747	6.16326e-22	2.53212e-20	39.1729
KCNS3	2.32918	1.22797	8.53014	4.97101e-15	6.61757e-14	23.4763
CHRDL2	2.32864	-0.271728	8.78109	1.0349e-15	1.49307e-14	25.0223
LINGO1	2.32419	1.58024	9.22867	6.03497e-17	1.062e-15	27.824
EPHX3	2.32332	-2.66074	10.9417	7.69233e-22	3.08611e-20	38.9539
PTGS1	2.32275	1.39678	10.4575	1.95785e-20	6.1941e-19	35.7551
PLCXD3	2.3219	-1.49222	6.4842	7.78052e-10	4.869e-09	11.7373
LEFTY1	2.32112	-0.924772	7.50841	2.39891e-12	2.16271e-11	17.4
CNTNAP1	2.3206	1.16942	10.7115	3.59837e-21	1.30798e-19	37.429
GAL	2.31843	-4.16956	6.71832	2.16343e-10	1.47498e-09	12.9883
MEG3	2.31807	0.606349	6.54886	5.47803e-10	3.52164e-09	12.08
FBN1	2.31754	3.89642	10.2147	9.79558e-20	2.70646e-18	34.1645
CKMT1A	2.31656	-2.89809	5.66597	5.47144e-08	2.57271e-07	7.59496
GNAZ	2.31646	2.47386	7.9383	1.86283e-13	1.99113e-12	19.9106
ESYT3	2.3146	-1.79595	7.57331	1.63834e-12	1.51228e-11	17.7744
XYLT1	2.31452	0.0385728	11.1229	2.2742e-22	1.00481e-20	40.1585
FSTL3	2.31377	3.95796	10.3631	3.66693e-20	1.09906e-18	35.1351
LYPD5	2.31228	-1.45328	11.6423	6.77173e-24	4.04744e-22	43.6332
TMC6	2.30946	3.59135	11.1771	1.57742e-22	7.17046e-21	40.5202
PLAGL1	2.30784	0.753803	9.28129	4.30626e-17	7.70354e-16	28.1569
MCF2L2	2.30657	-2.4379	7.1384	2.04233e-11	1.6079e-10	15.2992
MN1	2.30625	0.559626	9.33262	3.0964e-17	5.69833e-16	28.4823
PELI2	2.30579	-0.0701804	9.93342	6.24389e-19	1.51486e-17	32.3352
ECEL1	2.30573	-3.03494	5.39683	2.04378e-07	8.82213e-07	6.31736
NEURL	2.30341	-1.12862	7.09167	2.66591e-11	2.06865e-10	15.0381
IGF2BP1	2.30234	0.777378	4.0116	8.7228e-05	0.000212762	0.507878
LOC723809	2.30232	-3.42494	5.90661	1.62598e-08	8.29001e-08	8.7741
HSPB2	2.3017	-0.49099	12.0253	4.99758e-25	3.85171e-23	46.211
GATA3	2.30138	-0.732785	10.3382	4.32312e-20	1.27523e-18	34.9725
CHRFAM7A	2.30126	-2.92854	7.96633	1.57325e-13	1.69754e-12	20.0767
LOC100130776	2.30089	0.511588	13.8416	1.97039e-30	4.59034e-28	58.5219
SLC2A6	2.30083	2.42101	9.99638	4.12992e-19	1.02627e-17	32.7434
CD19	2.30026	-3.40718	8.03512	1.03799e-13	1.14346e-12	20.4857
EPN3	2.30019	-3.38149	6.54179	5.693e-10	3.65068e-09	12.0424
NOV	2.29966	0.62324	10.1502	1.49932e-19	3.9919e-18	33.744
S100A9	2.29957	2.38499	8.29526	2.12294e-14	2.58754e-13	22.0471
ITGB4	2.2985	3.38358	10.2075	1.02712e-19	2.82644e-18	34.1176
C5orf46	2.29776	-2.0863	7.54865	1.89415e-12	1.73589e-11	17.6319
CSDC2	2.29775	-3.17787	7.17148	1.69036e-11	1.3437e-10	15.4846
FUT8	2.29686	1.27466	12.8466	1.81778e-27	2.10544e-25	51.7672
TMEM92	2.29671	0.673412	4.69196	5.22365e-06	1.7628e-05	3.19271
GLRB	2.29597	-0.730422	5.07721	9.23754e-07	3.56377e-06	4.85955
CCDC136	2.2959	-2.97234	11.3612	4.55054e-23	2.30347e-21	41.7493
C14orf72	2.29527	-3.28295	8.11402	6.42955e-14	7.29857e-13	20.9568
HES4	2.29465	0.620954	11.7194	4.01139e-24	2.51491e-22	44.151
SALL2	2.29436	0.748523	7.02997	3.78419e-11	2.87652e-10	14.6949
MNDA	2.29414	0.546936	10.062	2.68259e-19	6.83177e-18	33.1695
PLEKHN1	2.29067	-1.35584	7.75936	5.44205e-13	5.41852e-12	18.8569
MUC12	2.29059	-3.21212	8.72873	1.43795e-15	2.04293e-14	24.6982
SV2A	2.29021	-0.240553	10.3229	4.78687e-20	1.39312e-18	34.8718
CLIP3	2.288	1.46319	13.9772	7.77517e-31	1.8976e-28	59.442
PHLDB1	2.28704	3.89379	15.8022	3.01465e-36	2.80924e-33	71.7678
TRIM17	2.28688	-3.01198	6.62598	3.59535e-10	2.37922e-09	12.4916
TIMP2	2.28608	6.08124	11.8789	1.35542e-24	9.64845e-23	45.2241
APOBEC3C	2.28532	0.444799	10.8479	1.44382e-21	5.63805e-20	38.3315
MEGF6	2.28429	2.7466	7.78647	4.62962e-13	4.68238e-12	19.0158
VGLL3	2.28419	-0.169018	8.85228	6.60909e-16	9.85154e-15	25.4642
CARD9	2.28372	-0.390556	12.7026	4.87564e-27	5.31678e-25	50.791
HSPB6	2.28343	2.98394	7.62006	1.24361e-12	1.16951e-11	18.0451
NBL1	2.28267	3.2275	10.3861	3.14712e-20	9.53015e-19	35.2861
C20orf54	2.28205	-0.446502	7.48852	2.69553e-12	2.40684e-11	17.2856
CD1E	2.28204	-2.33813	8.07295	8.25201e-14	9.23945e-13	20.7113
IGFN1	2.28196	-3.88019	7.01005	4.23587e-11	3.19851e-10	14.5844
IGLON5	2.28194	-1.75896	7.81599	3.88127e-13	3.96858e-12	19.1891
GLI3	2.28178	-0.686114	10.6783	4.49276e-21	1.60463e-19	37.2096
NHS	2.28178	-1.11655	10.0986	2.10776e-19	5.46286e-18	33.4076
GSTP1	2.28078	4.06479	11.531	1.44036e-23	8.09009e-22	42.8868
SIX2	2.28032	-2.28574	6.46623	8.57403e-10	5.3395e-09	11.6424
LRFN4	2.27994	0.665091	11.7691	2.86091e-24	1.88203e-22	44.4853
EFCAB4A	2.27964	1.68066	10.067	2.59569e-19	6.61869e-18	33.202
ATP10B	2.27956	-3.27506	5.60315	7.47035e-08	3.45242e-07	7.29277
FAM171A2	2.27887	-0.892564	8.84447	6.94253e-16	1.02913e-14	25.4157
TRPM2	2.27866	1.26492	11.8886	1.26853e-24	9.06138e-23	45.2897
C11orf63	2.27764	-1.81668	10.8424	1.49848e-21	5.8293e-20	38.2948
C9orf167	2.27721	2.25774	13.6082	9.77815e-30	1.89115e-27	56.937
IL1B	2.2764	-0.982741	9.22697	6.10089e-17	1.07268e-15	27.8133
ENTPD3	2.27621	-3.71414	6.96134	5.57619e-11	4.13594e-10	14.3152
CORO2B	2.2741	-0.630127	9.04022	2.00948e-16	3.19848e-15	26.6378
EDNRA	2.27405	1.32945	12.0416	4.47125e-25	3.52558e-23	46.3211
SLC6A17	2.27404	-3.29307	9.02725	2.18225e-16	3.45736e-15	26.5565
B3GNT7	2.27388	0.599838	9.62174	4.77717e-18	1.01489e-16	30.3265
KLHL30	2.27187	-2.10213	8.67027	2.07421e-15	2.89275e-14	24.3373
TMEM90B	2.27113	-3.81768	8.96209	3.30004e-16	5.13308e-15	26.1488
CXCL3	2.27069	-2.27405	7.44999	3.37659e-12	2.97224e-11	17.0645
KIAA1024	2.26791	-2.6099	9.28644	4.16636e-17	7.47283e-16	28.1895
ACSS1	2.26734	3.38772	10.1565	1.43851e-19	3.83996e-18	33.7849
MAPK15	2.26641	-3.90371	7.05753	3.23679e-11	2.47972e-10	14.848
SLC25A36	2.26628	1.68876	12.8952	1.30246e-27	1.57069e-25	52.097
SOX8	2.26508	-2.89276	10.3265	4.67392e-20	1.36302e-18	34.8954
ARHGEF38	2.2643	-4.30902	7.69268	8.09043e-13	7.85331e-12	18.4674
GLIS2	2.26405	2.94257	10.4169	2.56418e-20	7.92884e-19	35.4885
EFEMP2	2.26319	3.07158	14.6864	6.03585e-33	2.20966e-30	64.2486
PDE4A	2.26179	2.35601	11.8912	1.24595e-24	8.93122e-23	45.3074
ECM1	2.26163	2.31722	12.0821	3.39215e-25	2.70807e-23	46.5943
RLTPR	2.26065	-0.910774	9.15652	9.57474e-17	1.62225e-15	27.3688
ABCB5	2.26015	-3.44345	6.31745	1.90456e-09	1.12328e-08	10.8634
NBEA	2.25968	-0.530231	8.15948	4.87412e-14	5.65183e-13	21.2292
SSTR5	2.25924	-3.75239	5.88864	1.78216e-08	9.05028e-08	8.68489
PRKX	2.25901	2.30661	11.9862	6.52377e-25	4.99044e-23	45.9474
ARHGEF16	2.25785	2.63008	6.65701	3.03256e-10	2.02906e-09	12.658
LOC441204	2.2571	-2.41051	8.51868	5.33814e-15	7.07874e-14	23.4062
TPPP3	2.2562	1.86884	11.6962	4.69381e-24	2.90718e-22	43.9956
GAPT	2.25312	-2.28551	8.89634	5.00377e-16	7.62694e-15	25.7385
ULBP1	2.25264	-2.76948	8.43604	8.91109e-15	1.15042e-13	22.9016
NRSN2	2.25242	2.68406	9.03625	2.06089e-16	3.27367e-15	26.6129
ADORA1	2.25195	-0.38953	6.30814	2.00134e-09	1.17833e-08	10.815
C20orf118	2.25183	0.384228	8.98291	2.89183e-16	4.5256e-15	26.279
NAT8L	2.2517	-2.8962	7.96982	1.54042e-13	1.66464e-12	20.0975
ADAMTSL2	2.25156	2.80974	6.94877	5.98526e-11	4.43134e-10	14.2458
FAM155A	2.25151	-2.43709	9.04978	1.89098e-16	3.0263e-15	26.6978
FAM171B	2.25063	-0.0114945	10.4046	2.78359e-20	8.50468e-19	35.4074
SH2D3A	2.25025	0.968679	8.99618	2.65835e-16	4.17935e-15	26.362
MAPK10	2.24923	-1.14864	8.56117	4.09844e-15	5.53141e-14	23.6664
HOMER3	2.2487	3.09413	13.4871	2.24555e-29	3.96862e-27	56.1144
UNC5B	2.24728	3.21322	12.1537	2.08167e-25	1.74189e-23	47.0773
MMP1	2.24718	-1.14945	6.00334	9.8935e-09	5.23019e-08	9.25756
KREMEN2	2.24682	-3.17156	8.25923	2.64829e-14	3.17873e-13	21.8295
HAMP	2.24353	1.1407	4.5815	8.43122e-06	2.72822e-05	2.73382
NGFR	2.24264	1.87152	7.71997	6.87983e-13	6.73559e-12	18.6266
RYR2	2.24087	-1.99235	6.43042	1.04005e-09	6.39727e-09	11.4538
ZNF365	2.2408	-3.67009	9.48896	1.12971e-17	2.23338e-16	29.4771
IGFBP6	2.24035	0.974793	11.5085	1.67858e-23	9.27565e-22	42.7355
NXN	2.24011	2.56386	8.53182	4.9194e-15	6.55739e-14	23.4866
ATP2A3	2.24007	2.77556	12.8655	1.59694e-27	1.8708e-25	51.8953
IL18	2.23997	1.38023	10.4584	1.94713e-20	6.16973e-19	35.7605
EHF	2.23855	1.19483	5.55212	9.6042e-08	4.36479e-07	7.04907
EMB	2.23754	1.4337	10.376	3.36545e-20	1.01463e-18	35.2199
B4GALNT2	2.23629	-3.23586	4.6842	5.40357e-06	1.81723e-05	3.16023
SYTL1	2.23621	0.536519	10.4928	1.54798e-20	4.97415e-19	35.9872
RASA3	2.23603	2.51679	13.6146	9.35968e-30	1.82745e-27	56.9803
C12orf36	2.23525	-3.97573	6.20658	3.42709e-09	1.94139e-08	10.2904
TMEM200C	2.23467	-3.01001	7.83768	3.4088e-13	3.5277e-12	19.3166
TNFSF13B	2.23453	-0.613888	10.5821	8.53988e-21	2.91308e-19	36.5749
TRPA1	2.23415	-4.21898	8.84827	6.77814e-16	1.00695e-14	25.4393
SYT8	2.2326	-2.09308	4.8515	2.57898e-06	9.1775e-06	3.87067
SLAMF8	2.23175	2.20766	11.1932	1.41573e-22	6.46414e-21	40.6271
CSDA	2.23059	4.27037	11.4901	1.90172e-23	1.02868e-21	42.612
BRSK1	2.23044	-0.741866	11.3201	6.00954e-23	2.96871e-21	41.4743
ICAM4	2.22977	-1.49943	9.2121	6.71066e-17	1.17185e-15	27.7194
TNFAIP8L3	2.22953	0.794757	8.58442	3.54584e-15	4.81412e-14	23.8091
DRP2	2.22853	-3.78867	9.45275	1.42761e-17	2.77679e-16	29.2461
CSF3R	2.22663	1.33664	9.69741	2.92016e-18	6.43722e-17	30.8123
C9orf109	2.22598	-2.90094	9.77088	1.80869e-18	4.0792e-17	31.2851
B3GALT2	2.22573	-2.09862	7.90381	2.29245e-13	2.42506e-12	19.7066
EMR2	2.22546	0.65435	12.1408	2.27367e-25	1.88693e-23	46.99
SCRN1	2.22526	2.39462	8.88495	5.37701e-16	8.15341e-15	25.6676
ARHGAP8	2.22499	-1.35888	6.32463	1.83309e-09	1.08519e-08	10.9007
GLIPR2	2.2231	2.37997	14.5365	1.68242e-32	5.65432e-30	63.2345
FBXO41	2.22275	0.153745	9.19528	7.47341e-17	1.29402e-15	27.6132
SORCS2	2.2226	0.882131	6.04113	8.13689e-09	4.35092e-08	9.44787
PLEK2	2.22224	1.62259	6.0718	6.93936e-09	3.76061e-08	9.60291
PRSS21	2.22158	-4.08133	7.08489	2.77074e-11	2.14351e-10	15.0003
LPHN1	2.22156	2.332	9.14627	1.02231e-16	1.7179e-15	27.3042
FAM81A	2.22073	-0.997895	9.66606	3.5813e-18	7.76933e-17	30.6108
BCAT1	2.22027	2.0466	11.5133	1.62482e-23	9.00281e-22	42.7676
SIRPB2	2.21815	-1.23741	8.69889	1.73387e-15	2.44134e-14	24.5138
PLXDC2	2.21815	1.10275	9.82214	1.29406e-18	3.00107e-17	31.6157
NEURL3	2.21729	0.975263	6.28396	2.27583e-09	1.32812e-08	10.6896
FOXF1	2.21593	-0.0914576	9.97202	4.84662e-19	1.1916e-17	32.5853
COL4A5	2.21589	0.779914	5.01134	1.25069e-06	4.70205e-06	4.5674
FGD3	2.21478	1.49885	11.9109	1.08987e-24	7.9514e-23	45.4398
LGALS3	2.2147	4.92054	10.0849	2.30738e-19	5.92778e-18	33.3183
HMGA2	2.21467	-3.22235	4.89312	2.13946e-06	7.70303e-06	4.0504
CLEC7A	2.21461	0.488829	9.85126	1.06962e-18	2.51761e-17	31.8037
GPR183	2.21299	1.06017	9.91935	6.8476e-19	1.65156e-17	32.2441
WFDC1	2.21153	-0.385447	10.3092	5.24049e-20	1.51531e-18	34.7824
CCL2	2.21103	2.6708	9.62822	4.5801e-18	9.78089e-17	30.368
ZNF695	2.21098	-2.93873	6.34806	1.61761e-09	9.66558e-09	11.0227
GJC2	2.21061	-1.39649	11.959	7.85339e-25	5.876e-23	45.7639
PAPPA	2.2105	-1.43248	7.57755	1.59799e-12	1.47836e-11	17.7989
CACNA1C	2.20996	0.692901	10.3341	4.44426e-20	1.30346e-18	34.9452
MEX3B	2.2096	-0.154454	11.5024	1.74944e-23	9.55904e-22	42.6946
ACTL8	2.20934	-3.48532	5.12179	7.51326e-07	2.93669e-06	5.05889
GPR132	2.20853	-0.193495	11.3278	5.70117e-23	2.83002e-21	41.5264
KCNK13	2.20794	-1.06833	7.45115	3.35386e-12	2.95477e-11	17.0711
TEAD2	2.20754	3.82251	11.5938	9.41359e-24	5.45164e-22	43.3074
LSAMP	2.20604	-3.27142	6.92971	6.66239e-11	4.8973e-10	14.1409
GLDN	2.20533	0.0612572	5.37925	2.2242e-07	9.52943e-07	6.23547
NFE2L3	2.20377	2.225	11.6898	4.90347e-24	3.00976e-22	43.9524
RET	2.20356	-2.04989	6.86873	9.37755e-11	6.74322e-10	13.8062
CATSPERB	2.20335	-3.52304	6.83969	1.10294e-10	7.85659e-10	13.6474
PBX4	2.20323	-2.82872	10.4021	2.82941e-20	8.61898e-19	35.3913
C20orf114	2.20302	-4.34689	6.21268	3.31868e-09	1.88571e-08	10.3217
B3GALT5	2.20202	-4.56693	7.49246	2.63405e-12	2.35502e-11	17.3082
ASB2	2.20176	-0.814453	10.6399	5.8095e-21	2.02208e-19	36.9556
FMNL2	2.20116	2.97935	10.1746	1.27627e-19	3.44728e-18	33.9031
UNC13D	2.20023	2.20094	11.247	9.84669e-23	4.68369e-21	40.9861
OLFML3	2.19475	2.1954	8.96439	3.25226e-16	5.06646e-15	26.1632
SLC6A3	2.19459	-4.20523	7.23386	1.18178e-11	9.59891e-11	15.8355
FLNA	2.19407	7.03129	11.3039	6.70265e-23	3.28735e-21	41.3664
CD3D	2.19374	0.87823	8.10415	6.82716e-14	7.72e-13	20.8977
MSRB3	2.19335	2.35356	11.1586	1.78769e-22	8.03716e-21	40.3965
RAB38	2.18921	-1.39106	9.31185	3.53896e-17	6.45023e-16	28.3505
FUT3	2.18893	-1.31372	6.40793	1.17379e-09	7.16401e-09	11.3357
TM6SF1	2.18574	-0.175479	12.1683	1.88473e-25	1.58356e-23	47.1756
B3GNT8	2.18544	-0.803448	10.5101	1.38035e-20	4.48472e-19	36.1004
TMEM55A	2.1846	1.92504	10.3312	4.52847e-20	1.32248e-18	34.9266
ADAM33	2.18428	-1.66818	8.09938	7.02809e-14	7.93845e-13	20.8692
RTN1	2.18416	0.425361	9.82797	1.24566e-18	2.90196e-17	31.6533
BRSK2	2.18288	-3.01879	5.89342	1.73925e-08	8.84335e-08	8.7086
ARHGAP22	2.18283	-0.00219913	12.2675	9.56729e-26	8.49087e-24	47.8463
ITGA9	2.1825	0.467916	9.04602	1.93675e-16	3.0875e-15	26.6742
CD22	2.1815	-0.408714	8.98506	2.85274e-16	4.47126e-15	26.2924
MGAM	2.18122	-2.31768	6.19641	3.61566e-09	2.04144e-08	10.2382
MGAT3	2.1805	-0.592916	10.6474	5.52582e-21	1.93877e-19	37.0051
BANK1	2.17863	-2.72248	6.99492	4.6141e-11	3.45863e-10	14.5006
MARK1	2.1782	-0.890682	8.7085	1.63253e-15	2.30817e-14	24.5732
CPA4	2.17794	-3.5984	7.68824	8.30623e-13	8.04754e-12	18.4415
TNFRSF8	2.17562	-2.04838	11.8589	1.55339e-24	1.09062e-22	45.0893
MLF1	2.17495	-0.992535	7.11982	2.2709e-11	1.77626e-10	15.1952
CCNO	2.17462	-1.12811	5.94224	1.35489e-08	6.98605e-08	8.95154
ST8SIA1	2.17357	-2.31868	9.1681	8.89196e-17	1.51659e-15	27.4418
LCN2	2.17351	4.55285	4.30314	2.71564e-05	7.82368e-05	1.61639
JPH2	2.17335	-1.28295	9.54466	7.87713e-18	1.5989e-16	29.8329
FLJ42875	2.17327	-2.58191	7.01986	4.00701e-11	3.03464e-10	14.6388
TUB	2.17196	-0.192806	6.12598	5.23192e-09	2.89032e-08	9.87805
GGT1	2.17146	4.86957	6.78925	1.46054e-10	1.02332e-09	13.3726
SLC28A3	2.17072	-4.71645	7.60379	1.36893e-12	1.2774e-11	17.9508
EFNB3	2.17062	-1.6403	8.63634	2.56441e-15	3.55222e-14	24.1283
GGN	2.17055	-3.1543	11.6749	5.42567e-24	3.29088e-22	43.8523
ART5	2.17004	-3.74003	7.81917	3.80816e-13	3.89576e-12	19.2077
CHST10	2.16995	0.860943	9.59492	5.68585e-18	1.18944e-16	30.1546
IFI27L2	2.16971	1.83325	11.0076	4.94251e-22	2.05948e-20	39.3911
CXCR4	2.16961	4.13669	12.5706	1.20365e-26	1.20961e-24	49.897
SYK	2.16959	2.31304	11.3964	3.58514e-23	1.86074e-21	41.9851
SEPT5	2.16829	2.76485	10.4417	2.17566e-20	6.82006e-19	35.6509
BMP8A	2.16759	0.496922	10.248	7.86125e-20	2.21378e-18	34.3818
FAM83F	2.16729	-3.01641	5.46899	1.44143e-07	6.3728e-07	6.65553
TFAP2C	2.16645	-3.64873	6.4117	1.1502e-09	7.02628e-09	11.3556
RAB3IL1	2.16558	2.40254	11.4821	2.00641e-23	1.08246e-21	42.559
SAMD14	2.16542	-1.17695	12.9259	1.05547e-27	1.2957e-25	52.305
SMOX	2.16461	2.93713	11.3652	4.42955e-23	2.25896e-21	41.7759
PDZD4	2.16414	0.0106113	9.88496	8.57863e-19	2.04501e-17	32.0216
CRTAC1	2.16343	-3.48114	6.85527	1.01103e-10	7.22701e-10	13.7326
F2RL3	2.16294	0.83121	8.04032	1.00581e-13	1.1098e-12	20.5166
ARL4C	2.16212	3.81651	11.6706	5.58844e-24	3.3796e-22	43.8231
WNT10B	2.16133	-2.75713	9.50958	9.88599e-18	1.9677e-16	29.6087
ANK1	2.16108	-2.4398	7.85207	3.12739e-13	3.25289e-12	19.4013
TMSB10	2.15958	8.34447	11.5729	1.08426e-23	6.22645e-22	43.1677
GLIS3	2.15754	2.40113	8.67964	1.95609e-15	2.73732e-14	24.395
CHST6	2.15632	-3.07164	8.99526	2.67387e-16	4.20053e-15	26.3562
ARHGAP28	2.15561	-0.785649	7.5467	1.91599e-12	1.75512e-11	17.6207
ZNF486	2.15532	-2.54842	7.61002	1.3195e-12	1.23747e-11	17.9869
LOC728264	2.1552	0.595956	11.3549	4.7468e-23	2.38515e-21	41.7076
TMSB15B	2.15246	-3.04971	9.98661	4.40366e-19	1.09165e-17	32.68
C1orf59	2.1509	0.096939	8.76637	1.13526e-15	1.62869e-14	24.9311
FCGR2B	2.15024	0.610457	6.15955	4.38839e-09	2.44873e-08	10.0494
C8orf31	2.14926	-3.14943	9.09988	1.37441e-16	2.25595e-15	27.0124
PKP1	2.14913	-2.86439	7.52125	2.22495e-12	2.01741e-11	17.4739
L1CAM	2.14881	-2.99238	7.3428	6.29982e-12	5.3568e-11	16.4525
PPP1R1B	2.14835	-3.08282	5.46737	1.45282e-07	6.4204e-07	6.6479
FANK1	2.14814	-3.51162	8.61576	2.91627e-15	3.99909e-14	24.0016
DUSP26	2.14776	-2.96771	7.82277	3.72687e-13	3.82214e-12	19.2289
SIRPG	2.14771	-0.904986	8.13193	5.76528e-14	6.57363e-13	21.064
BCL2A1	2.14646	-0.141474	8.98376	2.87628e-16	4.50471e-15	26.2843
P2RY6	2.14611	0.274291	9.77089	1.8086e-18	4.0792e-17	31.2852
WDR86	2.14543	-2.7129	9.10518	1.32878e-16	2.18982e-15	27.0457
S100A4	2.14536	3.50559	9.83822	1.16488e-18	2.72616e-17	31.7195
LILRB4	2.14493	1.65912	9.59457	5.69864e-18	1.18969e-16	30.1524
OCA2	2.1439	-2.75969	4.97666	1.46533e-06	5.44809e-06	4.41478
CACNB1	2.14298	-0.234305	12.2743	9.13539e-26	8.14281e-24	47.892
CD5	2.14218	0.324352	9.0281	2.17047e-16	3.44136e-15	26.5618
SLC7A10	2.14154	-3.13807	5.18575	5.57388e-07	2.22923e-06	5.34716
PCDHA10	2.14142	-3.16031	6.33506	1.73386e-09	1.03181e-08	10.955
KRT6B	2.14013	-3.6694	5.80013	2.7928e-08	1.37533e-07	8.24815
C10orf81	2.13957	-3.14059	5.7575	3.462e-08	1.67947e-07	8.03943
CPNE5	2.13944	-0.0334797	12.4853	2.15875e-26	2.09746e-24	49.3191
TM4SF19	2.13896	-2.16812	6.78882	1.46399e-10	1.02539e-09	13.3703
WT1	2.13884	-3.53644	6.6125	3.87066e-10	2.54579e-09	12.4195
LZTS1	2.13818	1.85182	12.2093	1.42459e-25	1.22712e-23	47.4525
PDLIM3	2.1374	2.76363	9.59667	5.62181e-18	1.17725e-16	30.1658
IGFBPL1	2.137	-3.65405	6.36084	1.51078e-09	9.06953e-09	11.0894
PTX3	2.1363	-1.86889	7.86037	2.97551e-13	3.10753e-12	19.4502
LOC283174	2.13607	-2.82292	9.62319	4.73242e-18	1.00852e-16	30.3357
HRASLS5	2.13604	-4.1564	8.87674	5.66341e-16	8.54021e-15	25.6164
MSI1	2.13587	0.0678979	4.49134	1.23866e-05	3.86629e-05	2.36571
NOVA1	2.13546	-0.75186	6.13442	5.0059e-09	2.76993e-08	9.92108
ACOT11	2.1352	-0.833566	6.96504	5.4613e-11	4.05807e-10	14.3356
CHST3	2.13504	1.88698	10.568	9.38411e-21	3.17465e-19	36.4817
TUBBP5	2.13489	-2.51593	4.97836	1.45404e-06	5.41002e-06	4.42224
TIGIT	2.13442	-0.627184	8.03233	1.05567e-13	1.16231e-12	20.469
PRTG	2.13423	-2.46317	7.51962	2.24628e-12	2.03495e-11	17.4645
PSAPL1	2.13393	-4.2423	7.31128	7.56152e-12	6.33246e-11	16.2734
KLHL35	2.13327	-3.40568	8.48366	6.6343e-15	8.68517e-14	23.1921
CYP26B1	2.13315	-0.488829	6.16046	4.36747e-09	2.43839e-08	10.054
PTPRO	2.1324	-0.926257	9.7811	1.69193e-18	3.85137e-17	31.351
NCF1	2.13171	0.446648	8.8106	8.59493e-16	1.25681e-14	25.2053
KIAA1609	2.13072	1.53195	10.3447	4.14091e-20	1.22677e-18	35.015
PLCB4	2.13005	-1.13027	9.05664	1.8102e-16	2.91066e-15	26.7408
KISS1R	2.12989	-3.82753	6.41203	1.1482e-09	7.01619e-09	11.3573
GRIP2	2.12874	-3.68845	8.3623	1.40519e-14	1.76735e-13	22.4532
CHD3	2.12853	4.30697	11.5947	9.35153e-24	5.43104e-22	43.314
SOX9	2.12841	3.90327	6.33341	1.74925e-09	1.04037e-08	10.9464
UGT1A10	2.12692	-2.56069	3.84331	0.000166374	0.000382595	-0.102237
MEI1	2.12648	-1.12475	8.72625	1.46051e-15	2.07211e-14	24.6829
ZNF702P	2.12637	-1.43131	7.48388	2.76964e-12	2.46335e-11	17.2589
DNM1	2.12627	1.41124	7.22435	1.24816e-11	1.01021e-10	15.7819
EMP3	2.12605	2.87794	12.2999	7.67115e-26	7.0523e-24	48.0648
HS3ST1	2.12593	0.0112876	10.0892	2.24282e-19	5.76914e-18	33.3463
ERP27	2.12526	-1.1702	6.2143	3.29032e-09	1.87063e-08	10.3301
MARCH3	2.125	0.745492	10.7901	2.12735e-21	8.07643e-20	37.9484
GAD1	2.12468	-2.75872	5.53586	1.04015e-07	4.70421e-07	6.97174
POPDC3	2.12433	-3.87629	5.2758	3.64512e-07	1.50208e-06	5.75758
PTPRZ1	2.12401	-3.69871	7.56738	1.69659e-12	1.56252e-11	17.7401
CD97	2.12326	4.61584	12.517	1.73768e-26	1.7045e-24	49.5337
ICOS	2.12222	-1.83058	8.14456	5.33854e-14	6.13139e-13	21.1397
DYX1C1	2.122	-2.66888	7.84114	3.33901e-13	3.46072e-12	19.337
VNN2	2.1217	2.12614	6.49452	7.35767e-10	4.63125e-09	11.7918
SFXN3	2.12161	3.37461	14.3604	5.62258e-32	1.72043e-29	62.0408
EPHX4	2.11878	-2.98985	9.90576	7.48569e-19	1.80334e-17	32.1561
CD300LB	2.11832	-1.45987	8.42876	9.32188e-15	1.19967e-13	22.8572
SLC38A5	2.11798	-0.844754	8.32865	1.72889e-14	2.14682e-13	22.2492
BCL11B	2.11795	-0.0950946	9.49956	1.0548e-17	2.09135e-16	29.5448
CRISPLD1	2.1164	-1.15361	7.53307	2.07578e-12	1.89136e-11	17.542
TSPYL5	2.11615	0.108305	10.0021	3.97675e-19	9.90613e-18	32.7807
GAL3ST1	2.11598	2.10881	5.2936	3.3496e-07	1.39065e-06	5.83933
CPEB1	2.11555	-4.57454	8.80615	8.83882e-16	1.29063e-14	25.1777
CYTIP	2.11377	1.08927	9.50424	1.02332e-17	2.03287e-16	29.5747
DDX26B	2.11218	-0.181303	10.4825	1.65857e-20	5.30457e-19	35.919
GHRHR	2.11162	-2.69403	5.06283	9.87163e-07	3.78206e-06	4.79551
CCNI2	2.11135	-2.89491	8.45251	8.04732e-15	1.04354e-13	23.002
SPIRE1	2.1108	2.34171	8.84471	6.9321e-16	1.02833e-14	25.4172
CNN1	2.11076	1.45405	9.37983	2.28506e-17	4.30569e-16	28.782
PLN	2.10996	-1.2933	7.74128	6.06076e-13	5.97939e-12	18.7511
IGFBP5	2.10996	5.48208	8.28862	2.21132e-14	2.69046e-13	22.0069
C21orf56	2.10982	1.55972	7.52597	2.16409e-12	1.96658e-11	17.5011
GRIP1	2.10921	-3.48462	7.88334	2.59241e-13	2.72131e-12	19.5857
STAC	2.10918	-2.54152	6.6365	3.39395e-10	2.25541e-09	12.548
ZBED2	2.10892	-3.04494	7.17527	1.65412e-11	1.31592e-10	15.5059
NRK	2.10824	-3.99867	8.2052	3.6867e-14	4.31645e-13	21.5039
CD70	2.10659	-3.09745	8.43209	9.13162e-15	1.17815e-13	22.8775
AMIGO2	2.10603	1.5778	8.89919	4.91421e-16	7.49599e-15	25.7563
SPNS3	2.10579	-1.7792	8.28325	2.28542e-14	2.77403e-13	21.9745
WNT2B	2.10578	-2.47325	9.13526	1.09671e-16	1.8339e-15	27.2349
PLAU	2.10551	2.61527	12.8195	2.18918e-27	2.50729e-25	51.5832
CD38	2.10487	-0.647693	7.31395	7.44561e-12	6.24305e-11	16.2886
TNFRSF21	2.1045	4.48741	9.95926	5.27024e-19	1.28778e-17	32.5026
CCBE1	2.10401	-3.33715	6.93768	6.37042e-11	4.69953e-10	14.1848
GRID1	2.10399	-0.697926	5.30283	3.20575e-07	1.33552e-06	5.88178
HLA.DPB2	2.10382	-3.74683	9.33502	3.04899e-17	5.61962e-16	28.4975
LY6E	2.10332	5.82656	7.57834	1.59057e-12	1.47216e-11	17.8034
LAMB1	2.10236	5.76661	11.0349	4.11228e-22	1.73113e-20	39.5729
PTAFR	2.10154	-0.670124	8.75198	1.24267e-15	1.77781e-14	24.842
C1orf170	2.10015	-1.38731	7.55134	1.86451e-12	1.71026e-11	17.6474
ODF2L	2.09982	1.01242	10.0748	2.46486e-19	6.30076e-18	33.2531
ACHE	2.09939	0.912104	6.25945	2.59177e-09	1.50053e-08	10.5628
GPNMB	2.09886	4.96023	9.83132	1.2186e-18	2.84863e-17	31.675
ULBP3	2.09874	-3.01124	7.97026	1.5364e-13	1.66215e-12	20.1
AFAP1	2.09825	2.65067	10.7075	3.69761e-21	1.34168e-19	37.4021
F2R	2.09764	3.81954	10.8403	1.51945e-21	5.89966e-20	38.281
CD3E	2.09757	1.93645	9.03634	2.05973e-16	3.27367e-15	26.6135
PLAT	2.09695	2.87854	9.19995	7.25325e-17	1.25803e-15	27.6427
SOCS3	2.09651	4.27851	9.88824	8.39626e-19	2.00386e-17	32.0428
SLC6A14	2.09644	-4.14304	5.78605	2.99854e-08	1.46889e-07	8.17907
PLEKHG4B	2.09607	-2.77892	5.67187	5.31329e-08	2.50294e-07	7.62343
SLC35F3	2.09561	-3.70814	7.02093	3.98289e-11	3.01817e-10	14.6447
AMPD3	2.09366	1.08277	10.6799	4.44688e-21	1.59245e-19	37.2197
NMNAT2	2.09351	-1.92018	7.68634	8.40032e-13	8.12718e-12	18.4304
FAM105A	2.09337	1.01272	9.90489	7.5283e-19	1.8106e-17	32.1505
GBGT1	2.09301	0.561233	14.3215	7.33778e-32	2.21223e-29	61.7774
LOC644538	2.09191	-0.111044	11.2749	8.15358e-23	3.93309e-21	41.1727
ARMCX2	2.09155	0.961118	10.5788	8.7314e-21	2.96853e-19	36.553
ENDOD1	2.09149	3.05151	11.2487	9.73226e-23	4.64003e-21	40.9977
SDCBP2	2.09006	2.65406	6.99926	4.50219e-11	3.38552e-10	14.5247
KIAA1324	2.08958	-0.444027	6.44706	9.50861e-10	5.89109e-09	11.5414
MCOLN2	2.08916	-1.79095	7.79013	4.52968e-13	4.59263e-12	19.0372
TMCC2	2.08888	-0.888077	11.3865	3.83297e-23	1.98433e-21	41.919
PTPRE	2.08829	2.1145	11.0751	3.13672e-22	1.36821e-20	39.8406
ORAI2	2.08809	2.72018	13.1331	2.54837e-28	3.53001e-26	53.711
HDGFRP3	2.08791	0.945607	10.4376	2.23486e-20	6.98427e-19	35.6243
ISLR2	2.08787	-1.39316	8.37433	1.30473e-14	1.64707e-13	22.5262
CD80	2.08779	-2.05053	9.42349	1.72439e-17	3.29284e-16	29.0598
SULT1C4	2.0877	-1.25576	6.17759	3.99175e-09	2.2396e-08	10.1417
C11orf70	2.08715	-4.35688	11.1672	1.68645e-22	7.6322e-21	40.4541
SFMBT2	2.08686	-1.66681	8.14605	5.29032e-14	6.08283e-13	21.1486
KCNK9	2.0843	-2.9752	4.92003	1.89486e-06	6.90483e-06	4.16724
GLT8D2	2.08415	-0.270288	9.68942	3.07612e-18	6.75199e-17	30.7609
POM121L9P	2.08322	-2.97514	9.0466	1.92958e-16	3.07847e-15	26.6778
RAB42	2.08209	-1.62531	9.09267	1.43904e-16	2.35073e-15	26.9671
RHOH	2.08196	0.154376	9.5711	6.63633e-18	1.36873e-16	30.002
SLAMF7	2.0814	1.48679	8.41175	1.03557e-14	1.32358e-13	22.7537
CACNB3	2.08101	0.915245	12.7392	3.79408e-27	4.18185e-25	51.0392
B3GNT4	2.08085	-3.31984	7.87311	2.75655e-13	2.88621e-12	19.5254
CD27	2.08012	0.339733	8.09632	7.16017e-14	8.08287e-13	20.8509
ZNF280B	2.07877	-2.94319	7.95732	1.6611e-13	1.78762e-12	20.0233
CD2	2.07836	1.67244	8.83115	7.55076e-16	1.11206e-14	25.333
ZNF532	2.0776	3.04069	12.278	8.90484e-26	8.00694e-24	47.9173
PRPH2	2.07683	-2.68467	9.47617	1.22711e-17	2.40506e-16	29.3955
DENND3	2.07673	2.48847	16.1144	3.64035e-37	4.14616e-34	73.8583
BSPRY	2.0767	0.257733	5.94852	1.31188e-08	6.78305e-08	8.98293
ADD2	2.07653	-2.9304	9.0189	2.30119e-16	3.63457e-15	26.5042
HOXB9	2.07595	-3.90175	6.02924	8.65395e-09	4.61177e-08	9.38788
PPP1R14D	2.07522	-3.13273	5.45269	1.56015e-07	6.86365e-07	6.57885
TRERF1	2.07472	0.614606	12.2949	7.93435e-26	7.26171e-24	48.0314
BICD1	2.07465	-0.156583	8.70407	1.6785e-15	2.36664e-14	24.5458
CNKSR1	2.07227	-1.62933	5.00076	1.3127e-06	4.91628e-06	4.52076
IER3	2.07205	4.79398	9.11179	1.2739e-16	2.10785e-15	27.0872
NRIP3	2.07072	-2.19034	10.029	3.3336e-19	8.38554e-18	32.9549
PTPN22	2.06976	-0.774132	9.44598	1.49139e-17	2.89537e-16	29.203
LRRN2	2.06944	0.515441	6.65136	3.12802e-10	2.08816e-09	12.6277
CSDAP1	2.06925	-2.25805	9.45025	1.45083e-17	2.81929e-16	29.2302
SH3BP1	2.06917	2.20409	9.85207	1.06396e-18	2.50717e-17	31.809
KCNMB4	2.06902	-0.249319	9.19327	7.57021e-17	1.30968e-15	27.6005
NCF1C	2.06843	-1.10394	8.05196	9.37301e-14	1.04037e-12	20.586
DGKA	2.06804	1.75472	11.0336	4.14848e-22	1.74279e-20	39.5643
LMX1B	2.06793	-4.04055	5.82911	2.41198e-08	1.20136e-07	8.39064
ATP1A3	2.06742	-3.01421	7.9125	2.17576e-13	2.31235e-12	19.758
TMEM59L	2.06728	-3.3877	8.79855	9.27218e-16	1.34911e-14	25.1306
CYP2S1	2.06614	0.231736	7.77652	4.91305e-13	4.94222e-12	18.9574
CACNA2D1	2.0655	-3.70818	7.66005	9.81656e-13	9.39978e-12	18.2774
ZNF853	2.06539	-0.187393	9.73384	2.30316e-18	5.14347e-17	31.0466
C6orf150	2.06372	-1.29041	7.77139	5.06546e-13	5.07314e-12	18.9274
HTRA4	2.06255	-3.61222	7.96999	1.53887e-13	1.66395e-12	20.0984
FIBCD1	2.06219	-3.42024	5.78241	3.05404e-08	1.49429e-07	8.16125
RHBDL2	2.06138	-2.34549	9.48707	1.14356e-17	2.25858e-16	29.465
EPPK1	2.06133	2.01813	5.38288	2.18572e-07	9.3783e-07	6.25236
TWIST2	2.06106	-3.5624	6.92144	6.97951e-11	5.11207e-10	14.0954
CLSTN2	2.06039	-1.79328	6.59138	4.34447e-10	2.84011e-09	12.3066
WNK4	2.05982	0.188017	4.75045	4.04045e-06	1.39241e-05	3.43923
SPATA12	2.05973	-4.2881	10.0084	3.81654e-19	9.51859e-18	32.8213
ITGAM	2.05919	2.19869	8.83342	7.44389e-16	1.0971e-14	25.347
AOAH	2.05784	0.895373	9.24178	5.54862e-17	9.78935e-16	27.9069
HDAC9	2.0574	-0.411286	9.33664	3.01743e-17	5.56798e-16	28.5078
TNNI3	2.05639	-4.23206	6.35095	1.59288e-09	9.52613e-09	11.0377
REM1	2.05528	-1.67499	10.2844	6.178e-20	1.76893e-18	34.6198
MMP14	2.05488	6.02775	11.7102	4.2703e-24	2.66907e-22	44.0892
CD6	2.05483	1.11644	9.0362	2.06151e-16	3.27367e-15	26.6126
KCNQ5	2.0548	-3.81629	9.67295	3.42427e-18	7.46025e-17	30.6551
GPR161	2.05404	-0.527139	9.97199	4.84753e-19	1.1916e-17	32.5852
ACAP1	2.05372	0.928714	8.53871	4.71328e-15	6.30725e-14	23.5288
INMT	2.05368	1.76776	7.53389	2.06581e-12	1.88395e-11	17.5468
MYH4	2.05289	-1.42399	2.82136	0.00530035	0.00887619	-3.31117
MYOZ1	2.05254	-3.30904	9.17488	8.51501e-17	1.45836e-15	27.4845
DNAH5	2.05237	0.247309	5.87774	1.88398e-08	9.53196e-08	8.63086
PRAM1	2.05164	-1.10531	10.179	1.23997e-19	3.36252e-18	33.9316
TDRD9	2.05158	-3.50094	6.07683	6.76031e-09	3.6694e-08	9.62837
CIB2	2.05083	0.515755	7.98228	1.42882e-13	1.5515e-12	20.1714
TSHZ3	2.05046	0.447087	11.4046	3.39101e-23	1.76444e-21	42.0401
CCR6	2.05039	0.261844	7.78402	4.69793e-13	4.74444e-12	19.0014
NTRK3	2.04969	-3.46724	8.12335	6.07441e-14	6.91457e-13	21.0126
BMP5	2.04944	-3.88486	7.25654	1.03712e-11	8.52527e-11	15.9636
FBN2	2.04907	-2.58714	8.1389	5.52572e-14	6.32158e-13	21.1058
AXL	2.0486	2.95532	12.9886	6.86491e-28	8.96418e-26	52.7306
SLIT3	2.04818	1.64366	8.30669	1.97891e-14	2.42216e-13	22.1162
PRSS23	2.04717	4.24883	10.6343	6.02847e-21	2.09119e-19	36.919
LGALS3BP	2.04703	7.92622	8.04095	1.00195e-13	1.10614e-12	20.5204
ZC3HAV1L	2.04504	-2.85616	7.21382	1.32603e-11	1.06901e-10	15.7226
DPP10	2.04437	-4.3606	5.3107	3.08784e-07	1.29139e-06	5.91803
GP2	2.04431	-3.32493	3.97933	9.8883e-05	0.000238635	0.38918
NCF2	2.04422	2.48991	9.44311	1.51922e-17	2.93826e-16	29.1848
FMN1	2.04414	-3.58507	6.9774	5.09356e-11	3.79583e-10	14.4038
AIM2	2.04411	-2.62703	7.139	2.03535e-11	1.60425e-10	15.3026
CTSL2	2.04369	-0.29559	5.11963	7.5891e-07	2.96294e-06	5.0492
TRIM46	2.04313	-1.69955	10.722	3.35481e-21	1.22816e-19	37.4982
MYO1G	2.043	1.03983	9.52484	8.95599e-18	1.8036e-16	29.7062
PRDM8	2.04264	-2.78005	9.26792	4.69204e-17	8.34272e-16	28.0723
GGTLC2	2.0423	2.60982	6.43794	9.98745e-10	6.15983e-09	11.4934
HOXC9	2.04095	-3.59805	5.30694	3.14361e-07	1.3123e-06	5.90071
GCET2	2.04077	-2.27584	9.35103	2.7506e-17	5.10317e-16	28.5991
CHRNA1	2.04062	-3.94713	7.19982	1.43693e-11	1.15207e-10	15.6439
PSTPIP1	2.04032	0.218826	8.51895	5.3291e-15	7.07132e-14	23.4078
CLIP2	2.03935	3.52502	8.92104	4.27987e-16	6.60208e-15	25.8925
IL11	2.03922	-3.45821	7.69537	7.96235e-13	7.74733e-12	18.483
KLK10	2.03652	-4.0652	6.62133	3.68807e-10	2.43429e-09	12.4667
TLR2	2.03629	1.81775	8.85719	6.4072e-16	9.56694e-15	25.4948
TMPRSS4	2.03551	-3.51008	6.3367	1.71879e-09	1.02403e-08	10.9635
A4GNT	2.03504	-4.13832	6.33311	1.75207e-09	1.04174e-08	10.9448
DLX4	2.03492	-3.36569	6.79642	1.40344e-10	9.8568e-10	13.4116
SGSM1	2.03483	-0.849554	7.45713	3.23861e-12	2.86061e-11	17.1054
GGTLC1	2.0348	-1.50949	7.32275	7.07576e-12	5.95974e-11	16.3386
LOC84856	2.03452	-2.18291	8.2683	2.505e-14	3.02267e-13	21.8842
PRUNE2	2.03428	-0.47039	7.50517	2.44495e-12	2.19939e-11	17.3813
THY1	2.03406	5.4617	13.4992	2.06623e-29	3.71577e-27	56.1968
EBF4	2.03386	1.7788	7.76861	5.15016e-13	5.15293e-12	18.9111
FUT7	2.0338	-2.49991	8.94229	3.74134e-16	5.79315e-15	26.0251
CCR5	2.03369	0.86093	9.09785	1.39232e-16	2.2817e-15	26.9996
ZNF215	2.03342	-2.19581	6.46436	8.66134e-10	5.39059e-09	11.6325
C1orf88	2.03282	-3.00899	6.58831	4.41812e-10	2.88611e-09	12.2902
HOXB4	2.03188	-0.541534	12.8414	1.8832e-27	2.16896e-25	51.7322
RAB27B	2.03162	-2.89076	6.50638	6.89984e-10	4.37395e-09	11.8546
LEF1	2.03059	1.45237	6.22793	3.06193e-09	1.74903e-08	10.4002
VILL	2.02994	-0.0735174	11.7529	3.19344e-24	2.06526e-22	44.3765
CLDN18	2.02979	-3.63772	6.01351	9.38726e-09	4.98183e-08	9.30869
FMNL1	2.02932	2.84043	10.7311	3.15772e-21	1.16642e-19	37.5581
APOBEC3D	2.02895	0.267	9.57142	6.62253e-18	1.36726e-16	30.0041
MSX2	2.02891	-4.13377	7.59174	1.46981e-12	1.36656e-11	17.881
MIOX	2.02884	-2.77432	5.46042	1.50269e-07	6.62509e-07	6.6152
FAM150A	2.02878	-4.5881	7.28987	8.55715e-12	7.11108e-11	16.1521
YPEL4	2.02842	-2.09223	11.831	1.87697e-24	1.28695e-22	44.9021
FZD1	2.02838	2.2951	9.48375	1.16838e-17	2.30317e-16	29.4439
LGALS9	2.02825	4.52991	12.8802	1.44336e-27	1.73043e-25	51.9954
BPIL1	2.02782	-1.58293	3.4194	0.000770876	0.00153583	-1.539
MAL	2.02703	-2.67608	8.81828	8.18909e-16	1.19917e-14	25.253
LPCAT4	2.02702	2.26781	12.6422	7.3755e-27	7.79408e-25	50.3816
SCGB2A1	2.02633	-3.68995	6.32106	1.86828e-09	1.10411e-08	10.8821
OSBPL5	2.02632	1.6524	10.7195	3.41143e-21	1.24666e-19	37.4817
HOXC10	2.02447	-4.24696	5.34975	2.56237e-07	1.0867e-06	6.09849
RAB3D	2.02396	2.53416	8.38943	1.18861e-14	1.5079e-13	22.618
DOCK2	2.02344	1.84489	9.22372	6.2292e-17	1.09149e-15	27.7928
RASEF	2.0231	-1.06263	4.36939	2.06571e-05	6.1331e-05	1.87721
CLDN11	2.02282	0.169086	6.55876	5.19055e-10	3.34627e-09	12.1327
CYBB	2.02256	3.13654	9.14271	1.04582e-16	1.75166e-15	27.2818
COL6A4P2	2.02237	-3.91523	10.9802	5.94149e-22	2.44591e-20	39.2092
C14orf64	2.02227	-3.67667	8.82464	7.86743e-16	1.15703e-14	25.2925
CDSN	2.02143	-3.38939	6.54024	5.741e-10	3.67915e-09	12.0342
FAM127C	2.02118	1.34053	10.7794	2.28561e-21	8.61348e-20	37.8775
ALDH3B2	2.02092	-3.98269	6.06173	7.31207e-09	3.94694e-08	9.55196
NOTCH3	2.02056	4.95699	10.3172	4.97145e-20	1.43954e-18	34.8344
ICAM5	2.02019	-3.25547	6.32827	1.79785e-09	1.06587e-08	10.9196
WNT9A	2.01967	-4.49517	9.15254	9.82157e-17	1.66132e-15	27.3437
CFD	2.01914	1.59617	10.5576	1.00561e-20	3.39639e-19	36.4134
GUCY1B3	2.01809	2.26245	11.2212	1.17147e-22	5.45824e-21	40.8144
MYL9	2.01741	5.38471	11.3119	6.35034e-23	3.12202e-21	41.4198
SFRS13B	2.0166	-0.757882	8.53849	4.71972e-15	6.30762e-14	23.5274
AJAP1	2.01598	-3.85019	7.38986	4.79369e-12	4.1414e-11	16.7206
TIAM2	2.01583	0.241308	7.53875	2.00769e-12	1.83339e-11	17.5748
COL4A3	2.01486	-1.86477	5.72969	3.98053e-08	1.91336e-07	7.90385
FAM109B	2.01451	1.33409	10.043	3.03859e-19	7.68114e-18	33.0464
LAMP3	2.01448	0.647177	7.7511	5.71655e-13	5.6808e-12	18.8086
GPR109B	2.01445	-1.31002	6.40342	1.20258e-09	7.32007e-09	11.3121
NCS1	2.01373	2.38693	8.30685	1.9769e-14	2.42216e-13	22.1172
HOXB3	2.01287	0.640525	10.9615	6.73629e-22	2.74009e-20	39.0851
LBH	2.01278	4.12986	12.7554	3.39653e-27	3.78437e-25	51.1487
C5orf30	2.01243	1.05313	7.88492	2.56792e-13	2.70112e-12	19.595
MYOZ3	2.01229	-2.88718	9.96873	4.95251e-19	1.21449e-17	32.564
RGS10	2.01228	2.18913	11.7609	3.02533e-24	1.96273e-22	44.43
NLRP3	2.01181	-0.460173	10.19	1.15343e-19	3.15287e-18	34.0031
CNFN	2.01106	-1.44869	7.25255	1.06125e-11	8.70267e-11	15.941
ACPP	2.01061	-3.24022	6.30795	2.00341e-09	1.17894e-08	10.814
TRPC4	2.01047	-2.07917	9.06397	1.72772e-16	2.79118e-15	26.7868
VAX2	2.00998	-2.74763	7.53371	2.06795e-12	1.88506e-11	17.5457
CDX1	2.00892	-3.64333	8.83871	7.19947e-16	1.06281e-14	25.3799
ATP8A2	2.00883	-4.24549	8.14308	5.38666e-14	6.1832e-13	21.1309
TNFRSF9	2.00883	-2.83904	6.74472	1.86954e-10	1.28486e-09	13.1311
ACP5	2.00811	4.6478	8.96364	3.26775e-16	5.08672e-15	26.1585
C3orf55	2.00772	-4.34582	6.74542	1.86241e-10	1.28082e-09	13.1348
C6orf141	2.00768	-1.80906	5.37453	2.27516e-07	9.72539e-07	6.21354
GPC2	2.00645	-2.32919	9.31113	3.55527e-17	6.47269e-16	28.346
RPP25	2.00601	2.21159	10.7279	3.22597e-21	1.18949e-19	37.5369
TFEC	2.00547	0.198646	9.36416	2.52771e-17	4.71525e-16	28.6825
WTIP	2.0054	0.669367	9.8303	1.22682e-18	2.86459e-17	31.6684
NCF1B	2.00495	-1.26397	9.09633	1.40583e-16	2.30199e-15	26.9901
BATF3	2.00468	-0.701302	11.0548	3.59623e-22	1.54477e-20	39.7055
CD248	2.00396	3.2533	12.5819	1.11423e-26	1.13083e-24	49.9734
SHISA9	2.00303	-3.7958	5.775	3.17019e-08	1.54706e-07	8.12498
TJP3	2.00277	2.67968	5.87574	1.90326e-08	9.62476e-08	8.62095
PCDH18	2.00263	0.384764	8.9654	3.23163e-16	5.03814e-15	26.1694
CXCL12	2.00221	4.27446	7.65135	1.03353e-12	9.85511e-12	18.2268
TLR8	2.00172	-0.793191	8.10633	6.73743e-14	7.62274e-13	20.9107
F13A1	2.00104	1.90912	6.94789	6.01489e-11	4.45167e-10	14.241
H2AFY2	2.00079	2.78756	6.40106	1.2179e-09	7.41114e-09	11.2997
LRRC55	2.00049	-2.8392	8.24218	2.94013e-14	3.51256e-13	21.7266
JAG2	2.00006	3.03318	12.7508	3.50369e-27	3.88266e-25	51.118
SDK1	1.99949	-0.73461	5.21691	4.81472e-07	1.94457e-06	5.4886
MS4A1	1.99891	-2.05076	5.95735	1.25375e-08	6.50053e-08	9.02703
CLEC4E	1.99825	-1.52467	6.99759	4.54478e-11	3.41292e-10	14.5155
NCRNA00086	1.99823	-2.49928	8.40711	1.06565e-14	1.35878e-13	22.7255
LOX	1.99774	1.83487	7.83581	3.44715e-13	3.56379e-12	19.3056
CSF2RB	1.99761	1.31096	10.9235	8.6924e-22	3.46025e-20	38.8331
CD37	1.99728	2.3099	11.4776	2.06964e-23	1.11072e-21	42.5284
PCYT1B	1.99716	-3.63909	7.10773	2.43281e-11	1.89567e-10	15.1277
CORO6	1.99695	-1.68188	10.7263	3.26043e-21	1.19808e-19	37.5264
C9orf98	1.99647	-2.55369	6.9162	7.18759e-11	5.25885e-10	14.0666
SLC12A2	1.99481	3.6433	9.30259	3.75582e-17	6.78994e-16	28.2918
PPFIA4	1.99468	-2.25727	6.26859	2.46922e-09	1.43404e-08	10.6101
ANKRD22	1.99421	-0.567618	5.2262	4.60854e-07	1.86866e-06	5.53089
CDH15	1.99387	-1.55271	4.34375	2.2972e-05	6.72783e-05	1.77589
IGSF3	1.99384	3.03	6.90186	7.79012e-11	5.67538e-10	13.9878
SAMSN1	1.99359	0.771564	9.59131	5.82076e-18	1.21026e-16	30.1314
ANK2	1.99344	0.407166	8.57855	3.67781e-15	4.97681e-14	23.7731
SUSD2	1.99322	2.15178	7.93092	1.9475e-13	2.07947e-12	19.8669
DNAJA4	1.99247	1.50079	8.50771	5.71442e-15	7.54355e-14	23.3391
VEGFB	1.99199	4.67506	8.42027	9.82448e-15	1.26119e-13	22.8055
LY96	1.99182	1.70458	7.74144	6.05507e-13	5.97664e-12	18.752
XIRP1	1.99162	-3.52522	8.82175	8.01166e-16	1.17571e-14	25.2746
PTPLAD2	1.99101	0.0654132	11.7284	3.77273e-24	2.39457e-22	44.2117
ITGA4	1.99083	1.51975	9.87026	9.44553e-19	2.24124e-17	31.9265
PCDHA4	1.99058	-3.38515	6.01132	9.49389e-09	5.03451e-08	9.29769
C9orf140	1.98995	1.0557	8.14852	5.21127e-14	6.00596e-13	21.1634
ZNF827	1.98904	-2.36448	6.3719	1.42402e-09	8.56875e-09	11.1471
CHST8	1.98834	-3.53743	5.67791	5.15576e-08	2.43264e-07	7.65265
KHDC1	1.98833	-3.73858	8.26313	2.5857e-14	3.11089e-13	21.853
NEXN	1.98788	0.963444	8.41719	1.00129e-14	1.28296e-13	22.7868
HAVCR2	1.98744	2.11273	10.7908	2.11759e-21	8.05432e-20	37.953
CD200	1.98692	1.03185	11.0243	4.41491e-22	1.85092e-20	39.5027
GNB3	1.9857	-3.40317	10.0004	4.02175e-19	1.00061e-17	32.7696
QPCT	1.98536	0.529981	7.39871	4.55316e-12	3.94357e-11	16.7711
RAB33A	1.98533	-2.18522	10.7223	3.34951e-21	1.22816e-19	37.4998
CD96	1.98505	0.472194	8.70711	1.64676e-15	2.32509e-14	24.5646
C1QL4	1.98479	-3.13816	6.04399	8.01708e-09	4.29021e-08	9.46231
OVOL1	1.98457	-2.84622	4.75095	4.03156e-06	1.39049e-05	3.44135
NCEH1	1.98456	2.69235	9.6886	3.09249e-18	6.78066e-17	30.7557
FAM164A	1.98449	0.53789	9.14902	1.0045e-16	1.69074e-15	27.3215
KIAA0125	1.9844	-3.3257	7.04192	3.53648e-11	2.69622e-10	14.7612
CD300LF	1.98371	-0.079021	11.4176	3.10581e-23	1.63682e-21	42.127
PITX2	1.98356	-4.09461	5.46556	1.46566e-07	6.47063e-07	6.63938
DLK2	1.98315	-2.42855	6.05707	7.4914e-09	4.03581e-08	9.52836
GPR114	1.98234	-1.089	8.42129	9.76222e-15	1.25477e-13	22.8118
SLC6A20	1.98201	-3.55205	5.78549	3.0069e-08	1.47228e-07	8.17637
CPAMD8	1.98158	-0.205936	10.6797	4.45088e-21	1.59245e-19	37.2188
COTL1	1.98138	4.78321	11.6758	5.39238e-24	3.28039e-22	43.8584
MFGE8	1.98129	4.29512	13.0926	3.36522e-28	4.59936e-26	53.436
KIAA0748	1.98089	-1.95556	8.49618	6.13877e-15	8.07772e-14	23.2686
RAC2	1.9808	3.30675	10.2405	8.25754e-20	2.31703e-18	34.3332
MX2	1.98069	2.13051	8.83903	7.18485e-16	1.06198e-14	25.3819
NFATC4	1.9801	2.03592	10.1416	1.58728e-19	4.20968e-18	33.6877
CTBP2	1.97856	2.76619	10.6472	5.53232e-21	1.93877e-19	37.0039
OSBPL7	1.97833	1.10626	10.6641	4.93991e-21	1.7491e-19	37.1158
MRVI1	1.97812	1.75095	10.9238	8.67781e-22	3.46025e-20	38.8347
PTPN7	1.97783	1.23225	9.54189	8.01956e-18	1.6262e-16	29.8152
HSH2D	1.97762	1.00459	8.47044	7.20117e-15	9.39728e-14	23.1114
FGF1	1.97719	-0.721628	7.65468	1.01338e-12	9.68095e-12	18.2462
NCCRP1	1.97637	-3.53952	7.48729	2.71496e-12	2.42184e-11	17.2785
C2orf27A	1.97599	-1.21048	10.9832	5.82182e-22	2.40631e-20	39.2293
DUSP5P	1.97506	-3.27232	6.4448	9.62515e-10	5.95789e-09	11.5295
CD3G	1.97469	-2.07168	7.74949	5.77178e-13	5.72182e-12	18.7991
CDKN1C	1.97433	1.50368	8.03079	1.06558e-13	1.17197e-12	20.4599
LCNL1	1.97421	-4.40188	8.70553	1.6632e-15	2.34668e-14	24.5548
SYCE1L	1.97392	-2.99548	7.52307	2.20129e-12	1.99772e-11	17.4844
CBX6	1.9734	1.74087	8.05728	9.07536e-14	1.00952e-12	20.6177
MYO3A	1.9724	-4.74486	6.00163	9.98126e-09	5.27386e-08	9.24896
NCK2	1.97124	3.73966	9.3053	3.69109e-17	6.67881e-16	28.309
TMEM45A	1.97069	3.70168	6.03385	8.44948e-09	4.50632e-08	9.41116
PLEKHA4	1.97068	3.54012	8.57861	3.67662e-15	4.97681e-14	23.7734
ARMCX3	1.97047	3.7956	7.38095	5.04845e-12	4.34684e-11	16.6698
LOC645166	1.97012	0.156244	7.56973	1.6733e-12	1.54385e-11	17.7537
TXLNB	1.9698	-1.40911	7.87235	2.76929e-13	2.89807e-12	19.5208
THBS1	1.96905	5.68939	7.69556	7.95313e-13	7.74203e-12	18.4842
EIF5A2	1.96891	1.65236	6.871	9.25957e-11	6.66773e-10	13.8186
CD44	1.96848	4.81702	7.89325	2.44273e-13	2.57709e-12	19.6442
FXYD5	1.9679	4.39226	12.1919	1.60396e-25	1.37012e-23	47.3351
IQCA1	1.96779	-2.47685	8.07579	8.11111e-14	9.10158e-13	20.7282
NCAM1	1.9676	-0.872134	5.74176	3.74673e-08	1.80776e-07	7.96265
DBC1	1.96694	-3.39703	6.33639	1.72162e-09	1.02542e-08	10.9619
GPRIN3	1.96689	0.363631	7.78524	4.66393e-13	4.71244e-12	19.0085
DDN	1.96607	-3.57116	8.14194	5.42447e-14	6.21964e-13	21.124
CD177	1.9652	-3.05433	6.66414	2.91599e-10	1.95617e-09	12.6964
TPM4	1.9649	6.82587	13.3059	7.78752e-29	1.24728e-26	54.884
CALB2	1.96376	-4.17694	7.11174	2.3779e-11	1.855e-10	15.1501
NPHP4	1.96343	1.22036	7.27857	9.13415e-12	7.56603e-11	16.0881
GPR109A	1.96336	-1.07213	7.02122	3.9764e-11	3.01591e-10	14.6463
ZNF204P	1.96328	-0.855804	5.87988	1.86356e-08	9.43793e-08	8.64146
TMEM108	1.96222	-1.9798	8.3145	1.88607e-14	2.32369e-13	22.1635
JAKMIP1	1.9617	-2.60092	7.67273	9.10613e-13	8.75222e-12	18.3512
TSPAN11	1.9611	-1.52055	7.53163	2.09342e-12	1.90574e-11	17.5337
NSUN7	1.96036	-2.40394	4.94734	1.67438e-06	6.16164e-06	4.28634
TPM2	1.95929	4.87092	12.1511	2.11842e-25	1.76544e-23	47.06
DIRAS2	1.95926	-2.36109	4.95155	1.64265e-06	6.05682e-06	4.30476
NNMT	1.95914	6.93525	5.17498	5.86234e-07	2.33351e-06	5.29843
MYEF2	1.95878	-0.495971	5.1337	7.10828e-07	2.79033e-06	5.11237
TMEM121	1.95855	-1.38966	8.34452	1.56791e-14	1.96118e-13	22.3454
RASGRP1	1.95839	-0.405302	8.43873	8.76421e-15	1.1336e-13	22.918
DTX3	1.95837	2.04885	9.58291	6.14655e-18	1.2767e-16	30.0777
PCDHAC2	1.95685	-2.48164	4.80653	3.15205e-06	1.10664e-05	3.67776
CD300C	1.95619	-1.24946	9.20499	7.02287e-17	1.22221e-15	27.6745
PRR15L	1.95427	0.732182	4.56336	9.11363e-06	2.92759e-05	2.65929
BVES	1.95397	-1.52963	9.01654	2.33588e-16	3.68368e-15	26.4894
SYNC	1.95361	0.823034	4.73615	4.30326e-06	1.47428e-05	3.37872
DBNDD2	1.95318	3.20393	12.2298	1.23811e-25	1.08472e-23	47.5912
C13orf18	1.95039	-0.429568	9.7647	1.88322e-18	4.24263e-17	31.2453
SCARF2	1.94999	1.36918	11.0355	4.09511e-22	1.73101e-20	39.5771
COL4A2	1.94991	7.42747	11.5376	1.37819e-23	7.80506e-22	42.9304
ARHGAP9	1.94945	1.43639	9.69584	2.95014e-18	6.48937e-17	30.8022
INSL3	1.94935	-3.96982	10.6461	5.57405e-21	1.95006e-19	36.9965
LOXL3	1.94898	-0.182793	12.3103	7.14513e-26	6.63974e-24	48.1351
FAR2	1.94882	-0.454768	8.51198	5.56515e-15	7.35597e-14	23.3652
KCTD12	1.94854	3.92526	11.3203	5.99874e-23	2.96871e-21	41.4761
SLC4A5	1.94845	0.178803	12.0333	4.73435e-25	3.6626e-23	46.2645
REEP2	1.9477	-1.21264	6.98683	4.82975e-11	3.61236e-10	14.4559
ZDHHC1	1.94734	0.754553	8.45299	8.02367e-15	1.04176e-13	23.0049
CA11	1.94628	0.244638	8.38496	1.22192e-14	1.5492e-13	22.5908
C4orf6	1.94501	-3.83112	6.21648	3.25274e-09	1.84978e-08	10.3413
FOXD1	1.94489	-4.10065	7.06691	3.06886e-11	2.35724e-10	14.9002
DOCK8	1.94483	2.52845	9.10927	1.29457e-16	2.1381e-15	27.0714
PXDN	1.94404	4.03586	10.5251	1.24862e-20	4.10882e-19	36.1995
ST6GALNAC4	1.94366	2.50143	12.2932	8.02866e-26	7.31536e-24	48.0197
SLC6A19	1.94329	-3.38232	4.38347	1.94832e-05	5.82847e-05	1.93303
FAM129B	1.94265	5.43208	10.5344	1.17379e-20	3.88753e-19	36.2606
PYCARD	1.94232	3.38554	9.43177	1.63462e-17	3.1319e-16	29.1125
FAM46B	1.94134	-1.61448	8.15133	5.12259e-14	5.91319e-13	21.1803
GGT3P	1.94017	0.299007	6.96476	5.46985e-11	4.06295e-10	14.334
NEGR1	1.93969	-3.42199	8.01433	1.17718e-13	1.2878e-12	20.3619
KCNS1	1.93874	-3.75898	6.12153	5.355e-09	2.95433e-08	9.85539
RIPK3	1.93842	-0.0476577	10.2732	6.65042e-20	1.89625e-18	34.547
SEMA4D	1.93833	2.31478	11.0028	5.10197e-22	2.11732e-20	39.3597
CR1	1.93793	-0.934187	7.29479	8.31762e-12	6.92324e-11	16.18
CTGF	1.93755	5.53706	9.58026	6.25331e-18	1.29756e-16	30.0607
ARHGEF17	1.93739	3.46902	10.8229	1.70783e-21	6.58124e-20	38.1655
BDKRB1	1.93613	-1.22174	6.89131	8.26436e-11	5.9936e-10	13.9299
CCDC102B	1.935	0.870988	12.5796	1.13229e-26	1.1435e-24	49.9575
GNB4	1.93421	2.77015	13.2465	1.17042e-28	1.76432e-26	54.4809
GDF1	1.93367	-4.2289	7.83566	3.45025e-13	3.5652e-12	19.3047
LFNG	1.93331	1.93208	11.6613	5.95291e-24	3.56844e-22	43.7606
JAG1	1.93301	4.57389	10.2888	5.99798e-20	1.72219e-18	34.649
CELF2	1.93262	1.80117	10.2153	9.75327e-20	2.6984e-18	34.1688
FYB	1.93139	2.04507	9.06149	1.75519e-16	2.83109e-15	26.7712
ZNF93	1.9313	-1.04221	7.53838	2.01196e-12	1.83648e-11	17.5727
SYTL3	1.93091	-0.583254	10.3555	3.85599e-20	1.14901e-18	35.0854
SLC9A5	1.93076	-2.39994	10.0708	2.53107e-19	6.46196e-18	33.2269
FAM129A	1.93051	2.51308	10.9661	6.53112e-22	2.67789e-20	39.1156
MFSD6L	1.92951	-4.10998	7.73562	6.26858e-13	6.1755e-12	18.718
TFF2	1.92929	-3.59452	4.32195	2.51348e-05	7.29664e-05	1.69011
PROCR	1.92905	1.82336	10.7578	2.6407e-21	9.80742e-20	37.7348
C6orf222	1.92788	-4.0238	6.54252	5.67032e-10	3.63841e-09	12.0463
KSR2	1.92764	-3.16862	6.48567	7.71888e-10	4.83485e-09	11.745
KCNMB1	1.92668	-0.501561	11.384	3.89836e-23	2.01311e-21	41.9023
KIAA1377	1.92604	-1.46957	7.97714	1.47384e-13	1.59615e-12	20.1409
UMODL1	1.926	-4.09446	7.21533	1.31452e-11	1.06056e-10	15.7312
GPR35	1.9251	0.508613	5.86902	1.96956e-08	9.9404e-08	8.58766
RAP1GAP	1.92477	4.82119	8.35191	1.49818e-14	1.87854e-13	22.3901
LAMC3	1.92409	2.61948	6.4233	1.08067e-09	6.62919e-09	11.4164
ZNF320	1.92388	1.95667	6.70588	2.31722e-10	1.57354e-09	12.9211
TMEM54	1.92385	2.93175	7.789	4.56036e-13	4.61917e-12	19.0306
BDKRB2	1.92358	1.77469	7.36644	5.49243e-12	4.71131e-11	16.5871
TMC7	1.92307	0.445493	9.4589	1.37192e-17	2.67864e-16	29.2854
LAIR1	1.92295	2.69685	9.7922	1.57367e-18	3.60467e-17	31.4225
KLF7	1.92258	-0.743653	6.96325	5.51658e-11	4.09469e-10	14.3257
STYK1	1.9221	-4.05443	7.85833	3.01214e-13	3.14419e-12	19.4382
PLXNA3	1.92203	3.20015	9.35543	2.67376e-17	4.9651e-16	28.6271
LCK	1.92189	1.18886	8.59218	3.37829e-15	4.60188e-14	23.8568
IL17D	1.92179	-1.39232	5.07668	9.26036e-07	3.57123e-06	4.85716
PKHD1	1.92125	0.830312	4.38569	1.93033e-05	5.77802e-05	1.94189
TAGLN	1.92074	5.88908	11.7202	3.98869e-24	2.51491e-22	44.1566
ZNF683	1.92047	-1.97551	7.35698	5.80272e-12	4.96293e-11	16.5332
IL4I1	1.92016	1.41495	9.441	1.54009e-17	2.97582e-16	29.1713
HSPA7	1.91957	0.644724	6.48111	7.9115e-10	4.94644e-09	11.721
ATP6V1B1	1.9195	-2.64861	7.04118	3.55134e-11	2.70554e-10	14.7571
PAK6	1.91893	-1.63547	6.09553	6.13291e-09	3.35014e-08	9.72325
FPR2	1.91828	-3.37261	7.68507	8.46374e-13	8.18467e-12	18.423
FHL2	1.91817	2.57272	7.5214	2.223e-12	2.01654e-11	17.4748
KEL	1.91659	-2.7125	5.21414	4.878e-07	1.9679e-06	5.47598
LHFPL2	1.91642	3.1427	10.6569	5.18505e-21	1.82644e-19	37.068
SIGLEC9	1.91633	-0.293987	9.55128	7.54594e-18	1.5393e-16	29.8753
ISL2	1.9159	-2.8456	5.81704	2.56401e-08	1.27214e-07	8.33122
ST6GALNAC1	1.91496	-3.52873	8.06823	8.49181e-14	9.4769e-13	20.6831
MAGEL2	1.91476	-4.08555	9.36493	2.51514e-17	4.70035e-16	28.6874
C2CD4C	1.91406	-1.62615	8.15921	4.88215e-14	5.65794e-13	21.2276
SALL4	1.91397	-1.54318	4.65189	6.22025e-06	2.07183e-05	3.02524
MCTP1	1.91343	0.343192	6.44976	9.37131e-10	5.81129e-09	11.5556
CXCR6	1.91316	0.348511	7.57497	1.62246e-12	1.49829e-11	17.7839
TAGAP	1.91304	0.154955	8.41006	1.04644e-14	1.33664e-13	22.7434
PTGER4	1.91207	0.948	9.56329	6.98082e-18	1.43257e-16	29.9521
KIF5C	1.91142	-0.657714	8.06443	8.69002e-14	9.68755e-13	20.6604
CLECL1	1.91031	-2.89273	8.60318	3.15439e-15	4.31121e-14	23.9243
IL12RB1	1.90996	-0.238932	9.20072	7.21778e-17	1.254e-15	27.6475
ALOX15B	1.90972	-1.4801	4.8852	2.21709e-06	7.96296e-06	4.0161
PDE3A	1.90921	-0.764497	5.34097	2.67223e-07	1.13001e-06	6.05787
GDF6	1.90886	-3.10572	6.78631	1.48459e-10	1.03899e-09	13.3566
FAM57A	1.90845	1.70051	11.6309	7.31526e-24	4.32616e-22	43.5568
MAP4K1	1.9079	0.835909	9.1108	1.28199e-16	2.11953e-15	27.081
CCR2	1.90707	-0.342045	8.77381	1.08336e-15	1.55859e-14	24.9772
SLPI	1.90617	5.02614	4.01432	8.63067e-05	0.000210774	0.517931
VAV1	1.90549	1.20913	9.00968	2.44003e-16	3.84497e-15	26.4464
PIK3R6	1.90532	-0.446714	12.1684	1.88291e-25	1.58356e-23	47.1765
FLJ40330	1.90444	-3.25959	7.09923	2.55354e-11	1.98597e-10	15.0803
CHRNA5	1.90441	-1.70286	7.01479	4.12363e-11	3.11721e-10	14.6107
CEP55	1.90438	1.27395	8.35838	1.43957e-14	1.80837e-13	22.4294
ZNF321	1.90246	-0.960291	6.98666	4.83415e-11	3.61433e-10	14.455
DOK1	1.90212	1.65999	15.1545	2.46681e-34	1.2041e-31	67.4115
TMEM173	1.90208	2.59621	11.6308	7.32245e-24	4.32616e-22	43.5558
SYT11	1.90156	1.80727	11.8496	1.65445e-24	1.15367e-22	45.0269
CPA3	1.90149	-1.89413	5.16598	6.1144e-07	2.42459e-06	5.25778
ZNF630	1.90141	-1.38747	7.76061	5.4016e-13	5.38348e-12	18.8643
FSCN1	1.90053	4.52574	12.0993	3.01807e-25	2.43596e-23	46.7099
CMTM3	1.90042	3.60371	11.7963	2.37833e-24	1.58821e-22	44.668
LOC440905	1.90014	-2.70701	4.26475	3.17761e-05	8.9854e-05	1.46675
SLAMF1	1.89846	-1.26756	8.15767	4.92841e-14	5.7051e-13	21.2183
DEPDC1B	1.89795	1.55616	6.63118	3.49425e-10	2.31776e-09	12.5195
LIMD2	1.89737	3.39726	10.2535	7.58069e-20	2.14066e-18	34.4177
ZNF714	1.89691	-0.469545	6.99868	4.51696e-11	3.39451e-10	14.5215
NETO2	1.89491	0.855956	9.09905	1.3817e-16	2.2661e-15	27.0071
PGC	1.89465	-1.16405	2.83963	0.00501801	0.00844132	-3.26158
LIMCH1	1.8931	2.92261	8.17141	4.53201e-14	5.26108e-13	21.3008
PI16	1.89267	-3.84876	7.82231	3.73713e-13	3.83074e-12	19.2262
HLA.DOA	1.89261	2.53473	8.89971	4.89828e-16	7.47726e-15	25.7595
GPR20	1.89233	-3.89377	7.80885	4.05055e-13	4.13548e-12	19.1471
COL6A1	1.89189	6.3801	9.64986	3.97925e-18	8.56018e-17	30.5068
KLHL6	1.89119	0.997915	10.1759	1.26574e-19	3.42334e-18	33.9113
NEFL	1.88871	-4.2492	5.76366	3.35642e-08	1.63134e-07	8.06952
TFAP2E	1.88859	-2.31371	9.13921	1.0694e-16	1.7897e-15	27.2598
GALNT3	1.88756	-0.777104	5.78032	3.08628e-08	1.50899e-07	8.15104
SNCAIP	1.88741	0.283764	6.66345	2.92709e-10	1.96298e-09	12.6926
AP3B2	1.88735	-4.30226	6.66175	2.95458e-10	1.97947e-09	12.6835
PRSS12	1.88731	-1.86234	4.49665	1.21111e-05	3.78778e-05	2.38722
KRT81	1.8861	-2.48965	5.86383	2.02221e-08	1.01851e-07	8.562
C5orf49	1.88463	-1.57986	5.25452	4.03164e-07	1.64844e-06	5.66014
FRZB	1.88451	2.18528	8.84318	6.99949e-16	1.03608e-14	25.4077
DKKL1	1.88448	-3.46178	7.62407	1.21447e-12	1.14473e-11	18.0684
MECOM	1.88385	2.08201	9.7819	1.6832e-18	3.83841e-17	31.3561
DSG2	1.88355	4.38944	5.98167	1.10631e-08	5.80065e-08	9.14879
DUSP2	1.88337	0.881931	8.33888	1.62337e-14	2.02684e-13	22.3111
SSBP2	1.8828	0.705097	7.64526	1.07151e-12	1.01888e-11	18.1914
PLXNA4	1.88226	-2.01766	4.89054	2.1644e-06	7.78462e-06	4.03925
WDR54	1.88221	0.929231	9.04685	1.92658e-16	3.07607e-15	26.6794
EGR3	1.88177	-0.635446	7.90213	2.3158e-13	2.44723e-12	19.6966
STC2	1.8814	2.66925	9.05805	1.79404e-16	2.88694e-15	26.7496
PLP2	1.88099	4.61068	9.15044	9.9539e-17	1.67961e-15	27.3305
BEX2	1.88094	0.450282	3.80925	0.00018912	0.000428936	-0.222999
NFATC1	1.88063	2.00943	11.5049	1.72009e-23	9.45402e-22	42.7113
SYT5	1.87937	-3.84049	7.13892	2.03632e-11	1.6044e-10	15.3021
LOC149837	1.87893	-1.40787	7.19735	1.45746e-11	1.16762e-10	15.6299
KDELR3	1.87882	3.9483	9.3613	2.57471e-17	4.78984e-16	28.6643
PDLIM7	1.87762	4.07166	15.758	4.06723e-36	3.62532e-33	71.4717
CXCR5	1.87762	-2.86275	7.57642	1.60865e-12	1.48755e-11	17.7923
APOL4	1.87741	1.21158	9.78104	1.69264e-18	3.85137e-17	31.3506
RIN1	1.87715	1.23026	10.8787	1.1746e-21	4.62197e-20	38.5355
LRRC16A	1.87652	2.30071	7.4932	2.62256e-12	2.34577e-11	17.3125
LPAR5	1.87609	-0.213136	9.65521	3.84304e-18	8.29327e-17	30.5412
LOC100233209	1.87594	-2.29652	8.72108	1.50868e-15	2.13896e-14	24.6509
MGAT5B	1.87485	-3.26173	7.08818	2.71926e-11	2.10686e-10	15.0187
GNA15	1.87427	0.80813	10.5063	1.41512e-20	4.58315e-19	36.0758
TBXAS1	1.87421	1.9426	10.535	1.16876e-20	3.87922e-19	36.2648
BNC1	1.87365	-4.08122	8.16482	4.71796e-14	5.47385e-13	21.2613
LAPTM5	1.8729	5.91204	12.0903	3.20826e-25	2.57931e-23	46.6494
IPW	1.87126	2.64423	6.34436	1.64993e-09	9.85012e-09	11.0034
IP6K3	1.86973	0.0209841	3.71693	0.000266519	0.000584563	-0.545735
ARHGAP15	1.86893	0.688043	11.1027	2.60457e-22	1.14584e-20	40.0244
FHOD1	1.86714	2.74182	13.6743	6.21086e-30	1.26068e-27	57.386
ADORA3	1.86475	0.700277	9.5659	6.86359e-18	1.41134e-16	29.9688
TPSB2	1.86458	0.0655698	5.19363	5.37161e-07	2.15337e-06	5.38286
ZBP1	1.86446	-1.7176	7.26968	9.6145e-12	7.94145e-11	16.0379
SIT1	1.86408	-0.81224	7.93886	1.85656e-13	1.98546e-12	19.9139
HAP1	1.86387	-2.77851	7.60078	1.39344e-12	1.29968e-11	17.9334
PARVG	1.86381	2.08183	10.3057	5.36271e-20	1.54846e-18	34.7596
LRRN3	1.86308	-3.08934	8.14238	5.40986e-14	6.20635e-13	21.1266
ATG9B	1.86306	-1.87696	9.79576	1.53749e-18	3.52573e-17	31.4455
NME5	1.86269	-3.26434	6.06663	7.12839e-09	3.8549e-08	9.57673
COLEC11	1.86257	3.99089	6.74869	1.82896e-10	1.25908e-09	13.1526
TCF21	1.86244	-0.420566	7.88383	2.5848e-13	2.71473e-12	19.5886
PI15	1.86234	-0.932968	4.77704	3.59259e-06	1.24897e-05	3.55207
CCR8	1.86199	-4.05279	8.11137	6.53411e-14	7.40906e-13	20.9409
KCNQ1	1.86097	1.75399	8.66353	2.16351e-15	3.01318e-14	24.2957
C2orf81	1.8592	-0.733557	11.5724	1.08811e-23	6.23108e-22	43.1641
UBASH3A	1.85637	-1.58226	7.7507	5.73041e-13	5.68906e-12	18.8062
VWA5B2	1.85618	-3.23936	7.08489	2.77064e-11	2.14351e-10	15.0003
DOCK10	1.85609	1.59741	8.15887	4.89245e-14	5.66668e-13	21.2255
CD52	1.8559	2.48262	9.16743	8.93013e-17	1.52094e-15	27.4376
RNF24	1.85543	1.16028	10.9611	6.75509e-22	2.7423e-20	39.0823
C16orf74	1.8542	-1.29055	7.74747	5.84144e-13	5.7797e-12	18.7873
GLS	1.8539	4.50014	8.65413	2.29459e-15	3.18708e-14	24.2378
ABLIM2	1.85342	1.48141	7.45376	3.30303e-12	2.91375e-11	17.0861
LDLRAD3	1.85335	0.26794	7.2073	1.3766e-11	1.1076e-10	15.6859
GSDMC	1.85151	-2.80828	5.96824	1.18547e-08	6.18406e-08	9.08153
KRT5	1.85148	-3.30539	4.58826	8.18981e-06	2.65705e-05	2.76164
LOC388242	1.85005	-1.96243	8.86097	6.25624e-16	9.36198e-15	25.5183
HSPA12A	1.84963	1.07967	8.18402	4.19619e-14	4.8823e-13	21.3766
C1orf204	1.84915	-2.26586	7.76882	5.14379e-13	5.14906e-12	18.9123
OSR1	1.84889	-1.32661	5.62471	6.71495e-08	3.11879e-07	7.3962
CD1C	1.84885	-1.26225	6.62178	3.67904e-10	2.42989e-09	12.4691
PDGFRL	1.84833	-0.123282	8.10873	6.63955e-14	7.5203e-13	20.9251
CCDC88C	1.84823	2.42034	10.2738	6.6249e-20	1.8916e-18	34.5508
HHIPL1	1.84808	-0.1531	9.31047	3.57035e-17	6.48898e-16	28.3418
PARM1	1.84761	1.82311	7.86514	2.89157e-13	3.0245e-12	19.4784
SFN	1.84645	3.28716	4.45358	1.45276e-05	4.47136e-05	2.21331
RAI2	1.8462	1.15482	8.8494	6.73009e-16	1.00053e-14	25.4463
TNIK	1.84581	0.990222	6.55079	5.4208e-10	3.48703e-09	12.0903
PIK3CG	1.8447	-0.713834	7.8763	2.7043e-13	2.83585e-12	19.5442
FAM178B	1.84425	-3.64795	4.26742	3.14313e-05	8.90265e-05	1.47714
VASH1	1.84405	3.3861	13.5856	1.14224e-29	2.14835e-27	56.7832
PRPH	1.84403	-4.59304	9.09444	1.42293e-16	2.32813e-15	26.9782
AG2	1.84308	3.0742	8.54912	4.41751e-15	5.92692e-14	23.5926
NKX3.2	1.84299	-3.67984	6.33398	1.74388e-09	1.03747e-08	10.9494
LEPREL1	1.84255	0.930119	8.27668	2.37951e-14	2.87802e-13	21.9348
RUNX3	1.84069	1.55957	10.0221	3.48754e-19	8.7406e-18	32.9103
DKFZp686O24166	1.8393	-1.54914	5.96392	1.21214e-08	6.30875e-08	9.05988
CST6	1.83901	-4.57575	8.91988	4.31161e-16	6.64604e-15	25.8852
ADAMTS10	1.83774	2.3705	7.56013	1.77053e-12	1.62696e-11	17.6982
IFI16	1.83768	4.15506	10.0366	3.1695e-19	7.98254e-18	33.0047
ZNF880	1.8373	-0.692734	6.39967	1.22699e-09	7.46427e-09	11.2925
BATF	1.83721	0.800048	7.13167	2.1224e-11	1.6671e-10	15.2615
CST1	1.83713	-2.14953	3.34941	0.000980032	0.0019084	-1.76209
RELT	1.83645	1.45351	12.6311	7.95698e-27	8.32275e-25	50.3065
PIK3CD	1.83597	2.13181	10.5089	1.39081e-20	4.51154e-19	36.093
BEAN	1.83555	-2.04623	6.29942	2.09638e-09	1.23014e-08	10.7697
SYCP2	1.83551	-2.29927	7.60637	1.34824e-12	1.26096e-11	17.9658
FCGR2C	1.83488	-0.717049	5.76461	3.34042e-08	1.62395e-07	8.07416
EN2	1.83475	-3.83819	5.22207	4.69925e-07	1.90264e-06	5.51205
C17orf60	1.83444	-1.42362	9.17553	8.47936e-17	1.45347e-15	27.4886
HOXA1	1.83395	-3.07744	9.7621	1.91544e-18	4.31047e-17	31.2285
NDN	1.83383	1.75309	7.32299	7.06597e-12	5.95394e-11	16.3399
AATK	1.8336	0.276414	8.17702	4.37963e-14	5.08996e-13	21.3345
GPR56	1.83351	4.01539	8.43733	8.84018e-15	1.1427e-13	22.9095
RASSF2	1.83331	2.45367	11.7237	3.89574e-24	2.46502e-22	44.1799
C1orf38	1.83327	2.64966	10.6612	5.03835e-21	1.78088e-19	37.0963
FAM83B	1.83321	-4.32837	5.20706	5.0431e-07	2.03121e-06	5.44383
PCDHA12	1.83318	-3.45206	4.65493	6.13848e-06	2.04593e-05	3.03793
CERKL	1.83248	0.445789	10.7696	2.43936e-21	9.10917e-20	37.8132
TINAG	1.83209	-2.47719	3.32634	0.00105986	0.0020508	-1.83473
CD48	1.83192	1.86812	9.15398	9.73152e-17	1.64745e-15	27.3528
SLCO3A1	1.83152	3.02627	9.84383	1.12289e-18	2.63693e-17	31.7557
PDE10A	1.83147	-0.18252	7.66101	9.76102e-13	9.35096e-12	18.283
LCN10	1.83147	-2.56906	5.63751	6.30213e-08	2.93903e-07	7.45777
CD40LG	1.83105	-1.43186	8.07719	8.04264e-14	9.02969e-13	20.7366
GPR173	1.83063	-3.87964	8.32818	1.73388e-14	2.15171e-13	22.2463
DAB2	1.83001	4.91169	9.73938	2.22142e-18	4.96633e-17	31.0822
UNC5C	1.82953	-3.25843	7.6064	1.34806e-12	1.26096e-11	17.9659
KIAA1274	1.82926	2.25556	12.082	3.39483e-25	2.70807e-23	46.5935
SCUBE3	1.82885	-3.19214	8.04814	9.59236e-14	1.06127e-12	20.5633
COLEC12	1.8275	-0.124232	5.48356	1.34283e-07	5.9639e-07	6.72418
ZNF287	1.82698	-1.20357	7.90922	2.21907e-13	2.35715e-12	19.7386
LDOC1L	1.82658	2.4287	8.7895	9.81577e-16	1.42214e-14	25.0744
PCDHA3	1.8265	-3.4592	5.42984	1.74275e-07	7.6228e-07	6.47165
ZCCHC18	1.826	-3.30068	10.1212	1.81634e-19	4.76785e-18	33.5546
FSTL1	1.82598	5.34128	9.11755	1.22798e-16	2.03844e-15	27.1235
TMEM154	1.82524	-0.657422	6.43894	9.93424e-10	6.12885e-09	11.4986
PABPC5	1.82477	-3.16197	7.43613	3.66107e-12	3.20339e-11	16.9851
GPR120	1.82424	-3.7191	7.62283	1.22344e-12	1.152e-11	18.0611
PNMA1	1.82423	3.42569	13.2705	9.92731e-29	1.56554e-26	54.6438
CAPN9	1.82419	-3.96622	5.90748	1.61878e-08	8.25743e-08	8.77842
BEST1	1.82416	-0.14303	9.47838	1.20966e-17	2.37541e-16	29.4096
SERHL2	1.8239	-1.23043	5.83124	2.38609e-08	1.18962e-07	8.40113
SLC5A5	1.82368	-4.16811	6.94622	6.07187e-11	4.49222e-10	14.2318
TIMD4	1.82321	-2.75133	5.65948	5.65113e-08	2.65233e-07	7.56359
GOLM1	1.82244	5.99756	8.40561	1.07563e-14	1.36966e-13	22.7163
MFSD7	1.82215	1.99053	7.23047	1.20502e-11	9.77222e-11	15.8164
P2RX1	1.82204	-1.66492	8.90949	4.60451e-16	7.04982e-15	25.8204
ANKRD33	1.82082	-3.60569	4.86566	2.4204e-06	8.64171e-06	3.9317
PDE5A	1.82037	1.30458	8.69662	1.75875e-15	2.4696e-14	24.4998
SPDEF	1.81856	-2.67345	4.53027	1.04981e-05	3.32491e-05	2.52394
LHFP	1.81668	3.07185	10.0609	2.70218e-19	6.87311e-18	33.1623
RCAN3	1.81668	-0.288021	7.63996	1.10557e-12	1.04738e-11	18.1606
EPHA6	1.81637	-4.73257	6.18872	3.76487e-09	2.11927e-08	10.1988
GPR172B	1.81601	-3.78004	8.91729	4.38259e-16	6.7352e-15	25.8691
LY86	1.81583	1.03778	10.1289	1.72621e-19	4.53706e-18	33.6049
TNXB	1.81482	3.40844	9.24873	5.30682e-17	9.4032e-16	27.9508
COCH	1.81456	1.35895	4.19409	4.23149e-05	0.000109643	1.19424
NFAM1	1.81442	1.52566	10.1005	2.08109e-19	5.41428e-18	33.4202
LRFN1	1.81418	0.382821	7.6788	8.78478e-13	8.46718e-12	18.3865
TNFRSF17	1.81382	-3.85238	6.48793	7.62496e-10	4.78041e-09	11.757
LY9	1.81333	-0.92408	7.82408	3.69791e-13	3.79813e-12	19.2366
ITGA2	1.81322	2.16891	6.26481	2.51919e-09	1.4614e-08	10.5905
RERG	1.81215	0.486611	8.02565	1.09925e-13	1.20749e-12	20.4293
PRKCDBP	1.81197	2.41637	10.1492	1.50936e-19	4.01342e-18	33.7374
IQGAP1	1.81067	4.87273	11.7818	2.62345e-24	1.74621e-22	44.571
LOC441666	1.81032	-1.64248	5.28979	3.41086e-07	1.41265e-06	5.8218
ARMCX6	1.81008	0.920024	8.31068	1.93093e-14	2.37183e-13	22.1404
MYO10	1.80995	2.83211	7.40865	4.29705e-12	3.73913e-11	16.8279
LRRC49	1.80915	-1.5265	8.3706	1.33507e-14	1.68123e-13	22.5036
GPR171	1.80898	-1.62952	6.96253	5.539e-11	4.10985e-10	14.3217
ANKS6	1.80857	2.6544	5.67346	5.27144e-08	2.48436e-07	7.6311
LRP12	1.80815	1.53041	8.31813	1.84443e-14	2.27787e-13	22.1855
MAP3K12	1.80676	0.800734	12.0403	4.51218e-25	3.54422e-23	46.3121
SLCO5A1	1.80675	-3.1482	7.09212	2.659e-11	2.06407e-10	15.0406
TLL2	1.80647	-2.81441	7.2484	1.08689e-11	8.88451e-11	15.9176
MYOM3	1.80619	-2.51818	8.33827	1.62942e-14	2.03315e-13	22.3075
TRIM31	1.80615	1.48175	4.49513	1.2189e-05	3.80879e-05	2.38108
FAR1	1.80606	2.17313	10.7861	2.1853e-21	8.26583e-20	37.9219
CD86	1.80583	1.61047	9.64219	4.18267e-18	8.97268e-17	30.4576
OSCAR	1.80553	0.156783	10.1167	1.8706e-19	4.89772e-18	33.5255
CCDC3	1.80513	2.88175	9.22596	6.14048e-17	1.07871e-15	27.8069
GSPT2	1.80499	1.61562	5.31386	3.04168e-07	1.2739e-06	5.93259
COL24A1	1.80487	-2.79054	4.88526	2.21643e-06	7.96198e-06	4.01639
CAMKK1	1.80483	0.212958	11.7331	3.65423e-24	2.33381e-22	44.2432
LY75	1.80398	0.89684	9.07166	1.64518e-16	2.66623e-15	26.8351
SIDT1	1.80375	-0.620722	8.86724	6.0133e-16	9.01159e-15	25.5573
SLA	1.80359	2.35069	9.48195	1.18204e-17	2.32786e-16	29.4324
ABCC4	1.80261	2.77014	6.34009	1.68797e-09	1.00655e-08	10.9811
RADIL	1.80247	-2.48127	8.86017	6.28797e-16	9.4026e-15	25.5133
GALNT6	1.80176	0.355372	10.0828	2.33914e-19	6.00185e-18	33.3048
C19orf59	1.80039	-4.01338	6.82021	1.22944e-10	8.68231e-10	13.5412
ZFPM2	1.80005	-0.47682	7.53074	2.10437e-12	1.91485e-11	17.5286
PRKCQ	1.79869	-1.19279	7.69655	7.90648e-13	7.70027e-12	18.4899
CD53	1.79844	3.23382	9.50522	1.01686e-17	2.02198e-16	29.5809
FAM90A1	1.79807	-3.21999	7.21524	1.31524e-11	1.06073e-10	15.7306
TPSAB1	1.79748	-0.671716	4.78929	3.40285e-06	1.18784e-05	3.60419
HDAC7	1.79709	4.57268	13.7725	3.16756e-30	7.05849e-28	58.0522
NCKAP1L	1.79654	2.40478	8.79609	9.4167e-16	1.36819e-14	25.1153
TFPI2	1.79646	-0.802317	6.14415	4.75729e-09	2.64021e-08	9.97072
SLFN11	1.79537	2.40818	10.3345	4.43293e-20	1.302e-18	34.9477
GRIN1	1.79479	-4.3036	7.9436	1.80428e-13	1.93359e-12	19.942
CCND2	1.79459	2.52345	10.1388	1.61739e-19	4.27296e-18	33.6692
HLA.DRB6	1.79445	2.28344	6.362	1.50146e-09	9.01891e-09	11.0954
PLXNA1	1.79311	4.10783	10.8156	1.79357e-21	6.89868e-20	38.1171
LOC100124692	1.79242	-4.18256	5.19353	5.37394e-07	2.15388e-06	5.38244
NOX4	1.79227	-0.274881	9.78769	1.62075e-18	3.70837e-17	31.3934
PRKG1	1.79214	-2.21764	6.59411	4.28024e-10	2.80438e-09	12.3212
TFF3	1.79142	1.08924	5.79678	2.84047e-08	1.39613e-07	8.2317
OLFML2A	1.79121	2.88382	9.53504	8.38366e-18	1.695e-16	29.7714
LDLRAD1	1.79078	-2.52343	4.7187	4.64614e-06	1.5818e-05	3.30514
KCNA5	1.79069	-2.11108	6.81922	1.23626e-10	8.72748e-10	13.5358
C19orf35	1.79068	-2.97206	10.541	1.12331e-20	3.75065e-19	36.304
NPY5R	1.78915	-3.7425	6.27456	2.39235e-09	1.39295e-08	10.6409
FAM83E	1.78912	-4.38499	6.75743	1.74248e-10	1.20399e-09	13.1999
SPRED1	1.78898	3.2584	11.1508	1.88431e-22	8.42879e-21	40.3444
GSTM5	1.78835	-2.28466	5.58438	8.19488e-08	3.76351e-07	7.20297
CNTN4	1.78815	-0.551503	7.62195	1.2298e-12	1.15705e-11	18.0561
FPR3	1.78811	2.22447	8.99462	2.68482e-16	4.21451e-15	26.3522
OSBPL3	1.78796	2.71465	10.0205	3.52336e-19	8.81959e-18	32.9002
STK17B	1.78682	2.70981	9.85394	1.05104e-18	2.47956e-17	31.821
SIGLEC5	1.78665	-1.52243	8.35086	1.50783e-14	1.88834e-13	22.3838
LCP2	1.78616	2.58166	10.3319	4.50756e-20	1.31825e-18	34.9312
PLA2G4F	1.78556	-4.21988	5.77309	3.20089e-08	1.56056e-07	8.11562
ITGAX	1.78551	2.93222	9.98487	4.45429e-19	1.10287e-17	32.6687
EVI2A	1.78546	1.26199	9.62232	4.75912e-18	1.0121e-16	30.3302
FCRLA	1.78528	-2.18801	5.18755	5.52695e-07	2.21261e-06	5.35533
ASPHD2	1.78508	-0.501622	9.74638	2.12225e-18	4.76542e-17	31.1273
CYSLTR2	1.78497	-2.60005	6.38797	1.3065e-09	7.91504e-09	11.2312
TUBA1A	1.78437	4.80497	13.1782	1.86985e-28	2.66207e-26	54.0174
NAV1	1.78352	2.55535	11.3383	5.3104e-23	2.64244e-21	41.5966
MIAT	1.78285	0.0958389	8.04929	9.52599e-14	1.05506e-12	20.5701
HCK	1.78204	2.3959	9.5523	7.49629e-18	1.53222e-16	29.8818
HLA.DQA1	1.782	4.03363	7.55515	1.82317e-12	1.67309e-11	17.6694
ZNF391	1.78197	-2.98332	6.22291	3.14422e-09	1.79154e-08	10.3744
DDX43	1.78119	-3.46732	5.6693	5.38167e-08	2.5334e-07	7.61101
LAD1	1.78077	5.14399	5.06878	9.60424e-07	3.69273e-06	4.822
ANKRD58	1.78067	-1.32657	10.5473	1.07708e-20	3.60214e-19	36.3455
WIPF1	1.78049	3.7005	10.824	1.69474e-21	6.54311e-20	38.1731
AGPAT4	1.78024	1.39972	7.89674	2.39199e-13	2.52514e-12	19.6648
DGKG	1.7801	0.0832532	6.9343	6.49264e-11	4.78281e-10	14.1662
BIRC3	1.78006	4.48218	7.68189	8.62515e-13	8.32506e-12	18.4045
FAM153A	1.77972	-3.66393	5.9794	1.1193e-08	5.86274e-08	9.13743
CNTFR	1.77965	-0.29625	3.4747	0.000636006	0.00128892	-1.35987
RUNX1	1.77943	3.93198	10.537	1.15333e-20	3.84462e-19	36.278
THSD7B	1.77923	-2.76645	7.15308	1.87802e-11	1.48539e-10	15.3814
ELOVL4	1.77841	-2.46231	7.00418	4.37872e-11	3.3003e-10	14.5519
MFSD10	1.7784	4.2603	12.5194	1.70897e-26	1.6844e-24	49.5502
COL15A1	1.7767	3.72682	7.49536	2.58968e-12	2.31838e-11	17.3249
KCNH4	1.77668	-2.69413	7.22227	1.26318e-11	1.02156e-10	15.7702
IRAK3	1.77555	0.889314	8.86804	5.98302e-16	8.97935e-15	25.5623
NR0B1	1.77508	-4.07929	4.46617	1.37771e-05	4.26139e-05	2.264
FERMT3	1.77466	3.2304	11.5168	1.5862e-23	8.83365e-22	42.7914
MTHFD1L	1.77459	3.18723	12.0419	4.46442e-25	3.52558e-23	46.3226
PCDHB10	1.77442	-1.0724	7.23611	1.16654e-11	9.49019e-11	15.8483
MUM1L1	1.7744	-1.84313	3.85241	0.000160749	0.000371241	-0.0698036
ZEB2	1.77386	2.80236	10.2612	7.20014e-20	2.04446e-18	34.4685
PCDHA11	1.77294	-3.52273	4.95859	1.59097e-06	5.87894e-06	4.33555
DNAJC18	1.77223	0.259828	13.1913	1.70967e-28	2.48581e-26	54.106
SPARC	1.77215	8.33741	11.5718	1.09253e-23	6.23897e-22	43.1601
NDRG4	1.77145	-0.322509	6.58627	4.46749e-10	2.91496e-09	12.2793
ZNF135	1.7708	-0.557328	6.68254	2.63524e-10	1.7789e-09	12.7953
ADAMTS15	1.77074	-2.92195	5.97755	1.13003e-08	5.91593e-08	9.12814
ADCY3	1.77065	2.776	10.5845	8.40358e-21	2.87616e-19	36.5908
GJA3	1.77037	-3.78198	6.52576	6.21112e-10	3.96556e-09	11.9573
SSTR2	1.76989	0.0687016	5.62666	6.65037e-08	3.09089e-07	7.40558
CD1B	1.76963	-3.92473	7.20209	1.41833e-11	1.13894e-10	15.6566
CD69	1.76949	0.0635509	7.35979	5.70867e-12	4.8927e-11	16.5492
FMNL3	1.76932	3.40792	13.7312	4.20534e-30	9.17167e-28	57.7719
EPB41L3	1.768	1.50052	8.43161	9.15854e-15	1.18088e-13	22.8746
MFSD6	1.76688	3.06664	9.60175	5.43941e-18	1.14139e-16	30.1983
APOBEC3G	1.76678	1.7333	9.49702	1.07227e-17	2.12392e-16	29.5286
HOXB7	1.76659	-0.56609	7.01505	4.11765e-11	3.11383e-10	14.6122
ERMN	1.76618	-3.31491	7.96505	1.58544e-13	1.70979e-12	20.0691
FAM131C	1.76596	-2.93679	5.08404	8.95037e-07	3.45819e-06	4.89001
SELPLG	1.76562	2.75268	10.6202	6.62539e-21	2.28281e-19	36.8257
TNFRSF13B	1.76488	-3.88664	7.9227	2.04627e-13	2.18152e-12	19.8183
AP1G2	1.76459	3.86117	8.95207	3.51658e-16	5.45335e-15	26.0861
BMP8B	1.76287	-0.649035	5.13931	6.925e-07	2.72337e-06	5.13758
PRDM6	1.76213	-2.23974	8.22458	3.27455e-14	3.87372e-13	21.6206
CALCA	1.76168	-2.15044	3.96664	0.00010386	0.000249559	0.342726
MORN3	1.76167	-4.23514	9.73033	2.35641e-18	5.25096e-17	31.024
P2RX5	1.7613	-0.0609575	9.1302	1.13274e-16	1.89107e-15	27.2031
PFN2	1.76115	2.76573	6.56307	5.07008e-10	3.27478e-09	12.1557
RARRES1	1.76044	1.90487	6.49604	7.29718e-10	4.59559e-09	11.7999
FABP6	1.75988	-4.07806	5.15293	6.49866e-07	2.56456e-06	5.19893
NEFH	1.75976	-1.64937	7.22856	1.21832e-11	9.86833e-11	15.8057
NRGN	1.75962	1.15443	11.5165	1.58998e-23	8.83365e-22	42.7891
LAYN	1.75962	0.127687	9.96742	4.99506e-19	1.22346e-17	32.5556
C2CD4B	1.75925	-1.53935	6.58818	4.42106e-10	2.8865e-09	12.2895
KLC3	1.75897	-0.670405	6.66643	2.87946e-10	1.9323e-09	12.7087
RPLP0P2	1.75895	-0.916976	8.62881	2.68801e-15	3.7084e-14	24.0819
KIT	1.75823	-0.128275	7.14209	1.99978e-11	1.57865e-10	15.3198
FAM26F	1.75787	0.948318	7.76453	5.27686e-13	5.27198e-12	18.8872
TBX18	1.75781	-2.90389	5.3913	2.09897e-07	9.03089e-07	6.29157
FOXE1	1.75764	-4.50252	5.99146	1.05189e-08	5.53228e-08	9.19789
UBD	1.75762	7.88334	5.72679	4.03874e-08	1.93997e-07	7.88975
LSP1	1.75728	3.86295	9.23009	5.98018e-17	1.05326e-15	27.833
PRICKLE2	1.75699	1.49837	7.03731	3.62996e-11	2.76338e-10	14.7356
GLIPR1	1.75511	2.66298	8.76154	1.17022e-15	1.67767e-14	24.9012
CCR7	1.75392	-0.484096	7.83071	3.55395e-13	3.66497e-12	19.2756
PLEKHG5	1.75381	1.67538	13.0451	4.65904e-28	6.16226e-26	53.1141
FAM113B	1.75346	1.68813	9.86035	1.00785e-18	2.38041e-17	31.8625
PSORS1C1	1.75345	-3.14325	6.34541	1.64071e-09	9.7982e-09	11.0089
GLIS1	1.75334	-4.66916	7.80677	4.101e-13	4.1849e-12	19.1349
SOCS1	1.7533	1.52169	8.86143	6.23825e-16	9.34188e-15	25.5211
CORO1A	1.75325	3.96446	9.18185	8.14393e-17	1.40025e-15	27.5284
TRAT1	1.75308	-2.22762	6.73121	2.0147e-10	1.37862e-09	13.0579
KCNJ11	1.75303	0.741142	6.331	1.77185e-09	1.05258e-08	10.9338
PLAC9	1.75259	0.553406	7.6296	1.17546e-12	1.11051e-11	18.1004
STAB2	1.75255	-2.89579	5.01972	1.2036e-06	4.53668e-06	4.60439
LTA	1.75242	-2.26246	8.11341	6.45336e-14	7.32155e-13	20.9531
PLCE1	1.75167	1.64983	8.40953	1.04984e-14	1.34014e-13	22.7402
CCDC112	1.75152	0.696565	8.53017	4.97016e-15	6.61757e-14	23.4765
BAIAP2L2	1.75101	2.23358	5.22538	4.62644e-07	1.87518e-06	5.52714
LTF	1.75083	-0.635205	5.62425	6.7303e-08	3.12521e-07	7.39398
PTGFR	1.74943	0.391769	3.77194	0.000217417	0.000486282	-0.354272
TMEM151A	1.7488	-0.948898	5.03477	1.12326e-06	4.25891e-06	4.67098
MIR155HG	1.74831	-1.93949	8.59618	3.29515e-15	4.4946e-14	23.8813
CECR6	1.74801	-1.79486	9.65438	3.86388e-18	8.32949e-17	30.5359
SLC8A1	1.74757	0.812862	9.77643	1.74436e-18	3.95587e-17	31.3209
SASH3	1.74708	2.1871	9.65194	3.92557e-18	8.45358e-17	30.5202
KCTD15	1.74701	2.60948	8.54248	4.60407e-15	6.16915e-14	23.5519
GBP5	1.74687	1.88305	6.14985	4.61726e-09	2.57014e-08	9.99983
C1orf113	1.7468	-0.00716805	10.2907	5.9242e-20	1.70579e-18	34.6612
GRM8	1.74618	-2.74686	4.61841	7.19124e-06	2.36414e-05	2.88621
C3orf14	1.74592	-0.21853	5.24124	4.2929e-07	1.74933e-06	5.59945
ZNF439	1.74463	-0.616653	8.35052	1.51105e-14	1.89122e-13	22.3817
FMO1	1.7443	-0.42352	3.70847	0.000274943	0.000601648	-0.574966
DUSP5	1.74424	3.52458	9.29975	3.82485e-17	6.8965e-16	28.2739
MYO7B	1.74389	0.48324	5.03351	1.12977e-06	4.27964e-06	4.66541
PITPNM3	1.74387	-1.41495	5.94749	1.31884e-08	6.81388e-08	8.97778
CD84	1.74294	-0.458314	7.12978	2.14535e-11	1.6832e-10	15.251
ZNF518B	1.74291	1.11317	7.60674	1.34535e-12	1.25948e-11	17.9679
[truncated: 12,458 more rows]
