# Supplementary material for: A pan-cancer analysis of matrisome proteins reveals CTHRC1 and a related network as major ECM regulators across cancers
Source: PLoS One. 2022 Oct 3;17(10):e0270063. doi: 10.1371/journal.pone.0270063 (PMC9529084; doi:10.1371/journal.pone.0270063)
Supplement: S1 File — S1A is the summary file of the top 5% genes for 9 cancers. S1B - S1J are the raw data output files of the differential gene expression analysis of the 9 cancers (Fig 4A) where CTHRC1 is upregulated and affects survival. (ZIP) [file pone.0270063.s002.zip › S1_File/S1 File/S1G.xlsx]

## Sheet: DEGS
Gene	logFC	AveExpr	t	P.Value	adj.P.Val	B
SFRP2	7.07842	3.96631	20.5371	1.05505e-45	3.60494e-42	93.3313
MMP13	6.53553	-0.723803	17.5194	2.61267e-38	2.3288e-35	76.5314
EPYC	6.32512	0.702346	14.9052	1.52902e-31	5.05586e-29	61.1202
COL11A1	6.1195	3.88352	17.8261	4.40594e-39	5.01813e-36	78.2901
LRRC15	5.75875	2.42305	18.0366	1.30613e-39	1.57512e-36	79.4911
POSTN	5.66195	4.67962	18.2203	4.54112e-40	5.81859e-37	80.5346
IGFL2	5.31241	-0.566275	17.7267	7.83559e-39	7.6494e-36	77.7213
FAP	5.25035	2.55309	21.0651	6.02421e-47	2.47005e-43	96.1512
GREM1	5.21096	1.32717	17.8136	4.73659e-39	5.11078e-36	78.2186
NTM	5.02462	1.012	15.9756	2.38643e-34	1.19327e-31	67.5148
CCL11	4.99149	-0.139236	14.7109	4.99172e-31	1.55054e-28	59.9492
FABP4	4.72059	-1.41081	10.3683	2.19432e-19	1.94744e-17	33.4122
ALPK2	4.436	0.521325	18.6364	4.20792e-41	7.18888e-38	82.8833
OMD	4.42811	0.147736	15.2128	2.36257e-32	8.49738e-30	62.9684
INHBA	4.42738	2.3051	20.3436	3.03814e-45	7.78563e-42	92.2892
COL10A1	4.39548	3.46908	13.0292	1.55193e-26	2.91891e-24	49.7079
SLC35D3	4.33944	-1.98066	17.1145	2.78677e-37	2.19737e-34	74.1921
C5orf46	4.33144	-1.95195	16.8414	1.38947e-36	1.01503e-33	72.6038
CXCL14	4.32527	3.44018	12.9961	1.90524e-26	3.51886e-24	49.5048
DPT	4.29245	-0.36628	14.9338	1.28433e-31	4.31638e-29	61.2928
CCL21	4.27922	-0.230077	9.48619	4.68663e-17	3.2792e-15	28.1102
LUM	4.25967	6.95277	19.2864	1.06873e-42	2.43444e-39	86.5082
NKX3.2	4.17133	-0.561328	15.9684	2.49182e-34	1.21631e-31	67.472
MEGF10	4.15039	-0.206075	14.7443	4.07225e-31	1.28439e-28	60.1507
COMP	4.14506	3.63801	9.73804	1.02341e-17	7.68533e-16	29.6135
ASPN	4.13604	1.36315	16.2001	6.23922e-35	3.55306e-32	68.8417
GJB2	4.12088	3.80959	16.8277	1.50646e-36	1.02947e-33	72.5239
DIO2	4.10092	0.553821	13.4068	1.50211e-27	3.14232e-25	52.0201
CTHRC1	4.0987	5.23182	40.1535	7.71504e-83	1.58166e-78	176.349
MMP11	4.09721	6.59804	15.9825	2.29028e-34	1.17382e-31	67.5555
BARX1	4.07114	-0.440528	10.9964	4.60052e-21	4.812e-19	37.2354
THBS2	4.06549	6.02759	22.2934	8.84946e-50	9.07114e-46	102.569
ITGBL1	4.05785	1.22597	13.0884	1.0762e-26	2.08143e-24	50.0704
COL6A6	4.04503	-0.205007	13.7632	1.6663e-28	3.71313e-26	54.1971
PRRX1	4.0281	3.67136	18.2741	3.33512e-40	4.55821e-37	80.8394
SERPINB7	4.01812	-1.52707	10.9568	5.87531e-21	6.08332e-19	36.9934
ADAM12	3.93857	4.00572	18.4906	9.66094e-41	1.52353e-37	82.0628
ADH1B	3.90808	-0.713072	8.33529	4.26817e-14	2.19854e-12	21.386
GFRA1	3.90396	1.20927	11.5796	1.24607e-22	1.60665e-20	40.8069
MEOX2	3.90301	-1.83666	14.705	5.17599e-31	1.58377e-28	59.9133
NETO1	3.81413	-2.69725	13.876	8.31889e-29	1.87413e-26	54.8848
ADIPOQ	3.81121	-2.43886	7.86401	6.38518e-13	2.88332e-11	18.7216
CTSK	3.8001	4.98816	21.8336	9.95002e-49	6.79951e-45	100.19
ODZ3	3.76859	2.21384	9.07476	5.51192e-16	3.42822e-14	25.6762
SVEP1	3.74117	2.46825	14.0729	2.48013e-29	6.27717e-27	56.083
SCG2	3.74104	1.11542	14.6366	7.85337e-31	2.36768e-28	59.5007
PTGER3	3.72454	1.70381	13.9193	6.37441e-29	1.46833e-26	55.1484
COL3A1	3.719	9.99155	20.4658	1.55687e-45	4.55962e-42	92.948
VCAN	3.69813	6.08464	18.4469	1.24039e-40	1.81638e-37	81.816
SEMA3D	3.68442	1.30805	12.1882	2.85753e-24	4.30752e-22	44.544
COL5A2	3.66358	6.36303	21.7763	1.34763e-48	6.90694e-45	99.8913
FN1	3.65896	10.0821	18.9391	7.55866e-42	1.5496e-38	84.5779
SFRP4	3.64807	4.97114	12.7074	1.14051e-25	1.99842e-23	47.7331
GRP	3.64553	-2.03239	11.5097	1.92142e-22	2.40189e-20	40.3782
BHLHE22	3.61075	-1.45271	15.8304	5.70012e-34	2.65587e-31	66.6535
CORIN	3.58385	-0.369371	15.8484	5.11749e-34	2.43985e-31	66.7601
CALB2	3.55133	1.33114	10.1342	9.19032e-19	7.72175e-17	31.9959
ITGA11	3.55059	4.3894	16.501	1.04163e-35	6.47103e-33	70.612
PPEF1	3.54239	-2.04329	15.6664	1.52699e-33	6.38874e-31	65.6786
COL8A1	3.53661	3.96044	14.8374	2.30881e-31	7.51318e-29	60.7124
GALNT5	3.53236	0.218748	16.8359	1.43582e-36	1.01503e-33	72.5714
LOC100192378	3.46225	-2.92128	14.627	8.33142e-31	2.44004e-28	59.4422
FGF7	3.41032	1.15253	16.5146	9.60703e-36	6.1548e-33	70.692
CHRNA1	3.40699	0.13042	9.81248	6.51648e-18	4.96633e-16	30.0596
COL5A1	3.36776	7.69376	15.4691	5.01632e-33	1.90444e-30	64.5018
UBE2QL1	3.36014	0.29521	12.5675	2.71525e-25	4.60045e-23	46.8743
FMO1	3.3578	1.11881	11.9141	1.56487e-23	2.21251e-21	42.8606
COL1A1	3.35577	11.6847	17.0021	5.39347e-37	4.09524e-34	73.5394
COL29A1	3.35429	-2.26374	13.1751	6.29098e-27	1.2283e-24	50.602
PITX2	3.33877	-1.37169	10.2802	3.76513e-19	3.25692e-17	32.8783
ADAMTS12	3.32214	2.52151	15.7707	8.15671e-34	3.63523e-31	66.299
ZCCHC5	3.29954	-2.90251	17.4626	3.63834e-38	3.1079e-35	76.2042
LOC283867	3.29055	-2.8413	14.1885	1.21965e-29	3.20566e-27	56.7856
TMEM158	3.27777	3.22823	15.4779	4.7549e-33	1.87462e-30	64.5547
MOXD1	3.24932	2.35302	12.2287	2.22137e-24	3.39853e-22	44.7933
ADAMTS2	3.23775	3.1896	15.7073	1.19413e-33	5.2087e-31	65.9219
SULF1	3.2341	6.45202	11.6855	6.4631e-23	8.54839e-21	41.4566
MSC	3.22717	2.04845	16.5888	6.18564e-36	4.0907e-33	71.1274
RFX8	3.2113	-2.48265	14.457	2.35386e-30	6.61047e-28	58.4141
MAB21L2	3.21091	-2.04348	11.9077	1.62841e-23	2.28658e-21	42.8212
RANBP3L	3.19631	-1.89994	12.0323	7.51715e-24	1.08528e-21	43.5865
KCNE4	3.19319	1.89173	16.4072	1.81726e-35	1.09576e-32	70.0617
PTGFR	3.17146	-1.61314	11.9065	1.64092e-23	2.28847e-21	42.8136
PLN	3.16587	-0.449545	11.6995	5.92406e-23	7.88631e-21	41.5429
TDO2	3.15501	1.79273	12.7138	1.09611e-25	1.93718e-23	47.7724
DCN	3.14161	7.74281	15.6947	1.28811e-33	5.50159e-31	65.8469
BCHE	3.13122	-0.406033	8.53062	1.36852e-14	7.50163e-13	22.5073
NCAM2	3.08202	-1.36132	10.8386	1.21779e-20	1.19455e-18	36.2723
MMP2	3.07319	7.71563	17.7372	7.37034e-39	7.55497e-36	77.7818
SERPINE1	3.07071	5.51901	14.2707	7.36409e-30	1.96066e-27	57.2851
TUSC5	3.05714	-3.21094	7.61414	2.61392e-12	1.10948e-10	17.3351
ISM1	3.05629	2.83522	14.4377	2.64958e-30	7.34042e-28	58.297
LOX	3.04813	4.73109	16.0361	1.6614e-34	8.73343e-32	67.873
ACTG2	3.03791	3.30501	12.0656	6.11317e-24	8.88838e-22	43.7911
CRISPLD2	3.03635	4.82179	15.5942	2.35851e-33	9.48075e-31	65.2485
SCT	3.02569	-2.03595	12.8421	4.94829e-26	8.82521e-24	48.5598
C13orf33	3.02186	1.56444	12.8882	3.71883e-26	6.74688e-24	48.8427
TNFAIP6	3.02054	1.24936	14.4803	2.04149e-30	5.89472e-28	58.555
NNMT	3.01567	5.45796	9.4904	4.56943e-17	3.20815e-15	28.1352
CPA3	2.99729	-1.45823	9.21517	2.38427e-16	1.55175e-14	26.5035
AK5	2.98988	-0.472797	14.6271	8.32597e-31	2.44004e-28	59.4428
SERPINF1	2.98776	5.99174	14.1478	1.56592e-29	4.01285e-27	56.5382
KCNA1	2.97976	-2.4837	11.5604	1.40321e-22	1.78673e-20	40.6893
NCRNA00162	2.96021	-2.94433	9.99247	2.18149e-18	1.74018e-16	31.1413
ARSI	2.95728	0.649825	13.4003	1.56389e-27	3.23851e-25	51.9801
COL5A3	2.95536	3.3648	13.7146	2.24788e-28	4.90253e-26	53.9007
ASAM	2.93461	1.69199	13.9289	6.00853e-29	1.39978e-26	55.2069
MEIS3	2.92707	1.62617	15.6578	1.60853e-33	6.59529e-31	65.6271
PDLIM3	2.92259	4.32055	17.1167	2.75126e-37	2.19737e-34	74.2047
ADAMTSL1	2.90565	1.69949	13.3174	2.60922e-27	5.24427e-25	51.4733
MFAP5	2.9016	4.10723	8.6443	7.03092e-15	3.95992e-13	23.164
GPR1	2.89797	0.385369	12.5086	3.91198e-25	6.41596e-23	46.5127
FBN1	2.88146	5.44009	16.0713	1.34659e-34	7.26487e-32	68.0808
IL7R	2.87397	0.481285	9.88862	4.10365e-18	3.1867e-16	30.5167
CYP26A1	2.86914	-0.994252	9.13167	3.92612e-16	2.48424e-14	26.0111
KERA	2.85752	-2.0722	9.22475	2.25153e-16	1.48899e-14	26.5601
SHISA2	2.85617	0.953261	9.61877	2.10604e-17	1.52028e-15	28.9004
PLAU	2.85023	5.67291	15.2609	1.76569e-32	6.46399e-30	63.2566
LSAMP	2.84589	-0.104723	10.8633	1.04616e-20	1.04621e-18	36.4226
AEBP1	2.84259	8.11655	16.3818	2.11354e-35	1.23799e-32	69.9123
TPSAB1	2.83428	0.296908	8.03755	2.37407e-13	1.12664e-11	19.6956
SORCS2	2.81687	1.92732	8.34868	3.94919e-14	2.05488e-12	21.4626
ISL1	2.81578	-2.71784	9.21549	2.37982e-16	1.55175e-14	26.5054
XIRP1	2.78906	-1.4993	12.3626	9.67868e-25	1.52633e-22	45.6158
PTPRN	2.78582	-0.482145	12.5738	2.61161e-25	4.46171e-23	46.9128
EN1	2.78343	-2.78817	11.0315	3.70319e-21	3.93363e-19	37.4501
HAS2	2.775	1.15766	10.0082	1.98265e-18	1.59397e-16	31.2358
ACAN	2.75963	-0.0942117	9.94418	2.9271e-18	2.32591e-16	30.8507
TRPA1	2.757	-2.45274	10.6267	4.49184e-20	4.22419e-18	34.981
SCRG1	2.75045	-3.24752	10.8063	1.48655e-20	1.45123e-18	36.075
CXCL12	2.74948	5.52213	11.7896	3.38759e-23	4.66101e-21	42.0961
COL1A2	2.74843	10.6583	15.2643	1.72882e-32	6.44409e-30	63.2774
HAND2	2.74457	0.651472	11.0659	2.99469e-21	3.21436e-19	37.6602
LOC285548	2.73156	-2.6075	10.9399	6.51967e-21	6.71657e-19	36.8905
SPOCD1	2.7308	-0.0922851	13.0572	1.30516e-26	2.47751e-24	49.8794
VGLL3	2.72611	2.29045	11.3872	4.10284e-22	5.00668e-20	39.6274
GFPT2	2.72049	2.7821	13.0162	1.68217e-26	3.1351e-24	49.6281
RPLP0P2	2.71368	0.616252	16.1147	1.03859e-34	5.7546e-32	68.3377
OLFML2B	2.70601	4.70888	15.1396	3.68087e-32	1.25769e-29	62.5296
TPSB2	2.70195	-0.225178	8.4831	1.80625e-14	9.77046e-13	22.2336
PTPRD	2.68762	1.68907	8.96465	1.06078e-15	6.45313e-14	25.03
CCDC80	2.68611	5.93961	13.6474	3.40157e-28	7.34059e-26	53.4905
AGTR1	2.68532	-0.884434	11.7691	3.84733e-23	5.25828e-21	41.9701
PI15	2.6831	0.135302	8.21046	8.78793e-14	4.44843e-12	20.6744
COPZ2	2.68088	2.09227	15.2067	2.4508e-32	8.51591e-30	62.9321
CSMD2	2.67938	1.36968	10.0361	1.67218e-18	1.35499e-16	31.4041
TNN	2.67339	-1.88132	10.6501	3.88843e-20	3.69059e-18	35.1237
ECM1	2.67018	4.48667	18.6945	3.0242e-41	5.63628e-38	83.2094
KIF26B	2.66807	3.64034	11.5594	1.41188e-22	1.78673e-20	40.6832
TBX5	2.66125	-3.30282	9.68546	1.40709e-17	1.0414e-15	29.2989
FAM180A	2.65637	0.113331	11.7622	4.0165e-23	5.45313e-21	41.9275
APCDD1L	2.65466	-0.0395612	9.81521	6.40927e-18	4.92122e-16	30.076
PTGIS	2.64419	4.89967	10.3223	2.909e-19	2.52701e-17	33.1334
SNAI2	2.64235	3.3513	15.4727	4.90655e-33	1.89791e-30	64.5237
COL6A3	2.63625	8.17782	13.5725	5.40118e-28	1.14154e-25	53.0328
BNC1	2.63378	0.32028	6.69846	3.8409e-10	1.20586e-08	12.4377
RUNX1T1	2.63163	0.0702944	10.4538	1.29883e-19	1.16786e-17	33.9308
ADAM6	2.62283	6.91379	5.03146	1.35705e-06	1.83274e-05	4.48441
FMO2	2.61411	0.993371	7.46835	5.89723e-12	2.34301e-10	16.5353
MMP3	2.60075	-3.57683	8.40271	2.88519e-14	1.52841e-12	21.772
FAM38B	2.59404	0.661588	8.99019	9.11508e-16	5.59486e-14	25.1797
FGF1	2.5928	1.23269	12.842	4.95049e-26	8.82521e-24	48.5594
ACTA2	2.59239	7.16043	15.8066	6.57562e-34	2.99571e-31	66.5121
FNDC1	2.59058	4.89004	10.0807	1.27382e-18	1.04878e-16	31.6731
MGC45800	2.57782	-0.946448	6.82402	1.97281e-10	6.51223e-09	13.0903
VCAM1	2.57545	4.18028	11.3156	6.39184e-22	7.48794e-20	39.1886
GLT8D2	2.57483	3.12871	14.3763	3.85808e-30	1.05459e-27	57.925
AJAP1	2.56574	0.704873	4.95804	1.88134e-06	2.44885e-05	4.16918
HOXA3	2.56314	1.32609	5.93874	1.87883e-08	4.30848e-07	8.63715
TIMP3	2.55684	7.65415	14.0397	3.04139e-29	7.42281e-27	55.881
CDH11	2.55123	5.66901	11.3312	5.80286e-22	6.88229e-20	39.2843
NKD2	2.54827	2.62217	10.628	4.45526e-20	4.2091e-18	34.9891
TWIST2	2.54759	0.678904	9.2972	1.45906e-16	9.8073e-15	26.9885
PLAC9	2.54698	-1.27047	10.9774	5.17388e-21	5.38424e-19	37.1192
ZNF385D	2.54678	-2.57502	11.9245	1.4676e-23	2.0894e-21	42.9242
PVALB	2.54621	-1.06608	6.79652	2.28393e-10	7.444e-09	12.9469
PCDHGA12	2.54318	1.52736	12.1596	3.41206e-24	5.10589e-22	44.3684
PODN	2.54256	3.83824	12.4538	5.49683e-25	8.87327e-23	46.176
HOXA5	2.53802	0.173139	6.19814	5.12265e-09	1.33443e-07	9.90461
HHIP	2.53493	-1.59012	9.4728	5.08036e-17	3.53059e-15	28.0305
NEGR1	2.53061	0.161231	8.82186	2.47084e-15	1.45979e-13	24.1956
SERPINB2	2.5283	0.802334	5.93106	1.9516e-08	4.45544e-07	8.60012
BICC1	2.52366	1.54189	10.5558	6.94491e-20	6.47171e-18	34.55
GDF6	2.52224	-0.612009	9.75875	9.02697e-18	6.80375e-16	29.7376
PPAPDC1A	2.51879	1.69341	7.78925	9.75308e-13	4.30922e-11	18.3048
SPHK1	2.512	2.83687	13.9848	4.26146e-29	1.00419e-26	55.5471
PODNL1	2.5099	3.27785	10.0476	1.55935e-18	1.27364e-16	31.4732
ALDH1A3	2.50287	3.17714	11.0304	3.72963e-21	3.94129e-19	37.4431
LPPR4	2.49787	1.40333	10.7835	1.7102e-20	1.66165e-18	35.9363
WISP1	2.49741	2.56007	12.5261	3.51067e-25	5.80421e-23	46.6199
SHOX2	2.49572	-0.873968	9.20668	2.5085e-16	1.62743e-14	26.4534
CXCL13	2.48811	0.920381	6.14006	6.87115e-09	1.75206e-07	9.61799
TLL1	2.48595	-0.44682	9.11005	4.46665e-16	2.81756e-14	25.8838
PRG4	2.47938	-0.232878	7.60823	2.70186e-12	1.14444e-10	17.3026
IL21R	2.47666	0.672272	7.45399	6.38696e-12	2.53267e-10	16.4569
PRKG1	2.4685	-0.360245	14.025	3.3274e-29	7.93199e-27	55.792
FAM101A	2.46095	2.02601	9.484	4.74875e-17	3.31137e-15	28.0972
PDPN	2.45866	4.3936	11.2466	9.79605e-22	1.12195e-19	38.7661
MFAP4	2.4578	4.94331	7.65243	2.10866e-12	9.04387e-11	17.5463
ADAMTS16	2.45634	0.636411	5.91543	2.10823e-08	4.76524e-07	8.52491
SPARC	2.45308	10.2273	17.5828	1.80714e-38	1.684e-35	76.8957
NT5E	2.45031	4.16323	10.5935	5.50711e-20	5.15531e-18	34.7795
C1QTNF3	2.44943	3.83587	12.4964	4.21956e-25	6.86549e-23	46.4378
GREM2	2.44899	-1.09749	9.99577	2.1381e-18	1.71224e-16	31.1612
GZMK	2.44662	-0.212385	7.50072	4.92528e-12	1.97213e-10	16.7123
EDNRA	2.4454	3.20469	14.0531	2.80101e-29	6.91849e-27	55.9625
RGS4	2.44206	2.80028	11.8696	2.0634e-23	2.85823e-21	42.5869
MMP1	2.43541	0.884317	6.45744	1.35569e-09	3.88715e-08	11.2035
C4orf7	2.41978	-3.58178	9.19219	2.73552e-16	1.76355e-14	26.3678
IGJ	2.40778	3.86601	4.72572	5.17964e-06	5.80896e-05	3.19396
HAS1	2.40273	-2.11179	7.56721	3.39898e-12	1.40489e-10	17.0769
CIDEA	2.39777	-3.77172	7.41437	7.95665e-12	3.14295e-10	16.2409
COLEC12	2.3931	3.84928	12.1575	3.45559e-24	5.13356e-22	44.3559
CH25H	2.3919	0.171571	10.9067	8.0031e-21	8.16276e-19	36.6876
SPOCK1	2.39137	2.53899	8.02133	2.60493e-13	1.22486e-11	19.6042
ZFHX4	2.3889	2.01117	9.16879	3.14595e-16	2.01547e-14	26.2298
C11orf41	2.37168	1.29816	8.6172	8.24263e-15	4.617e-13	23.0072
SSC5D	2.36994	3.67036	12.2187	2.36423e-24	3.5903e-22	44.7316
PAPPA	2.33717	0.640422	8.81374	2.59228e-15	1.51841e-13	24.1483
NKX2.3	2.33189	-3.47939	11.3756	4.41037e-22	5.35012e-20	39.5558
P4HA3	2.32892	0.755761	12.3785	8.76981e-25	1.39372e-22	45.7135
FBLN2	2.31866	4.9981	8.37899	3.31178e-14	1.73201e-12	21.6361
PLVAP	2.31715	4.67364	10.8395	1.211e-20	1.1936e-18	36.2778
CST7	2.31439	1.95918	9.54927	3.20421e-17	2.30489e-15	28.4858
VAT1L	2.31229	-0.126683	9.78369	7.75988e-18	5.87031e-16	29.887
CHSY3	2.29689	0.885082	14.0535	2.7933e-29	6.91849e-27	55.9652
INSRR	2.29524	-2.76527	8.62656	7.80247e-15	4.38242e-13	23.0613
CCL19	2.29284	-1.90042	6.67417	4.36616e-10	1.35192e-08	12.3122
GPR21	2.28991	-2.5403	12.2446	2.01313e-24	3.1031e-22	44.8908
IL6	2.28262	0.293072	7.85051	6.89343e-13	3.09239e-11	18.6463
PDGFRA	2.27785	4.55993	8.81499	2.57319e-15	1.51155e-13	24.1556
CCL26	2.27696	-3.12853	11.6679	7.20485e-23	9.40807e-21	41.3491
DIRC1	2.268	-3.85945	12.2447	2.01191e-24	3.1031e-22	44.8914
DSC3	2.26756	2.21536	6.29309	3.15905e-09	8.53278e-08	10.3767
MATN3	2.25822	1.46525	9.8973	3.89272e-18	3.0344e-16	30.5689
CCRL1	2.25163	0.233166	10.6909	3.02555e-20	2.89845e-18	35.372
ETV1	2.2452	3.22727	11.7534	4.24044e-23	5.68192e-21	41.8738
THBS1	2.23807	7.47993	13.8828	7.97962e-29	1.81767e-26	54.9261
FAM155A	2.23095	0.183449	9.07678	5.44612e-16	3.40399e-14	25.688
PCOLCE	2.2187	6.16887	13.6252	3.90102e-28	8.33071e-26	53.3549
BMP4	2.21851	3.01222	10.9056	8.05484e-21	8.17486e-19	36.6812
RSPO3	2.21751	2.07342	5.28811	4.22856e-07	6.66332e-06	5.6119
F2RL2	2.21486	-0.991187	8.46741	1.97932e-14	1.06504e-12	22.1434
PAEP	2.21001	0.973429	4.4973	1.35783e-05	0.000131866	2.2692
TBX18	2.20963	-0.177958	5.65807	7.39225e-08	1.44607e-06	7.30406
MGC4473	2.20541	-3.17816	9.50697	4.1351e-17	2.92323e-15	28.2339
IGF2AS	2.20104	-0.581935	4.21361	4.29213e-05	0.000350291	1.16983
NALCN	2.20091	-0.343975	7.62155	2.50757e-12	1.06877e-10	17.3759
CILP	2.1965	4.03618	7.90059	5.18677e-13	2.36824e-11	18.9262
EDIL3	2.19342	2.08501	8.5786	1.03352e-14	5.72652e-13	22.7841
CIDEC	2.1922	-2.81988	5.90821	2.18474e-08	4.92732e-07	8.49018
KRT6A	2.18291	2.20845	5.43583	2.12592e-07	3.71873e-06	6.27835
IL1RL1	2.18157	-2.64808	10.1453	8.59098e-19	7.24789e-17	32.0626
COL6A2	2.17544	8.67905	13.3276	2.44979e-27	4.97258e-25	51.5358
HOXA2	2.17341	-1.22966	5.71582	5.59459e-08	1.13e-06	7.57496
COL16A1	2.17066	4.6787	13.387	1.69766e-27	3.48037e-25	51.8989
ZNF469	2.1693	4.51128	11.2946	7.27905e-22	8.43095e-20	39.06
CD36	2.16296	2.72891	9.34103	1.12176e-16	7.61498e-15	27.2481
TAGLN	2.15831	7.54991	12.3194	1.26525e-24	1.98007e-22	45.3506
CCL18	2.15624	0.0934029	5.70646	5.85357e-08	1.17306e-06	7.53096
COL24A1	2.15291	-0.342148	8.09265	1.73112e-13	8.40987e-12	20.0066
TSPAN11	2.14837	1.21096	9.5025	4.24794e-17	2.99268e-15	28.2073
CDR1	2.14574	0.269726	7.75399	1.19039e-12	5.23694e-11	18.1087
EBF2	2.14448	-3.05339	8.88051	1.74674e-15	1.04402e-13	24.5378
ADAMTS4	2.1433	2.8887	11.2385	1.03027e-21	1.17342e-19	38.7162
TWIST1	2.14208	2.43064	8.78922	2.99597e-15	1.73015e-13	24.0055
MSX2	2.13981	-0.0572397	6.32699	2.65584e-09	7.29858e-08	10.5462
FIBIN	2.13296	3.35434	9.64547	1.79216e-17	1.29827e-15	29.0599
FCRL5	2.13248	-1.23648	4.86859	2.78917e-06	3.39554e-05	3.78963
MARCO	2.13094	0.975871	6.12436	7.43675e-09	1.88223e-07	9.54081
ARSE	2.1241	-0.539575	7.47919	5.55224e-12	2.21022e-10	16.5945
LOC554202	2.11927	0.069282	6.38372	1.98425e-09	5.55726e-08	10.8311
XPNPEP2	2.11002	-2.40741	7.96828	3.52727e-13	1.63234e-11	19.3058
IGF2	2.10854	8.69363	3.85444	0.000170708	0.00109984	-0.139985
GEM	2.10744	1.96249	11.6738	6.94918e-23	9.13238e-21	41.3849
NKX2.5	2.10058	-2.30849	4.9895	1.63624e-06	2.15998e-05	4.30384
CES1	2.09817	-0.12364	5.40877	2.41339e-07	4.16473e-06	6.15535
LIX1	2.09804	2.63189	4.46036	1.582e-05	0.000149624	2.12291
PLA2G2A	2.09566	-0.147684	4.58542	9.39823e-06	9.68206e-05	2.62186
C11orf87	2.08803	-3.24974	8.14305	1.29584e-13	6.37077e-12	20.2918
ZPLD1	2.08501	-3.03037	8.71488	4.64321e-15	2.64418e-13	23.5733
BGN	2.08364	8.61233	14.0282	3.26417e-29	7.87279e-27	55.811
LRRN4	2.07805	2.74178	7.42086	7.67549e-12	3.03775e-10	16.2763
SLITRK3	2.07315	-3.05146	8.01259	2.73843e-13	1.28175e-11	19.555
HTRA3	2.07001	4.03033	9.52437	3.72333e-17	2.65042e-15	28.3375
FGF5	2.05634	-3.53008	9.81421	6.44832e-18	4.93272e-16	30.07
KIAA1644	2.04296	0.788999	6.82958	1.91518e-10	6.34298e-09	13.1194
C10orf55	2.04209	-0.455121	10.494	1.01529e-19	9.37591e-18	34.1744
TMEM119	2.03919	3.51164	8.14066	1.31376e-13	6.4434e-12	20.2783
EMILIN1	2.03731	5.79362	10.2525	4.46152e-19	3.82701e-17	32.7104
PTGIR	2.03396	0.825527	12.4505	5.61053e-25	8.98606e-23	46.1557
TMEM200A	2.03161	2.2705	11.1472	1.81222e-21	2.01914e-19	38.1573
PTGDS	2.02902	6.24211	6.20681	4.90214e-09	1.28187e-07	9.94757
HOXA11	2.0282	-2.34927	6.10337	8.26535e-09	2.04895e-07	9.43774
LBP	2.02036	-2.91151	6.08286	9.16167e-09	2.24669e-07	9.33731
NOX4	2.02036	1.8627	6.8872	1.40759e-10	4.72291e-09	13.4212
ENOX1	2.01921	0.445364	9.41087	7.37417e-17	5.05612e-15	27.6624
SOX11	2.01513	1.15853	3.52439	0.000560995	0.00295502	-1.25856
PCBP3	2.00994	-0.457069	6.30349	2.99554e-09	8.13398e-08	10.4286
IL2RA	2.0019	0.448067	8.33706	4.22459e-14	2.18157e-12	21.3961
KCNJ15	1.9996	-0.449454	9.29201	1.50517e-16	1.00842e-14	26.9578
GUCY1A3	1.99615	3.3563	11.3632	4.76084e-22	5.70771e-20	39.4802
ELFN2	1.99525	-0.301421	5.50601	1.52718e-07	2.78053e-06	6.59929
C7orf10	1.98735	1.48805	10.1204	1.0002e-18	8.30162e-17	31.9122
CD1A	1.98634	-1.4013	4.57088	9.98965e-06	0.000102042	2.56333
ST6GAL2	1.98071	2.29309	5.7145	5.6303e-08	1.13497e-06	7.56878
ANGPT1	1.97307	0.980363	9.21805	2.34363e-16	1.53504e-14	26.5205
LOC96610	1.96989	7.83448	4.55876	1.05101e-05	0.000106509	2.51464
MMP14	1.9691	7.82654	13.7574	1.72753e-28	3.80818e-26	54.1614
GPR68	1.96789	1.18906	11.5154	1.85466e-22	2.33266e-20	40.4132
COL12A1	1.96657	7.18093	9.67453	1.50329e-17	1.10462e-15	29.2336
F13A1	1.96134	4.84835	9.35225	1.04872e-16	7.14281e-15	27.3146
METTL11B	1.95982	-3.77014	11.2561	9.23982e-22	1.06419e-19	38.8239
CXCL9	1.95639	3.76891	5.14354	8.19272e-07	1.19374e-05	4.97195
MCHR1	1.95477	-1.90946	8.19612	9.54571e-14	4.80827e-12	20.5929
GAP43	1.95404	-2.07528	7.38736	9.24e-12	3.59926e-10	16.094
CPN2	1.95202	-3.69781	10.7177	2.5653e-20	2.46907e-18	35.5352
NBL1	1.95114	6.88168	12.6863	1.2992e-25	2.2572e-23	47.6041
DKFZp434J0226	1.94777	-2.8983	7.59216	2.95631e-12	1.23941e-10	17.2141
CD248	1.94585	4.37376	10.7768	1.78244e-20	1.72367e-18	35.8954
OGN	1.94508	1.72596	5.84182	3.02844e-08	6.58388e-07	8.17218
CILP2	1.9385	4.60106	9.19399	2.70624e-16	1.75018e-14	26.3785
C1QTNF6	1.92744	4.77452	12.9241	2.9765e-26	5.44833e-24	49.0631
PMEPA1	1.92704	5.60359	10.4776	1.12271e-19	1.02297e-17	34.0749
VSTM2L	1.92702	2.18824	4.46104	1.57756e-05	0.000149315	2.1256
RASGRF2	1.92651	1.3196	10.843	1.18528e-20	1.17388e-18	36.299
psiTPTE22	1.92537	-0.593825	5.64687	7.80147e-08	1.52231e-06	7.25169
OXT	1.92418	-3.14261	10.3304	2.76815e-19	2.41489e-17	33.1824
CDK15	1.92352	-3.16743	7.62511	2.45811e-12	1.04987e-10	17.3955
ADAMTS14	1.91201	3.03103	9.24355	2.01193e-16	1.33484e-14	26.6712
CBLN4	1.90591	-1.75669	7.58767	3.03152e-12	1.2632e-10	17.1894
ABCA6	1.90523	-0.534389	6.91776	1.19488e-10	4.02238e-09	13.5818
DIRAS1	1.90422	0.634527	6.34738	2.39195e-09	6.62667e-08	10.6484
LOXL2	1.90313	5.26117	13.268	3.54131e-27	6.98081e-25	51.1709
DKK1	1.90123	-2.31999	5.37053	2.88532e-07	4.85648e-06	5.98221
CREB3L1	1.90055	4.80152	10.1335	9.23128e-19	7.72451e-17	31.9915
TRHDE	1.89999	-1.33327	4.4075	1.96561e-05	0.000180299	1.91521
ISL2	1.89832	-2.60096	7.27168	1.74823e-11	6.48111e-10	15.4677
COL6A1	1.8955	8.66167	10.4606	1.24627e-19	1.12554e-17	33.9717
FAM20A	1.89508	4.94533	7.596	2.89344e-12	1.21804e-10	17.2352
DEPDC7	1.89432	0.287261	11.113	2.23906e-21	2.4679e-19	37.948
NBLA00301	1.89276	-1.45408	7.79291	9.5536e-13	4.2302e-11	18.3251
HOXA4	1.89215	0.699326	4.42583	1.82341e-05	0.000168995	1.98702
TGFBI	1.89049	7.34695	11.0957	2.49062e-21	2.71597e-19	37.8426
EFNA2	1.89038	-2.49923	5.0024	1.54496e-06	2.05453e-05	4.35923
MS4A2	1.88957	-3.11716	8.92287	1.35913e-15	8.17112e-14	24.7854
RCN3	1.88933	5.37791	12.5316	3.39188e-25	5.65341e-23	46.654
ECM2	1.88503	2.49635	10.8624	1.0515e-20	1.04645e-18	36.4175
JPH2	1.88394	1.87316	8.25918	6.63264e-14	3.38248e-12	20.9516
GUCA1A	1.88183	-2.8629	8.66921	6.07401e-15	3.4494e-13	23.3083
MN1	1.87778	3.31334	7.36794	1.02871e-11	3.96421e-10	15.9886
CALML5	1.87706	-0.472716	3.73426	0.000265631	0.00159091	-0.556947
NEXN	1.87222	2.56342	11.5633	1.37859e-22	1.76641e-20	40.7068
SRPX	1.87145	2.78577	10.0117	1.94097e-18	1.56661e-16	31.2568
MMP8	1.86496	-2.86491	6.9249	1.14998e-10	3.8904e-09	13.6194
CLEC2B	1.864	2.67996	10.9097	7.85357e-21	8.0503e-19	36.7063
ANGPTL2	1.86225	4.96288	13.2799	3.291e-27	6.55037e-25	51.2435
CACNA1C	1.86202	2.09916	8.50415	1.59738e-14	8.66347e-13	22.3548
ST8SIA1	1.86073	0.704684	8.07847	1.87785e-13	9.07969e-12	19.9265
CD2	1.85838	1.86138	5.82387	3.30664e-08	7.14558e-07	8.08662
CNTN1	1.85571	1.81333	5.73814	5.02099e-08	1.02832e-06	7.68017
DBC1	1.85154	-1.13438	4.54019	1.13588e-05	0.000114094	2.4402
HOXA1	1.84891	-0.481716	6.09852	8.46933e-09	2.09698e-07	9.41396
LMO3	1.84667	2.26327	3.9154	0.000135886	0.00091248	0.0756709
MRVI1	1.84418	3.56025	11.3282	5.91297e-22	6.96677e-20	39.2657
HEPH	1.84274	3.18296	10.0866	1.2288e-18	1.01579e-16	31.7087
AOC3	1.84267	2.38226	8.26704	6.33761e-14	3.24008e-12	20.9965
FAM26E	1.84123	1.15319	11.365	4.70744e-22	5.6769e-20	39.4913
ADAMDEC1	1.83963	1.0921	4.56141	1.03945e-05	0.000105546	2.52524
CD3D	1.83818	0.00674882	5.69452	6.20122e-08	1.23428e-06	7.47486
ITGA5	1.83762	5.86387	14.3703	4.00223e-30	1.0796e-27	57.8887
KRT16	1.83369	0.608582	4.3184	2.82281e-05	0.000244282	1.56943
MFAP2	1.83348	6.41534	7.06387	5.43365e-11	1.90094e-09	14.3546
CD3E	1.82886	2.13052	5.88552	2.44327e-08	5.46829e-07	8.38125
CLDN16	1.82821	4.03562	3.88459	0.000152539	0.00100618	-0.0336482
MS4A1	1.82735	-2.05124	5.57564	1.0971e-07	2.07105e-06	6.92044
PMP22	1.82191	4.98614	14.7684	3.51624e-31	1.12635e-28	60.296
LPAR4	1.82054	-1.45417	8.57944	1.02842e-14	5.71552e-13	22.789
GATA3	1.81538	1.33558	7.30475	1.45759e-11	5.47289e-10	15.6463
HSPB7	1.80895	1.51804	7.9262	4.48346e-13	2.06551e-11	19.0696
DDIT4L	1.80835	2.53129	6.73137	3.22739e-10	1.02264e-08	12.6081
FRMD6	1.80554	3.87243	13.0773	1.15226e-26	2.2077e-24	50.0028
NUAK1	1.80435	4.3722	11.0692	2.93494e-21	3.1668e-19	37.6802
CADM3	1.80414	2.55128	3.55737	0.000499864	0.00268827	-1.15059
HSD17B6	1.80399	0.584658	9.86217	4.81914e-18	3.72819e-16	30.3579
BMP2	1.80397	0.29938	8.07585	1.9063e-13	9.19552e-12	19.9117
CTGF	1.80384	7.35577	8.88639	1.68694e-15	1.01122e-13	24.5722
ACTBL2	1.79947	-1.95979	6.92208	1.16753e-10	3.94325e-09	13.6045
CNN1	1.79854	3.11046	7.90603	5.02877e-13	2.30122e-11	18.9567
ST8SIA2	1.79281	1.19813	5.42374	2.24997e-07	3.92233e-06	6.22335
MGC29506	1.79246	0.957402	3.97012	0.000110484	0.000767545	0.271588
SRPX2	1.79201	3.01236	10.8803	9.4162e-21	9.46282e-19	36.5267
COL22A1	1.79111	0.859552	4.27046	3.42238e-05	0.00028708	1.38566
PRDM8	1.79035	-0.250085	11.2135	1.20223e-21	1.36171e-19	38.5634
DKK2	1.78982	1.55006	8.57939	1.02874e-14	5.71552e-13	22.7887
OLFML1	1.78836	3.29161	10.2168	5.54832e-19	4.73942e-17	32.4949
DPP10	1.78496	-0.871353	3.5046	0.000600999	0.00312321	-1.32297
SFRP5	1.78386	-0.325031	4.39607	2.05957e-05	0.00018716	1.87056
CDH13	1.78364	2.27161	8.04524	2.27172e-13	1.08814e-11	19.739
ADAMTSL5	1.7803	-0.350127	6.68439	4.13694e-10	1.28893e-08	12.365
TGFB3	1.77893	3.52987	9.288	1.54172e-16	1.02954e-14	26.9341
SLITRK4	1.77814	0.912118	5.96278	1.6678e-08	3.87186e-07	8.75324
ELN	1.77754	4.81696	7.57639	3.22892e-12	1.33729e-10	17.1273
HIC1	1.77713	3.26428	11.1083	2.30403e-21	2.52593e-19	37.9197
GPC6	1.77451	3.33768	7.67459	1.86186e-12	8.03578e-11	17.6687
FMO3	1.77048	-0.948295	5.3863	2.68072e-07	4.557e-06	6.0535
ANKRD1	1.76651	-1.76378	5.34852	3.19652e-07	5.31915e-06	5.88294
GPR176	1.76606	1.49056	8.96809	1.03932e-15	6.36035e-14	25.0502
EYA4	1.76559	2.509	3.90672	0.000140394	0.000938756	0.0447967
FILIP1L	1.76437	4.83769	11.4153	3.44816e-22	4.23298e-20	39.7994
LZTS1	1.76393	2.84601	11.2988	7.09535e-22	8.26487e-20	39.0853
SDC1	1.76333	6.19941	8.77528	3.2528e-15	1.87319e-13	23.9243
P2RY10	1.76281	-1.0925	5.85292	2.86792e-08	6.26814e-07	8.2252
RAB31	1.76008	5.74368	15.2082	2.42919e-32	8.51591e-30	62.9409
MMP10	1.75914	-0.815769	3.74907	0.000251676	0.00152201	-0.506131
PLXDC1	1.75612	3.41262	12.5482	3.05991e-25	5.1419e-23	46.756
PDCD1LG2	1.75404	1.00274	7.53319	4.11013e-12	1.66525e-10	16.8901
TNFSF4	1.75368	2.34579	9.89951	3.84084e-18	3.00538e-16	30.5821
ISLR	1.74981	6.67538	8.4277	2.49465e-14	1.32838e-12	21.9153
ADAMTSL2	1.7488	2.37202	9.68895	1.37772e-17	1.02336e-15	29.3198
LOXL1	1.74764	5.89314	12.0226	7.98345e-24	1.14454e-21	43.5269
GZMB	1.7475	0.365524	5.5706	1.12374e-07	2.10968e-06	6.89713
EVI2A	1.74581	2.78957	8.15732	1.19368e-13	5.91103e-12	20.3727
SH2D1A	1.74563	-0.772961	6.12775	7.3109e-09	1.85496e-07	9.55746
CYP1B1	1.74326	4.38667	7.54376	3.87469e-12	1.5784e-10	16.9481
GALNTL2	1.74032	0.726981	8.83422	2.29679e-15	1.36483e-13	24.2677
BEND6	1.73944	1.01115	8.60727	8.73694e-15	4.88054e-13	22.9498
FGF14	1.73852	-0.493885	7.13821	3.62802e-11	1.30717e-09	14.751
LOC283392	1.7368	-1.77326	4.7286	5.11603e-06	5.75336e-05	3.20584
TNC	1.73552	5.14279	7.03484	6.35845e-11	2.21315e-09	14.2005
BEAN	1.73462	0.296566	8.46582	1.99781e-14	1.07218e-12	22.1343
F5	1.73438	-0.970078	6.78785	2.39163e-10	7.75805e-09	12.9017
IBSP	1.73373	-0.153967	5.71963	5.49231e-08	1.11153e-06	7.59291
C1QTNF7	1.73336	1.27678	7.80846	8.74865e-13	3.88217e-11	18.4117
ANXA8	1.73149	0.810453	4.35136	2.4705e-05	0.000217538	1.69672
FOXP2	1.73131	-2.887	6.47233	1.25494e-09	3.61341e-08	11.279
MME	1.7313	2.40319	5.07862	1.09837e-06	1.5339e-05	4.68864
PDE10A	1.73032	1.09728	8.00695	2.82826e-13	1.32078e-11	19.5232
MMP12	1.72769	-0.379971	3.65853	0.00034915	0.0019933	-0.814047
IL10	1.72641	0.532926	8.06927	1.97952e-13	9.52633e-12	19.8746
TGFB1I1	1.72342	5.06547	14.1562	1.4867e-29	3.85808e-27	56.5896
PDGFRB	1.72242	6.05989	11.4155	3.44445e-22	4.23298e-20	39.8005
TCL1A	1.72239	-3.37352	6.4309	1.55535e-09	4.43479e-08	11.0692
RUNX2	1.72034	3.70138	8.79934	2.82235e-15	1.63912e-13	24.0644
WNT2	1.71937	1.03129	5.33709	3.37079e-07	5.54167e-06	5.8315
DACT1	1.71688	2.56653	9.3227	1.25217e-16	8.47219e-15	27.1395
ICOS	1.7148	-0.885035	5.81965	3.37564e-08	7.27017e-07	8.06652
SAA1	1.71375	1.34547	4.02808	8.85359e-05	0.000640435	0.48153
RGS16	1.71286	4.0264	9.67885	1.46449e-17	1.07998e-15	29.2594
ANTXR1	1.71255	7.27522	11.3311	5.8077e-22	6.88229e-20	39.2834
XYLT1	1.70802	2.38836	7.39476	8.86955e-12	3.47013e-10	16.1342
RARRES2	1.70766	6.29558	8.32791	4.45487e-14	2.28895e-12	21.3438
NTNG2	1.70709	0.619195	7.32	1.34016e-11	5.08791e-10	15.7288
EFEMP1	1.70521	4.53065	6.58791	6.86976e-10	2.06506e-08	11.8685
ITK	1.7046	0.197622	6.11526	7.78555e-09	1.95929e-07	9.49609
SGIP1	1.70297	-0.678948	7.99452	3.03635e-13	1.41152e-11	19.4533
HOPX	1.70235	3.86718	9.45793	5.55615e-17	3.8482e-15	27.9421
ALDH1A2	1.70216	2.4215	3.97318	0.000109203	0.000760453	0.282632
MXRA8	1.70206	6.42792	7.58969	2.99745e-12	1.25154e-10	17.2005
MCTP1	1.70203	0.594457	7.84874	6.96329e-13	3.11691e-11	18.6363
CYR61	1.70052	6.90931	8.77069	3.34201e-15	1.91382e-13	23.8977
ENTHD1	1.69967	-3.52251	7.36681	1.03517e-11	3.98161e-10	15.9824
GAS1	1.69766	6.04921	8.95965	1.09274e-15	6.62788e-14	25.0007
SPSB4	1.69718	-0.417876	5.06315	1.17746e-06	1.62663e-05	4.62148
SLC22A3	1.69273	-0.527313	6.21485	4.70621e-09	1.23537e-07	9.98739
C5orf62	1.69171	4.48836	14.4756	2.1005e-30	5.98089e-28	58.5268
HOXA10	1.68716	0.00140969	3.78618	0.000219711	0.00136205	-0.378135
C1S	1.68649	7.51896	8.18437	1.02144e-13	5.11994e-12	20.5262
FCER1A	1.68447	-1.08402	5.3909	2.62367e-07	4.48161e-06	6.07436
IRX1	1.68444	-3.60663	6.21933	4.60033e-09	1.21038e-07	10.0096
GZMA	1.68404	0.818286	5.49173	1.63386e-07	2.94338e-06	6.53377
DES	1.6826	3.1093	5.46548	1.84919e-07	3.29082e-06	6.41363
CNN2	1.67943	6.97139	11.0468	3.36964e-21	3.59797e-19	37.5435
FOXC2	1.6791	-2.36984	7.58158	3.13659e-12	1.30168e-10	17.1559
MSRB3	1.67797	3.86311	11.1784	1.49389e-21	1.67356e-19	38.3484
TGM2	1.6775	7.18576	7.86812	6.23774e-13	2.82295e-11	18.7446
GPR88	1.67611	-2.09067	7.09451	4.60151e-11	1.62368e-09	14.5177
SLAMF6	1.67115	0.546754	6.16006	6.21141e-09	1.59975e-07	9.7165
TCEAL7	1.67062	0.231887	9.43315	6.44952e-17	4.4519e-15	27.7948
GPR115	1.66632	-1.54503	5.94634	1.8094e-08	4.17261e-07	8.67383
HS3ST3A1	1.66629	1.84572	5.8825	2.47987e-08	5.5381e-07	8.36677
RORB	1.66604	-2.65753	6.27186	3.52096e-09	9.47286e-08	10.2707
GZMH	1.66579	-0.846571	5.87666	2.55217e-08	5.66868e-07	8.33878
CYS1	1.66371	1.73882	5.87772	2.53894e-08	5.65155e-07	8.34384
CTLA4	1.66215	-1.00895	5.75274	4.67747e-08	9.62779e-07	7.74912
ENPP1	1.66149	3.25614	7.74654	1.24149e-12	5.45004e-11	18.0674
FSTL3	1.66051	3.95478	11.0917	2.55295e-21	2.76921e-19	37.8182
WNT7A	1.66051	4.19831	4.20023	4.52559e-05	0.000366234	1.11939
LGALS12	1.65953	-2.38847	5.90535	2.21584e-08	4.99196e-07	8.47642
FAM19A5	1.65449	1.47763	5.87253	2.60454e-08	5.75555e-07	8.319
DACT3	1.65403	2.17485	9.08912	5.05987e-16	3.17224e-14	25.7607
HAR1A	1.65097	-2.7747	8.65543	6.58604e-15	3.72984e-13	23.2285
IGSF21	1.64885	0.973274	6.42441	1.6084e-09	4.57167e-08	11.0364
HOXA9	1.64601	-1.00214	3.97756	0.000107401	0.000750454	0.298396
TEX11	1.64564	-3.02292	6.6414	5.1885e-10	1.58053e-08	12.1432
PTHLH	1.64106	0.0478106	8.92347	1.35427e-15	8.16587e-14	24.7889
GABRB2	1.64059	-0.0261912	5.22423	5.67203e-07	8.61988e-06	5.3276
TIMP4	1.63975	-0.338972	5.07303	1.12635e-06	1.56658e-05	4.66434
PHLDB2	1.63867	3.25166	7.8138	8.4883e-13	3.78301e-11	18.4415
DOCK11	1.63792	2.90847	8.342	4.10533e-14	2.13072e-12	21.4244
HAPLN1	1.63619	1.02437	5.70168	5.99054e-08	1.197e-06	7.50847
CFD	1.63585	2.90551	8.08588	1.79971e-13	8.72242e-12	19.9683
S100A3	1.6353	-0.236114	7.73217	1.34632e-12	5.89763e-11	17.9876
C1QTNF2	1.63449	-0.641632	8.94087	1.22154e-15	7.38727e-14	24.8907
S100A8	1.6323	1.76348	4.62462	7.96674e-06	8.39723e-05	2.78041
UNC5C	1.62722	-0.258122	5.78045	4.08767e-08	8.57742e-07	7.88025
IRF4	1.6265	0.329192	4.56821	1.01024e-05	0.00010304	2.55257
SLITRK2	1.6264	0.297909	4.06803	7.59042e-05	0.000562789	0.627628
TNFRSF9	1.6257	-0.426792	5.68197	6.58865e-08	1.30004e-06	7.41593
FPR1	1.62554	2.41131	6.87444	1.50705e-10	5.04836e-09	13.3543
RARRES1	1.62468	4.72063	4.90879	2.33814e-06	2.93176e-05	3.9596
PRR16	1.62376	0.0302334	6.51828	9.88257e-10	2.89432e-08	11.5127
TMEM176A	1.6227	4.92588	6.92856	1.12756e-10	3.82716e-09	13.6387
KLRK1	1.62221	-0.398355	5.43997	2.08497e-07	3.65333e-06	6.29722
HMCN1	1.62172	3.84472	8.17471	1.0799e-13	5.37355e-12	20.4714
NID2	1.62161	4.67243	9.27824	1.63456e-16	1.08799e-14	26.8763
COL8A2	1.62039	4.66898	7.85594	6.68453e-13	3.00526e-11	18.6765
NPY	1.61864	-2.12051	3.41239	0.000825289	0.00402382	-1.61894
TRAT1	1.61714	-1.62011	5.8525	2.87385e-08	6.27442e-07	8.22319
CYP7B1	1.61633	0.0616025	6.5755	7.33076e-10	2.1876e-08	11.8049
ANTXR2	1.6148	3.87562	11.584	1.21235e-22	1.57306e-20	40.834
LOC401463	1.61342	-4.01104	11.1455	1.83072e-21	2.02874e-19	38.1472
CXCL1	1.61056	2.41302	4.13931	5.75176e-05	0.000447502	0.89122
BDKRB1	1.61001	-1.31584	6.76739	2.66631e-10	8.59465e-09	12.7952
CLEC12A	1.60871	-0.442022	5.72671	5.30715e-08	1.07725e-06	7.62626
DLX5	1.60715	0.470975	5.00536	1.52472e-06	2.03239e-05	4.37196
PDGFRL	1.60699	3.94672	8.81733	2.53791e-15	1.49511e-13	24.1692
BASP1	1.60538	4.78348	7.53018	4.17973e-12	1.69011e-10	16.8736
APLNR	1.60282	3.17472	9.50871	4.09197e-17	2.90275e-15	28.2442
SIX2	1.60162	0.896666	4.25578	3.62913e-05	0.000301584	1.32973
ATP10A	1.60136	3.09739	6.78609	2.41412e-10	7.81863e-09	12.8925
LRRC17	1.60048	2.10527	7.58589	3.06187e-12	1.27325e-10	17.1796
CERCAM	1.59794	6.28891	12.6243	1.90911e-25	3.28895e-23	47.223
PLIN1	1.59774	-0.187256	4.06303	7.73853e-05	0.000571497	0.609279
IGLON5	1.59728	1.54491	3.49796	0.000615004	0.00318183	-1.3445
LAMA4	1.59528	5.0278	10.445	1.37135e-19	1.22769e-17	33.8771
PCSK5	1.59341	2.08422	8.02474	2.55458e-13	1.20672e-11	19.6234
LMOD1	1.59295	3.24126	9.64705	1.77514e-17	1.2905e-15	29.0693
CACNA1G	1.59111	0.971968	5.21388	5.94694e-07	8.97778e-06	5.2818
SHISA9	1.58615	1.97044	3.82408	0.000191062	0.00121081	-0.246341
GPR87	1.58337	-1.44895	4.81268	3.55876e-06	4.20425e-05	3.555
LHFP	1.58313	3.57186	12.1336	4.00769e-24	5.91091e-22	44.2091
CD79A	1.5794	0.95429	3.94968	0.000119389	0.000819415	0.198171
HOXB8	1.57715	2.09154	3.03469	0.00283292	0.010097	-2.75962
CLSTN2	1.57373	2.52378	5.8665	2.68288e-08	5.88884e-07	8.29014
ADAMTSL3	1.57082	1.58093	5.88043	2.50525e-08	5.58869e-07	8.35685
NKG7	1.56989	2.04153	5.45321	1.95918e-07	3.45357e-06	6.35758
HOXA7	1.56803	0.534654	3.87954	0.000155446	0.00102272	-0.051496
LGALS1	1.56722	7.58492	11.0121	4.1758e-21	4.39016e-19	37.3313
CNTN4	1.56514	1.08501	4.49836	1.35185e-05	0.000131659	2.27343
GJA1	1.56437	6.2189	8.33795	4.20285e-14	2.17582e-12	21.4012
SELE	1.56153	-1.50771	6.97595	8.7383e-11	3.00073e-09	13.8886
NRK	1.55827	1.26084	5.26477	4.7087e-07	7.33534e-06	5.50776
RHOH	1.55803	0.323886	6.10582	8.16422e-09	2.03125e-07	9.44975
TM6SF2	1.55424	-0.660456	7.30179	1.4815e-11	5.5525e-10	15.6303
SYTL2	1.55314	3.07454	10.4873	1.05743e-19	9.72121e-18	34.1342
VSIG4	1.54848	4.7403	7.10844	4.266e-11	1.5131e-09	14.592
ERMN	1.54759	-2.03315	6.59133	6.74797e-10	2.03441e-08	11.886
CXCL5	1.54733	0.369368	4.06243	7.75647e-05	0.00057241	0.607081
ADAMTS5	1.54667	2.63922	6.76104	2.75775e-10	8.87546e-09	12.7622
EMID2	1.54632	2.41694	3.59289	0.000441054	0.00242284	-1.03332
ADAM19	1.54588	3.60441	10.1751	7.16106e-19	6.09166e-17	32.2426
RIMBP2	1.54533	1.21528	4.1374	5.79498e-05	0.000450448	0.884101
CPA4	1.54518	0.490078	4.76001	4.4696e-06	5.1105e-05	3.33573
SCN2A	1.54453	-0.587255	4.85123	3.00894e-06	3.6286e-05	3.71658
HAS2AS	1.54325	-1.59374	6.01469	1.2884e-08	3.06863e-07	9.00482
PYHIN1	1.54182	-1.28298	5.28855	4.2199e-07	6.65937e-06	5.61388
S100A12	1.5402	-2.59974	6.25616	3.81428e-09	1.02084e-07	10.1926
FZD1	1.53984	5.35178	11.1808	1.47153e-21	1.65758e-19	38.3634
GAGE12D	1.53925	-3.35691	2.61939	0.00970111	0.027661	-3.87612
STEAP4	1.53774	2.22737	5.40652	2.43897e-07	4.20178e-06	6.14513
ZCCHC24	1.53641	4.4566	10.1254	9.70098e-19	8.08454e-17	31.9424
PLA2G5	1.53582	-0.947449	7.30146	1.48426e-11	5.55269e-10	15.6285
SMOC2	1.53508	4.67112	7.78368	1.00655e-12	4.43771e-11	18.2738
C6orf138	1.53507	-1.42904	7.80899	8.72237e-13	3.8789e-11	18.4147
C12orf70	1.52799	-2.8899	7.18826	2.76115e-11	1.01264e-09	15.019
ULBP2	1.52533	-1.26562	5.80968	3.54428e-08	7.56888e-07	8.01907
CCR4	1.52121	-1.74522	5.92657	1.99538e-08	4.54022e-07	8.5785
TIGIT	1.51869	-0.287489	5.4795	1.73095e-07	3.09653e-06	6.47775
PDE1A	1.51779	2.04013	5.49257	1.62738e-07	2.93429e-06	6.53762
ANXA8L2	1.51471	0.533146	3.94101	0.000123372	0.000841678	0.167103
TLR8	1.51461	0.859851	5.61766	8.97483e-08	1.73742e-06	7.11553
PRICKLE1	1.51361	4.03083	7.09705	4.53827e-11	1.60689e-09	14.5313
KLF17	1.50986	-3.71483	9.42564	6.7474e-17	4.6419e-15	27.7502
JAM2	1.50883	1.69372	7.61748	2.5654e-12	1.09115e-10	17.3535
TMEM176B	1.50711	5.31857	6.75369	2.86738e-10	9.21383e-09	12.724
CLEC10A	1.50688	-0.0599407	4.89835	2.44798e-06	3.04007e-05	3.91535
EREG	1.50466	-1.45989	4.96378	1.83415e-06	2.3935e-05	4.19369
CDX1	1.50414	-3.12547	6.90828	1.25724e-10	4.22536e-09	13.5319
FOSB	1.50381	5.06022	3.89048	0.000149211	0.000988044	-0.0128005
AVPR1A	1.50343	-0.371073	7.86175	6.46763e-13	2.91413e-11	18.709
GHR	1.50144	1.44418	6.68377	4.15063e-10	1.29123e-08	12.3617
HP	1.50053	2.64941	2.60781	0.0100205	0.0283809	-3.90511
TRPC3	1.4999	-2.4312	7.39696	8.76223e-12	3.43469e-10	16.1462
LY96	1.49927	1.58535	7.88439	5.68724e-13	2.58523e-11	18.8355
KLRB1	1.49702	-1.03611	4.467	1.53921e-05	0.000146496	2.14915
MAN1A1	1.49643	4.25723	7.31165	1.40324e-11	5.30772e-10	15.6836
PPBP	1.49322	-3.4414	6.19819	5.12132e-09	1.33443e-07	9.90487
KCNK2	1.49161	1.02734	5.02299	1.40939e-06	1.89842e-05	4.44787
TSHZ3	1.49159	3.11591	8.55142	1.21178e-14	6.66026e-13	22.6272
LILRA4	1.49137	-2.6024	5.8583	2.79312e-08	6.11117e-07	8.25093
MXRA5	1.49092	7.62971	7.3208	1.3343e-11	5.07504e-10	15.7331
CYP26B1	1.48787	1.32622	4.92816	2.14692e-06	2.73379e-05	4.04185
GGT5	1.48749	3.48623	10.891	8.81609e-21	8.90338e-19	36.5919
AREG	1.48686	0.216417	4.03015	8.78361e-05	0.000636075	0.489058
GLIPR1	1.48605	4.13103	10.3797	2.04712e-19	1.8247e-17	33.4808
IGF1	1.48603	4.96467	5.92328	2.02808e-08	4.60439e-07	8.56267
IL2RB	1.48494	3.26874	5.78383	4.02083e-08	8.46314e-07	7.89629
SLAMF8	1.48329	3.74695	6.51166	1.02294e-09	2.98311e-08	11.4789
ROR2	1.48319	4.38152	7.08131	4.94318e-11	1.73825e-09	14.4475
CETP	1.48298	-1.87241	6.25379	3.86064e-09	1.03056e-07	10.1808
FLJ22536	1.48265	-1.08757	7.01912	6.92279e-11	2.39737e-09	14.117
TIMD4	1.48037	-1.98043	4.57665	9.75074e-06	9.99999e-05	2.58655
MMP9	1.47812	4.71152	4.26133	3.54961e-05	0.000295816	1.35085
SIRPG	1.47693	-0.556645	4.67998	6.29854e-06	6.85748e-05	3.00602
OLR1	1.47661	2.99849	5.74344	4.89357e-08	1.00424e-06	7.70518
DARC	1.47604	1.02039	5.35845	3.05231e-07	5.09572e-06	5.92768
C1QTNF1	1.4758	4.79275	7.89876	5.24112e-13	2.38774e-11	18.9159
CCL5	1.47576	3.90607	5.50201	1.55632e-07	2.82355e-06	6.58095
ZEB1	1.47427	3.47043	10.0432	1.60162e-18	1.30297e-16	31.4467
MDFI	1.47136	4.17247	5.07397	1.12161e-06	1.56317e-05	4.66841
EXTL1	1.46997	0.824159	6.49043	1.14234e-09	3.30779e-08	11.371
SH3RF3	1.46919	2.96038	8.40159	2.90414e-14	1.53413e-12	21.7655
TNFSF9	1.46769	-0.057369	6.34648	2.40313e-09	6.64867e-08	10.6439
NRG1	1.46768	-0.598477	3.68495	0.000317527	0.00185038	-0.724832
ASPA	1.4669	-3.57645	7.06542	5.38828e-11	1.88829e-09	14.3629
OLFML3	1.46556	5.83754	9.31619	1.30206e-16	8.7808e-15	27.1009
OSBPL6	1.46512	-0.388944	5.1278	8.79815e-07	1.26537e-05	4.90303
ZNF683	1.46201	-0.0615331	4.38361	2.16698e-05	0.000195533	1.82197
NTRK1	1.46161	-2.87649	5.6809	6.62274e-08	1.30425e-06	7.41092
DRP2	1.46043	-0.292454	7.68508	1.75523e-12	7.60759e-11	17.7267
NGFR	1.4602	1.58032	4.13738	5.79541e-05	0.000450448	0.884029
RTN4RL2	1.45944	1.18678	6.94142	1.0523e-10	3.58357e-09	13.7064
CNRIP1	1.45919	2.49613	11.4318	3.11386e-22	3.86892e-20	39.9004
HTR7	1.45885	-1.36306	6.95092	9.99884e-11	3.41075e-09	13.7565
TMED7.TICAM2	1.45809	0.330166	3.3515	0.00101408	0.00472814	-1.81067
CXCR6	1.45796	0.785362	5.51945	1.43296e-07	2.62495e-06	6.66111
CMAH	1.45673	1.71668	7.54396	3.87041e-12	1.5784e-10	16.9492
C13orf16	1.45647	-3.71023	8.0127	2.73682e-13	1.28175e-11	19.5556
SPON2	1.45538	4.83419	10.0708	1.35327e-18	1.10973e-16	31.6133
ZEB2	1.45514	4.10683	9.66465	1.59591e-17	1.16849e-15	29.1745
ITGB6	1.4531	3.57046	4.67586	6.41005e-06	6.95672e-05	2.98916
LY9	1.45209	-0.568067	5.24237	5.21933e-07	8.00909e-06	5.4081
CD8A	1.45149	2.1458	5.59751	9.88312e-08	1.89006e-06	7.02187
HRH2	1.45101	0.224796	7.67545	1.85282e-12	8.01365e-11	17.6735
TMEM8C	1.45081	-4.29536	7.16946	3.05968e-11	1.11217e-09	14.9182
THEMIS	1.45024	-1.05032	4.9566	1.89342e-06	2.46145e-05	4.16301
LY6D	1.44856	-2.48204	3.24833	0.00142871	0.00622663	-2.12871
EGR2	1.44827	3.3939	6.31537	2.81868e-09	7.69452e-08	10.488
DHRS9	1.44815	-0.446132	4.38157	2.18509e-05	0.000196905	1.81402
CHST11	1.44736	3.38825	10.1599	7.85562e-19	6.65488e-17	32.1511
LPAR1	1.44667	3.54624	7.34804	1.14821e-11	4.3999e-10	15.8806
FCGR1A	1.44625	2.4683	6.55566	8.13208e-10	2.40571e-08	11.7034
CCL4	1.44593	2.64328	5.96257	1.66954e-08	3.87186e-07	8.75222
CSF2RB	1.44514	2.51412	6.66149	4.66773e-10	1.43253e-08	12.2468
MFRP	1.44446	4.0394	10.4713	1.16684e-19	1.05847e-17	34.0368
SNAI1	1.44434	2.0641	8.46164	2.04712e-14	1.09577e-12	22.1102
DSG3	1.44417	-3.81594	5.47659	1.75484e-07	3.13653e-06	6.46445
FSTL1	1.44321	7.42808	8.96542	1.05597e-15	6.44296e-14	25.0345
SLC12A8	1.4422	4.75869	10.3578	2.34089e-19	2.05968e-17	33.3482
EOMES	1.44152	-0.624399	5.49897	1.57889e-07	2.85692e-06	6.56698
LGI2	1.44152	1.66094	6.1845	5.48898e-09	1.42442e-07	9.83719
LIF	1.44051	3.72966	6.0897	8.85263e-09	2.17611e-07	9.37078
C6orf114	1.43943	-0.57597	6.81642	2.05435e-10	6.74939e-09	13.0507
CCL14	1.43878	0.00697305	5.31748	3.69167e-07	5.96419e-06	5.74341
CRYGN	1.43839	-1.17565	5.45941	1.90284e-07	3.36552e-06	6.38589
F2R	1.43805	4.87011	9.38801	8.46024e-17	5.78145e-15	27.5267
P2RY14	1.43615	-1.07495	7.38674	9.27175e-12	3.6e-10	16.0907
SFTA1P	1.43518	-3.21605	5.76845	4.33363e-08	9.05644e-07	7.8234
AQP1	1.4341	5.29589	11.7572	4.14139e-23	5.58571e-21	41.8972
SELP	1.43265	-0.0780338	5.6922	6.27107e-08	1.24577e-06	7.46397
CAMK2A	1.43256	-2.91444	6.39441	1.87784e-09	5.26643e-08	10.885
C14orf180	1.43096	-3.94425	4.72666	5.1588e-06	5.79193e-05	3.19784
LRRC4C	1.42934	1.29443	4.84304	3.11846e-06	3.74526e-05	3.68215
UCA1	1.42639	3.14579	3.21543	0.00159107	0.00661622	-2.2283
ZFP42	1.42586	-1.22239	2.69368	0.00786062	0.0233011	-3.68728
SLC16A7	1.41929	-1.76626	6.16527	6.04986e-09	1.5601e-07	9.74222
GZMM	1.41876	-1.48523	5.64679	7.80422e-08	1.52231e-06	7.25135
RCVRN	1.41819	-3.40292	8.00332	2.88755e-13	1.3454e-11	19.5028
ITGA8	1.41698	-1.38557	5.22261	5.71409e-07	8.67095e-06	5.32045
PXDNL	1.41533	-0.277405	6.73346	3.19187e-10	1.01295e-08	12.619
LOC90246	1.41491	-1.66284	5.19027	6.62421e-07	9.87657e-06	5.17746
ANKRD22	1.41066	1.12232	5.29171	4.15891e-07	6.58349e-06	5.62798
SLAMF1	1.41018	-1.18427	4.89085	2.52995e-06	3.12867e-05	3.88361
BCL2A1	1.41015	1.25391	6.82594	1.95264e-10	6.45663e-09	13.1004
ADRA1B	1.40847	1.9456	5.34601	3.23399e-07	5.36068e-06	5.87165
KANK4	1.40778	2.42453	4.281	3.28082e-05	0.000277019	1.42595
CST2	1.40776	-1.96296	3.68674	0.000315494	0.00184167	-0.718792
CLEC7A	1.40742	2.61438	6.31049	2.89001e-09	7.86491e-08	10.4636
SLAMF7	1.40685	2.33581	4.35253	2.45882e-05	0.00021681	1.70125
FCGR3A	1.40361	5.54621	6.51235	1.01924e-09	2.97657e-08	11.4825
GPNMB	1.40349	6.76609	6.54298	8.6888e-10	2.55565e-08	11.6386
MICAL2	1.40333	6.04733	8.50825	1.55962e-14	8.48113e-13	22.3784
FCGR2A	1.40326	5.29283	7.59821	2.85787e-12	1.20554e-10	17.2474
SEMA5A	1.40116	3.78934	6.36644	2.16881e-09	6.04936e-08	10.7442
EMR1	1.39931	-0.416353	4.74526	4.76275e-06	5.40649e-05	3.27464
C3orf55	1.39764	-0.476729	3.7608	0.000241125	0.00147473	-0.465788
INS.IGF2	1.39695	-1.74604	3.37666	0.000931627	0.00442831	-1.7318
GPR183	1.39668	2.98123	6.11906	7.63809e-09	1.92843e-07	9.51474
IGFBP4	1.39469	7.76706	10.3593	2.31968e-19	2.04982e-17	33.3572
DMRT3	1.39417	-1.5326	3.69323	0.000308188	0.00180546	-0.696764
ZNF365	1.39398	0.386734	7.36229	1.06135e-11	4.07466e-10	15.9579
SAMD3	1.39326	-1.24448	5.96635	1.63852e-08	3.81286e-07	8.7705
PDE1C	1.39267	-2.60222	6.17796	5.67386e-09	1.46868e-07	9.80485
CXCL6	1.3911	-0.15592	3.66318	0.00034337	0.00196907	-0.798364
GPD1	1.38923	0.0497907	4.43063	1.78781e-05	0.000166147	2.00588
RCAN2	1.38874	2.95731	9.82053	6.2058e-18	4.7829e-16	30.1079
C4orf31	1.38573	0.179601	4.69197	5.98432e-06	6.55716e-05	3.05518
SIRPB2	1.38387	0.988643	5.76367	4.43548e-08	9.21294e-07	7.8008
FAM189A1	1.38248	1.52262	4.67875	6.33154e-06	6.88245e-05	3.001
GJB6	1.37976	-1.17184	4.26223	3.53688e-05	0.000295115	1.35428
PLAUR	1.37939	5.20283	9.69877	1.29819e-17	9.67792e-16	29.3785
FBLN7	1.37804	1.16928	5.5739	1.10623e-07	2.08636e-06	6.91239
PTPRC	1.37802	4.01714	5.78866	3.92717e-08	8.3001e-07	7.91923
CLEC4E	1.37793	0.151727	4.52307	1.21993e-05	0.000121097	2.37179
CYP24A1	1.37747	-1.3257	3.55064	0.000511794	0.00274308	-1.17267
OSM	1.37728	1.30262	5.73196	5.17391e-08	1.05438e-06	7.65099
TREM1	1.37635	1.36918	6.81331	2.08867e-10	6.85117e-09	13.0344
ZNF521	1.37512	3.37694	4.88101	2.6415e-06	3.23884e-05	3.84204
LYPD2	1.37342	1.35524	2.47701	0.0143438	0.0376134	-4.22451
KCNQ5	1.37332	-0.127501	3.46228	0.000695698	0.0035164	-1.45965
MAGEL2	1.37284	-0.0551828	4.35633	2.42119e-05	0.000213866	1.71598
THY1	1.37223	7.51779	6.85633	1.66031e-10	5.52565e-09	13.2593
PTGDR	1.3715	-2.12134	7.1499	3.40415e-11	1.22867e-09	14.8135
ACCN1	1.3715	-1.68393	3.21925	0.00157142	0.00661622	-2.2168
SULF2	1.36996	5.63117	6.87165	1.52977e-10	5.11611e-09	13.3396
PRDM6	1.36849	-0.28541	6.5854	6.96072e-10	2.0802e-08	11.8556
SLC6A17	1.3675	-1.19091	5.96841	1.62191e-08	3.78025e-07	8.78043
AMICA1	1.36355	1.3176	5.70397	5.92447e-08	1.18495e-06	7.51925
IGFL1	1.36279	-2.04642	3.25577	0.00139417	0.00610985	-2.10605
CD1E	1.3627	-1.48596	3.66045	0.000346755	0.00198515	-0.80758
FAM196B	1.3624	-2.10092	5.98141	1.52048e-08	3.56651e-07	8.84337
CD163	1.36238	4.89115	5.87315	2.59663e-08	5.74875e-07	8.32196
LOC440173	1.36231	-2.73956	3.54879	0.000515134	0.00275738	-1.17876
GRIA3	1.36217	-2.12897	5.41341	2.36158e-07	4.09254e-06	6.1764
FCGR1B	1.35877	1.40976	6.74025	3.07912e-10	9.83255e-09	12.6542
EPHA3	1.35858	0.237775	6.00936	1.32306e-08	3.13935e-07	8.97894
LGALS14	1.35825	-3.35319	4.22352	4.12652e-05	0.000338256	1.20732
OSR2	1.35754	3.11858	5.46926	1.81658e-07	3.24405e-06	6.43089
ALDH1L2	1.35735	3.13815	6.64087	5.20296e-10	1.58258e-08	12.1405
HOXC8	1.35611	-0.085918	5.03249	1.35082e-06	1.82552e-05	4.48885
C6orf15	1.35481	-0.401173	3.13584	0.00205751	0.00777099	-2.4656
HLA.DQB2	1.35175	1.51988	3.40519	0.000845761	0.004104	-1.64177
PALLD	1.35158	6.57484	10.2592	4.28231e-19	3.68872e-17	32.751
CLIC3	1.35141	3.30765	5.30976	3.826e-07	6.14228e-06	5.70879
FAT3	1.3514	-0.492395	3.9139	0.000136656	0.000917348	0.070328
CLDN11	1.35069	3.46419	6.96481	9.27864e-11	3.17036e-09	13.8298
FYB	1.35039	3.57776	5.96493	1.65015e-08	3.83557e-07	8.76361
RGS1	1.34785	5.09506	5.05786	1.20573e-06	1.65898e-05	4.59856
FCGR1C	1.34759	0.150573	6.17925	5.63684e-09	1.46095e-07	9.81124
DPP4	1.34633	2.13774	4.49838	1.35177e-05	0.000131659	2.27349
PLK2	1.34623	4.83659	7.60733	2.71552e-12	1.14785e-10	17.2976
SLC7A10	1.34466	-1.36296	3.14259	0.00201352	0.00762593	-2.44569
FOXF1	1.3438	0.299101	8.43103	2.44672e-14	1.30625e-12	21.9345
CHRD	1.34366	1.47663	5.53812	1.31151e-07	2.41791e-06	6.74709
SERPINB4	1.34329	-4.2297	5.24867	5.0705e-07	7.82759e-06	5.4361
TFPI	1.34312	2.08858	7.91669	4.73281e-13	2.1755e-11	19.0164
INPP4B	1.34257	1.12296	6.00032	1.38402e-08	3.28021e-07	8.93503
ABCC9	1.34148	2.2234	4.83418	3.24115e-06	3.8722e-05	3.64499
FOSL1	1.34145	1.54266	6.71662	3.48938e-10	1.10224e-08	12.5317
HOXA11AS	1.34136	-3.41122	4.45441	1.62129e-05	0.000152889	2.09943
TNFSF11	1.33969	-2.13229	4.97185	1.76969e-06	2.32269e-05	4.2282
SV2B	1.33803	-1.83524	5.43746	2.10967e-07	3.69345e-06	6.28579
RNASE2	1.33764	-0.462021	6.17342	5.80556e-09	1.50088e-07	9.78246
LYZ	1.33559	5.91015	4.87133	2.75595e-06	3.36088e-05	3.80118
GPR171	1.33423	-0.939608	4.82664	3.34926e-06	3.97817e-05	3.6134
IRX6	1.33362	-1.19958	3.6689	0.000336396	0.00193543	-0.779086
LEPREL2	1.33277	4.29386	6.69931	3.82363e-10	1.20227e-08	12.4421
S100A9	1.33188	4.47118	3.81063	0.000200797	0.0012612	-0.293237
MS4A6A	1.33188	4.46425	6.12091	7.56736e-09	1.91293e-07	9.52382
LYNX1	1.33121	3.69469	4.09493	6.83874e-05	0.00051792	0.726678
CD70	1.33118	-1.5002	4.57994	9.6171e-06	9.87282e-05	2.59978
SLC1A7	1.32955	-2.31195	6.58549	6.95724e-10	2.0802e-08	11.8561
GSC	1.32937	-0.654744	3.82876	0.000187782	0.00119445	-0.229996
CALD1	1.32917	7.74499	10.6702	3.43752e-20	3.2778e-18	35.2457
SLC2A3	1.32908	4.85717	6.66922	4.48164e-10	1.38371e-08	12.2866
ILDR2	1.32743	-0.463323	4.30354	2.99686e-05	0.000257281	1.51232
C12orf59	1.32725	-0.0903922	5.90249	2.24726e-08	5.05719e-07	8.4627
ZNF831	1.32692	-1.56951	5.21176	6.00499e-07	9.05221e-06	5.2724
GRAP2	1.32688	-0.947119	5.152	7.88431e-07	1.15267e-05	5.00905
HSPB3	1.32684	-3.512	5.76422	4.4236e-08	9.1976e-07	7.8034
PTPN22	1.32668	1.11374	5.39854	2.5317e-07	4.35058e-06	6.10895
HGF	1.3259	-0.298113	6.32518	2.68056e-09	7.35665e-08	10.5371
CCR2	1.32573	0.0929224	4.19152	4.68405e-05	0.000377023	1.08662
PCSK1	1.32546	-1.61845	4.3411	2.57539e-05	0.000225152	1.65701
IL2RG	1.32516	3.62031	5.13678	8.44767e-07	1.22383e-05	4.94233
IGFBP6	1.32433	3.11865	7.16479	3.1386e-11	1.13683e-09	14.8932
CLEC1B	1.32381	-4.52575	7.30778	1.43346e-11	5.41203e-10	15.6627
MNDA	1.32344	2.50421	6.02446	1.22711e-08	2.93205e-07	9.05234
FAM198B	1.32329	4.82551	8.77268	3.30304e-15	1.8968e-13	23.9092
SCARF2	1.32324	5.21198	8.16523	1.14054e-13	5.66154e-12	20.4176
GPX3	1.32017	8.02449	4.50355	1.32308e-05	0.000129473	2.29403
KAL1	1.31859	3.70324	5.46134	1.88563e-07	3.34407e-06	6.3947
CACNG4	1.31754	4.86027	3.88693	0.000151211	0.000999025	-0.0253847
RUNX1	1.31501	6.12772	7.98969	3.12134e-13	1.44775e-11	19.4261
HLA.DQA2	1.31446	2.49088	2.99804	0.00317495	0.0110659	-2.86406
FOXL1	1.31405	-2.26606	5.84261	3.01665e-08	6.56521e-07	8.17597
HTR2B	1.31395	0.23473	6.23857	4.1718e-09	1.10499e-07	10.1051
HAR1B	1.31199	-3.76317	7.13113	3.77072e-11	1.35146e-09	14.7131
SDK1	1.31073	4.05075	3.94853	0.000119911	0.000822174	0.194038
HTR2A	1.31059	-3.43354	6.42711	1.58611e-09	4.51624e-08	11.05
CPZ	1.31027	4.63531	6.14189	6.808e-09	1.74028e-07	9.627
GNLY	1.30891	0.777115	3.77926	0.000225362	0.00139119	-0.402078
KRT6C	1.30577	-2.53053	4.31582	2.85229e-05	0.000246729	1.55951
SMPDL3A	1.30515	1.90188	8.18003	1.04735e-13	5.23702e-12	20.5015
MRC1	1.30469	2.63698	5.58393	1.05455e-07	2.00179e-06	6.95886
LAIR1	1.30408	4.23429	6.35525	2.29724e-09	6.38154e-08	10.6879
C1QB	1.30276	7.38372	5.9283	1.97842e-08	4.50662e-07	8.58682
SIGLEC10	1.3023	2.34782	5.58552	1.04659e-07	1.99037e-06	6.96621
KLF2	1.29968	3.97212	8.40118	2.91097e-14	1.53413e-12	21.7632
FPR2	1.29781	-1.17222	5.67565	6.79236e-08	1.33254e-06	7.38633
LILRB2	1.29757	1.95229	5.85008	2.9081e-08	6.34245e-07	8.21165
IFFO1	1.29681	2.2353	8.8229	2.45572e-15	1.45505e-13	24.2017
FPR3	1.29669	4.03511	5.50324	1.54732e-07	2.81469e-06	6.58658
IL22RA2	1.29621	-2.84014	4.43488	1.75689e-05	0.000163792	2.02257
LTB	1.29525	2.32561	3.93627	0.0001256	0.000853193	0.150155
PLXNA4	1.29504	2.84163	3.34432	0.00103882	0.0048194	-1.83308
MS4A4A	1.29387	2.85636	6.35359	2.31689e-09	6.42741e-08	10.6796
PTGS2	1.29367	1.47962	5.60447	9.55969e-08	1.83333e-06	7.0542
C3AR1	1.29349	3.78166	6.05037	1.0781e-08	2.60639e-07	9.17857
CD8B	1.29159	0.0338695	4.41168	1.9323e-05	0.000177721	1.93155
NAV3	1.29024	1.27378	6.11111	7.94993e-09	1.98516e-07	9.4757
TNFRSF6B	1.28845	2.5467	7.95831	3.73353e-13	1.7239e-11	19.2498
ADAMTS7	1.28785	3.46733	5.94832	1.79173e-08	4.13653e-07	8.68339
PTRF	1.28715	7.17959	9.01446	7.89079e-16	4.87256e-14	25.322
C5AR1	1.28692	3.85159	7.11178	4.18917e-11	1.48843e-09	14.6099
CCL22	1.28651	-0.355763	4.99923	1.56695e-06	2.08057e-05	4.34559
KDELR3	1.28612	5.04313	8.86214	1.94726e-15	1.16049e-13	24.4306
PPARGC1A	1.28362	-0.706151	3.35711	0.000995127	0.00465877	-1.79313
MMP17	1.2832	0.376902	4.43762	1.73722e-05	0.00016219	2.03334
REM1	1.28318	1.11484	5.50297	1.54925e-07	2.8157e-06	6.58537
RNF128	1.28302	-1.0489	4.85468	2.96398e-06	3.5807e-05	3.73108
CLEC1A	1.28178	0.387216	10.5414	7.58933e-20	7.04022e-18	34.4623
TMEM45A	1.28072	3.81874	6.82373	1.97581e-10	6.51223e-09	13.0889
AMPH	1.28038	0.862613	4.03888	8.49376e-05	0.000617923	0.520895
HS3ST3B1	1.2771	-0.892785	5.83704	3.10023e-08	6.73281e-07	8.14937
SIT1	1.27535	0.390027	4.68985	6.03875e-06	6.60269e-05	3.04648
MDGA1	1.27518	1.81136	5.11451	9.34322e-07	1.32833e-05	4.84494
AG2	1.27452	3.51637	6.58971	6.80547e-10	2.04874e-08	11.8777
SLC24A2	1.27443	-3.59367	5.71338	5.66108e-08	1.14006e-06	7.56347
SCUBE2	1.27413	1.99557	5.08256	1.0791e-06	1.50801e-05	4.70574
ADRA2A	1.27302	3.71571	4.70309	5.7067e-06	6.30351e-05	3.10082
ID3	1.27273	4.69025	8.65217	6.71318e-15	3.79137e-13	23.2096
GRIP2	1.27253	-1.57513	5.29466	4.10255e-07	6.51483e-06	5.6412
ELFN1	1.2719	1.81933	8.03709	2.38031e-13	1.12699e-11	19.693
HOXC9	1.27173	-0.680232	4.10597	6.55133e-05	0.000499475	0.767476
GNAL	1.26954	0.321484	6.25264	3.88334e-09	1.03527e-07	10.1751
C17orf60	1.26916	-0.0301612	5.94148	1.85345e-08	4.25505e-07	8.65039
PCDH7	1.26855	5.2831	6.06608	9.96594e-09	2.42363e-07	9.25524
LEP	1.26774	-2.75816	4.64227	7.39339e-06	7.86978e-05	2.8521
CFH	1.26526	5.31283	6.23658	4.21414e-09	1.11476e-07	10.0952
CXCR3	1.26389	0.964276	4.76153	4.44036e-06	5.08274e-05	3.34204
PLA2G2D	1.26272	-0.726915	3.21163	0.00161091	0.00661622	-2.23975
IP6K3	1.26238	0.0547676	3.60565	0.000421564	0.00233581	-0.990941
NEDD4	1.26086	2.44715	7.50877	4.70947e-12	1.88941e-10	16.7563
ARHGAP15	1.26068	0.9544	5.34789	3.20587e-07	5.33038e-06	5.88011
LOC541471	1.25967	3.2894	9.21985	2.31856e-16	1.52349e-14	26.5311
SAMSN1	1.25813	2.3922	6.20883	4.85223e-09	1.27044e-07	9.95756
FCRL3	1.25779	-2.58419	4.83055	3.29276e-06	3.92243e-05	3.62978
DPYSL3	1.25601	8.02987	6.17043	5.89419e-09	1.52187e-07	9.76767
GPR124	1.25185	5.12309	8.03802	2.36771e-13	1.12623e-11	19.6982
CD48	1.25153	3.00552	5.38523	2.69413e-07	4.56511e-06	6.04867
MAL	1.25153	5.11527	3.21464	0.0015952	0.00661622	-2.23069
SELM	1.24912	5.15273	5.49559	1.60428e-07	2.9003e-06	6.55149
LST1	1.249	2.49192	6.03235	1.17972e-08	2.82871e-07	9.09074
TIMP2	1.24861	8.48732	9.93068	3.17767e-18	2.50559e-16	30.7695
F2RL3	1.24811	1.14146	5.76127	4.48746e-08	9.29267e-07	7.78946
COL4A1	1.24716	7.89198	9.53989	3.39061e-17	2.43045e-15	28.43
CTSE	1.24684	-0.0226429	3.41156	0.000827612	0.0040311	-1.62156
HAND1	1.24672	-3.71381	4.89732	2.45909e-06	3.05168e-05	3.91099
MIAT	1.24591	1.56019	6.31162	2.87333e-09	7.83327e-08	10.4693
ALB	1.24534	-2.41506	3.95823	0.000115586	0.000796781	0.228826
DCLK1	1.24474	1.38352	5.03325	1.34623e-06	1.82052e-05	4.49213
TNS4	1.2441	0.643372	3.70525	0.000295095	0.00173943	-0.655934
CYTIP	1.24075	2.02607	6.29315	3.15815e-09	8.53278e-08	10.377
FCGR2B	1.24032	3.31254	4.62107	8.08705e-06	8.49348e-05	2.76602
PRF1	1.23954	1.39164	5.22431	5.66986e-07	8.61988e-06	5.32797
SIGLEC8	1.23951	-0.0974955	4.04647	8.24906e-05	0.000602258	0.548636
BTBD11	1.23938	1.21735	4.25874	3.58656e-05	0.000298531	1.34098
ANGPTL1	1.23936	1.17242	3.82627	0.000189518	0.001204	-0.238686
LRRN1	1.23917	2.90871	3.79961	0.000209122	0.00130479	-0.331556
LILRB3	1.23714	0.425272	6.03322	1.1746e-08	2.81973e-07	9.09498
C14orf37	1.23679	2.20121	6.57224	7.4571e-10	2.21562e-08	11.7882
MARVELD1	1.23667	6.03307	9.93971	3.00768e-18	2.38071e-16	30.8238
CCR5	1.23507	1.73695	5.10293	9.84451e-07	1.38805e-05	4.79443
C8orf4	1.23504	3.88943	4.88392	2.60801e-06	3.2016e-05	3.85433
HCN2	1.23449	-0.101277	6.13426	7.07522e-09	1.79962e-07	9.58943
CCL7	1.23439	-1.28968	3.99747	9.9548e-05	0.000703251	0.370359
C17orf91	1.23429	2.01663	9.07456	5.51832e-16	3.42822e-14	25.675
HTRA1	1.23405	6.89484	8.50892	1.55346e-14	8.4701e-13	22.3823
HBB	1.234	3.37285	3.97256	0.000109463	0.000761742	0.280384
FAM69A	1.23339	3.03541	8.19516	9.59869e-14	4.82311e-12	20.5875
KLRD1	1.23313	-0.776992	5.18549	6.77023e-07	1.0065e-05	5.15637
NTNG1	1.23288	0.239565	3.26942	0.00133287	0.00588653	-2.06439
TMEM100	1.23187	2.12181	3.12493	0.00213052	0.00800399	-2.49773
LRRN4CL	1.23116	1.47585	6.33908	2.49607e-09	6.89648e-08	10.6068
HAVCR2	1.23087	3.70293	6.23021	4.35291e-09	1.14851e-07	10.0636
NOG	1.23085	0.0407005	4.18961	4.71961e-05	0.000379587	1.07942
MRC2	1.22851	6.96717	8.04128	2.32382e-13	1.11051e-11	19.7166
GJA5	1.22775	3.23283	5.78132	4.07027e-08	8.54964e-07	7.8844
HECW1	1.22772	-0.335372	4.45206	1.637e-05	0.000154229	2.0902
EIF5A2	1.22682	2.54947	7.02641	6.65532e-11	2.31255e-09	14.1557
CD300E	1.22572	-2.50333	4.77146	4.25423e-06	4.89152e-05	3.38323
ELL2	1.22569	3.43651	7.40751	8.26487e-12	3.25842e-10	16.2036
MYL4	1.22274	-3.1872	4.86176	2.87365e-06	3.48596e-05	3.76089
TNIP3	1.22088	-1.75918	4.05508	7.97962e-05	0.000586345	0.580155
NTRK3	1.22072	-0.724816	3.02337	0.00293473	0.0103912	-2.79199
PRKCB	1.22044	2.14951	5.23646	5.36271e-07	8.19232e-06	5.38187
ST8SIA5	1.22017	0.167243	4.37668	2.22904e-05	0.000199902	1.79498
PRKCDBP	1.21998	4.73003	8.20652	8.99004e-14	4.53953e-12	20.652
LILRA6	1.21874	0.905976	6.58607	6.93633e-10	2.0802e-08	11.8591
MALL	1.21833	3.96092	5.01238	1.47772e-06	1.97875e-05	4.40218
CD300LF	1.21801	0.430533	5.16621	7.39143e-07	1.08859e-05	5.07147
NOVA2	1.21484	0.641699	6.62589	5.62909e-10	1.70713e-08	12.0634
C1R	1.21465	7.59066	7.20807	2.47768e-11	9.15224e-10	15.1253
AOAH	1.21453	2.12237	4.49809	1.35339e-05	0.00013172	2.27234
ABCA8	1.21418	-0.0169281	3.75101	0.000249906	0.00151692	-0.499485
NUDT10	1.2127	0.638198	4.49987	1.34344e-05	0.000131152	2.2794
ARHGAP28	1.21122	2.48743	5.76799	4.34316e-08	9.06713e-07	7.82126
VDR	1.2099	4.47998	7.91171	4.86888e-13	2.23304e-11	18.9885
S100B	1.20985	0.318304	4.20788	4.39056e-05	0.000356337	1.14824
ID1	1.20737	4.24208	5.24558	5.14297e-07	7.92752e-06	5.42237
LIPG	1.20603	1.89427	4.57761	9.71165e-06	9.9649e-05	2.5904
RGS17	1.20563	-1.92197	7.18137	2.86708e-11	1.04774e-09	14.982
MAFB	1.20541	6.01546	7.56292	3.48147e-12	1.43609e-10	17.0533
SPP1	1.20523	8.56026	5.38955	2.64029e-07	4.50203e-06	6.06824
CDK5R2	1.20477	-1.26274	4.40411	1.99302e-05	0.000182324	1.90197
CD96	1.20409	1.39946	5.12578	8.87895e-07	1.2747e-05	4.8942
KIAA1755	1.2032	-0.0848471	5.59618	9.94617e-08	1.90034e-06	7.01569
EVI2B	1.20305	3.97583	5.52035	1.42687e-07	2.61649e-06	6.66524
TNFSF13B	1.20043	1.79109	5.39451	2.57987e-07	4.41855e-06	6.09068
FCGR2C	1.20029	2.09658	4.46464	1.55428e-05	0.000147589	2.13982
EBF1	1.20026	2.0139	6.11205	7.9123e-09	1.97924e-07	9.48033
HTRA4	1.1973	-2.50532	5.70694	5.84024e-08	1.17153e-06	7.53318
NR4A3	1.19683	1.66048	4.06522	7.6731e-05	0.000567687	0.617342
LAPTM5	1.1957	7.50453	5.70722	5.83208e-08	1.17104e-06	7.53453
DCLK3	1.1952	-1.92214	6.14045	6.85754e-09	1.75076e-07	9.61993
CD84	1.19418	2.0845	4.80373	3.69971e-06	4.33664e-05	3.51761
CCL2	1.19319	4.94133	5.33249	3.44348e-07	5.63407e-06	5.81083
AIM2	1.1919	-0.560816	4.07554	7.37276e-05	0.000549633	0.655256
PCDH9	1.1915	-0.807141	3.86868	0.000161883	0.00105592	-0.0898381
RHOBTB3	1.18944	4.352	5.99766	1.40246e-08	3.31243e-07	8.92213
KLHL4	1.18935	0.166791	4.85552	2.95321e-06	3.56979e-05	3.73459
TBX21	1.18855	-1.54061	4.64838	7.20407e-06	7.69623e-05	2.87701
LOC100233209	1.18854	-0.284211	5.37827	2.78311e-07	4.69987e-06	6.01717
DUSP1	1.18849	7.3309	5.33128	3.46293e-07	5.65686e-06	5.80538
EPB41L3	1.18816	3.3704	5.92362	2.02469e-08	4.6018e-07	8.5643
EDA2R	1.18698	0.822156	7.29787	1.51386e-11	5.65311e-10	15.6091
CCL13	1.18639	-1.55033	3.278	0.00129562	0.005753	-2.03812
SLA2	1.1859	0.150246	5.18046	6.92704e-07	1.02609e-05	5.13423
EMR2	1.18582	1.95847	5.62674	8.59254e-08	1.66656e-06	7.15783
ARSJ	1.18556	2.00527	5.09016	1.04278e-06	1.46225e-05	4.73881
THPO	1.18449	-2.34979	5.52635	1.38688e-07	2.54999e-06	6.69284
IL11	1.18362	-0.131142	5.29844	4.03147e-07	6.40691e-06	5.65812
APOC2	1.1834	2.38696	4.09243	6.90531e-05	0.000522025	0.717475
CCBP2	1.1831	2.93597	3.70003	0.000300717	0.00176761	-0.673685
CD14	1.18261	6.33237	5.9359	1.90542e-08	4.35971e-07	8.62345
CLEC5A	1.18193	2.63398	4.8776	2.68128e-06	3.28368e-05	3.82764
MT1L	1.18162	-0.19104	4.60313	8.72318e-06	9.0503e-05	2.69337
CRTAM	1.18109	-1.04432	4.59366	9.07822e-06	9.38068e-05	2.65509
GADD45B	1.17974	4.64363	6.85923	1.63476e-10	5.44947e-09	13.2745
CCL3	1.17952	2.00589	5.15216	7.87865e-07	1.15267e-05	5.00974
CD1C	1.17716	-1.32192	3.699	0.000301842	0.00177309	-0.677198
CAPN11	1.17498	-3.19465	7.18537	2.80508e-11	1.02691e-09	15.0035
C19orf59	1.17473	-2.31174	4.14039	5.72752e-05	0.000446124	0.895237
SGCD	1.17455	3.1801	4.92002	2.22537e-06	2.81272e-05	4.00725
CEACAM21	1.17433	-1.10041	5.05908	1.19915e-06	1.65103e-05	4.60385
TUBB6	1.17349	5.79041	9.65428	1.69918e-17	1.23967e-15	29.1125
MOV10L1	1.17321	-2.09611	5.01137	1.48439e-06	1.98509e-05	4.39783
KRT6B	1.17307	-1.5901	3.43683	0.000759216	0.00377143	-1.54116
CHST15	1.17217	5.55222	7.0495	5.87352e-11	2.04784e-09	14.2783
CD5	1.17188	0.866775	4.81059	3.5913e-06	4.23134e-05	3.54624
FBLN1	1.17179	7.28761	5.89967	2.2788e-08	5.12255e-07	8.44913
SERPINA1	1.17171	5.97555	4.75376	4.59154e-06	5.23533e-05	3.30984
C1QC	1.1717	7.35452	5.57002	1.12686e-07	2.11361e-06	6.89444
LILRB1	1.17161	2.01626	5.04142	1.29793e-06	1.76569e-05	4.52741
CLC	1.17157	-4.05471	4.53169	1.17689e-05	0.000117695	2.40621
GPR84	1.17093	1.13145	4.71563	5.40858e-06	6.02943e-05	3.15239
C1QA	1.17091	6.57166	5.61485	9.09644e-08	1.75625e-06	7.10246
CD247	1.17064	0.455626	5.00622	1.51886e-06	2.02722e-05	4.37568
ITGB3	1.16964	3.01625	4.11604	6.29929e-05	0.000483134	0.804763
CEACAM4	1.16883	-3.387	5.7348	5.10304e-08	1.04201e-06	7.66441
CD3G	1.16867	-0.56336	4.06713	7.6168e-05	0.000564416	0.624333
FAM101B	1.16855	3.35328	7.38712	9.25228e-12	3.59926e-10	16.0927
ENTPD3	1.16849	1.87567	4.49289	1.38287e-05	0.000133664	2.2517
FMN2	1.16804	-1.39412	3.97334	0.000109137	0.000760453	0.283208
PAPSS2	1.16672	3.65832	8.13923	1.32462e-13	6.46574e-12	20.2702
MEI1	1.16668	0.0777626	4.70984	5.54439e-06	6.15406e-05	3.12855
CD53	1.16448	4.55532	5.58884	1.03013e-07	1.96454e-06	6.98161
HEG1	1.16422	6.2079	6.45654	1.362e-09	3.89978e-08	11.199
CACNA2D1	1.16374	-0.433978	3.20183	0.00166308	0.00661622	-2.26921
DNAJC5B	1.16352	-1.92301	4.60449	8.67349e-06	9.01243e-05	2.69885
GLI3	1.1625	4.68003	5.60456	9.55542e-08	1.83333e-06	7.05463
TPBG	1.16063	4.87818	5.95208	1.75872e-08	4.06488e-07	8.70151
TICAM2	1.16027	2.12964	6.41029	1.73014e-09	4.87221e-08	10.965
BAI3	1.16013	-3.08756	3.65951	0.000347923	0.00198962	-0.810738
TLR7	1.15919	2.20682	4.88971	2.5426e-06	3.14011e-05	3.87881
LILRB4	1.15916	3.44621	5.04797	1.26043e-06	1.72267e-05	4.55572
PRDM1	1.15885	3.54695	7.37677	9.79753e-12	3.79696e-10	16.0365
KCNMB1	1.15743	1.04067	6.41838	1.65935e-09	4.70516e-08	11.0059
TYRP1	1.15482	-1.05975	2.78822	0.00597718	0.0186853	-3.44007
NDN	1.15477	4.05054	4.75595	4.54852e-06	5.19494e-05	3.3189
DOCK2	1.15321	3.1377	5.04401	1.28296e-06	1.74764e-05	4.53862
PXDN	1.15311	7.49955	5.23406	5.42199e-07	8.27671e-06	5.37123
FLNC	1.15291	4.46477	3.78017	0.000224614	0.00138741	-0.398943
MDFIC	1.15171	3.98	6.26233	3.69631e-09	9.9069e-08	10.2233
AIF1	1.15093	3.88041	6.01173	1.30754e-08	3.10974e-07	8.99044
CD27	1.1507	1.35897	4.74857	4.69536e-06	5.34478e-05	3.28834
NKX6.1	1.15042	-0.709854	2.4995	0.0134988	0.0359494	-4.17066
TMEM154	1.15013	1.00533	6.63226	5.44365e-10	1.65334e-08	12.0962
IL16	1.14949	3.50712	7.12069	3.99111e-11	1.42299e-09	14.6574
FEZ1	1.149	2.19414	9.18989	2.77326e-16	1.78227e-14	26.3543
IL12RB1	1.14854	0.435359	4.35198	2.46431e-05	0.0002172	1.69912
HK3	1.14726	1.21229	5.13795	8.40289e-07	1.22003e-05	4.94747
C10orf128	1.14706	-1.28241	5.30563	3.89976e-07	6.2314e-06	5.6903
PRPH2	1.14684	-0.090311	5.06852	1.14942e-06	1.59541e-05	4.64476
HCK	1.1466	3.54897	5.76001	4.51511e-08	9.34049e-07	7.78348
BTK	1.14645	1.9289	5.12759	8.8064e-07	1.26537e-05	4.90213
C21orf96	1.14552	-4.03363	6.3583	2.26153e-09	6.29086e-08	10.7032
CYBB	1.14549	5.47104	4.74014	4.86869e-06	5.50541e-05	3.25348
LPHN3	1.14456	1.09049	2.99779	0.00317743	0.0110727	-2.86477
LCP2	1.14385	3.68163	6.05208	1.06893e-08	2.58726e-07	9.18691
TNFRSF11B	1.14368	2.99585	3.80034	0.000208557	0.00130236	-0.329007
GPR141	1.14357	-0.755955	4.30554	2.97285e-05	0.00025554	1.52
TMEM151A	1.14323	-0.991559	3.30897	0.00116912	0.00530621	-1.94282
PLS3	1.14293	5.696	7.08486	4.84904e-11	1.70808e-09	14.4663
DPP6	1.14165	0.0918914	2.43508	0.0160454	0.0412111	-4.32367
ADAMTS10	1.14134	2.4399	5.52379	1.40381e-07	2.57881e-06	6.68106
SLC9A9	1.14088	2.04666	6.48407	1.18073e-09	3.41411e-08	11.3386
GALNT13	1.14061	0.627898	3.19098	0.00172273	0.00669024	-2.30177
VGLL1	1.14015	3.27995	3.02085	0.00295788	0.0104551	-2.79919
CPXM2	1.13938	3.32704	3.0941	0.00235001	0.00865879	-2.58797
RGS18	1.13918	-0.00175442	5.06185	1.18437e-06	1.63397e-05	4.61583
PTH1R	1.13845	-0.0646324	3.73981	0.000260313	0.00156317	-0.537906
NID1	1.13788	5.43876	7.5338	4.09623e-12	1.66291e-10	16.8934
SIGLEC14	1.13738	0.679198	3.83246	0.000185222	0.00117927	-0.217041
FCER1G	1.13693	5.56261	6.10823	8.06576e-09	2.00919e-07	9.46159
TGFB1	1.13665	6.04738	8.24283	7.2899e-14	3.70844e-12	20.8585
SLC38A5	1.13578	2.65706	3.85116	0.0001728	0.00111157	-0.15149
EHD2	1.13521	6.39978	7.40454	8.40184e-12	3.30607e-10	16.1874
HLA.DQA1	1.13506	5.77836	3.6626	0.000344094	0.00197157	-0.800343
IL18RAP	1.13506	-2.16312	4.64958	7.16754e-06	7.66908e-05	2.88189
FZD8	1.13449	3.3978	4.4847	1.4306e-05	0.000137371	2.2192
RGS2	1.13424	3.5978	5.54781	1.25252e-07	2.32589e-06	6.79177
IL7	1.13363	-0.475235	5.14242	8.23449e-07	1.19897e-05	4.96704
KIAA0748	1.13347	-1.31794	4.44835	1.66224e-05	0.00015632	2.07555
SLIT2	1.13345	3.52377	5.07049	1.1393e-06	1.58351e-05	4.6533
SIGLEC9	1.13222	1.22507	5.46905	1.81837e-07	3.24443e-06	6.42994
SLC24A3	1.13204	2.71441	4.26501	3.49782e-05	0.000292808	1.36487
SELL	1.13155	2.30348	4.94166	2.0227e-06	2.61204e-05	4.09931
SRRM3	1.13047	1.03895	4.64799	7.21612e-06	7.70509e-05	2.8754
TSPAN18	1.12987	3.92256	5.87596	2.56102e-08	5.68219e-07	8.33541
FAM69C	1.1296	-2.19483	3.62978	0.000386916	0.00216973	-0.910479
MSR1	1.12885	4.83528	5.60264	9.64379e-08	1.84773e-06	7.04569
CD300C	1.12832	0.295922	5.54027	1.29822e-07	2.3999e-06	6.75697
GBP5	1.12763	3.40818	3.88772	0.000150761	0.00099651	-0.0225702
TBX15	1.12713	-0.837254	5.11153	9.46988e-07	1.34354e-05	4.83192
NCCRP1	1.12554	0.896967	2.69293	0.00787759	0.0233345	-3.68922
GRIK2	1.1255	-0.518022	4.25257	3.67601e-05	0.000304985	1.3175
BATF	1.12384	0.617594	4.94411	2.00092e-06	2.58807e-05	4.10975
CDH8	1.1231	-2.62255	4.14182	5.69546e-05	0.000444302	0.900576
LY86	1.1231	2.45631	5.86028	2.76608e-08	6.06497e-07	8.2604
XCL2	1.12271	-1.37121	4.05189	8.07848e-05	0.000592759	0.568468
C19orf26	1.12238	-0.189374	4.51986	1.23633e-05	0.000122208	2.35899
CD80	1.12231	-0.284923	4.88801	2.56161e-06	3.15978e-05	3.87163
PDZRN4	1.12219	-0.884623	4.031	8.75478e-05	0.000634435	0.492177
GRID1	1.1216	0.508497	4.00364	9.72286e-05	0.000689718	0.392708
FST	1.12159	1.90422	3.24114	0.00146282	0.00634159	-2.15055
NRP2	1.12087	5.82542	5.51074	1.49338e-07	2.72625e-06	6.62102
ADAM33	1.12008	2.20111	3.42571	0.000788636	0.00388432	-1.57661
NPAS4	1.11923	-3.46235	4.82742	3.33805e-06	3.96715e-05	3.61663
SEPT11	1.11833	6.23726	12.116	4.47079e-24	6.54683e-22	44.1009
DOK6	1.11714	-0.15883	5.55726	1.19744e-07	2.2317e-06	6.83544
LRFN5	1.11709	-1.5936	3.69463	0.000306638	0.00179765	-0.692022
WBSCR26	1.11597	-0.380415	2.7795	0.00613178	0.0190466	-3.46318
TNFRSF8	1.11543	0.885693	4.11539	6.31513e-05	0.000484168	0.802376
NPTX1	1.11531	-0.374084	4.43761	1.73732e-05	0.00016219	2.03329
PROCR	1.11507	2.89844	9.06162	5.96052e-16	3.69174e-14	25.599
ALOX5AP	1.11484	4.44489	4.44749	1.66812e-05	0.000156728	2.07218
NCRNA00189	1.11478	-3.77915	5.6898	6.34436e-08	1.25911e-06	7.45267
ODZ2	1.1142	-1.06574	4.74102	4.85037e-06	5.49175e-05	3.25711
MT1M	1.11385	-0.318571	3.16347	0.00188284	0.00720689	-2.38381
GPR34	1.11365	2.75735	5.18477	6.79253e-07	1.00908e-05	5.15319
MYL3	1.11364	-2.75972	3.64515	0.00036627	0.00207256	-0.859002
SCXB	1.11324	2.82358	4.07457	7.40051e-05	0.0005511	0.651689
IL24	1.11321	-3.31568	5.11515	9.31633e-07	1.32635e-05	4.84772
FRMD7	1.11283	-3.96994	5.7586	4.54614e-08	9.38573e-07	7.77682
TPSD1	1.11281	-3.1536	3.37631	0.000932732	0.00443048	-1.7329
NCF1B	1.11236	-0.329138	4.06524	7.67256e-05	0.000567687	0.617408
ATP6V0D2	1.11069	-2.17812	4.27526	3.3572e-05	0.000282537	1.404
PDGFD	1.11033	3.65753	6.40202	1.80555e-09	5.07062e-08	10.9233
FCRLA	1.10962	-2.32924	4.09242	6.90567e-05	0.000522025	0.717425
CD52	1.10878	3.25191	5.0126	1.47631e-06	1.97816e-05	4.4031
HOXD11	1.10768	-2.91156	3.53329	0.000543844	0.00288051	-1.22952
LIN7A	1.10658	-2.12405	5.7764	4.16899e-08	8.73911e-07	7.86108
UBD	1.1059	2.74356	3.06115	0.0026075	0.00943125	-2.68352
EMP1	1.10558	6.72113	6.5535	8.22419e-10	2.42596e-08	11.6924
LXN	1.10513	4.29544	7.39154	9.02899e-12	3.52578e-10	16.1167
TMEM200B	1.10336	1.36598	4.92372	2.18941e-06	2.77999e-05	4.02295
PPARG	1.10111	1.10185	5.23934	5.29241e-07	8.09683e-06	5.39464
CORO6	1.10105	-0.493419	5.53089	1.35735e-07	2.49794e-06	6.71373
VSNL1	1.10094	1.29622	4.52147	1.22808e-05	0.000121628	2.36541
CD86	1.10091	3.1869	5.24174	5.23437e-07	8.02616e-06	5.40532
EPHX3	1.10035	1.35024	2.7494	0.00669436	0.020438	-3.54252
LOC100270710	1.10021	1.6177	4.82427	3.38407e-06	4.01719e-05	3.60345
CD69	1.10009	1.53866	4.49751	1.35667e-05	0.000131815	2.27002
GPR4	1.09896	2.19999	10.4786	1.11586e-19	1.02126e-17	34.081
PDLIM2	1.09881	4.60465	8.80761	2.68786e-15	1.56545e-13	24.1126
EPHA4	1.09855	3.72249	5.03618	1.32874e-06	1.80162e-05	4.50476
ASGR2	1.09817	-2.76601	5.11663	9.25399e-07	1.32022e-05	4.85421
CSF2RA	1.0981	2.09268	4.52284	1.22107e-05	0.000121108	2.3709
LOC285954	1.09774	-3.06349	5.51104	1.4912e-07	2.72469e-06	6.62244
GAL3ST4	1.09685	4.07038	6.7369	3.13418e-10	9.97729e-09	12.6368
FGF18	1.09677	4.04479	4.5082	1.29776e-05	0.000127177	2.31254
WDFY4	1.09657	2.32789	4.46627	1.54384e-05	0.000146801	2.14628
BST1	1.09496	2.63808	5.0615	1.18619e-06	1.63538e-05	4.61434
CXorf21	1.09472	0.424275	5.30211	3.96365e-07	6.32364e-06	5.67456
FOLR2	1.09456	3.19651	6.03345	1.17328e-08	2.81973e-07	9.09608
SASH3	1.09412	3.33393	5.30798	3.8575e-07	6.18585e-06	5.70085
ITGB2	1.09378	6.03723	5.06553	1.16497e-06	1.61263e-05	4.63178
COL15A1	1.09347	4.6272	6.45425	1.3783e-09	3.94093e-08	11.1873
ZAP70	1.0929	0.633426	4.31392	2.8742e-05	0.000248415	1.55221
ENPEP	1.09196	2.80446	6.57328	7.41661e-10	2.20765e-08	11.7935
SEPT4	1.09194	2.13521	9.53745	3.44107e-17	2.45803e-15	28.4154
LOC121838	1.0917	2.51042	3.21053	0.00161669	0.00661622	-2.24306
SDC2	1.09151	5.23488	5.72496	5.35239e-08	1.08535e-06	7.61801
CATSPER1	1.09136	-2.06011	4.94297	2.01108e-06	2.59957e-05	4.10487
SFRP1	1.09104	3.65795	3.09098	0.00237335	0.0087244	-2.59706
PLXNB3	1.08969	1.06569	3.26289	0.0013619	0.00599792	-2.08435
CYSLTR2	1.08931	-1.54399	5.03325	1.34622e-06	1.82052e-05	4.49214
P2RY13	1.08898	1.31971	4.4858	1.42411e-05	0.000137004	2.22356
KLF14	1.08897	-1.95133	3.78384	0.000221605	0.00137048	-0.386229
ICAM1	1.08861	6.6292	5.12351	8.97077e-07	1.28608e-05	4.88425
LDB2	1.08849	2.99677	9.72571	1.10276e-17	8.25098e-16	29.5397
LCTL	1.08831	-2.02388	5.24405	5.17918e-07	7.97135e-06	5.41557
STAT4	1.08729	-0.440802	4.2779	3.32182e-05	0.000279904	1.4141
WIPF1	1.08718	5.22676	8.51635	1.48748e-14	8.13196e-13	22.4251
MRGPRF	1.08691	3.03739	7.19564	2.65199e-11	9.74346e-10	15.0586
APOB	1.08691	-2.91394	3.82592	0.000189763	0.00120481	-0.239901
PTGER2	1.08645	2.62366	4.41078	1.93943e-05	0.000178138	1.92803
DMBX1	1.08614	-0.85406	2.62804	0.00946861	0.027096	-3.85439
KIF26A	1.08584	1.18922	3.65046	0.000359377	0.00204145	-0.841163
C9orf110	1.08566	0.993774	4.92238	2.20239e-06	2.79228e-05	4.01726
STX11	1.08539	1.73151	6.0481	1.09044e-08	2.63312e-07	9.16747
PCDHGA9	1.08509	1.17097	4.01236	9.40372e-05	0.00067337	0.424353
FEV	1.08453	-3.86437	5.34436	3.25895e-07	5.39589e-06	5.8642
KRT17	1.08333	5.44948	3.65509	0.000353479	0.00201408	-0.825619
CCR8	1.08305	-2.08504	4.42149	1.85619e-05	0.000171645	1.96998
HS3ST4	1.08275	-4.25362	4.4516	1.64014e-05	0.000154453	2.08837
LTBP2	1.08216	7.38031	6.7351	3.16434e-10	1.00577e-08	12.6275
APBB1IP	1.08208	3.2801	4.80315	3.70912e-06	4.34519e-05	3.51517
SLA	1.08115	3.15753	5.39131	2.61871e-07	4.47758e-06	6.07619
OTOR	1.081	-4.62341	6.19342	5.24665e-09	1.365e-07	9.88126
DCHS1	1.08073	4.95743	5.83011	3.20715e-08	6.9503e-07	8.11636
ADCY2	1.07981	-1.83356	2.70729	0.00755985	0.0225662	-3.65216
STMN2	1.07796	-3.49385	3.686	0.000316336	0.00184396	-0.721297
DPYD	1.07749	3.17806	4.8862	2.58205e-06	3.17926e-05	3.86397
CYP8B1	1.07708	-1.64007	3.53233	0.000545661	0.0028891	-1.23264
HOXB5	1.07706	2.47859	2.79903	0.00579024	0.0182164	-3.4113
ITGAM	1.07679	3.14616	4.63035	7.77591e-06	8.21298e-05	2.80368
FOXP3	1.07591	1.12769	5.03513	1.33497e-06	1.80768e-05	4.50024
NTF3	1.07556	0.897963	2.76007	0.00648977	0.019947	-3.51448
ST6GALNAC5	1.07533	4.4781	3.12178	0.00215202	0.00806702	-2.50697
PDZRN3	1.07527	4.12948	5.67941	6.67041e-08	1.31112e-06	7.40394
ACTC1	1.07477	-2.33275	2.83298	0.0052374	0.0167455	-3.32033
PDCD1	1.07422	0.050915	4.00402	9.70862e-05	0.000688946	0.394098
PITX3	1.07364	-3.61625	4.78552	4.00346e-06	4.65541e-05	3.44168
CCL4L2	1.07158	1.87264	3.50463	0.000600928	0.00312321	-1.32286
PAX1	1.07095	-4.10517	4.20795	4.38938e-05	0.000356337	1.14849
SMOC1	1.06982	-1.353	2.88806	0.00444203	0.0146232	-3.17063
DGKI	1.06924	-2.84779	5.34666	3.22427e-07	5.35587e-06	5.87457
TMEM2	1.06907	4.55085	6.98346	8.39168e-11	2.89139e-09	13.9283
SCEL	1.06897	1.94657	2.6706	0.0083954	0.0245702	-3.74646
TYMP	1.06884	5.74382	5.11676	9.24883e-07	1.32022e-05	4.85475
CRHR1	1.06863	-1.66319	2.72109	0.00726564	0.021866	-3.6164
CD244	1.06806	-1.58985	4.65847	6.9021e-06	7.41225e-05	2.91813
ANKRD2	1.06623	-0.611163	2.97266	0.00343365	0.011805	-2.93572
C2orf84	1.06575	-3.00293	4.71028	5.5339e-06	6.14908e-05	3.13037
C19orf35	1.06499	-0.903947	6.31913	2.76496e-09	7.56801e-08	10.5068
HTR1B	1.06495	-3.60583	6.46213	1.32314e-09	3.80445e-08	11.2273
ADM	1.06472	3.44922	5.18744	6.71018e-07	9.98297e-06	5.16499
SERPINB3	1.06467	-4.20524	3.52166	0.000566357	0.00297791	-1.26746
ITGAL	1.06397	3.12329	4.16241	5.25344e-05	0.000414393	0.977428
DERL3	1.0636	3.92331	4.93234	2.10771e-06	2.69894e-05	4.05962
GATA2	1.06167	1.60139	3.8229	0.000191896	0.00121433	-0.250455
AKT3	1.06153	3.35844	4.62382	7.99393e-06	8.41291e-05	2.77714
GNG2	1.06115	3.08597	7.1988	2.60662e-11	9.59395e-10	15.0755
TMEM150B	1.06085	-0.48497	4.49166	1.38995e-05	0.000134222	2.24681
CCR3	1.05985	-2.73273	5.14033	8.31271e-07	1.20864e-05	4.9579
KLHDC7B	1.05914	1.89973	3.96909	0.000110917	0.000770295	0.267879
MAF	1.05896	4.78352	6.21913	4.60513e-09	1.21038e-07	10.0086
GAB3	1.05879	1.33345	5.85864	2.78849e-08	6.10758e-07	8.25255
SEMA3A	1.05759	3.17782	3.83745	0.000181824	0.00116269	-0.199563
IER3	1.05711	5.66844	5.81958	3.37679e-08	7.27017e-07	8.06619
HS3ST2	1.05603	-0.918319	4.355	2.43431e-05	0.000214833	1.71082
ACSL1	1.05558	4.92457	7.69035	1.70395e-12	7.41672e-11	17.7559
SLIT3	1.05524	5.2988	4.11419	6.34491e-05	0.000486088	0.797904
UPK1B	1.05397	3.215	2.91024	0.00415433	0.013817	-3.10964
RAMP3	1.05385	1.53144	8.79196	2.9479e-15	1.7072e-13	24.0214
CLEC4A	1.05322	0.739108	5.32361	3.58824e-07	5.8383e-06	5.77094
ARHGAP9	1.05303	2.30302	4.98353	1.68026e-06	2.21098e-05	4.27822
CRISPLD1	1.05292	2.94766	3.80597	0.000204274	0.00128029	-0.309432
CD33	1.05288	1.36838	5.3788	2.7762e-07	4.69207e-06	6.01958
DLC1	1.05285	3.53153	6.73897	3.10005e-10	9.884e-09	12.6476
SEZ6L	1.05265	-2.94405	2.91507	0.00409388	0.0136447	-3.09628
FCAR	1.05202	-1.88227	4.09669	6.79197e-05	0.000514759	0.733198
FASLG	1.05091	-1.42321	3.87736	0.000156721	0.00102973	-0.0592139
THBD	1.04995	3.42489	6.07954	9.31574e-09	2.28174e-07	9.32104
TNFRSF17	1.04981	-2.09613	3.02762	0.0028962	0.0102806	-2.77987
GIMAP7	1.04929	1.67277	6.03905	1.14087e-08	2.74842e-07	9.12339
GNA15	1.04877	2.56605	5.758	4.55944e-08	9.40372e-07	7.77398
CDH6	1.04876	6.28464	3.48673	0.000639398	0.00328282	-1.38085
S100A2	1.04811	3.80973	3.49793	0.000615072	0.00318183	-1.3446
FCGR3B	1.04724	-1.06993	3.31049	0.0011632	0.00528636	-1.93811
SPI1	1.04682	4.88791	5.76298	4.45032e-08	9.23441e-07	7.79755
PLEK	1.04662	3.97171	5.06803	1.15195e-06	1.59569e-05	4.64263
GPR65	1.04642	1.43033	4.96827	1.79795e-06	2.35376e-05	4.21291
EEF1A2	1.0461	-0.108109	2.37441	0.0188251	0.046848	-4.46441
PI3	1.04568	3.71305	2.74755	0.00673038	0.0205266	-3.54736
SLC2A5	1.04544	2.79255	5.17576	7.07711e-07	1.0438e-05	5.11349
KIAA1199	1.04531	5.31804	4.30713	2.95396e-05	0.000254343	1.52608
CCR7	1.04501	0.60485	4.66383	6.74653e-06	7.27331e-05	2.94002
SGCA	1.04429	-3.36421	4.64396	7.34041e-06	7.81744e-05	2.85901
QPCT	1.04411	3.06031	4.63963	7.47637e-06	7.93898e-05	2.84139
BDKRB2	1.0427	2.11472	5.10094	9.93356e-07	1.39868e-05	4.78573
FAM20C	1.04226	5.76435	5.91305	2.13318e-08	4.81633e-07	8.51345
GAGE4	1.04183	-4.16836	2.44817	0.0154958	0.0400858	-4.29288
CCDC102B	1.04162	0.919618	8.03806	2.36713e-13	1.12623e-11	19.6985
TNFRSF12A	1.04103	6.17484	8.38826	3.13803e-14	1.64956e-12	21.6892
EMP3	1.04034	4.43382	7.07227	5.19166e-11	1.8225e-09	14.3993
TRPC6	1.04026	0.605355	5.32285	3.60088e-07	5.84957e-06	5.76753
WNT11	1.03827	3.65704	3.10013	0.00230551	0.00852857	-2.57039
P2RY8	1.03783	0.99198	5.34019	3.32267e-07	5.48013e-06	5.84544
S100A10	1.03698	7.36749	5.99575	1.41582e-08	3.33628e-07	8.91289
PTPLA	1.03691	0.87954	3.50529	0.000599557	0.00311867	-1.32073
ITIH5	1.03668	4.54889	3.6756	0.000328395	0.00189699	-0.756464
SEMA3C	1.03614	5.42854	6.06777	9.88212e-09	2.40896e-07	9.26348
TFEC	1.03533	2.14471	4.43767	1.7369e-05	0.00016219	2.03352
FLRT2	1.03374	3.34349	4.28828	3.18649e-05	0.000270502	1.45378
HLX	1.03355	2.7351	8.99919	8.6405e-16	5.31949e-14	25.2325
DAB2	1.03324	5.56196	7.33672	1.22217e-11	4.66585e-10	15.8193
NCRNA00152	1.0326	3.41834	7.55614	3.61585e-12	1.48257e-10	17.0161
DAB1	1.03243	-2.38446	3.24012	0.00146773	0.00635478	-2.15365
RNF152	1.03128	1.71302	4.71139	5.50779e-06	6.12338e-05	3.13492
IL1B	1.03056	2.63422	4.37485	2.24572e-05	0.000200989	1.78786
NCKAP1L	1.03054	3.773	4.69961	5.79236e-06	6.39123e-05	3.08651
CRYAB	1.03035	5.42869	4.12326	6.12428e-05	0.000472007	0.831548
RASAL3	1.03022	2.01877	4.88547	2.59034e-06	3.18625e-05	3.86089
GPRC5A	1.03	4.93796	3.74914	0.000251618	0.00152201	-0.505915
FGFBP1	1.02983	0.303835	3.15778	0.00191765	0.00731513	-2.40071
APCDD1	1.0298	5.70664	5.96831	1.62266e-08	3.78025e-07	8.77998
CCL8	1.0297	1.55223	3.82551	0.000190049	0.00120591	-0.241323
BANK1	1.02963	1.08106	2.60963	0.00996966	0.0282694	-3.90056
ITGA4	1.0291	3.25882	5.79348	3.83598e-08	8.14094e-07	7.94209
TG	1.0284	-1.06733	4.13249	5.90735e-05	0.000457351	0.865837
OPRK1	1.02817	-1.36676	2.60461	0.0101104	0.0285621	-3.9131
GMFG	1.02793	2.40634	6.77519	2.55816e-10	8.25905e-09	12.8358
LOC150622	1.02789	-2.93735	2.78814	0.00597859	0.0186869	-3.44029
PRKD1	1.02729	2.75193	5.31591	3.71861e-07	5.99333e-06	5.73637
BIN2	1.0271	2.39952	4.91053	2.32033e-06	2.9112e-05	3.96697
LAMB1	1.02705	5.89776	6.23567	4.23369e-09	1.11849e-07	10.0907
CSF1R	1.02604	5.89503	4.67058	6.55558e-06	7.09588e-05	2.9676
EGFL6	1.02563	4.4943	4.54141	1.13011e-05	0.000113626	2.44508
TUBB3	1.02542	5.50282	5.14215	8.24443e-07	1.19957e-05	4.96587
PKP1	1.02513	0.0807181	2.75522	0.00658212	0.0201523	-3.52725
C13orf15	1.02508	4.63378	6.13825	6.93425e-09	1.76595e-07	9.60907
CD180	1.02507	2.2171	4.92004	2.22513e-06	2.81272e-05	4.00735
PRL	1.02505	-4.18114	4.52309	1.21983e-05	0.000121097	2.37187
LOC283731	1.02371	-1.44253	2.80683	0.00565873	0.0178641	-3.39049
PHLDA1	1.02324	4.96308	5.57965	1.07629e-07	2.04118e-06	6.93903
AMZ1	1.02138	-0.955379	5.30786	3.85963e-07	6.18585e-06	5.70031
FGL2	1.02075	4.10692	4.5397	1.13818e-05	0.000114269	2.43826
SLC38A4	1.02021	-0.361884	4.0285	8.83923e-05	0.000639651	0.483069
NCF2	1.01975	2.85033	5.2591	4.83325e-07	7.50087e-06	5.48249
RASD1	1.01808	2.5121	3.83333	0.000184627	0.00117658	-0.214005
AKR1C2	1.01795	-0.0900344	2.99433	0.00321161	0.0111728	-2.87457
RBP4	1.01776	0.59055	2.87105	0.00467498	0.0152396	-3.21713
TMPRSS4	1.01709	5.27068	2.55509	0.0115979	0.0318084	-4.03566
NFAM1	1.01611	2.79311	5.15688	7.71148e-07	1.13247e-05	5.03048
TYROBP	1.01595	6.03135	5.37566	2.81716e-07	4.75347e-06	6.00538
WHAMML1	1.01525	-0.555415	5.66843	7.03267e-08	1.37836e-06	7.35253
PGF	1.01437	2.23784	5.3682	2.91679e-07	4.89496e-06	5.97169
BCL11B	1.0141	0.422795	3.71144	0.000288565	0.00170862	-0.634883
SLCO2B1	1.01406	5.29162	4.90805	2.34581e-06	2.93598e-05	3.95644
NLRP3	1.01347	1.35442	5.31407	3.75036e-07	6.03502e-06	5.72813
SPSB1	1.0134	6.00529	8.36909	3.50778e-14	1.82985e-12	21.5794
IGSF6	1.01277	1.77243	5.07367	1.12312e-06	1.56421e-05	4.66711
ACVRL1	1.01219	3.38932	8.17514	1.07729e-13	5.37355e-12	20.4738
PECAM1	1.01204	3.95537	8.40684	2.81677e-14	1.49603e-12	21.7956
MLLT11	1.01183	3.18268	5.54529	1.26761e-07	2.34966e-06	6.78014
MS4A7	1.01144	3.73513	5.2986	4.0285e-07	6.40691e-06	5.65884
DYNC1I1	1.0113	0.126225	3.72406	0.00027566	0.00164371	-0.591831
ATP8B3	1.01108	0.126848	4.31394	2.87397e-05	0.000248415	1.55228
CLEC12B	1.01064	-3.9333	5.78678	3.9635e-08	8.36824e-07	7.91027
OSCAR	1.0089	2.1354	5.31881	3.66891e-07	5.94126e-06	5.7494
DIO3	1.00866	-1.62729	4.12795	6.013e-05	0.000465003	0.848983
HAPLN3	1.00828	4.78181	5.39076	2.62544e-07	4.48161e-06	6.0737
ST8SIA4	1.00777	3.33796	6.41685	1.67248e-09	4.72931e-08	10.9982
ARHGAP31	1.007	4.0191	7.33762	1.21614e-11	4.65153e-10	15.8241
PHOSPHO1	1.00606	1.25035	3.1911	0.00172203	0.00668878	-2.3014
KRT80	1.00535	4.888	4.29152	3.14532e-05	0.000267229	1.46619
BATF3	1.00477	0.0663111	6.6563	4.79726e-10	1.46789e-08	12.22
XKR4	1.00449	-0.118675	2.88254	0.00451646	0.0148076	-3.18575
BMP1	1.00372	5.7708	8.26782	6.30902e-14	3.23353e-12	21.0009
SNX20	1.00334	1.10058	4.58219	9.52676e-06	9.79479e-05	2.60883
KCNA6	1.00252	-0.210236	2.98689	0.00328626	0.0113919	-2.8956
EBI3	1.0021	0.915604	4.00525	9.66334e-05	0.000686722	0.39853
SHISA3	1.00177	-1.74704	3.02594	0.00291138	0.0103243	-2.78466
NPTX2	1.00164	3.44511	3.29028	0.00124399	0.00557201	-2.00041
CST6	1.00147	1.49886	3.35952	0.000987088	0.00463073	-1.78559
TPM2	1.00113	6.61812	6.82024	2.01297e-10	6.62405e-09	13.0706
C3orf36	1.00112	-2.57266	6.1041	8.2349e-09	2.04387e-07	9.44134
TLR2	1.00089	3.33846	5.59783	9.8683e-08	1.88898e-06	7.02333
IL32	1.00076	5.21588	4.60536	8.64149e-06	8.98829e-05	2.70239
CYTH4	0.999386	3.45214	5.26208	4.76726e-07	7.42092e-06	5.4958
LILRA5	0.99887	-0.883763	4.68463	6.17494e-06	6.73722e-05	3.02506
C5orf20	0.997809	-1.91468	3.55302	0.000507549	0.0027246	-1.16487
SYNC	0.997456	2.03543	4.91307	2.29454e-06	2.88247e-05	3.97774
PTGER4	0.997044	2.7307	6.18638	5.43718e-09	1.41277e-07	9.84644
ELTD1	0.995234	2.98522	9.13689	3.80584e-16	2.41559e-14	26.0418
STK17B	0.99511	5.40644	6.79937	2.24949e-10	7.34343e-09	12.9617
EMCN	0.995071	1.84558	7.13406	3.71088e-11	1.33468e-09	14.7288
GFOD1	0.99501	2.65842	5.09987	9.98158e-07	1.40448e-05	4.78107
KCNMB4	0.994993	2.07428	3.54272	0.000526196	0.00280104	-1.19865
TFPI2	0.992556	3.50354	2.9214	0.00401598	0.0134309	-3.07877
C14orf34	0.991689	-3.77835	4.34412	2.54413e-05	0.000222989	1.66867
SLC47A1	0.991531	0.646672	4.81582	3.51067e-06	4.15784e-05	3.56809
GSDMC	0.991356	-0.157528	2.8244	0.00537231	0.0171025	-3.34341
TMEM200C	0.989249	-0.238664	3.38479	0.000906348	0.00433529	-1.70619
TREML3	0.9885	-3.75335	5.79751	3.76123e-08	7.99885e-07	7.96124
CCBE1	0.988289	-1.08608	3.55914	0.000496756	0.00267367	-1.14475
IL4R	0.987888	4.68079	5.95416	1.7407e-08	4.02777e-07	8.71155
NTRK2	0.987293	1.87678	3.70709	0.000293145	0.00172865	-0.649697
C21orf7	0.987278	1.43173	6.61989	5.80911e-10	1.75653e-08	12.0326
TNFAIP8L2	0.986987	1.63904	4.94887	1.9593e-06	2.54064e-05	4.13003
SYT7	0.986834	3.41411	3.84112	0.000179367	0.00114912	-0.186714
TLR4	0.986754	3.16244	5.2703	4.59034e-07	7.1673e-06	5.53241
CDA	0.986695	1.33773	4.78408	4.02836e-06	4.68117e-05	3.43572
HBA2	0.986325	3.41694	2.91469	0.00409869	0.0136585	-3.09735
RMRP	0.985164	4.14259	3.28402	0.00127009	0.00566907	-2.01966
ELAVL2	0.984662	-2.22934	3.57586	0.000468377	0.00253892	-1.08965
CXCL10	0.984252	4.99193	3.05746	0.00263796	0.00952294	-2.69418
ACAP1	0.983212	1.37831	4.7868	3.98125e-06	4.63748e-05	3.44704
IL10RA	0.982971	3.96144	4.76514	4.3717e-06	5.01254e-05	3.35703
SRGN	0.982515	5.91865	5.57183	1.11717e-07	2.10313e-06	6.90283
FBXO32	0.981387	4.87308	5.01875	1.43631e-06	1.9296e-05	4.42961
KCNJ8	0.980586	2.7705	4.84481	3.09445e-06	3.72078e-05	3.6896
IGFBP3	0.980178	7.58825	5.25036	5.03118e-07	7.7786e-06	5.44364
PDE4B	0.979654	3.1559	4.53004	1.18502e-05	0.000118277	2.39961
MATK	0.979462	0.792281	3.68376	0.000318898	0.00185505	-0.728881
PCDH17	0.978588	2.32706	5.45966	1.9006e-07	3.36478e-06	6.38703
CD68	0.977905	6.60385	5.40216	2.48925e-07	4.28122e-06	6.12535
B4GALNT1	0.977123	0.911421	3.96075	0.000114483	0.00079024	0.237908
GIMAP4	0.976454	3.87733	5.73293	5.14961e-08	1.05047e-06	7.65557
KIAA1949	0.975963	5.71273	8.15157	1.23384e-13	6.08052e-12	20.3401
GYPE	0.974567	-3.01226	4.96803	1.79993e-06	2.35426e-05	4.21185
ADRA1D	0.974525	-1.5425	4.34266	2.55918e-05	0.000224021	1.66304
VENTX	0.974495	-0.747998	4.53069	1.18181e-05	0.000118014	2.40221
DHH	0.974055	-2.76495	5.51929	1.43405e-07	2.62495e-06	6.66037
GBP6	0.973479	-1.77335	4.00578	9.64382e-05	0.000685928	0.400448
AFAP1	0.973378	5.71018	7.69806	1.63155e-12	7.1167e-11	17.7986
PNMA2	0.973354	2.35603	3.31306	0.0011533	0.00525301	-1.93018
CCR1	0.973072	3.42185	5.19662	6.43507e-07	9.62257e-06	5.20548
ECSCR	0.972967	0.643556	7.87522	5.9913e-13	2.71742e-11	18.7843
RNASE6	0.97215	3.49819	4.86273	2.86152e-06	3.47329e-05	3.76497
CD37	0.97165	4.08611	5.61462	9.10636e-08	1.75625e-06	7.1014
COL4A2	0.971437	8.41487	7.16587	3.12024e-11	1.13218e-09	14.899
FAS	0.971349	4.12906	6.68549	4.11317e-10	1.28347e-08	12.3706
MMP23B	0.971349	3.59391	5.28476	4.29445e-07	6.76195e-06	5.59693
IL20RA	0.969654	2.89049	3.85858	0.000168092	0.00108743	-0.125401
PF4	0.969469	-4.19694	4.76991	4.28265e-06	4.92144e-05	3.37683
JSRP1	0.968663	-1.02978	2.47858	0.0142831	0.0375069	-4.22075
PCDHGA2	0.967798	0.461528	3.07469	0.0024987	0.00909971	-2.64437
IL18R1	0.967211	0.980993	5.20136	6.29715e-07	9.4508e-06	5.22644
CTSG	0.966576	-3.92063	4.16206	5.26064e-05	0.000414802	0.976124
BMPER	0.966459	-1.15587	3.61381	0.000409544	0.00227721	-0.963809
CCRL2	0.965845	1.11794	6.03016	1.19271e-08	2.8565e-07	9.08007
C3orf70	0.963817	0.901191	5.45848	1.91116e-07	3.37474e-06	6.38165
CD40LG	0.961713	-1.87644	3.50967	0.000590494	0.00308112	-1.30649
CD7	0.961128	1.99378	3.62693	0.000390865	0.00218699	-0.920008
CMTM3	0.961079	5.70381	9.16078	3.3e-16	2.10103e-14	26.1826
GPR174	0.960531	-2.9395	3.84856	0.000174478	0.00112096	-0.160619
IKZF1	0.960097	3.14056	4.61855	8.1737e-06	8.56255e-05	2.7558
NCF1	0.958238	2.33809	4.09741	6.77318e-05	0.000513525	0.73583
LINGO2	0.956553	-1.75441	2.54054	0.0120708	0.0328638	-4.07127
MRAP	0.956531	-4.38481	3.9874	0.000103449	0.000727054	0.333921
KIFC3	0.956516	4.14812	7.31429	1.383e-11	5.24085e-10	15.6979
CALCRL	0.955022	3.15971	8.14003	1.31856e-13	6.45149e-12	20.2747
CRYBB1	0.954199	-0.92593	5.41786	2.3128e-07	4.01479e-06	6.19664
VAMP5	0.953745	3.42832	7.30721	1.43796e-11	5.41906e-10	15.6596
CA2	0.953019	2.87031	4.49315	1.38141e-05	0.000133586	2.25271
RASGRP4	0.952023	1.10607	4.64873	7.19342e-06	7.68886e-05	2.87843
LAX1	0.951303	-0.615541	3.28035	0.00128561	0.00571844	-2.03093
TMEM26	0.950951	1.15099	5.03906	1.3117e-06	1.78324e-05	4.51722
TRIM29	0.949847	6.05983	2.96447	0.00352108	0.012039	-2.95871
KCNS1	0.949736	1.78561	3.3011	0.0012001	0.00541446	-1.9671
CXCL11	0.948946	2.68834	2.72142	0.00725884	0.0218554	-3.61555
GAS7	0.948773	5.02328	5.29155	4.16185e-07	6.58349e-06	5.6273
RRAD	0.946918	2.0027	3.12137	0.00215483	0.00807459	-2.50817
MGC12916	0.946227	-2.20849	4.37343	2.25876e-05	0.000201949	1.78233
IL9R	0.94619	-3.33243	4.23956	3.87167e-05	0.000319537	1.26807
PARP15	0.94592	-1.49895	3.91211	0.000137579	0.000922338	0.0639578
FLI1	0.945423	3.08308	7.13075	3.77834e-11	1.35183e-09	14.7111
SOCS3	0.944688	6.71926	5.27714	4.44794e-07	6.98217e-06	5.56292
MYO1F	0.943367	3.60696	4.88412	2.60574e-06	3.20073e-05	3.85517
SCML4	0.94321	-1.44129	3.81161	0.000200074	0.00125704	-0.289834
FBXL7	0.941549	4.0357	4.91814	2.2439e-06	2.83264e-05	3.99926
UBASH3A	0.941321	-1.30268	3.27631	0.0013029	0.00578031	-2.04331
SCD	0.941296	6.97162	4.61876	8.16664e-06	8.55952e-05	2.75663
GPR85	0.940625	-0.472834	6.37672	2.05707e-09	5.75334e-08	10.7959
MMP16	0.940445	-0.835817	4.02977	8.79646e-05	0.00063678	0.487671
SH3PXD2A	0.940153	6.3572	6.97893	8.59911e-11	2.95789e-09	13.9044
DPPA2	0.940111	-3.77909	2.58153	0.0107809	0.0299954	-3.97049
NLGN4X	0.940067	2.48262	3.42488	0.000790854	0.00388901	-1.57922
IRAK3	0.939694	2.42372	5.75497	4.62703e-08	9.53354e-07	7.75966
IRF8	0.939147	2.90979	4.41934	1.87255e-05	0.00017308	1.96159
GSDMA	0.938773	-1.42729	3.38305	0.000911724	0.00435389	-1.7117
ANGPTL4	0.93803	3.43749	4.00521	9.66454e-05	0.000686722	0.398413
CD300A	0.937212	2.72947	5.2451	5.15424e-07	7.93892e-06	5.42025
GALNT14	0.936855	3.23626	3.67782	0.000325789	0.00188513	-0.748977
KIAA0802	0.936668	1.67595	3.79603	0.000211899	0.0013196	-0.343997
LRRC32	0.936652	5.22763	4.37481	2.24607e-05	0.000200989	1.78771
LCNL1	0.936501	-1.86659	2.86194	0.00480437	0.0155969	-3.24196
LRP1	0.935975	8.34643	5.9903	1.45475e-08	3.42018e-07	8.88644
DDR2	0.935731	3.05536	4.33235	2.66817e-05	0.000232767	1.62321
C8orf80	0.935288	-1.10536	3.4529	0.000718504	0.00361119	-1.48975
KRT23	0.934783	4.59932	2.81408	0.0055389	0.0175697	-3.3711
CD300LB	0.934532	-1.10184	4.74805	4.70573e-06	5.35064e-05	3.28622
STARD8	0.934505	2.46409	7.68674	1.73887e-12	7.55264e-11	17.736
GJC1	0.934182	2.56142	4.66752	6.64167e-06	7.17769e-05	2.95506
RERGL	0.933629	-3.41206	3.24345	0.00145178	0.00630171	-2.14354
FAT4	0.933168	2.38356	5.57139	1.11953e-07	2.10539e-06	6.90078
DPYS	0.932186	-3.48189	3.59349	0.000440115	0.00241898	-1.03132
ITGAX	0.930731	3.57427	4.57004	1.00253e-05	0.000102355	2.55992
DPEP2	0.929448	-0.0693598	4.83493	3.23066e-06	3.86868e-05	3.64811
RAB3B	0.929423	-1.18066	3.28935	0.00124785	0.00558805	-2.00328
ITGA1	0.92939	3.81504	8.05166	2.18973e-13	1.05133e-11	19.7752
IL15	0.928871	1.92263	3.82198	0.000192553	0.00121676	-0.253677
FERMT3	0.928566	4.01672	5.09082	1.0397e-06	1.45893e-05	4.74167
UPP1	0.927876	3.02376	4.8342	3.24097e-06	3.8722e-05	3.64505
RNF175	0.927464	-1.27302	4.92608	2.16669e-06	2.75383e-05	4.03301
SLC1A6	0.927403	-3.66921	3.01389	0.00302262	0.0106381	-2.81903
TMEM204	0.927306	2.51292	8.56988	1.08763e-14	6.01009e-13	22.7338
C16orf54	0.926838	0.219537	4.08458	7.11916e-05	0.000534224	0.688501
GIMAP5	0.926339	2.68137	5.50081	1.56517e-07	2.8371e-06	6.57544
CXCL2	0.926236	1.38792	2.89531	0.00434609	0.0143775	-3.15075
WNT7B	0.925498	2.93664	2.96737	0.00348986	0.0119602	-2.95057
MT2A	0.925465	6.61329	4.67313	6.48501e-06	7.0232e-05	2.97799
RGS11	0.925359	1.03227	3.39771	0.000867524	0.00418473	-1.66543
ALOX5	0.925284	4.32319	4.48643	1.42042e-05	0.000136768	2.22605
PIK3R5	0.925146	2.65111	5.10333	9.82707e-07	1.38654e-05	4.79615
LEPRE1	0.924055	5.76223	8.38468	3.20404e-14	1.67995e-12	21.6687
MYH11	0.923633	3.15955	3.44807	0.00073051	0.00366166	-1.50521
SNX10	0.922373	4.06487	6.41064	1.72698e-09	4.87156e-08	10.9668
TMEM156	0.922146	-1.51744	3.55667	0.000501086	0.00269273	-1.15287
SYDE1	0.922141	4.48489	6.25095	3.91703e-09	1.0429e-07	10.1666
MYH13	0.921969	-4.66266	7.5613	3.51315e-12	1.44335e-10	17.0444
SPRED3	0.921584	-1.33177	4.07412	7.41358e-05	0.000551473	0.650013
DRD1	0.921537	-3.7411	3.70508	0.00029528	0.00174002	-0.656524
MYO1B	0.920676	5.01929	6.043	1.11859e-08	2.69792e-07	9.14262
GALNT10	0.920568	5.23054	8.09911	1.66802e-13	8.1226e-12	20.0432
PIK3CG	0.920526	1.48862	4.08527	7.09991e-05	0.000532974	0.691074
IRX2	0.92049	-2.94237	2.89097	0.00440337	0.0145274	-3.16267
HHIPL1	0.918766	1.92295	4.67716	6.37468e-06	6.922e-05	2.99447
PCSK1N	0.918628	3.96751	2.59975	0.0102484	0.0288483	-3.92522
FIGN	0.917833	2.3197	3.43886	0.000753933	0.00375428	-1.53465
ABI3	0.917436	3.04471	5.36878	2.90893e-07	4.88819e-06	5.97431
DOK2	0.916877	2.18151	4.89068	2.53181e-06	3.12867e-05	3.8829
DIO3OS	0.916561	-4.00347	5.34597	3.23456e-07	5.36068e-06	5.87148
NAPSB	0.916548	1.03629	3.29527	0.00122357	0.00550099	-1.98506
TMEM169	0.915171	1.26932	4.12305	6.12926e-05	0.000472213	0.830775
HBEGF	0.914561	3.3805	5.6451	7.86788e-08	1.53181e-06	7.24345
IL1F5	0.913747	-3.42815	3.28775	0.00125447	0.00560907	-2.00819
UNC5B	0.913612	6.41928	5.29412	4.11286e-07	6.52109e-06	5.63877
CBFA2T3	0.913052	0.819973	3.96151	0.000114156	0.000789311	0.240617
EDNRB	0.913008	2.21969	4.5991	8.87251e-06	9.17273e-05	2.67708
TBXA2R	0.912191	0.860939	7.20276	2.55078e-11	9.40531e-10	15.0968
MYO1G	0.912067	2.50588	5.24947	5.05194e-07	7.80482e-06	5.43965
SLC16A3	0.911898	5.9689	6.12496	7.41464e-09	1.87896e-07	9.54371
GOLGA7B	0.911718	-0.325029	4.58436	9.44028e-06	9.71562e-05	2.61758
PRRX2	0.911009	3.92564	3.93119	0.000128035	0.000868289	0.131988
GLRX	0.910633	3.56693	6.58551	6.95652e-10	2.0802e-08	11.8562
ANPEP	0.908933	4.86449	3.49316	0.000625331	0.00322208	-1.36006
CPE	0.908887	6.00582	4.7798	4.10371e-06	4.74055e-05	3.41789
NEFL	0.908883	-3.47604	2.92332	0.00399266	0.0133726	-3.07346
MADCAM1	0.908629	-3.11684	4.27221	3.3985e-05	0.00028531	1.39234
LRRN2	0.908517	6.35942	4.01413	9.3404e-05	0.00066956	0.430761
SEMA7A	0.908454	3.29308	6.66494	4.58373e-10	1.41098e-08	12.2646
SH3PXD2B	0.907309	6.24531	6.92142	1.17162e-10	3.95057e-09	13.6011
MYL9	0.906178	8.50553	6.67715	4.29817e-10	1.33308e-08	12.3275
CDH15	0.90577	-1.80562	3.44197	0.000745952	0.00372177	-1.52472
PLOD2	0.905465	6.34225	5.53438	1.33504e-07	2.45909e-06	6.72982
RCAN1	0.90546	4.31637	6.40296	1.79685e-09	5.05311e-08	10.9281
BCL6B	0.905248	2.20434	6.70423	3.72567e-10	1.17327e-08	12.4675
FAM70B	0.905137	1.2286	6.66389	4.60928e-10	1.41671e-08	12.2591
TSKU	0.904216	5.86332	5.64408	7.90676e-08	1.53792e-06	7.23866
HMOX1	0.903688	4.95451	5.10905	9.57654e-07	1.3568e-05	4.8211
OSMR	0.902786	5.1754	5.36239	2.99675e-07	5.01113e-06	5.94548
PLAT	0.902558	6.31837	3.6393	0.000374007	0.00210804	-0.878628
ETS1	0.902282	5.04792	7.05	5.85775e-11	2.04582e-09	14.2809
CTSW	0.901695	1.40723	3.01835	0.00298103	0.010517	-2.80633
GNB4	0.899736	4.65383	6.20324	4.99192e-09	1.30369e-07	9.92985
ABCC3	0.899551	3.39601	3.85892	0.000167879	0.00108658	-0.124204
COX7A1	0.899023	0.613409	5.73693	5.05063e-08	1.03336e-06	7.67445
CYSLTR1	0.898969	-0.214863	3.75021	0.000250634	0.00151884	-0.502224
EMB	0.898785	4.25433	4.11345	6.36325e-05	0.000487128	0.795161
TRIM61	0.898212	-1.72273	3.34514	0.00103595	0.00480931	-1.8305
C4orf32	0.897889	1.79414	5.93441	1.91946e-08	4.38695e-07	8.6163
PLXNC1	0.89716	2.80963	4.93657	2.06873e-06	2.66234e-05	4.07762
SUSD5	0.89711	1.46442	4.53308	1.1701e-05	0.00011713	2.41176
ADAMTS18	0.89705	-0.801729	3.10438	0.0022746	0.00843401	-2.55797
PSTPIP2	0.89648	3.12921	4.62215	8.05028e-06	8.46353e-05	2.7704
S1PR5	0.896249	-0.759948	3.96442	0.000112899	0.000781414	0.2511
MAMDC2	0.896211	1.7374	4.72629	5.16693e-06	5.79788e-05	3.19632
STK32B	0.896017	1.37632	3.18527	0.00175486	0.00679184	-2.31884
FXYD5	0.89495	5.85047	5.21604	5.88849e-07	8.89609e-06	5.29136
AXL	0.892837	5.56329	6.37343	2.09215e-09	5.84347e-08	10.7793
KDELC1	0.892802	2.75294	6.03535	1.16218e-08	2.79646e-07	9.10535
KLK4	0.89269	-2.37834	3.50528	0.000599584	0.00311867	-1.32077
NCF4	0.892588	2.32799	4.92955	2.1338e-06	2.72047e-05	4.04775
HLA.DQB1	0.892187	6.11962	3.05573	0.00265227	0.00956957	-2.69915
KCND2	0.89181	2.75699	3.78769	0.000218498	0.00135617	-0.372914
F3	0.89079	3.43397	4.50116	1.33628e-05	0.000130577	2.28452
IL3RA	0.890375	0.77463	5.89303	2.35456e-08	5.28128e-07	8.41727
IL8	0.889915	3.39653	3.09326	0.00235623	0.00867391	-2.5904
DOCK4	0.889644	3.86143	5.48715	1.66958e-07	2.99716e-06	6.51277
FKBP7	0.889447	3.73441	6.79217	2.3374e-10	7.59415e-09	12.9242
GFI1	0.889275	-0.570441	4.06281	7.74513e-05	0.000571778	0.608471
PPAP2A	0.888528	4.37032	8.80939	2.65978e-15	1.55351e-13	24.1229
RAI14	0.888519	6.09192	6.09331	8.69379e-09	2.1422e-07	9.38844
LAT2	0.888021	2.87728	4.59109	9.17691e-06	9.47311e-05	2.64472
HOXA6	0.887831	-2.42284	2.50334	0.0133592	0.0356656	-4.16143
NUDT11	0.887415	0.246577	3.4468	0.000733691	0.00367311	-1.50926
RXFP3	0.88697	-4.40489	6.31032	2.89261e-09	7.86491e-08	10.4628
ISLR2	0.886493	1.03602	3.04662	0.00272922	0.00979771	-2.7254
ARHGAP24	0.886007	2.08518	5.13178	8.64123e-07	1.24756e-05	4.92043
KCNG2	0.885884	-2.65209	5.2942	4.11128e-07	6.52109e-06	5.63914
EPSTI1	0.885676	4.0941	4.18243	4.85522e-05	0.000387887	1.05245
TAT	0.884254	-3.05744	6.15301	6.43655e-09	1.65151e-07	9.68176
NLRP1	0.884148	2.30165	4.19509	4.61848e-05	0.000372716	1.10004
TNFRSF10D	0.881924	1.84746	4.28382	3.24393e-05	0.000274923	1.43674
DLX6AS	0.880814	-3.18411	2.36694	0.0191951	0.0475764	-4.48151
ZNF215	0.880188	-1.08894	3.35789	0.000992519	0.00464876	-1.79069
FGR	0.879875	2.4026	5.13019	8.7034e-07	1.25477e-05	4.9135
OR51E2	0.879754	-3.47114	4.01439	9.33096e-05	0.000669328	0.43172
CD79B	0.879662	0.206672	3.81464	0.000197844	0.00124562	-0.279256
CHN1	0.879037	3.99527	4.99185	1.61923e-06	2.14305e-05	4.31392
DSEL	0.879004	2.92338	3.91028	0.000138527	0.000927481	0.0574609
DUSP5	0.878687	3.85396	4.31016	2.91807e-05	0.00025157	1.53775
BVES	0.877844	1.12624	3.37912	0.00092391	0.00440081	-1.72406
APOB48R	0.877789	2.46015	4.398	2.04345e-05	0.000186237	1.87808
CD93	0.876788	4.99576	7.13215	3.74979e-11	1.34631e-09	14.7186
RAC2	0.876086	4.46341	4.7496	4.67461e-06	5.32412e-05	3.2926
MLKL	0.875779	2.22159	5.81634	3.43081e-08	7.37265e-07	8.05074
OPCML	0.874727	-3.53058	2.94006	0.00379429	0.0128128	-3.02696
TAGAP	0.874085	2.2137	4.39441	2.07361e-05	0.000188102	1.86407
DRAM1	0.873983	4.18365	6.24284	4.08212e-09	1.08404e-07	10.1263
MPEG1	0.873185	4.37806	3.97619	0.000107959	0.000753789	0.293487
CLEC2A	0.872878	-4.65122	4.52794	1.1954e-05	0.000119197	2.39125
COL13A1	0.87269	1.82847	2.65362	0.00880966	0.0255347	-3.78971
FSCN1	0.872582	7.35659	4.99057	1.6285e-06	2.15253e-05	4.30842
FNDC4	0.872556	2.51583	5.2267	5.60815e-07	8.5418e-06	5.33856
PDLIM7	0.871669	6.59452	7.40128	8.55495e-12	3.35987e-10	16.1697
FBLIM1	0.871228	5.84622	5.99217	1.44124e-08	3.3923e-07	8.89554
FGF10	0.870692	-4.61022	4.67039	6.56098e-06	7.09798e-05	2.9668
CYGB	0.870532	2.79452	5.87247	2.60531e-08	5.75555e-07	8.31871
C1orf70	0.869897	-0.52032	3.76818	0.000234704	0.00144148	-0.440358
C1QL1	0.869873	2.27705	2.83685	0.00517753	0.0166084	-3.3099
CASP5	0.868249	-3.74957	3.89412	0.000147191	0.000976555	9.204e-05
SLC35F1	0.868224	-1.04411	2.98862	0.00326877	0.0113428	-2.89071
CPNE8	0.867891	1.67966	5.05236	1.23585e-06	1.69499e-05	4.57474
FIGNL2	0.866537	1.73852	2.9474	0.0037102	0.0125724	-3.0065
KCNJ6	0.866023	-3.55156	3.79428	0.000213264	0.0013269	-0.350053
LRCH2	0.864662	1.65565	3.56649	0.00048409	0.00261579	-1.12056
SLC6A1	0.864387	-0.57764	4.36998	2.29063e-05	0.000204442	1.76894
LRRC25	0.863959	3.01681	4.6262	7.91372e-06	8.34564e-05	2.78682
FKBP14	0.863538	2.8	7.48613	5.34194e-12	2.1348e-10	16.6325
BNC2	0.863256	4.14251	4.05977	7.83662e-05	0.000577493	0.597322
RECK	0.863196	2.93263	7.36856	1.0252e-11	3.95811e-10	15.9919
NLRP12	0.862779	-1.85231	4.35866	2.3984e-05	0.000212212	1.72501
XDH	0.862506	1.99169	2.69987	0.00772255	0.0229716	-3.67133
ADAMTS9	0.861617	4.10853	3.8569	0.00016915	0.00109222	-0.131329
SLC31A2	0.861144	2.90454	5.99949	1.38973e-08	3.28994e-07	8.93101
GUCY1A2	0.861005	0.591402	3.02988	0.00287579	0.0102231	-2.77339
SOX8	0.860488	-2.36232	3.66489	0.000341272	0.00195833	-0.792606
S1PR4	0.860473	0.408606	4.50139	1.335e-05	0.000130515	2.28544
CDKN2B	0.860459	3.8884	4.10418	6.59711e-05	0.000502591	0.760858
MRAS	0.859398	4.78399	6.41753	1.66662e-09	4.71925e-08	11.0016
SLC2A14	0.859235	-0.166186	3.78397	0.000221501	0.00137024	-0.385785
SELPLG	0.85825	4.13658	4.80494	3.68046e-06	4.32396e-05	3.52263
SKAP2	0.856101	4.23331	4.30566	2.97141e-05	0.000255523	1.52046
INA	0.855645	1.56767	2.35171	0.0199694	0.0490566	-4.51621
THSD1	0.854407	0.829496	7.1119	4.1865e-11	1.48843e-09	14.6105
CLIC2	0.854093	2.27814	5.42907	2.19444e-07	3.83205e-06	6.24758
HTR1F	0.85325	-1.51928	3.59042	0.000444919	0.00244016	-1.0415
CXCL3	0.852492	0.215007	2.83462	0.00521187	0.0166864	-3.3159
FAM115C	0.852271	2.47285	5.70419	5.91835e-08	1.18488e-06	7.52026
SALL4	0.851459	1.45302	2.77604	0.00619417	0.0192175	-3.47234
ALOX15B	0.850743	1.44609	2.85096	0.00496457	0.0160316	-3.27176
HLA.DPB1	0.850051	6.78871	3.63432	0.000380716	0.00213954	-0.895317
SLC7A7	0.849229	4.08421	4.3662	2.32609e-05	0.000207066	1.75426
P2RY12	0.849165	-1.52634	2.89906	0.00429711	0.0142457	-3.14043
SCN3A	0.848504	-2.20774	3.48758	0.000637534	0.00327407	-1.37812
CXCR1	0.848298	-2.50098	3.78051	0.000224333	0.00138651	-0.397763
GAPT	0.84795	0.958757	3.41877	0.000807522	0.00395485	-1.59866
PSTPIP1	0.847845	1.28111	4.09101	6.94363e-05	0.000524122	0.712216
CDKN1A	0.847836	5.60001	5.15414	7.80803e-07	1.14501e-05	5.01845
DMRT2	0.84723	-3.14536	2.37277	0.0189054	0.0469907	-4.46815
SATB2	0.846978	0.645326	4.01828	9.19289e-05	0.000660348	0.445858
WDR86	0.846685	2.54452	3.44572	0.000736415	0.00368405	-1.51272
TMEM195	0.846333	-3.13599	2.49596	0.0136289	0.0362018	-4.17917
B3GALT1	0.84632	-1.8026	2.61192	0.00990624	0.0281363	-3.89485
FZD7	0.845821	5.38616	4.55063	1.0874e-05	0.000109925	2.48201
HSPA12B	0.845523	2.20266	5.1199	9.11834e-07	1.3045e-05	4.86848
HLA.DPA1	0.845075	7.90068	3.38494	0.000905894	0.00433529	-1.70573
GALNT1	0.844916	6.15583	7.28437	1.63054e-11	6.05574e-10	15.5362
LOC154761	0.844863	-0.00717557	5.19279	6.54854e-07	9.77414e-06	5.18858
PLK3	0.844685	4.32076	6.56793	7.6271e-10	2.26285e-08	11.7662
C13orf31	0.844176	2.44358	6.11302	7.87359e-09	1.97447e-07	9.48512
NINJ2	0.843864	2.49492	3.53609	0.000538552	0.00285514	-1.22037
UGT3A2	0.843686	-1.76413	2.64948	0.00891328	0.0257767	-3.80021
FCN3	0.842629	-0.325552	5.68006	6.64961e-08	1.30829e-06	7.40698
RASD2	0.842421	1.67067	4.04614	8.25947e-05	0.000602588	0.547439
DSE	0.84188	4.59947	8.02355	2.57211e-13	1.2122e-11	19.6167
JAKMIP1	0.841436	-1.8145	3.36856	0.000957469	0.00451866	-1.75725
BACH2	0.839957	1.62995	3.53954	0.000532094	0.00282749	-1.20908
PLA2R1	0.839476	2.35024	4.49511	1.37024e-05	0.000132699	2.26048
PRND	0.837604	-1.35156	2.82482	0.00536566	0.0170916	-3.34228
TRPM8	0.836729	-1.63043	2.60569	0.01008	0.0284995	-3.91041
KYNU	0.834952	1.46379	3.77766	0.000226693	0.00139856	-0.407625
CD99	0.834717	6.54292	6.49394	1.12168e-09	3.25255e-08	11.3888
ERRFI1	0.834124	5.64827	5.34652	3.22643e-07	5.35587e-06	5.87392
TNNI2	0.833756	-1.55409	3.84514	0.000176712	0.00113424	-0.172633
GVIN1	0.833721	0.00152164	4.30194	3.01624e-05	0.000258836	1.50617
TIFAB	0.833301	-2.03306	2.88529	0.00447932	0.0147188	-3.17824
WIPI1	0.833027	4.0583	7.64192	2.23683e-12	9.57353e-11	17.4883
NPL	0.83292	2.81987	5.11726	9.22764e-07	1.3183e-05	4.85697
CLDN14	0.832538	-2.90325	3.92764	0.000129761	0.000877383	0.119314
PHLDA2	0.831843	3.72351	4.27819	3.31802e-05	0.000279699	1.4152
INMT	0.831794	0.922686	3.64117	0.000371519	0.00209706	-0.872363
SIGLEC5	0.831356	0.0602082	3.60253	0.000426253	0.00235797	-1.00131
C14orf139	0.83006	0.372123	3.86623	0.000163369	0.00106325	-0.0984733
FHOD3	0.829876	2.4273	4.43439	1.76042e-05	0.000164047	2.02065
OTOA	0.829867	-1.42681	4.27851	3.31375e-05	0.000279453	1.41643
PCDHGC3	0.829863	6.28768	6.55414	8.19681e-10	2.42137e-08	11.6957
ARID3A	0.828633	2.52484	3.86478	0.000164258	0.00106734	-0.103601
SEMA6B	0.828432	2.87862	6.6895	4.02694e-10	1.2604e-08	12.3914
NAAA	0.828371	3.88263	5.45925	1.9043e-07	3.36552e-06	6.38514
ADH4	0.827752	-4.34515	4.09439	6.85308e-05	0.000518623	0.724688
EFNA5	0.827002	4.29441	3.565	0.000486644	0.00262683	-1.12549
UBB	0.826147	8.38844	3.28811	0.00125298	0.00560611	-2.00709
FAM171B	0.825638	3.08791	4.18785	4.75251e-05	0.000381634	1.07281
GUCY2D	0.825347	-2.93226	3.93867	0.000124467	0.000846612	0.158739
MMP19	0.825322	4.53196	8.15538	1.20705e-13	5.96282e-12	20.3618
OLFML2A	0.824703	4.93027	3.73197	0.000267852	0.00160328	-0.564786
PAMR1	0.823915	1.83704	3.88522	0.000152182	0.00100415	-0.0314394
PTPRCAP	0.822733	2.74201	4.04851	8.18451e-05	0.000598825	0.556092
DNM1	0.822526	4.65208	4.74278	4.81364e-06	5.4552e-05	3.26442
WAS	0.821333	3.17289	4.74079	4.85503e-06	5.49299e-05	3.25619
MARCH3	0.8203	1.38689	5.32691	3.53383e-07	5.75891e-06	5.78574
SIGLEC7	0.819852	1.26341	4.12558	6.06903e-05	0.00046863	0.840164
DAZL	0.818938	-4.58562	6.09396	8.66525e-09	2.13774e-07	9.39165
TMEM47	0.818103	4.34697	3.7412	0.000259007	0.00155749	-0.53317
MRO	0.817303	-0.145412	4.29181	3.14158e-05	0.000267229	1.46732
C4orf26	0.816967	-4.16432	5.13605	8.47555e-07	1.22537e-05	4.93914
CD1B	0.816567	-3.48776	2.68687	0.00801528	0.023682	-3.70481
CDK14	0.816508	4.72334	4.78086	4.08479e-06	4.7232e-05	3.42233
FOS	0.816036	7.59394	3.16712	0.00186085	0.00713604	-2.37297
FHL5	0.815656	-2.43907	3.54064	0.000530037	0.00281802	-1.20545
SLPI	0.815522	8.95534	2.84436	0.00506314	0.0162874	-3.28962
EPGN	0.815068	-4.67478	4.48633	1.42099e-05	0.000136768	2.22566
SLCO2A1	0.812885	3.81662	5.04739	1.26369e-06	1.72598e-05	4.55322
OLFM1	0.812515	1.04064	2.43433	0.0160772	0.0412669	-4.32542
PTPN13	0.812123	3.86542	2.53201	0.0123558	0.0334927	-4.09203
CMKLR1	0.811946	3.08146	4.08736	7.04259e-05	0.000530224	0.698774
SCN1B	0.811189	1.77055	5.11551	9.30096e-07	1.3252e-05	4.84932
PTAFR	0.810171	3.04917	4.09087	6.94738e-05	0.000524212	0.711704
TREM2	0.809845	3.5293	3.64485	0.00036667	0.00207369	-0.860028
SLC46A2	0.809801	-0.753626	4.08975	6.97761e-05	0.000525912	0.707579
SLC11A1	0.809736	3.50073	5.6191	8.91314e-08	1.72711e-06	7.12223
TNF	0.808599	2.05098	2.68114	0.0081472	0.0239911	-3.71949
VAV1	0.808585	3.11677	3.72249	0.000277228	0.00165121	-0.597171
FLJ45983	0.808213	-4.21727	3.91094	0.000138185	0.000925495	0.0597981
BAALC	0.80806	1.50227	3.3884	0.000895359	0.00429575	-1.69484
GAGE8	0.806484	-4.43923	2.58296	0.0107382	0.0299068	-3.96695
CHRNA3	0.806265	-1.48237	3.13106	0.00208919	0.00787326	-2.47968
TBXAS1	0.805726	2.88812	3.99511	0.000100451	0.000708409	0.361798
IGFL3	0.80537	-4.47719	5.4461	2.02582e-07	3.55882e-06	6.32513
SIGLEC12	0.80521	-2.49066	2.50202	0.0134069	0.0357792	-4.1646
P2RY6	0.80496	3.09008	3.76741	0.000235365	0.00144468	-0.443007
JAM3	0.803398	3.82436	5.09801	1.00653e-06	1.41529e-05	4.773
HOXD13	0.803202	-3.67072	2.42845	0.0163301	0.0417699	-4.3392
C1orf162	0.802562	3.64738	4.65767	6.92559e-06	7.43286e-05	2.91486
KLK6	0.80239	7.20931	2.48311	0.0141101	0.0371861	-4.20995
PGCP	0.801809	4.40065	6.4444	1.4504e-09	4.14132e-08	11.1375
HSPB8	0.801389	3.47925	3.4279	0.000782742	0.00386395	-1.56961
KCNA3	0.801321	-0.762538	3.34923	0.00102183	0.00475672	-1.81775
GP5	0.801222	-2.71519	4.04922	8.16208e-05	0.00059761	0.558696
ADORA3	0.80072	2.99359	3.72051	0.000279231	0.00166226	-0.603946
ARHGDIB	0.800223	6.12769	4.96949	1.78829e-06	2.3453e-05	4.21811
B3GNT3	0.799258	4.50841	2.74263	0.0068271	0.0207707	-3.56024
DYSF	0.799063	3.90588	5.75045	4.7299e-08	9.72594e-07	7.73827
KHDRBS3	0.798489	3.76914	3.50807	0.000593787	0.00309358	-1.31169
ARSB	0.798482	3.65775	7.81753	8.3106e-13	3.71188e-11	18.4623
LTA	0.798426	-1.06511	3.46287	0.000694283	0.00351011	-1.45775
ABLIM3	0.797875	1.53962	4.64712	7.24264e-06	7.7226e-05	2.87188
RBMS3	0.797698	-0.268472	3.94534	0.000121366	0.00082993	0.182618
DLL1	0.796803	1.68905	3.3143	0.00114854	0.00524062	-1.92633
APOL4	0.794943	3.6733	3.30905	0.00116879	0.00530621	-1.94256
TXNDC3	0.794753	-2.93163	2.91333	0.00411561	0.0137044	-3.10111
SEC24D	0.79457	5.69775	8.55505	1.1863e-14	6.5377e-13	22.6482
TNFRSF18	0.794019	0.349251	2.59873	0.0102777	0.0288975	-3.92778
CCL17	0.793159	-2.5578	2.40536	0.0173578	0.0438774	-4.39302
CR1	0.793131	0.705703	2.90409	0.0042323	0.0140488	-3.12659
GABRA5	0.793008	-2.69387	2.85627	0.00488647	0.0158178	-3.25735
PCDHAC1	0.792581	-0.00979904	2.95292	0.00364805	0.0124069	-2.99107
CAMK4	0.792191	-1.5013	3.31961	0.00112836	0.00516466	-1.90988
LILRA2	0.790968	0.00220365	3.48493	0.0006434	0.00329924	-1.38667
LPL	0.790865	2.37687	3.21925	0.00157142	0.00661622	-2.2168
FIBCD1	0.790756	0.672674	2.77547	0.00620465	0.0192409	-3.47387
KIAA1324L	0.790516	2.39797	2.39835	0.0176811	0.0445142	-4.40927
CRAT	0.790393	4.86948	3.74911	0.000251643	0.00152201	-0.506007
GABRD	0.790182	-0.399897	4.41241	1.92648e-05	0.000177265	1.93444
SERPINB10	0.789417	-4.71421	5.24314	5.2008e-07	7.99257e-06	5.41154
COL21A1	0.789304	-1.43474	2.83453	0.00521328	0.0166866	-3.31614
GSTT2	0.789286	2.25899	3.05556	0.00265375	0.00957321	-2.69966
SLC2A6	0.789119	2.92633	4.47681	1.47808e-05	0.0001414	2.18795
SPATA9	0.788966	-2.49091	5.25965	4.82098e-07	7.4875e-06	5.48495
MS4A14	0.788115	0.0759105	3.78302	0.000222273	0.00137419	-0.389064
FAM167B	0.787551	0.828323	6.4806	1.20223e-09	3.46651e-08	11.321
SH2D1B	0.787511	-2.00173	3.78017	0.000224615	0.00138741	-0.398946
ADRA1A	0.787051	-4.25089	3.89794	0.000145096	0.000965553	0.0136433
KCNK13	0.786809	0.844071	3.7764	0.000227736	0.00140373	-0.411955
HLA.DRA	0.786567	9.29552	3.22237	0.00155549	0.00661622	-2.20738
MMP28	0.785749	1.55146	3.39195	0.00088464	0.00425029	-1.68363
ANXA2	0.785344	8.43243	6.74187	3.05284e-10	9.76385e-09	12.6626
SLN	0.784785	-2.54863	2.94028	0.00379176	0.0128064	-3.02635
HBA1	0.784462	2.55893	2.51492	0.0129454	0.0347777	-4.13349
SLC24A4	0.784422	-2.80384	4.05736	7.90962e-05	0.000581827	0.588519
RASSF2	0.784267	4.22635	5.97639	1.55891e-08	3.65249e-07	8.81904
DIRAS2	0.782659	1.94542	2.80822	0.00563557	0.0177992	-3.38678
HSPA6	0.782539	2.64793	4.51087	1.28346e-05	0.000125836	2.32315
LOXL4	0.782323	3.65775	3.12327	0.00214181	0.00803904	-2.50259
S100A4	0.781391	6.24924	3.30881	0.00116971	0.00530746	-1.94329
ARHGAP42	0.780833	2.13227	4.36832	2.3062e-05	0.000205562	1.76247
LSP1	0.780829	5.26359	4.26389	3.51349e-05	0.00029388	1.36061
SLITRK1	0.780739	-4.38245	3.62749	0.00039009	0.00218444	-0.918147
C8orf48	0.780317	-0.663384	3.0678	0.00255355	0.0092639	-2.66432
TRIL	0.779659	3.99519	3.63924	0.000374082	0.00210804	-0.878817
FCRL6	0.77922	-0.802018	2.52138	0.0127196	0.0342706	-4.11785
IL19	0.778787	-3.30998	3.02052	0.00296091	0.010464	-2.80013
TAL1	0.778423	-0.842992	4.93293	2.10219e-06	2.69421e-05	4.06214
CTSS	0.777635	5.79756	4.05391	8.01562e-05	0.000588779	0.575883
CLDN1	0.777398	6.74509	3.05014	0.00269921	0.00971158	-2.71526
ARL9	0.777357	-1.64634	3.61252	0.000411411	0.00228697	-0.968076
SCHIP1	0.776821	3.31778	5.006	1.52036e-06	2.0279e-05	4.37472
ZFPM2	0.77654	3.34344	3.20593	0.0016411	0.00661622	-2.25692
BHLHE40	0.776299	6.9519	4.89832	2.44825e-06	3.04007e-05	3.91525
TNMD	0.773999	-3.32854	2.44464	0.0156423	0.0403973	-4.3012
CHPF	0.773867	7.68271	6.291	3.19301e-09	8.61315e-08	10.3662
PDGFB	0.773564	4.7721	6.80017	2.23993e-10	7.3239e-09	12.9659
TNFSF8	0.773561	0.639258	3.1033	0.00228241	0.00845721	-2.56112
FCN1	0.773448	1.0909	2.84639	0.0050326	0.0162146	-3.28412
ELK3	0.772702	4.09395	7.00254	7.571e-11	2.61301e-09	14.0293
MMD	0.770529	4.22882	5.21897	5.8102e-07	8.79727e-06	5.30431
UCN2	0.770197	-2.47908	3.28562	0.00126336	0.00564275	-2.01474
FLJ42709	0.770063	1.72953	3.76629	0.000236335	0.00144857	-0.446883
DOCK10	0.769145	2.79914	4.21096	4.33742e-05	0.000352863	1.15984
KIAA1239	0.769061	-3.81332	3.03352	0.00284336	0.0101306	-2.76299
GNGT2	0.768857	-0.192112	4.67947	6.31222e-06	6.86508e-05	3.00393
PDE3B	0.768852	0.732924	3.11353	0.00220937	0.00824581	-2.53119
NCF1C	0.76858	0.452103	3.02212	0.00294618	0.0104263	-2.79556
PAK3	0.767918	-1.91412	2.36725	0.0191795	0.0475567	-4.48079
SLC28A3	0.76706	1.36999	2.44305	0.0157088	0.0405397	-4.30495
HPGDS	0.766505	0.448497	3.56634	0.000484347	0.0026165	-1.12106
VNN2	0.76646	0.473016	2.96688	0.0034952	0.0119725	-2.95197
LINGO3	0.765807	-2.92272	2.70698	0.00756659	0.0225764	-3.65296
ZC3H12D	0.765788	-0.574509	4.3847	2.15741e-05	0.000194842	1.8262
FUT7	0.765765	-1.07729	3.7235	0.000276222	0.00164569	-0.593749
FADS2	0.765453	6.54847	3.53698	0.00053688	0.00284702	-1.21746
CCDC85A	0.765416	0.740316	2.42561	0.0164537	0.0420176	-4.34586
PKD2	0.7653	4.54472	7.17427	2.98032e-11	1.08525e-09	14.944
STOM	0.765186	6.18228	6.09612	8.57201e-09	2.11984e-07	9.4022
ADAP2	0.764613	3.58505	4.58814	9.29134e-06	9.58158e-05	2.63283
MARCKS	0.763825	7.07521	6.92579	1.14451e-10	3.87827e-09	13.624
LOC285696	0.76381	-3.64606	3.86063	0.000166815	0.00108121	-0.118195
AGAP2	0.763522	1.28969	4.54118	1.1312e-05	0.00011368	2.44415
ATP10D	0.762954	3.29775	5.87134	2.61985e-08	5.78144e-07	8.31329
GPR116	0.76289	3.70109	6.86019	1.6264e-10	5.43042e-09	13.2796
LCK	0.762529	1.92191	3.57323	0.000472746	0.00255989	-1.09835
LAMC2	0.762469	6.87948	3.64567	0.000365593	0.00206988	-0.857265
CD6	0.762117	1.95576	3.26043	0.00137295	0.00603623	-2.09184
PLA2G7	0.761637	1.93157	3.36012	0.000985097	0.00462351	-1.78371
IFNG	0.760959	-3.22405	2.83459	0.00521242	0.0166864	-3.31599
SIGLEC1	0.760894	4.50177	3.37146	0.000948131	0.00447872	-1.74813
MYLK	0.760728	6.45025	5.00311	1.54006e-06	2.05018e-05	4.36229
GIMAP1	0.759933	1.09446	4.51214	1.2767e-05	0.000125233	2.32821
LOC643763	0.759732	-3.6495	2.48017	0.0142222	0.0373711	-4.21696
PADI1	0.758712	-3.41974	2.54087	0.0120597	0.0328377	-4.07044
EXOC3L2	0.758458	1.45309	5.89347	2.34944e-08	5.27556e-07	8.41939
CCK	0.758336	-3.39117	2.65331	0.00881742	0.0255392	-3.7905
ROBO2	0.758162	1.08679	2.82929	0.00529499	0.016898	-3.33026
NAV1	0.75797	5.36267	4.84597	3.07886e-06	3.70421e-05	3.69446
SUCNR1	0.757709	-1.48042	3.04143	0.00277393	0.00992814	-2.74031
VGLL2	0.75767	-4.40853	4.04406	8.32607e-05	0.0006068	0.539817
APOBEC3H	0.757103	-1.57909	3.65907	0.000348476	0.00199222	-0.81223
CLCA2	0.756381	-3.91354	2.91566	0.00408661	0.0136249	-3.09466
GYPC	0.75614	4.23636	4.67488	6.43682e-06	6.97838e-05	2.98516
SYNE1	0.755639	3.95127	4.77503	4.18917e-06	4.82755e-05	3.39806
SIPA1L2	0.755097	4.52791	5.29886	4.02373e-07	6.40454e-06	5.65999
SERPINB8	0.754648	3.66969	5.30772	3.8622e-07	6.18585e-06	5.69967
RETN	0.754096	-4.35844	3.44424	0.000740185	0.0036993	-1.51748
APOC1	0.753745	4.33341	3.63964	0.000373546	0.00210676	-0.877471
SAMD14	0.753177	0.698211	4.05642	7.93837e-05	0.000583523	0.585076
HAMP	0.753174	-0.365584	2.78386	0.00605398	0.0188658	-3.45163
ANKRD29	0.752925	-0.341794	3.5221	0.000565503	0.00297495	-1.26605
GIMAP6	0.75291	3.35628	5.01111	1.48616e-06	1.98617e-05	4.39668
CSDC2	0.751132	1.75629	2.99896	0.00316586	0.0110399	-2.86143
DAAM2	0.751108	4.73844	4.12578	6.06431e-05	0.000468441	0.840904
C9orf109	0.750964	-2.10416	3.70907	0.000291046	0.00171952	-0.642937
TPM1	0.750804	6.96393	7.15318	3.34386e-11	1.20904e-09	14.831
RCSD1	0.750362	2.55516	4.6324	7.70894e-06	8.1547e-05	2.81198
VEGFC	0.750035	2.72329	4.36635	2.32471e-05	0.000207033	1.75483
KIAA1211	0.749929	4.08855	4.17454	5.00866e-05	0.000398303	1.02284
KDR	0.749927	3.79112	6.79421	2.31216e-10	7.52406e-09	12.9348
NCALD	0.749726	4.99521	3.81457	0.000197892	0.00124562	-0.279489
FAM7A2	0.749693	-2.7385	3.69795	0.00030299	0.00177932	-0.680768
LOC151534	0.749082	2.3158	5.07576	1.11259e-06	1.55165e-05	4.67621
FAM131B	0.748835	0.561997	3.64321	0.000368824	0.00208439	-0.865527
GIMAP8	0.748481	2.18797	4.95526	1.90462e-06	2.47444e-05	4.15732
HECW2	0.747419	1.6723	4.84922	3.03545e-06	3.65627e-05	3.70813
EGFLAM	0.747103	3.25401	3.75923	0.000242514	0.0014819	-0.471199
FAM78A	0.746789	2.81313	5.15188	7.88835e-07	1.15267e-05	5.00856
VIM	0.745823	10.0798	4.86358	2.8509e-06	3.46246e-05	3.76855
DRD4	0.745709	1.23069	2.94388	0.00375031	0.012681	-3.01632
C3	0.7454	10.3306	2.55254	0.0116794	0.0319894	-4.0419
ABCB4	0.744763	-1.52732	4.02396	8.99492e-05	0.000649313	0.466506
ENTPD7	0.744533	3.88843	5.77333	4.23183e-08	8.86176e-07	7.84653
PCDHGB7	0.74449	2.51155	2.84007	0.00512822	0.016471	-3.30121
TMIGD2	0.744466	-2.70947	3.09673	0.00233048	0.00860386	-2.5803
KIAA2022	0.743857	-0.964405	2.49396	0.0137025	0.0363784	-4.18395
PRSS23	0.743574	6.60158	3.95364	0.000117614	0.000808586	0.212354
TLR6	0.743247	-0.296298	3.68077	0.000322341	0.00186939	-0.738975
DLG2	0.742598	-0.492367	3.34748	0.00102785	0.00477774	-1.82321
NKAPL	0.742016	-2.69135	4.17368	5.0255e-05	0.000399268	1.01964
FAM23A	0.742	-2.22456	3.53113	0.000547956	0.00289826	-1.23657
CD163L1	0.741933	-0.0145889	3.12382	0.00213806	0.00802792	-2.50098
HCLS1	0.741913	4.25327	3.87409	0.000158648	0.00103945	-0.0707649
DIRC3	0.739741	-0.481517	2.78015	0.00612018	0.0190279	-3.46147
PPIC	0.739572	4.71582	5.19272	6.55074e-07	9.77414e-06	5.18825
TNFAIP8L3	0.73949	0.756686	3.85006	0.000173508	0.00111543	-0.155356
NIPA1	0.739392	3.12021	3.09112	0.00237225	0.00872195	-2.59663
LRP12	0.73918	3.89289	5.86851	2.65658e-08	5.83965e-07	8.29974
LOC100188949	0.738283	-2.80532	3.44696	0.000733293	0.00367311	-1.50876
SSTR2	0.7382	-0.351442	3.53882	0.000533425	0.0028331	-1.21142
GLIS2	0.738137	6.55289	4.91764	2.24886e-06	2.83542e-05	3.99713
HIST1H2BM	0.737838	-3.29776	3.2758	0.00130507	0.00578491	-2.04485
LHX9	0.73739	-1.85292	2.74255	0.00682866	0.0207707	-3.56045
EFHD1	0.737182	3.98931	2.9804	0.00335269	0.0115752	-2.9139
LOC152225	0.73642	-4.17094	4.80727	3.64335e-06	4.28527e-05	3.53239
TRPV2	0.736156	2.8927	5.1507	7.93098e-07	1.15807e-05	5.00334
CACNG1	0.735812	-2.43191	2.60213	0.0101806	0.0287087	-3.91929
EPHB2	0.734977	5.96567	4.36643	2.32397e-05	0.000207033	1.75513
PIK3R6	0.734503	0.441015	4.00274	9.7564e-05	0.000691379	0.389443
GPR120	0.734128	-0.940089	2.67103	0.00838525	0.024558	-3.74538
HOMER3	0.732818	4.76346	5.41213	2.37572e-07	4.1101e-06	6.17061
B3GNT9	0.731929	4.19786	5.81485	3.45587e-08	7.40159e-07	8.04365
PID1	0.731278	1.3876	3.42741	0.000784056	0.00386857	-1.57118
CREG2	0.731191	-3.28082	3.61956	0.000401251	0.00223716	-0.944618
C1orf54	0.730918	1.51421	5.49515	1.6076e-07	2.90374e-06	6.54949
ARHGAP20	0.730881	1.73374	2.89468	0.00435437	0.0143959	-3.15248
C1orf150	0.730845	-3.81509	3.1747	0.00181586	0.00699019	-2.35039
TANC2	0.730314	5.44365	5.12952	8.73011e-07	1.25774e-05	4.91054
HCST	0.729838	2.92031	4.22074	4.17237e-05	0.000341697	1.19679
LIMA1	0.728977	5.47052	6.69448	3.9225e-10	1.22959e-08	12.4171
TCF4	0.728904	5.41966	5.89267	2.3588e-08	5.285e-07	8.41552
ST3GAL1	0.728624	6.51699	3.80666	0.000203756	0.00127743	-0.307035
PIK3AP1	0.728335	3.98684	4.36139	2.37203e-05	0.000210333	1.73558
TREML1	0.727439	-2.8047	3.85142	0.000172634	0.0011112	-0.150582
TNFAIP3	0.727101	5.37872	4.29568	3.09312e-05	0.00026375	1.48215
CD28	0.726806	0.473423	3.74585	0.000254648	0.00153591	-0.517188
MAPK11	0.726674	1.46955	4.93147	2.11584e-06	2.70422e-05	4.05591
NXPH3	0.725875	0.745411	4.34849	2.49947e-05	0.000219639	1.68558
ANXA2P2	0.725544	7.65892	6.02953	1.19644e-08	2.8621e-07	9.07702
XG	0.725333	-0.0645192	2.42372	0.0165361	0.042186	-4.35026
SYN3	0.725206	-2.63697	2.87507	0.00461892	0.0150796	-3.20616
STC1	0.72497	4.04043	3.46651	0.000685628	0.00347407	-1.44604
CXCR2	0.724753	-1.0621	3.47338	0.000669593	0.00340629	-1.42394
LBH	0.72459	6.66109	5.32856	3.50681e-07	5.71943e-06	5.79318
APOD	0.723802	3.00163	3.17576	0.00180966	0.00697235	-2.34723
DLGAP2	0.723464	-3.10825	3.16049	0.001901	0.00726827	-2.39266
NOV	0.723305	4.01769	2.95737	0.00359864	0.0122694	-2.97862
TSPAN12	0.723034	4.84936	3.20837	0.00162812	0.00661622	-2.24958
ARHGEF6	0.722842	3.31639	4.88543	2.59084e-06	3.18625e-05	3.8607
PSAPL1	0.722836	-4.11871	3.12222	0.00214902	0.00806019	-2.50569
EGFL7	0.722722	3.51643	4.30117	3.02566e-05	0.000259319	1.50319
TEK	0.722565	1.6249	4.72992	5.08709e-06	5.7271e-05	3.2113
FAM109B	0.722443	3.85842	6.0591	1.03204e-08	2.50388e-07	9.22116
SP140	0.722063	0.656918	3.12109	0.00215681	0.00808054	-2.50902
C3orf54	0.722044	0.0234037	5.56031	1.1802e-07	2.20558e-06	6.84953
ROBO1	0.720706	4.39007	3.70869	0.000291444	0.00172138	-0.644224
FAT1	0.720645	6.29039	3.92994	0.000128642	0.000871255	0.127509
FLT1	0.72059	4.02634	5.68213	6.58332e-08	1.30004e-06	7.41672
MGP	0.720127	5.75196	3.40283	0.000852563	0.00412616	-1.64923
CEBPE	0.719943	-3.71413	4.43564	1.75144e-05	0.000163359	2.02554
TH	0.719718	-2.53508	2.35412	0.0198452	0.0488469	-4.51074
OLFM2	0.719648	4.09775	2.73708	0.00693784	0.0210622	-3.57476
SLC39A8	0.718839	5.11495	4.1193	6.21962e-05	0.000477918	0.816862
C6orf142	0.718646	-3.25753	2.66947	0.0084225	0.0246249	-3.74936
C3orf64	0.718003	3.21277	6.81137	2.11032e-10	6.91111e-09	13.0243
SP6	0.717106	2.02028	3.11251	0.00221658	0.00826519	-2.53419
ANXA5	0.716969	7.80446	7.6649	1.96602e-12	8.46752e-11	17.6152
C14orf49	0.716474	-0.159604	3.15278	0.0019487	0.00741608	-2.41552
HSD17B14	0.715986	3.94454	3.75209	0.000248923	0.0015125	-0.49577
LOC284688	0.715104	-4.80643	6.36398	2.19635e-09	6.11785e-08	10.7318
SLC6A12	0.715063	3.50399	2.79923	0.00578677	0.0182094	-3.41076
HIST1H3C	0.714697	-2.62289	2.76675	0.00636471	0.0196333	-3.4969
GULP1	0.714088	2.77113	3.10202	0.00229173	0.00848369	-2.56487
IKBIP	0.713865	4.06846	7.51967	4.43193e-12	1.78856e-10	16.816
LOC653786	0.713738	-3.16958	3.88033	0.000154989	0.0010207	-0.0487137
ARPP21	0.71338	-4.19509	3.74356	0.000256788	0.00154654	-0.525069
C1orf38	0.710464	5.687	3.78574	0.000220063	0.00136299	-0.379644
GBP2	0.709737	5.30284	3.47054	0.000676177	0.00343382	-1.43308
CLEC3B	0.709597	0.685863	4.71575	5.4057e-06	6.02943e-05	3.1529
KIAA0513	0.709593	2.36643	4.12264	6.1391e-05	0.000472793	0.829251
C15orf48	0.709302	2.76479	2.78352	0.00606011	0.0188783	-3.45254
CD209	0.708802	2.02047	3.04818	0.0027159	0.00976305	-2.72091
ERG	0.708377	2.67015	5.10621	9.70017e-07	1.37052e-05	4.80871
DENND2A	0.708176	1.97398	3.15774	0.0019179	0.00731513	-2.40083
RAB3IL1	0.707704	4.29699	7.29312	1.55394e-11	5.79223e-10	15.5834
TUBA4A	0.707407	5.47044	3.48299	0.000647736	0.00331566	-1.39295
PCDHGA4	0.707048	0.488448	2.5789	0.0108598	0.0301513	-3.977
FAM89A	0.706476	2.67753	4.8907	2.53161e-06	3.12867e-05	3.88298
PRRG1	0.705692	3.4437	4.47422	1.494e-05	0.000142697	2.17769
MAP2	0.705381	3.51893	2.75931	0.00650427	0.0199766	-3.5165
FOXF2	0.704844	0.666299	2.97333	0.00342658	0.0117906	-2.93384
CRHBP	0.704653	-2.68355	3.94777	0.000120258	0.000823997	0.191307
LOC100188947	0.704265	-3.94369	3.87332	0.000159101	0.00104175	-0.0734593
KLC3	0.703736	2.32505	3.04193	0.00276953	0.00991862	-2.73886
ZFP36	0.703584	7.49012	3.36479	0.000969722	0.00456493	-1.76908
IGFBP7	0.703456	8.4898	5.88479	2.45207e-08	5.48198e-07	8.37775
ASGR1	0.703255	-0.970071	3.69751	0.000303468	0.00178161	-0.682248
VTN	0.702878	-1.09725	2.526	0.0125603	0.0339298	-4.10664
CADPS2	0.702416	3.2133	3.30298	0.00119264	0.00538908	-1.9613
HSPA7	0.702046	1.55055	2.9005	0.00427849	0.0141908	-3.13647
CCDC109B	0.701997	3.802	3.86453	0.000164407	0.00106797	-0.104459
SHC2	0.701192	2.32824	2.96607	0.00350388	0.0119922	-2.95423
FAM43A	0.701034	5.05485	3.30752	0.00117476	0.00532474	-1.94729
WHAMML2	0.700777	-0.890493	3.17498	0.00181426	0.00698612	-2.34957
MAP1A	0.700338	4.52235	4.00114	9.81638e-05	0.000694669	0.383633
BAHCC1	0.70023	2.61878	2.95268	0.00365074	0.0124108	-2.99175
GLIS1	0.699824	-0.119621	2.45776	0.0151038	0.0392451	-4.27022
TMEM133	0.699476	1.47457	4.57448	9.84009e-06	0.000100815	2.5778
CTSO	0.699309	4.88611	6.1165	7.7369e-09	1.95097e-07	9.5022
C6orf174	0.699152	-0.242671	3.4055	0.00084486	0.00410341	-1.64078
GRIA1	0.698921	-4.14067	3.24087	0.00146412	0.00634586	-2.15137
ZMAT3	0.698885	2.58704	5.78993	3.90304e-08	8.2576e-07	7.92523
EMR4P	0.698825	-2.8853	2.57664	0.0109281	0.0302959	-3.9826
NPNT	0.697111	4.14037	2.65864	0.00868533	0.0252672	-3.77695
SPARCL1	0.696667	6.28528	5.0359	1.33037e-06	1.80264e-05	4.50358
DCBLD1	0.696461	4.04262	6.25018	3.93233e-09	1.04561e-07	10.1628
OR51E1	0.695986	-0.635063	4.10343	6.61636e-05	0.000503684	0.75809
LAPTM4B	0.695541	9.46628	5.3196	3.65558e-07	5.92435e-06	5.75293
C11orf75	0.695258	3.18173	4.53133	1.17864e-05	0.000117754	2.40479
HRH1	0.695165	3.83189	3.56361	0.000489027	0.0026383	-1.13006
GBGT1	0.695062	2.8987	5.15964	7.61529e-07	1.11915e-05	5.04262
HIST1H2AJ	0.694746	-3.40965	3.09411	0.00234993	0.00865879	-2.58794
HIVEP3	0.694431	3.0896	4.51374	1.26823e-05	0.000124521	2.33459
FLVCR2	0.694045	2.32546	4.75339	4.59893e-06	5.24084e-05	3.3083
MYCT1	0.693283	1.45685	6.5732	7.41948e-10	2.20765e-08	11.7932
LHFPL2	0.692867	5.19944	5.56183	1.17171e-07	2.19173e-06	6.85653
HSD3B1	0.692484	-4.84321	4.0744	7.40535e-05	0.00055126	0.651068
STAB2	0.692325	-3.75811	3.15197	0.00195382	0.00743142	-2.41794
SNORD10	0.692044	-2.5643	2.72523	0.00717939	0.0216639	-3.60563
CD4	0.692026	5.95473	4.07704	7.33028e-05	0.000547482	0.660745
CCL23	0.691962	-3.96405	3.32824	0.00109631	0.00504272	-1.88312
POM121L9P	0.691496	-1.76856	3.09676	0.00233028	0.00860386	-2.58022
HIST1H3G	0.691435	-0.667936	2.34751	0.0201879	0.0494801	-4.52575
GRAP	0.690693	1.6613	6.21278	4.75594e-09	1.24682e-07	9.97713
APOE	0.68958	8.21437	3.65407	0.000354775	0.00201923	-0.829059
AKAP2	0.689317	4.33338	3.89792	0.000145109	0.000965553	0.0135634
GRK5	0.688399	2.00296	4.81386	3.5407e-06	4.18616e-05	3.55989
GNG11	0.687162	3.69063	4.89973	2.43319e-06	3.02504e-05	3.92119
TCN2	0.686433	4.68305	4.09136	6.93405e-05	0.000523784	0.713529
LYL1	0.685924	1.97649	5.07828	1.10007e-06	1.53524e-05	4.68714
FAM176B	0.685774	4.79854	4.83231	3.26773e-06	3.89487e-05	3.63713
ITGA10	0.685567	0.320316	3.24077	0.00146461	0.00634662	-2.15168
S100A6	0.685261	8.4784	2.97466	0.00341253	0.011758	-2.93008
STAB1	0.685113	5.72414	3.48881	0.000634821	0.00326259	-1.37413
IGDCC4	0.683689	2.24722	3.22359	0.0015493	0.00661622	-2.2037
LANCL3	0.683579	-2.2989	3.2275	0.0015296	0.00656582	-2.19186
AMPD1	0.683014	-3.8938	2.51203	0.0130476	0.0349624	-4.14047
SDS	0.682991	3.06346	3.37795	0.00092756	0.00441512	-1.72773
ATP2A3	0.682774	3.5237	3.51833	0.00057297	0.00300498	-1.27832
DUOXA1	0.682479	-0.565545	2.43485	0.0160552	0.0412312	-4.32422
SEPT3	0.682424	2.91992	3.65386	0.000355039	0.0020196	-0.829755
HEY1	0.682371	1.62172	3.39333	0.000880498	0.00423238	-1.67926
FLT3LG	0.682283	2.15793	4.36842	2.30519e-05	0.000205562	1.76289
TLE4	0.68159	3.88618	3.38431	0.000907835	0.00434139	-1.70772
[truncated: 6,387 more rows]
