# Supplementary material for: A pan-cancer analysis of matrisome proteins reveals CTHRC1 and a related network as major ECM regulators across cancers
Source: PLoS One. 2022 Oct 3;17(10):e0270063. doi: 10.1371/journal.pone.0270063 (PMC9529084; doi:10.1371/journal.pone.0270063)
Supplement: S1 File — S1A is the summary file of the top 5% genes for 9 cancers. S1B - S1J are the raw data output files of the differential gene expression analysis of the 9 cancers (Fig 4A) where CTHRC1 is upregulated and affects survival. (ZIP) [file pone.0270063.s002.zip › S1_File/S1 File/S1H.xlsx]

## Sheet: DEGS
Gene	logFC	AveExpr	t	P.Value	adj.P.Val	B
SFRP2	7.28456	3.98118	12.4286	1.32083e-16	6.2973e-14	27.6134
COL10A1	6.96195	2.97969	17.1182	4.64668e-22	3.17538e-18	39.8262
COMP	6.34004	2.429	9.97204	2.81276e-13	3.5377e-11	20.0709
EPYC	5.94091	-1.62046	11.7873	9.06388e-16	2.69302e-13	25.7222
SFRP4	5.73777	4.2052	10.9564	1.18925e-14	2.39028e-12	23.1895
MARCO	5.55297	-0.223275	9.15069	4.30882e-12	3.74301e-10	17.377
THBS4	5.53162	1.24073	8.78455	1.48993e-11	1.07553e-09	16.1517
COL11A1	5.38706	3.97072	15.4001	3.44256e-20	8.82198e-17	35.6669
ITGBL1	5.31605	2.37893	13.6171	4.27626e-18	3.98489e-15	30.972
SPP1	5.04182	5.56768	10.569	4.07047e-14	7.2564e-12	21.9772
OMD	5.02809	-1.09807	11.7154	1.12855e-15	3.25864e-13	25.5067
FNDC1	4.85583	4.28843	14.2398	7.60275e-19	1.11331e-15	32.6575
THBS2	4.8128	6.42775	16.3163	3.33193e-21	1.7077e-17	37.9273
PPAPDC1A	4.80314	-0.0796087	12.0767	3.77516e-16	1.32868e-13	26.5826
ISM1	4.77166	0.843625	10.1786	1.43402e-13	1.99992e-11	20.7355
NTM	4.56195	2.43775	19.718	1.21037e-24	1.24069e-20	45.5112
OLR1	4.53032	1.37694	11.5024	2.16892e-15	5.35724e-13	24.8643
CORIN	4.45314	0.190307	12.2485	2.25638e-16	8.89578e-14	27.088
GAS1	4.4041	1.8977	10.5805	3.92327e-14	7.11778e-12	22.0135
MFAP5	4.33891	2.30767	7.94496	2.68875e-10	1.29395e-08	13.2946
COL8A1	4.3378	3.60924	12.2352	2.34823e-16	8.91503e-14	27.0488
CTHRC1	4.32029	4.44991	20.3441	3.16323e-25	6.48493e-21	46.7812
NPR3	4.29366	-1.54077	9.65945	7.8742e-13	8.91873e-11	19.055
ZFHX4	4.26867	0.332499	11.0408	9.12069e-15	1.90799e-12	23.4508
OGN	4.25893	0.359005	7.25089	3.05573e-09	1.07638e-07	10.8958
SPOCK1	4.25322	3.32596	11.049	8.88724e-15	1.87832e-12	23.4763
POSTN	4.22139	6.86965	12.0845	3.68834e-16	1.32657e-13	26.6055
FAP	4.20613	3.52801	16.1022	5.70253e-21	2.33815e-17	37.408
CNTN1	4.20095	-1.74702	8.95214	8.42927e-12	6.57067e-10	16.7143
SLIT2	4.19049	0.850246	8.90305	9.95679e-12	7.50457e-10	16.5498
CILP	4.17036	1.10999	7.75076	5.29246e-10	2.36385e-08	12.626
C5orf23	4.16097	0.058062	8.17389	1.21448e-10	6.693e-09	14.0794
NCAM2	4.13377	-1.22813	12.6963	6.0051e-17	3.32731e-14	28.3864
KCND2	4.12519	-1.79286	12.2134	2.50603e-16	9.34111e-14	26.9849
ADAMTS16	4.11162	-0.642397	9.70057	6.87249e-13	8.00528e-11	19.1893
CCL18	4.09877	2.96194	7.86981	3.4933e-10	1.633e-08	13.0362
ADAMTS12	4.0634	2.29405	9.56285	1.08488e-12	1.16679e-10	18.7387
GFPT2	4.03182	2.11071	15.4143	3.31811e-20	8.82198e-17	35.7027
SCUBE3	4.02487	0.298374	10.2701	1.06551e-13	1.58238e-11	21.0284
ADAM12	4.02234	3.72194	13.2601	1.17607e-17	8.61096e-15	29.9829
FGF14	4.02131	-0.181152	11.9652	5.28479e-16	1.64157e-13	26.2522
NALCN	4.00702	-1.34871	9.98732	2.67553e-13	3.39584e-11	20.1203
FBLN2	3.9527	4.71212	12.7252	5.51841e-17	3.23237e-14	28.4692
ADAMTS2	3.95122	3.2967	10.5275	4.64962e-14	8.07812e-12	21.846
MSR1	3.94189	3.18429	11.5728	1.74656e-15	4.53244e-13	25.0773
IBSP	3.9327	-1.3498	6.43603	5.41714e-08	1.33642e-06	8.06332
CCDC80	3.93135	4.89563	13.1125	1.79501e-17	1.22665e-14	29.5692
NOX4	3.9294	0.713616	12.7054	5.84661e-17	3.32731e-14	28.4126
ODZ3	3.90869	1.10277	9.58485	1.00845e-12	1.09969e-10	18.8108
FMO1	3.9056	-1.76052	10.0452	2.21398e-13	2.89101e-11	20.3071
DPT	3.88512	1.74122	8.59422	2.85476e-11	1.9126e-09	15.5095
SULF1	3.88219	7.19935	14.4734	4.02588e-19	6.87789e-16	33.2769
CYP1B1	3.87639	1.71923	8.26657	8.81374e-11	5.07557e-09	14.3961
TREM2	3.8753	1.36295	9.03501	6.36702e-12	5.28463e-10	16.9914
SLC1A3	3.86863	1.04569	11.4364	2.65922e-15	6.33914e-13	24.6638
FAM180A	3.84741	-1.06844	12.2714	2.10777e-16	8.47283e-14	27.1548
SFRP1	3.84031	0.921905	6.67617	2.32015e-08	6.34206e-07	8.89788
TNFAIP6	3.83935	1.36462	13.7143	3.25544e-18	3.17809e-15	31.2385
CCL8	3.83186	-0.437183	8.34681	6.68174e-11	4.01708e-09	14.6696
CHIT1	3.81431	-0.188691	5.37024	2.26693e-06	3.62515e-05	4.40104
FMO2	3.80855	-1.02661	7.3164	2.42674e-09	8.82103e-08	11.1232
COLEC12	3.80635	2.28278	10.2307	1.21079e-13	1.72378e-11	20.9024
PRRX1	3.79961	3.78644	14.2578	7.23726e-19	1.11331e-15	32.7056
MEOX2	3.7866	-0.563634	8.76278	1.60468e-11	1.1305e-09	16.0784
GPNMB	3.76258	5.74696	12.204	2.57785e-16	9.43722e-14	26.9572
COL22A1	3.73667	-0.0827634	9.93297	3.19697e-13	3.9964e-11	19.9446
CHRDL1	3.70665	2.03623	5.57347	1.11982e-06	1.95383e-05	5.09069
ASPN	3.70476	3.61326	9.26904	2.89423e-12	2.6917e-10	17.7699
MMP13	3.6853	-0.299864	6.64618	2.57939e-08	6.91243e-07	8.79359
CCL13	3.68529	-0.146509	5.97923	2.70791e-07	5.47485e-06	6.48205
GREM1	3.68379	6.34921	8.91115	9.68669e-12	7.35507e-10	16.577
CDH2	3.66672	0.38776	11.6482	1.38616e-15	3.84021e-13	25.3046
P4HA3	3.66328	0.945209	12.4765	1.14651e-16	5.73284e-14	27.7523
PTGIS	3.65889	2.76118	7.7234	5.82339e-10	2.57192e-08	12.5316
DKK2	3.64678	0.691108	7.99472	2.26139e-10	1.11983e-08	13.4655
ST6GALNAC5	3.64301	0.856284	13.7679	2.80196e-18	2.87215e-15	31.385
TBX18	3.63938	-0.594412	6.98763	7.72695e-09	2.45979e-07	9.98112
FN1	3.60883	9.60563	8.87906	1.08022e-11	8.04607e-10	16.4693
INHBA	3.60764	3.09216	10.9607	1.17341e-14	2.38179e-12	23.2027
PLXNC1	3.60092	1.64502	7.33399	2.28116e-09	8.381e-08	11.1842
HSD11B1	3.56118	0.766363	9.51281	1.28135e-12	1.34025e-10	18.5744
HMCN1	3.54847	2.79689	14.9903	1.0089e-19	2.29816e-16	34.6231
TM7SF4	3.53194	-2.13638	8.56993	3.10257e-11	2.05844e-09	15.4272
GDF6	3.52279	-1.99983	7.87577	3.4214e-10	1.6055e-08	13.0567
DOK5	3.5186	-0.344227	11.9009	6.41839e-16	1.96393e-13	26.0613
PRELP	3.51835	3.52443	6.87657	1.14344e-08	3.4372e-07	9.59488
LRRC15	3.51268	3.43248	11.3068	3.97328e-15	8.95124e-13	24.2687
FABP4	3.5081	-0.726373	5.19759	4.11094e-06	6.19239e-05	3.81996
GPR1	3.50388	-1.33399	11.3804	3.16222e-15	7.3669e-13	24.4934
COL1A1	3.50343	10.7748	12.4902	1.10083e-16	5.73284e-14	27.7921
TGFB3	3.50319	2.87552	10.4859	5.31342e-14	8.92873e-12	21.7145
KAL1	3.50245	2.55613	7.49092	1.31455e-09	5.10409e-08	11.728
CCL21	3.49131	2.75197	5.22325	3.76383e-06	5.69043e-05	3.90602
RSPO3	3.48866	1.23325	6.37812	6.64543e-08	1.6028e-06	7.86231
DDR2	3.47039	1.9998	8.93599	8.9038e-12	6.81108e-10	16.6602
CSDC2	3.46447	0.315408	7.2355	3.22586e-09	1.12094e-07	10.8424
C11orf41	3.45384	0.108931	7.0955	5.28218e-09	1.74943e-07	10.3561
AQP9	3.44891	1.36588	7.24633	3.10521e-09	1.0882e-07	10.88
DCN	3.44781	7.20464	14.0624	1.23742e-18	1.40935e-15	32.1826
FCGR3A	3.43986	4.58762	9.5955	9.73411e-13	1.0787e-10	18.8457
HTR2A	3.43723	-2.18325	10.7948	1.98244e-14	3.76314e-12	22.6861
CACNA2D1	3.4348	-0.69323	8.16792	1.23986e-10	6.79634e-09	14.059
ANTXR1	3.43217	6.61885	14.209	8.27116e-19	1.13045e-15	32.5754
AEBP1	3.42867	7.48835	13.0656	2.05447e-17	1.31621e-14	29.437
MATN3	3.41467	1.3011	8.48026	4.22074e-11	2.68725e-09	15.1233
ADIPOQ	3.41103	-3.03799	3.96203	0.000246078	0.00226632	-0.139035
LUM	3.41053	7.90407	14.6012	2.85067e-19	5.84416e-16	33.613
CLEC5A	3.40455	0.896631	10.6072	3.60275e-14	6.65405e-12	22.0975
ODZ4	3.39217	1.8442	11.4968	2.2066e-15	5.36833e-13	24.8474
ITGA11	3.39051	4.38452	11.6116	1.55061e-15	4.12846e-13	25.1943
COL1A2	3.3895	10.2686	13.236	1.26005e-17	8.90767e-15	29.9155
CD163	3.38596	3.83563	7.55392	1.05393e-09	4.26799e-08	11.9461
CCL7	3.38221	-2.6281	8.21867	1.04011e-10	5.89043e-09	14.2325
C13orf33	3.38036	1.68192	10.1076	1.80645e-13	2.45258e-11	20.5078
C19orf59	3.37882	-1.24543	7.53033	1.14484e-09	4.55987e-08	11.8645
WISP1	3.37388	2.30087	12.0613	3.95457e-16	1.35121e-13	26.5371
TNFSF4	3.37	1.92462	14.1133	1.07572e-18	1.29726e-15	32.3192
COL3A1	3.36662	10.4375	12.4182	1.36209e-16	6.34642e-14	27.5832
FBN1	3.35902	6.32805	11.8322	7.90611e-16	2.38358e-13	25.8565
FCGR1A	3.35898	0.560156	9.09566	5.18745e-12	4.4497e-10	17.1937
HAND2	3.3469	0.178396	7.08229	5.53411e-09	1.82992e-07	10.3102
HOPX	3.34603	2.8795	9.70532	6.76531e-13	7.97102e-11	19.2048
PDGFRL	3.34523	0.616844	8.83015	1.27566e-11	9.34012e-10	16.3051
NRK	3.3388	-0.928269	7.97701	2.4051e-10	1.17959e-08	13.4047
TMEM90B	3.33294	0.892502	14.0009	1.46659e-18	1.58246e-15	32.0168
CRISPLD1	3.3303	1.17212	7.98857	2.31034e-10	1.13584e-08	13.4444
SSC5D	3.32791	3.33004	8.95356	8.38885e-12	6.56412e-10	16.719
HS3ST2	3.32481	-1.20491	7.49378	1.3014e-09	5.06261e-08	11.738
TWIST1	3.32232	1.23577	15.9794	7.77886e-21	2.65791e-17	37.1077
EVC	3.31491	2.69129	13.5831	4.70568e-18	4.1944e-15	30.8785
ITGAM	3.31084	2.33566	9.58825	9.97125e-13	1.09316e-10	18.822
IGFL2	3.30668	-1.1766	5.52675	1.31746e-06	2.24812e-05	4.93164
C21orf34	3.30361	-2.6637	9.18849	3.79398e-12	3.3526e-10	17.5026
FAM38B	3.29233	0.620868	9.44528	1.60473e-12	1.64493e-10	18.3522
APCDD1L	3.28756	-1.67947	6.57602	3.30462e-08	8.61934e-07	8.54967
C3	3.28134	7.00216	9.19049	3.76845e-12	3.3526e-10	17.5093
APOE	3.2688	5.46065	7.68382	6.68762e-10	2.90961e-08	12.3951
BICC1	3.25665	1.44395	8.99017	7.41026e-12	5.98101e-10	16.8415
HECW1	3.25536	-1.00734	9.64809	8.17636e-13	9.21009e-11	19.0179
BGN	3.25445	7.81595	13.3315	9.59478e-18	7.28528e-15	30.182
PTGER3	3.25152	1.20769	8.38744	5.80859e-11	3.5441e-09	14.8079
KCNJ5	3.24915	-1.77719	8.03119	1.99221e-10	1.01598e-08	13.5907
RNF150	3.24664	-1.0395	8.52538	3.61482e-11	2.36011e-09	15.2763
KCNJ15	3.24359	-0.176056	7.96938	2.46975e-10	1.20267e-08	13.3785
LOC399959	3.24121	1.67485	9.61289	9.18837e-13	1.02935e-10	18.9027
LRRC4C	3.22923	-2.17176	8.68988	2.058e-11	1.41108e-09	15.8327
FCGR2B	3.22684	1.41054	8.84924	1.19545e-11	8.81581e-10	16.3692
WISP2	3.21329	-1.4316	5.93386	3.17564e-07	6.35159e-06	6.3257
EFEMP1	3.2113	4.77968	10.1427	1.61115e-13	2.21837e-11	20.6206
BNC2	3.20069	1.94839	10.572	4.03123e-14	7.2495e-12	21.9867
KERA	3.19605	-3.08988	10.942	1.24461e-14	2.47725e-12	23.1447
ABCA6	3.19265	-0.790049	7.47473	1.39138e-09	5.36178e-08	11.672
GLI3	3.19103	1.76284	9.58114	1.02092e-12	1.1074e-10	18.7987
FLJ16779	3.19091	-1.31889	5.03533	7.16437e-06	0.000101786	3.27861
COL24A1	3.18845	-0.359404	9.36517	2.09721e-12	2.01854e-10	18.088
MMP2	3.18323	7.75468	12.2952	1.96338e-16	8.21454e-14	27.2245
ACSS3	3.18014	-0.242227	6.58302	3.22384e-08	8.44085e-07	8.57404
VGLL3	3.17426	2.33731	10.5039	5.01549e-14	8.64055e-12	21.7714
PRDM6	3.16638	-0.938341	8.71254	1.90469e-11	1.31034e-09	15.9091
F13A1	3.16506	3.14717	7.28682	2.69285e-09	9.62059e-08	11.0205
CD84	3.16086	0.83529	6.38374	6.51491e-08	1.57503e-06	7.88182
UBE2QL1	3.15784	-0.561843	8.01537	2.10478e-10	1.05502e-08	13.5364
VCAN	3.15661	6.66222	11.5351	1.96109e-15	5.02555e-13	24.9634
NBLA00301	3.15326	-1.38148	6.64855	2.55783e-08	6.87262e-07	8.80185
TREM1	3.14893	0.720713	7.79734	4.49797e-10	2.03884e-08	12.7866
VSIG4	3.14221	2.51225	7.68137	6.74527e-10	2.9174e-08	12.3866
WNT2	3.14159	2.89545	12.0189	4.49411e-16	1.46244e-13	26.4114
ZNF385B	3.14119	-2.37113	7.68154	6.74131e-10	2.9174e-08	12.3872
FLRT2	3.1379	2.10491	8.98166	7.62695e-12	6.11238e-10	16.8131
RELN	3.13432	-0.935464	5.54468	1.23781e-06	2.1271e-05	4.99266
COL8A2	3.11814	3.19043	10.9896	1.07113e-14	2.2181e-12	23.2925
GALNTL2	3.11573	0.839725	8.98144	7.63265e-12	6.11238e-10	16.8123
TMEM130	3.1141	-1.21133	8.37187	6.12863e-11	3.70629e-09	14.7549
PPFIA2	3.11383	-2.14928	9.68997	7.11759e-13	8.19762e-11	19.1547
RUNX1T1	3.11288	-0.477606	8.50081	3.93292e-11	2.52755e-09	15.193
ECM2	3.10063	1.86669	12.4897	1.10267e-16	5.73284e-14	27.7905
ASAM	3.09994	1.82211	8.36038	6.37632e-11	3.84473e-09	14.7158
LILRB4	3.09831	2.60263	7.44963	1.51955e-09	5.79039e-08	11.585
CDO1	3.09312	-1.48821	7.8912	3.24236e-10	1.5387e-08	13.1098
CPZ	3.08248	3.20757	12.2834	2.0335e-16	8.33776e-14	27.19
CCBE1	3.08162	-1.87192	7.44249	1.55808e-09	5.91521e-08	11.5603
FPR3	3.07921	3.34214	8.42806	5.0506e-11	3.12817e-09	14.946
GLRB	3.06777	-0.399323	10.8496	1.66617e-14	3.19235e-12	22.8573
KIF26B	3.05896	2.3609	8.65671	2.30506e-11	1.56477e-09	15.7207
NAV3	3.05848	-0.170377	8.96983	7.93868e-12	6.28382e-10	16.7735
GRP	3.0526	-1.26177	5.12834	5.21332e-06	7.66703e-05	3.58832
RAB31	3.0428	5.53067	14.5353	3.40473e-19	6.34548e-16	33.4401
FBLN1	3.04274	6.34711	10.1856	1.4014e-13	1.96781e-11	20.7582
ISLR	3.03985	5.58383	10.4906	5.23339e-14	8.86693e-12	21.7295
FAM198A	3.03199	-0.14111	6.87122	1.16523e-08	3.48227e-07	9.57628
BEND6	3.02935	-0.992991	8.54454	3.38485e-11	2.23128e-09	15.3412
LAMA2	3.02486	3.1318	8.03634	1.95689e-10	1.00547e-08	13.6084
NAP1L3	3.01646	0.00657071	8.32753	7.14117e-11	4.25585e-09	14.6039
PTHLH	3.01037	0.340068	9.43083	1.68402e-12	1.70911e-10	18.3046
CDK14	3.0056	2.4594	10.2658	1.0806e-13	1.58238e-11	21.0146
CALB2	3.00092	-0.13407	4.84346	1.37402e-05	0.000182205	2.64521
KIF5A	2.99466	-1.66859	6.78189	1.59731e-08	4.58635e-07	9.26555
C20orf103	2.99176	-0.093493	6.00934	2.43605e-07	4.99142e-06	6.58589
UNC5A	2.97968	-1.77662	5.53911	1.26202e-06	2.16326e-05	4.97371
FCGR1C	2.9786	-0.853704	8.19973	1.11057e-10	6.20377e-09	14.1678
OLFML2B	2.97751	4.53641	12.9568	2.81298e-17	1.69615e-14	29.1294
TSHZ2	2.97516	0.600385	9.5292	1.21331e-12	1.28882e-10	18.6282
HK3	2.96468	1.35887	7.04356	6.34382e-09	2.06764e-07	10.1755
DPYSL4	2.95649	-1.60332	8.28037	8.40346e-11	4.88129e-09	14.4431
STAC	2.95502	-1.49192	7.17114	4.04641e-09	1.38954e-07	10.6189
FCGR2C	2.95474	0.115382	7.4612	1.45903e-09	5.57013e-08	11.6251
COL12A1	2.95399	7.61438	11.6166	1.52681e-15	4.11858e-13	25.2095
MMP11	2.95157	6.68438	8.7172	1.87466e-11	1.29839e-09	15.9248
MXRA5	2.95049	6.34115	11.6199	1.51139e-15	4.11858e-13	25.2195
GPR133	2.94988	1.1949	6.75227	1.77338e-08	5.02849e-07	9.16255
AGTR1	2.94984	-1.20855	4.51554	4.11174e-05	0.000474366	1.58269
EBF2	2.94269	-3.1377	8.08857	1.63239e-10	8.64747e-09	13.7874
COL6A3	2.93887	8.76028	10.5517	4.3032e-14	7.60517e-12	21.9224
MOXD1	2.93885	3.15062	9.38296	1.97605e-12	1.9291e-10	18.1467
ZNF469	2.93559	2.78931	10.4648	5.68692e-14	9.47866e-12	21.6475
PLXNA4	2.93536	1.50674	8.41722	5.24244e-11	3.21783e-09	14.9092
FRMD6	2.93469	3.70489	13.4402	7.04457e-18	5.77683e-15	30.4842
MS4A4A	2.93026	2.03495	8.13137	1.40722e-10	7.57201e-09	13.934
PCDHGA12	2.92966	-0.109762	10.8617	1.60355e-14	3.10136e-12	22.8951
COL5A2	2.92752	7.37884	12.3819	1.5171e-16	6.91156e-14	27.4775
MNDA	2.92644	1.87891	7.47776	1.37667e-09	5.3151e-08	11.6825
MRC1	2.92543	3.21064	7.79688	4.50513e-10	2.03884e-08	12.785
ATP10A	2.92139	2.12035	12.0725	3.82383e-16	1.32868e-13	26.5701
GPC6	2.91614	3.02063	10.5349	4.53991e-14	7.95494e-12	21.8696
ZFPM2	2.90956	0.63553	8.82274	1.30821e-11	9.54438e-10	16.2802
C12orf59	2.90381	-2.23628	8.89908	1.00921e-11	7.57867e-10	16.5365
LILRA6	2.89692	0.725729	7.33167	2.29984e-09	8.41945e-08	11.1762
GUCA1A	2.89513	-3.13855	11.116	7.2045e-15	1.55473e-12	23.683
CDH11	2.89233	5.4464	10.3368	8.58771e-14	1.31386e-11	21.2411
FCN1	2.8869	0.0314031	5.67335	7.90553e-07	1.42168e-05	5.43159
FGF5	2.88552	-2.96262	7.22329	3.36751e-09	1.16421e-07	10.8
ADAM23	2.88538	-0.408187	8.07532	1.7092e-10	8.98468e-09	13.742
NKAIN4	2.88296	-1.76934	6.23337	1.10721e-07	2.51094e-06	7.36041
CASQ2	2.88052	-0.614968	3.74341	0.000486058	0.00409563	-0.788614
SIGLEC1	2.87946	2.21095	7.11543	4.92391e-09	1.64943e-07	10.4254
CNIH3	2.87879	0.915606	11.9842	4.98977e-16	1.59836e-13	26.3087
LEP	2.87447	-3.3294	5.54624	1.23111e-06	2.11915e-05	4.99797
FAM26E	2.87417	1.58765	9.46925	1.48141e-12	1.52615e-10	18.4312
FOLR2	2.87288	1.51375	6.66797	2.38832e-08	6.50395e-07	8.86937
CCDC8	2.87061	1.5278	12.3158	1.84657e-16	7.88677e-14	27.2847
SIRPB2	2.87032	0.0702341	7.74111	5.47387e-10	2.43427e-08	12.5927
SLIT3	2.86972	2.85156	7.70911	6.12167e-10	2.68737e-08	12.4823
FCGR1B	2.86455	0.638063	8.96784	7.99254e-12	6.30212e-10	16.7668
IGSF21	2.86276	-1.06096	8.46945	4.38047e-11	2.7632e-09	15.0866
EGR2	2.86188	2.34774	9.60435	9.45227e-13	1.05316e-10	18.8747
DIO2	2.86111	3.81952	10.0005	2.56283e-13	3.28379e-11	20.1627
ABCA9	2.85696	-1.09956	6.30502	8.60043e-08	2.00502e-06	7.60872
LOX	2.85463	4.00309	14.1683	9.24821e-19	1.18499e-15	32.4665
SCARF2	2.85266	2.71477	11.1112	7.31198e-15	1.56149e-12	23.6684
RGS4	2.85251	1.11694	7.2442	3.12851e-09	1.0945e-07	10.8726
EVC2	2.85186	0.0283324	9.69262	7.05548e-13	8.172e-11	19.1634
FBXO17	2.84206	0.954061	5.72098	6.69396e-07	1.22093e-05	5.59455
SPARC	2.84204	9.6394	13.4968	6.00242e-18	5.12732e-15	30.6407
ANGPTL1	2.84194	-0.367627	5.77414	5.55836e-07	1.04447e-05	5.77673
SCRG1	2.83615	-2.83889	5.15977	4.6809e-06	6.94378e-05	3.69334
ASB5	2.83455	-2.8498	4.7562	1.84345e-05	0.000236499	2.35984
PPP1R3C	2.83381	0.640445	7.80356	4.4014e-10	2.00965e-08	12.808
SGCD	2.83359	2.61492	8.50734	3.8457e-11	2.47927e-09	15.2152
MMP8	2.83145	-2.20939	6.01676	2.37342e-07	4.88039e-06	6.61146
TUB	2.82854	0.43151	9.02008	6.69688e-12	5.50245e-10	16.9415
FAM19A5	2.82533	1.80744	12.3745	1.55091e-16	6.91202e-14	27.4559
KLRD1	2.82453	-0.222419	7.54442	1.08965e-09	4.3888e-08	11.9132
MGP	2.81866	5.52502	7.32219	2.37784e-09	8.65863e-08	11.1433
COL5A1	2.81768	7.8206	11.69	1.21971e-15	3.47296e-13	25.4303
CARTPT	2.81716	-2.28052	4.16909	0.0001273	0.00127993	0.493053
GUCY1A3	2.8162	4.14618	10.2785	1.03705e-13	1.55186e-11	21.0551
CD109	2.81088	3.18806	8.46989	4.37386e-11	2.7632e-09	15.0881
MITF	2.8105	2.46351	10.9853	1.08571e-14	2.22581e-12	23.2792
PILRA	2.80458	1.56779	7.77362	4.8863e-10	2.20163e-08	12.7048
CYP27C1	2.80128	-1.73106	7.71876	5.91867e-10	2.60383e-08	12.5156
CTSK	2.79733	6.07677	13.3645	8.73411e-18	6.88685e-15	30.274
PLN	2.79506	2.20732	5.98455	2.65777e-07	5.4001e-06	6.50039
ADCY2	2.79291	-0.471039	10.0502	2.17814e-13	2.86244e-11	20.3232
PCDH7	2.792	2.81847	6.92179	9.74775e-09	2.99608e-07	9.75215
RASSF8	2.78936	2.48976	10.4205	6.55684e-14	1.05844e-11	21.5072
CPEB1	2.78713	-2.90782	8.02448	2.03919e-10	1.03223e-08	13.5677
CERCAM	2.7849	4.7169	11.3942	3.03018e-15	7.14043e-13	24.5354
C5orf46	2.78419	-2.32741	5.84958	4.26793e-07	8.28569e-06	6.03572
MSRB3	2.78114	4.109	8.97415	7.82337e-12	6.21654e-10	16.7879
AOX1	2.78059	1.09532	5.57035	1.13206e-06	1.9735e-05	5.08005
GPR176	2.77591	1.23723	9.98642	2.68341e-13	3.39584e-11	20.1174
MRC2	2.7745	5.72067	12.4778	1.14216e-16	5.73284e-14	27.756
FAM20A	2.77402	1.31483	9.8927	3.64861e-13	4.42604e-11	19.8142
ARSI	2.77261	0.77108	7.48584	1.33816e-09	5.18593e-08	11.7105
TM4SF19	2.77039	-1.06193	7.29772	2.59154e-09	9.37022e-08	11.0584
SHISA6	2.76973	-2.78639	5.19229	4.18651e-06	6.27853e-05	3.80219
APOC1	2.76893	3.76392	6.87698	1.14181e-08	3.4372e-07	9.59628
MGC45800	2.76441	-2.47688	5.66287	8.20008e-07	1.46678e-05	5.39576
TLR8	2.76095	0.434959	6.03629	2.21586e-07	4.58399e-06	6.67889
ITGAX	2.75768	3.36777	8.25148	9.2858e-11	5.31755e-09	14.3445
ROR1	2.75504	-0.56384	7.17061	4.0539e-09	1.38978e-07	10.6171
C3AR1	2.75479	2.66615	8.24372	9.53796e-11	5.44673e-09	14.3181
MAGEL2	2.7533	-2.03222	9.20778	3.55557e-12	3.18309e-10	17.5667
CYP7B1	2.7527	-0.236485	7.75368	5.23867e-10	2.35006e-08	12.6361
ST6GAL2	2.75096	0.939811	4.73036	2.01047e-05	0.000254581	2.27569
PDCD1LG2	2.74709	0.375773	7.60748	8.73626e-10	3.6477e-08	12.1313
GLI2	2.746	1.85206	12.2394	2.31903e-16	8.91503e-14	27.0611
PDLIM3	2.7418	4.27919	8.32869	7.11263e-11	4.25119e-09	14.6078
P2RX7	2.7365	-0.19044	8.13161	1.40608e-10	7.57201e-09	13.9348
NKX3.2	2.73591	-0.0939535	8.58138	2.98319e-11	1.98566e-09	15.466
MAFB	2.73429	3.68598	10.1425	1.6123e-13	2.21837e-11	20.6199
CST2	2.73314	-0.476291	5.26527	3.25698e-06	5.0091e-05	4.04716
ENTHD1	2.73094	-3.0757	7.39058	1.8697e-09	6.94431e-08	11.3804
IL6	2.72685	1.35105	4.80178	1.58136e-05	0.000206494	2.5087
TWIST2	2.72644	-1.26412	7.06948	5.78973e-09	1.90217e-07	10.2656
STON1	2.72045	2.86984	9.10332	5.05503e-12	4.35433e-10	17.2192
SUCNR1	2.71908	-1.90649	6.36563	6.9448e-08	1.67107e-06	7.81897
MAGED4B	2.71875	1.91901	6.48774	4.51321e-08	1.13668e-06	8.24293
CCL2	2.7176	3.62315	8.42095	5.17566e-11	3.19597e-09	14.9218
AVPR1A	2.7154	-1.94097	7.28674	2.69363e-09	9.62059e-08	11.0203
PRICKLE1	2.71194	1.68402	9.04478	6.16025e-12	5.17588e-10	17.024
SERPINE1	2.71172	5.16774	8.77949	1.51584e-11	1.0904e-09	16.1347
CRLF1	2.71168	-1.72746	6.36478	6.96568e-08	1.67364e-06	7.81602
PI16	2.70566	-0.969271	3.93422	0.00026857	0.00245583	-0.222699
CSMD2	2.70308	-0.124767	7.51954	1.18895e-09	4.68744e-08	11.8271
DNAJC5B	2.69951	-1.32378	7.61005	8.65798e-10	3.62752e-08	12.1402
LYVE1	2.69772	0.795243	6.3518	7.29216e-08	1.73028e-06	7.77097
ALPK2	2.69748	0.584367	8.21435	1.05578e-10	5.9463e-09	14.2177
SIGLEC9	2.69712	0.0423602	7.43959	1.57402e-09	5.96469e-08	11.5503
SLC6A17	2.68307	-2.27575	9.34257	2.26196e-12	2.15686e-10	18.0133
BCAT1	2.68076	3.31482	10.2	1.33747e-13	1.891e-11	20.8042
SOX11	2.67895	-0.636137	8.2787	8.45212e-11	4.89483e-09	14.4374
XIRP1	2.67857	-0.997817	7.06281	5.92737e-09	1.94427e-07	10.2425
DPYSL3	2.67786	6.17962	8.94518	8.63055e-12	6.63287e-10	16.691
FPR1	2.67781	1.55471	5.97177	2.77981e-07	5.60915e-06	6.45633
HAVCR2	2.67676	2.55417	9.40391	1.84243e-12	1.8377e-10	18.2158
MPDZ	2.6765	2.48048	8.89157	1.03526e-11	7.74591e-10	16.5113
OSM	2.67633	1.32303	5.82884	4.58963e-07	8.84323e-06	5.96446
UCHL1	2.67391	1.46495	5.85749	4.15123e-07	8.09363e-06	6.06291
PENK	2.67297	-2.59001	5.0191	7.57191e-06	0.000106469	3.22474
CLEC12A	2.67257	-1.19794	6.12479	1.62303e-07	3.51359e-06	6.98464
SLC11A1	2.67138	2.30641	7.88189	3.3492e-10	1.58207e-08	13.0778
ZNF365	2.67025	-1.48063	7.26043	2.95489e-09	1.04626e-07	10.9289
LOC145820	2.66924	-2.45992	6.65027	2.5424e-08	6.84012e-07	8.80781
FGF7	2.6677	2.56858	7.97002	2.4643e-10	1.20267e-08	13.3807
HAS1	2.66754	-2.0908	5.2319	3.65344e-06	5.54429e-05	3.93506
GAP43	2.66342	-1.2679	5.54356	1.24265e-06	2.13185e-05	4.98884
LPPR4	2.65905	0.878904	8.94491	8.63849e-12	6.63287e-10	16.6901
HS3ST3A1	2.65816	0.191077	9.13415	4.55581e-12	3.94087e-10	17.3219
CNN1	2.6579	4.71381	5.1728	4.47612e-06	6.65929e-05	3.73696
PDZRN4	2.65752	-1.07378	5.16667	4.57137e-06	6.79606e-05	3.71642
SUSD5	2.65636	-0.739426	6.87819	1.13695e-08	3.42773e-07	9.60049
PDGFC	2.65455	3.61139	13.087	1.93192e-17	1.27762e-14	29.4972
DCLK1	2.65391	0.303962	7.54587	1.08411e-09	4.37506e-08	11.9182
IGFL1	2.65063	-2.41708	3.71518	0.000530051	0.00440835	-0.871036
PCDHGA9	2.64946	0.0439447	7.55571	1.04736e-09	4.26029e-08	11.9523
EYA4	2.6494	-1.52803	5.8268	4.62251e-07	8.8858e-06	5.95746
SHISA3	2.64404	-0.340023	5.30125	2.87702e-06	4.47849e-05	4.16826
NUDT11	2.63795	-0.858437	10.2547	1.12023e-13	1.61732e-11	20.979
IGF1	2.63683	1.48487	6.13099	1.58796e-07	3.44496e-06	7.00609
TIMP2	2.6363	7.75061	11.9717	5.181e-16	1.63409e-13	26.2717
CRTAC1	2.63463	-2.18632	4.58384	3.27884e-05	0.000388986	1.8017
BOC	2.63207	2.98747	8.03542	1.96315e-10	1.00616e-08	13.6052
PRRX2	2.6316	0.601147	6.95459	8.68252e-09	2.72172e-07	9.8662
FAM196B	2.63144	-3.23147	8.06558	1.76796e-10	9.17593e-09	13.7086
SERPING1	2.62929	6.57187	11.3087	3.94924e-15	8.95124e-13	24.2747
PLXDC2	2.62415	3.28319	7.96981	2.46608e-10	1.20267e-08	13.38
CYR61	2.62115	5.95127	9.08288	5.41609e-12	4.60727e-10	17.1511
CLDN11	2.61737	0.522097	7.26934	2.86361e-09	1.01745e-07	10.9599
TNC	2.61668	6.41691	6.48436	4.56743e-08	1.14611e-06	8.23118
NOS1	2.61408	-3.47423	5.42054	1.90467e-06	3.11882e-05	4.57119
C1S	2.61365	7.48162	11.5117	2.10772e-15	5.26956e-13	24.8925
EPHA3	2.6133	2.13811	8.18482	1.16939e-10	6.48217e-09	14.1168
TNFSF12.TNFSF13	2.6125	0.723739	3.29059	0.0018798	0.0127314	-2.06708
RERG	2.61048	1.51871	8.37899	5.98015e-11	3.62719e-09	14.7791
FIBIN	2.60936	2.9683	9.26827	2.90164e-12	2.6917e-10	17.7674
NEXN	2.60563	3.17173	7.5893	9.31071e-10	3.87122e-08	12.0684
ANGPTL2	2.60316	5.41434	9.22569	3.34778e-12	3.03685e-10	17.6262
CPXM2	2.60158	2.96913	6.00778	2.44952e-07	5.01174e-06	6.58048
TLR7	2.6011	0.503821	6.20416	1.22724e-07	2.7527e-06	7.25926
HAMP	2.60088	-2.53897	5.13159	5.1555e-06	7.58743e-05	3.59919
SLITRK4	2.59918	-2.83456	6.18848	1.29694e-07	2.88693e-06	7.20498
CR1	2.59401	0.581042	5.13398	5.11359e-06	7.53116e-05	3.60714
SDS	2.59084	1.78028	7.79722	4.49977e-10	2.03884e-08	12.7862
CADM3	2.59027	-0.600303	4.37296	6.57175e-05	0.000717017	1.12975
ITGB2	2.58944	5.27249	7.8757	3.42229e-10	1.6055e-08	13.0564
FGF1	2.58728	0.0920253	8.99987	7.17097e-12	5.81075e-10	16.8739
CLIP4	2.58722	1.79897	9.07144	5.62941e-12	4.76895e-10	17.113
PSD	2.58646	1.11948	5.29124	2.97805e-06	4.61823e-05	4.13456
IGFBP5	2.58581	8.14194	9.23349	3.26117e-12	2.97143e-10	17.6521
KCNE4	2.58419	2.30045	10.0022	2.54834e-13	3.28379e-11	20.1683
TIMP3	2.58397	7.48853	12.0262	4.396e-16	1.45359e-13	26.4331
RNASE2	2.58268	-1.63747	6.95481	8.67564e-09	2.72172e-07	9.86698
SHANK1	2.58159	-2.71427	8.72892	1.80113e-11	1.25595e-09	15.9644
ESR1	2.58026	-1.10667	6.78336	1.58903e-08	4.57516e-07	9.27067
CPXM1	2.57792	3.64444	9.91526	3.3881e-13	4.20966e-11	19.8873
PNMAL1	2.57601	0.394722	9.70154	6.85053e-13	8.00528e-11	19.1925
AKAP12	2.57426	4.54018	8.09889	1.57497e-10	8.36488e-09	13.8228
GLT8D2	2.57374	2.76212	11.6506	1.37578e-15	3.84021e-13	25.312
ADAMTSL3	2.57316	0.461407	5.0499	6.81699e-06	9.73224e-05	3.32701
PLA2G5	2.57274	-0.654592	5.71977	6.72231e-07	1.22501e-05	5.59041
CCR8	2.56963	-1.44473	6.65649	2.48714e-08	6.72675e-07	8.82945
PDGFRB	2.56475	6.50965	11.7411	1.04324e-15	3.05536e-13	25.584
MDGA1	2.5605	0.804319	7.69096	6.52287e-10	2.85618e-08	12.4197
LTBP2	2.55751	5.71082	10.1366	1.64362e-13	2.2464e-11	20.6009
ANK2	2.55689	1.83178	7.52962	1.1477e-09	4.55987e-08	11.862
USP44	2.55565	-2.66262	7.6496	7.53841e-10	3.19308e-08	12.2768
SIGLEC7	2.55542	-0.0579266	6.78297	1.59118e-08	4.57516e-07	9.26933
ARHGAP20	2.55369	-0.390478	7.21681	3.4452e-09	1.18906e-07	10.7775
NPTX1	2.55118	-0.693296	4.80835	1.54676e-05	0.000202363	2.53018
AK5	2.54998	-2.00357	6.2128	1.19043e-07	2.67893e-06	7.28918
SHISA2	2.54946	1.35045	7.3685	2.02056e-09	7.47718e-08	11.3039
ARL4C	2.54907	5.11996	10.6032	3.64911e-14	6.6795e-12	22.0849
ZNF521	2.54765	2.13579	9.89861	3.57847e-13	4.37913e-11	19.8333
GLI1	2.54568	1.74656	10.4178	6.614e-14	1.05932e-11	21.4986
IL10	2.54339	-1.61346	6.72094	1.98084e-08	5.53259e-07	9.05359
PCDH10	2.54283	-2.97668	6.05789	2.05382e-07	4.28336e-06	6.75345
LOC134466	2.54066	-1.83446	8.02112	2.06314e-10	1.04178e-08	13.5561
SELE	2.54058	1.69678	4.67933	2.38511e-05	0.000293148	2.10999
CALD1	2.54048	7.6446	10.3333	8.68649e-14	1.31912e-11	21.2299
PCDHGB7	2.54015	1.23036	5.99706	2.54353e-07	5.19372e-06	6.54351
ZNF667	2.53979	-1.44274	7.91426	2.99206e-10	1.42984e-08	13.1891
PGR	2.53969	-0.43857	6.13583	1.56114e-07	3.39277e-06	7.02283
FPR2	2.53923	-0.533589	4.54286	3.75637e-05	0.000438699	1.67013
CCL3L1	2.53545	0.0447799	6.44275	5.29006e-08	1.3098e-06	8.08667
HTRA3	2.53483	5.18884	8.5681	3.12214e-11	2.06474e-09	15.421
MXRA8	2.53322	5.26078	9.81638	4.68952e-13	5.65529e-11	19.5665
TFEC	2.53292	1.19844	7.7229	5.83359e-10	2.57192e-08	12.5299
GEFT	2.53185	2.56311	8.16344	1.25925e-10	6.86201e-09	14.0437
CCIN	2.53076	-3.15644	11.1929	5.66457e-15	1.26228e-12	23.9197
HAND1	2.52678	-2.12526	3.29862	0.00183664	0.0125384	-2.04529
C5AR1	2.52561	2.91957	9.04107	6.23798e-12	5.21979e-10	17.0116
KCNK2	2.52212	-2.46655	5.63733	8.96434e-07	1.59391e-05	5.3085
IQSEC3	2.52197	-1.19028	6.96657	8.32314e-09	2.62916e-07	9.90786
HSPB7	2.51964	1.90036	4.84169	1.38224e-05	0.000183057	2.63942
AMPH	2.51761	-0.420359	7.13473	4.60019e-09	1.55113e-07	10.4924
OSMR	2.51659	3.37236	7.30562	2.52047e-09	9.12936e-08	11.0858
LY96	2.51364	0.750046	8.0413	1.92348e-10	9.95792e-09	13.6254
LILRA2	2.51122	-0.994156	6.74097	1.84557e-08	5.19724e-07	9.12325
ROR2	2.51058	2.8151	7.79859	4.47827e-10	2.03884e-08	12.7909
VCAM1	2.51012	4.06698	9.59045	9.89845e-13	1.09101e-10	18.8292
PLEK	2.51004	3.48226	6.34575	7.44944e-08	1.76149e-06	7.74999
GBP5	2.50982	2.98575	5.29866	2.9028e-06	4.51178e-05	4.15955
SERPINF1	2.5087	5.61883	12.4368	1.28926e-16	6.29311e-14	27.6372
CFH	2.5081	4.66532	9.73939	6.04507e-13	7.24736e-11	19.3159
IGLON5	2.50729	-1.7724	6.47679	4.69114e-08	1.17427e-06	8.20489
MS4A7	2.50707	2.84859	7.28976	2.66512e-09	9.56876e-08	11.0308
PDE1A	2.50031	0.973473	7.58257	9.53267e-10	3.94807e-08	12.0452
PODN	2.49703	4.15701	8.52727	3.59144e-11	2.35234e-09	15.2827
LMOD1	2.49282	4.38183	5.84038	4.40771e-07	8.54088e-06	6.00412
TAGLN	2.49093	7.88503	6.74564	1.81543e-08	5.11942e-07	9.13947
KLHL4	2.48833	-1.25346	7.16207	4.1777e-09	1.42076e-07	10.5874
LAYN	2.48694	1.92403	8.83628	1.24931e-11	9.17995e-10	16.3257
KLF17	2.48469	-3.20688	7.58104	9.58409e-10	3.96136e-08	12.0399
SORCS2	2.48212	1.61141	8.12415	1.44291e-10	7.68338e-09	13.9092
GPR109B	2.48195	-0.379014	3.86621	0.000332288	0.00296571	-0.426102
ANGPT1	2.4816	1.0972	6.59954	3.04119e-08	8.02411e-07	8.63145
DPEP2	2.48103	-0.281586	7.83719	3.91402e-10	1.80317e-08	12.9239
TNS1	2.47846	6.40864	7.81341	4.25259e-10	1.95039e-08	12.842
ZDHHC15	2.47612	-1.57794	8.03763	1.94816e-10	1.0035e-08	13.6128
GAS7	2.47522	4.11043	9.42616	1.71046e-12	1.71893e-10	18.2892
SCN2B	2.47226	-2.21947	6.07262	1.95012e-07	4.10045e-06	6.80433
GPR84	2.4722	-0.0428565	7.33298	2.28929e-09	8.39583e-08	11.1807
CD86	2.47208	2.38719	8.06583	1.76646e-10	9.17593e-09	13.7095
KIAA1644	2.47166	0.860611	6.10534	1.73805e-07	3.73106e-06	6.91739
CHRDL2	2.46982	1.45846	3.40849	0.00133251	0.00964612	-1.74365
NOG	2.46796	-2.96575	7.12788	4.71252e-09	1.58639e-07	10.4686
MRAS	2.46652	3.01089	10.4912	5.22332e-14	8.86693e-12	21.7314
HLA.DQA2	2.463	2.30816	5.39099	2.10993e-06	3.40865e-05	4.47116
NRP2	2.46139	4.86624	9.25369	3.04723e-12	2.81403e-10	17.7191
EYA2	2.4606	0.411954	5.06347	6.50825e-06	9.32394e-05	3.37215
COPZ2	2.46038	1.92571	9.6855	7.22374e-13	8.2734e-11	19.1401
HTR2B	2.45939	-1.07916	5.2433	3.51292e-06	5.34658e-05	3.97333
BHMT2	2.45601	-0.936505	6.76825	1.67611e-08	4.7725e-07	9.21811
KLHL38	2.45358	-3.05583	7.69047	6.53406e-10	2.85618e-08	12.418
NHSL2	2.45303	-0.889544	6.89532	1.07024e-08	3.24571e-07	9.66007
CLEC7A	2.4508	1.89219	7.56044	1.03014e-09	4.19858e-08	11.9686
PNMAL2	2.44821	-0.153746	8.77728	1.5273e-11	1.09098e-09	16.1272
FLJ42709	2.4457	0.614921	11.3668	3.29759e-15	7.59595e-13	24.4522
GULP1	2.44368	2.54455	7.65708	7.3437e-10	3.13e-08	12.3027
PEG3	2.4423	0.189718	8.32134	7.29517e-11	4.32249e-09	14.5828
FCAR	2.44214	-2.36702	5.37425	2.23572e-06	3.58642e-05	4.41458
PTPRZ1	2.44169	-2.65104	5.26946	3.21025e-06	4.95449e-05	4.06127
SDC2	2.44106	5.05088	13.0125	2.39448e-17	1.48756e-14	29.2871
GALNT13	2.44006	-3.03304	7.68708	6.61199e-10	2.8841e-08	12.4063
LOXL1	2.43975	3.45232	9.47574	1.44972e-12	1.50105e-10	18.4525
ZEB2	2.43912	4.07371	9.39742	1.8828e-12	1.85573e-10	18.1945
KIAA1462	2.43833	4.21558	10.7046	2.64051e-14	4.92119e-12	22.4037
ZNF208	2.43727	-1.27799	8.21957	1.0369e-10	5.8885e-09	14.2356
CD248	2.4363	5.22407	9.6617	7.81582e-13	8.90178e-11	19.0624
SGIP1	2.43574	1.30123	12.0302	4.34327e-16	1.45359e-13	26.445
GPR141	2.43568	-2.66826	6.71181	2.04576e-08	5.69066e-07	9.02183
EMX2OS	2.43363	-3.01895	4.77193	1.74853e-05	0.000225592	2.41115
EYA1	2.4334	-0.766315	3.49558	0.00102952	0.00779979	-1.50031
RGMA	2.43164	2.22715	6.90492	1.03459e-08	3.15157e-07	9.69346
KIRREL	2.42576	2.87035	5.89931	3.58503e-07	7.0806e-06	6.20674
MATK	2.42501	0.0733053	6.55032	3.61853e-08	9.29617e-07	8.46036
CRABP2	2.42332	2.29645	5.03609	7.14593e-06	0.000101594	3.28112
NXN	2.42127	3.63757	8.53781	3.4639e-11	2.27607e-09	15.3184
FAM70A	2.41864	-0.687285	6.1214	1.64252e-07	3.54829e-06	6.97291
ACTC1	2.41818	-0.465776	4.31575	7.92045e-05	0.000841768	0.949754
MN1	2.41259	2.47398	8.00173	2.207e-10	1.10356e-08	13.4896
MMP9	2.41201	5.30827	6.26535	9.89168e-08	2.27342e-06	7.47121
CLEC4E	2.41106	-0.433047	5.45079	1.71507e-06	2.84933e-05	4.67369
MEIS1	2.41019	2.59345	8.64158	2.42748e-11	1.64243e-09	15.6696
DZIP1	2.41009	1.93182	10.9126	1.36527e-14	2.69129e-12	23.0535
MEIS3	2.40781	1.87902	9.39744	1.8827e-12	1.85573e-10	18.1945
PCOLCE	2.40672	5.32623	10.2555	1.11731e-13	1.61732e-11	20.9816
CPT1C	2.40228	0.362266	7.85662	3.65765e-10	1.6965e-08	12.9908
TMEM59L	2.40069	-2.04172	6.8509	1.25188e-08	3.70345e-07	9.5056
DKFZp434J0226	2.39991	-2.91941	5.68465	7.59978e-07	1.37393e-05	5.47022
AHNAK2	2.39931	5.12777	6.8757	1.14695e-08	3.4427e-07	9.59186
CSF1R	2.39919	4.49706	6.7356	1.88093e-08	5.28232e-07	9.10456
HLA.DQB2	2.39855	0.523825	5.58328	1.08221e-06	1.89465e-05	5.12413
ADORA3	2.39776	0.732234	6.59539	3.0861e-08	8.1217e-07	8.61702
PCDHGA4	2.39751	-1.66332	7.06217	5.94078e-09	1.94556e-07	10.2403
SPHK1	2.39576	2.86329	7.19163	3.76471e-09	1.29715e-07	10.6901
C6orf186	2.39544	-2.99916	6.54138	3.73448e-08	9.53433e-07	8.42931
C15orf59	2.39534	-1.0599	7.86952	3.49684e-10	1.633e-08	13.0352
PPBP	2.3944	-0.605421	3.02176	0.00402438	0.0234353	-2.77711
HSD17B14	2.39404	0.821984	6.88255	1.11957e-08	3.3803e-07	9.61567
THSD7A	2.3931	-0.53209	6.65341	2.51434e-08	6.77351e-07	8.81874
CCL4L2	2.388	1.29807	6.2959	8.88143e-08	2.06204e-06	7.57712
MRO	2.38782	-1.82307	6.24121	1.07702e-07	2.45606e-06	7.38758
FSTL1	2.38554	7.57414	12.3582	1.62785e-16	7.10052e-14	27.4084
HSPB8	2.38514	2.73456	5.82075	4.72146e-07	9.03779e-06	5.9367
EVI2A	2.38478	2.15891	8.28032	8.40493e-11	4.88129e-09	14.443
TPST1	2.38443	2.23946	8.94634	8.5966e-12	6.63287e-10	16.6949
LILRB3	2.38318	1.05209	7.57598	9.75524e-10	4.00786e-08	12.0224
THY1	2.38303	6.77254	11.1532	6.41124e-15	1.39826e-12	23.7978
PRND	2.38159	-1.41059	4.27832	8.94532e-05	0.000935176	0.83252
RPSAP52	2.38095	-2.77145	7.64378	7.6935e-10	3.25205e-08	12.2567
EFS	2.38085	1.52241	11.494	2.22578e-15	5.36833e-13	24.8389
LOC400759	2.37879	-1.70517	6.10806	1.72146e-07	3.70322e-06	6.92681
FGF10	2.37774	-3.26236	7.14011	4.51381e-09	1.52955e-07	10.5111
SLAMF8	2.37637	3.46538	7.85791	3.64117e-10	1.69269e-08	12.9952
CSF3R	2.3757	2.07542	5.4353	1.80974e-06	2.98931e-05	4.62117
BACH2	2.37532	0.388098	6.99746	7.4636e-09	2.38335e-07	10.0153
PTPRN	2.37518	-0.37631	5.92705	3.25253e-07	6.4738e-06	6.30222
HTRA4	2.37158	-2.23804	6.70296	2.11074e-08	5.83185e-07	8.99103
APBA2	2.36814	1.67482	7.93788	2.75587e-10	1.32314e-08	13.2703
C7orf10	2.36637	0.467513	7.66732	7.08503e-10	3.03236e-08	12.3381
GSTM5	2.36396	-0.146408	7.40299	1.78994e-09	6.69626e-08	11.4235
MMP16	2.36291	-0.639638	6.56533	3.43166e-08	8.87591e-07	8.51255
C20orf194	2.36225	2.07207	8.7727	1.55135e-11	1.10049e-09	16.1118
ABCC9	2.36217	1.59619	7.50687	1.24301e-09	4.87414e-08	11.7833
CCR1	2.36102	2.78189	7.99527	2.25713e-10	1.11983e-08	13.4674
VNN2	2.36014	-0.0115231	4.55234	3.6402e-05	0.0004262	1.70052
PCDHA4	2.35827	-1.03373	3.02171	0.00402496	0.0234353	-2.77724
LONRF2	2.35725	-1.46028	3.97435	0.000236701	0.0021908	-0.101859
CCL3	2.3544	2.21985	7.25291	3.03408e-09	1.07244e-07	10.9029
FCGR2A	2.3513	4.66684	8.17886	1.19378e-10	6.59666e-09	14.0964
COL6A2	2.35126	8.25911	8.965	8.06986e-12	6.33871e-10	16.7573
SULT1C4	2.34832	-1.07933	4.73503	1.97919e-05	0.000251786	2.29091
H19	2.34777	6.20573	3.39929	0.00136907	0.00986202	-1.76914
CLEC4G	2.34672	-3.15155	5.47085	1.59977e-06	2.67729e-05	4.74175
LAIR1	2.34649	3.14833	7.46861	1.42158e-09	5.46788e-08	11.6508
CCR2	2.34454	0.167931	5.40263	2.02658e-06	3.28955e-05	4.51055
COL14A1	2.34296	4.95683	6.56986	3.37721e-08	8.77518e-07	8.52829
FAM43B	2.34161	-2.50014	6.22026	1.15953e-07	2.61513e-06	7.31503
SLC2A3	2.34143	4.86153	7.4645	1.44222e-09	5.53689e-08	11.6366
BMPR1B	2.33993	-0.721147	3.86689	0.000331584	0.00296071	-0.424075
MFAP4	2.33937	5.18959	5.69202	7.4067e-07	1.3402e-05	5.49543
TRO	2.33935	0.998456	11.5175	2.07053e-15	5.24048e-13	24.91
EMILIN1	2.33796	6.19138	9.02942	6.4885e-12	5.36374e-10	16.9727
VEGFC	2.33675	1.44415	7.85925	3.6242e-10	1.68863e-08	12.9998
C1QTNF3	2.33649	2.77514	8.15363	1.30277e-10	7.06565e-09	14.0101
DPYD	2.33605	2.64111	7.29054	2.65784e-09	9.55937e-08	11.0334
EBF3	2.33563	-0.504505	6.5838	3.21497e-08	8.42841e-07	8.57675
PABPC5	2.33486	-1.51163	8.23866	9.70633e-11	5.52748e-09	14.3008
CXCL9	2.3345	4.24651	4.8966	1.14803e-05	0.000154232	2.81984
CXCL10	2.33441	3.78723	5.44127	1.77264e-06	2.93545e-05	4.64142
NCF2	2.33255	3.25735	6.63502	2.68303e-08	7.16209e-07	8.7548
ENOX1	2.32972	0.0987979	10.0658	2.07038e-13	2.75616e-11	20.3732
LRRN2	2.32786	1.45805	4.71399	2.12384e-05	0.000266631	2.22248
ZNF683	2.32667	-1.29215	4.15324	0.000133949	0.0013376	0.444129
BCL2A1	2.32568	1.81306	7.46233	1.45328e-09	5.55851e-08	11.629
TNFSF13B	2.32499	0.64292	6.69459	2.17405e-08	5.97456e-07	8.96193
OBSL1	2.32415	3.71004	6.15699	1.44908e-07	3.18408e-06	7.096
DOCK2	2.32234	2.97479	5.90646	3.49619e-07	6.92517e-06	6.23135
CYBRD1	2.31912	5.37158	7.65151	7.488e-10	3.17829e-08	12.2835
GUCY1B3	2.31857	3.15193	9.42659	1.70798e-12	1.71893e-10	18.2907
FAM49A	2.31856	0.443494	6.80783	1.45748e-08	4.23825e-07	9.3558
DFNA5	2.31812	1.56329	7.09902	5.21701e-09	1.73345e-07	10.3683
PRAM1	2.31715	-0.226783	6.83048	1.34546e-08	3.96311e-07	9.43458
PRKD1	2.31673	1.83195	7.95227	2.62124e-10	1.2704e-08	13.3197
SIGLEC5	2.31466	-0.112617	5.85836	4.13857e-07	8.08815e-06	6.06591
FGFR1	2.31448	4.78094	10.2393	1.17751e-13	1.68812e-11	20.9299
ATP8B2	2.31419	3.67633	8.43438	4.94195e-11	3.0708e-09	14.9675
PLA2G2D	2.31414	-0.35208	3.80839	0.000397711	0.0034534	-0.597549
C1QC	2.31414	5.66377	6.69991	2.13355e-08	5.87901e-07	8.98045
SLC24A3	2.31336	3.14902	7.57341	9.84365e-10	4.0361e-08	12.0135
APBB1IP	2.31285	1.94037	5.54708	1.2275e-06	2.11471e-05	5.00084
CILP2	2.31264	0.558631	5.09761	5.79161e-06	8.42682e-05	3.4858
IFI44L	2.31065	2.62788	4.69368	2.27336e-05	0.00028218	2.15651
COL15A1	2.31052	6.1822	7.44625	1.53766e-09	5.84854e-08	11.5734
AOC3	2.31008	4.59543	6.35556	7.1959e-08	1.71344e-06	7.78404
TRPC1	2.30919	0.842541	8.20945	1.07382e-10	6.01819e-09	14.201
SNAI2	2.30654	2.73733	10.8969	1.43503e-14	2.80185e-12	23.0044
FERMT2	2.30632	4.44845	9.06138	5.82406e-12	4.91354e-10	17.0794
LRCH2	2.30574	0.25748	6.7558	1.75144e-08	4.97316e-07	9.17481
GGT5	2.30291	4.29935	9.39439	1.90194e-12	1.86563e-10	18.1845
HHIPL1	2.30173	0.776141	9.03844	6.2937e-12	5.24501e-10	17.0028
FCGR3B	2.30159	0.704204	4.10463	0.000156515	0.00153454	0.294618
CYS1	2.30134	1.13251	7.42622	1.64972e-09	6.21706e-08	11.5039
SERPINB2	2.30081	-2.46075	3.63031	0.000686611	0.00552442	-1.11683
PDPN	2.29899	4.54784	9.18857	3.79294e-12	3.3526e-10	17.5029
PLCXD3	2.29851	-2.84454	4.89316	1.16146e-05	0.00015573	2.80853
PCDHGB5	2.29785	0.330987	3.65602	0.000635025	0.00514978	-1.04271
GPR109A	2.29775	0.272844	3.81069	0.000394884	0.00343467	-0.590749
C10orf128	2.29406	-1.37633	5.65976	8.28946e-07	1.48033e-05	5.38514
THSD7B	2.29155	-2.89867	5.26867	3.21905e-06	4.95449e-05	4.0586
LMO3	2.29125	0.55072	4.38357	6.34752e-05	0.000697003	1.16325
GRIP2	2.28732	-1.31129	5.16471	4.60218e-06	6.83459e-05	3.70987
GLIS2	2.28667	3.994	10.4249	6.46371e-14	1.05169e-11	21.5213
JAM2	2.28587	0.861196	5.19796	4.10575e-06	6.18912e-05	3.82119
AKT3	2.28313	3.17549	8.40005	5.56175e-11	3.40362e-09	14.8508
IGSF6	2.28257	1.58331	6.26633	9.85746e-08	2.2681e-06	7.47462
CYBB	2.27879	4.73893	6.87391	1.15425e-08	3.45448e-07	9.58561
TCEAL2	2.27833	-1.88577	4.01282	0.0002096	0.00197945	0.0145751
HLA.DOA	2.27784	3.1541	6.4479	5.19478e-08	1.29245e-06	8.10455
ZBED2	2.27782	-0.715773	5.74174	6.22532e-07	1.14668e-05	5.66567
THBS1	2.27713	7.79171	7.90146	3.12848e-10	1.4881e-08	13.1451
CTGF	2.27703	6.99506	10.3753	7.58463e-14	1.16912e-11	21.3636
C1R	2.27565	7.14912	10.7288	2.44443e-14	4.59754e-12	22.4797
APLP1	2.27537	-0.284541	6.02992	2.26606e-07	4.67841e-06	6.6569
CAMK1G	2.27486	-1.95817	7.00058	7.38195e-09	2.36835e-07	10.0261
RGAG4	2.27421	1.0667	8.08651	1.64409e-10	8.68697e-09	13.7803
LRRK2	2.2742	1.16119	5.30639	2.82646e-06	4.40983e-05	4.18557
MEIS2	2.27415	1.68536	6.49505	4.39826e-08	1.11443e-06	8.26832
HRH2	2.27392	-1.64298	5.87405	3.91714e-07	7.69208e-06	6.11983
BASP1	2.27293	3.73356	10.0619	2.09673e-13	2.77324e-11	20.3608
MRGPRF	2.26939	2.94953	5.94258	3.07988e-07	6.17814e-06	6.35574
LRFN5	2.26923	-1.87538	5.56391	1.1577e-06	2.01135e-05	5.05813
TUSC5	2.26831	-3.489	3.77316	0.000443488	0.00378516	-0.701355
LOC400043	2.26824	-0.546071	8.21656	1.04773e-10	5.91723e-09	14.2253
EFHA2	2.26545	-0.744495	6.91609	9.94574e-09	3.03871e-07	9.73233
ZNF354C	2.26452	-1.20148	6.29974	8.76208e-08	2.03852e-06	7.59042
ADAMTS10	2.26405	0.892752	7.1848	3.85627e-09	1.32647e-07	10.6664
COL6A6	2.2636	-3.12025	5.34992	2.43198e-06	3.85599e-05	4.33238
TSPYL5	2.26073	1.9082	10.3956	7.10463e-14	1.1204e-11	21.4281
NUDT10	2.26021	-1.38371	6.30902	8.47972e-08	1.98784e-06	7.62262
CYTL1	2.25798	-1.48099	5.9283	3.2383e-07	6.45801e-06	6.30653
NTRK3	2.25793	-2.77086	5.78203	5.407e-07	1.01977e-05	5.80379
SEMA3D	2.25617	-0.303755	3.60722	0.000736336	0.00586922	-1.18313
PCDHGB6	2.25137	0.241364	4.26106	9.46042e-05	0.000983011	0.778608
MMP14	2.25102	8.1106	10.3879	7.28378e-14	1.13125e-11	21.4035
TMEM119	2.25054	4.06532	8.90659	9.83803e-12	7.44242e-10	16.5616
TMEM45A	2.25028	2.46693	8.16331	1.2598e-10	6.86201e-09	14.0433
KANK4	2.24975	0.0332563	5.07729	6.20818e-06	8.95665e-05	3.41813
AMOTL1	2.24905	4.13961	8.28902	8.15629e-11	4.76388e-09	14.4726
CHSY3	2.24825	0.942544	10.1035	1.8307e-13	2.46916e-11	20.4946
RTN1	2.24674	0.706072	6.94645	8.93533e-09	2.78841e-07	9.83791
ELN	2.24609	5.48901	6.15758	1.44605e-07	3.18084e-06	7.09806
DSEL	2.24384	1.13141	8.71258	1.90445e-11	1.31034e-09	15.9093
TRPV4	2.24279	0.655288	7.27105	2.84643e-09	1.0131e-07	10.9658
PNMA6A	2.24249	-1.05302	5.45418	1.69506e-06	2.82294e-05	4.68517
FAM110B	2.23927	0.676881	9.55723	1.10534e-12	1.18024e-10	18.7203
SLC2A14	2.23782	-0.512023	7.0468	6.27171e-09	2.04739e-07	10.1868
CD33	2.23717	0.248262	6.65592	2.49213e-08	6.72946e-07	8.82748
OLFML1	2.23639	2.4602	10.0978	1.86531e-13	2.49939e-11	20.4761
PRTG	2.2353	-1.34388	5.15452	4.76583e-06	7.06466e-05	3.67581
MS4A2	2.23445	-0.626234	3.95549	0.000251196	0.00230956	-0.158732
TRPS1	2.23414	2.33228	8.02664	2.02399e-10	1.02707e-08	13.5751
COL6A1	2.23159	7.89199	8.87824	1.08322e-11	8.04607e-10	16.4666
C10orf72	2.23109	3.0571	9.33726	2.30253e-12	2.18537e-10	17.9958
TNXB	2.22998	3.18314	4.70395	2.19649e-05	0.000273917	2.18987
MMRN1	2.22635	0.852075	3.60195	0.000748171	0.00595198	-1.19824
ZNF135	2.22557	-0.242931	6.4747	4.72595e-08	1.18154e-06	8.19761
MS4A6A	2.22504	3.69414	6.91237	1.00773e-08	3.07434e-07	9.71937
HLA.DQA1	2.22406	4.83207	5.47197	1.59356e-06	2.67084e-05	4.74554
GPM6A	2.22364	-1.70821	3.25918	0.00205822	0.0136777	-2.15207
CD300E	2.22278	-3.10598	4.40554	5.90658e-05	0.000656687	1.23273
C14orf37	2.2225	1.10995	5.93108	3.20683e-07	6.40772e-06	6.31611
CD80	2.21781	-0.267921	5.5267	1.31768e-06	2.24812e-05	4.93148
CRISPLD2	2.2174	5.18065	9.16424	4.11666e-12	3.5913e-10	17.422
VIM	2.21722	8.40249	11.5823	1.69648e-15	4.45891e-13	25.1059
BTK	2.21674	1.40148	6.61325	2.89748e-08	7.6845e-07	8.6791
GPR68	2.21621	2.50518	8.749	1.6819e-11	1.17681e-09	16.032
C7	2.21578	1.91473	3.64074	0.000665211	0.00537756	-1.08679
MYOZ3	2.21549	-1.6679	7.1028	5.14801e-09	1.71609e-07	10.3815
CD53	2.21381	4.17502	6.86708	1.1824e-08	3.52332e-07	9.56187
MAP1A	2.21083	3.72643	11.1833	5.8369e-15	1.28669e-12	23.8902
EFEMP2	2.20996	4.62384	10.3893	7.25051e-14	1.13125e-11	21.408
SV2B	2.2094	-0.687717	4.97746	8.72522e-06	0.000120536	3.08675
TM6SF1	2.20669	0.919683	8.126	1.43369e-10	7.67161e-09	13.9156
MYO5A	2.20662	3.30165	9.0195	6.70998e-12	5.50245e-10	16.9396
ADAMTS4	2.20444	4.05942	8.49286	4.04186e-11	2.58944e-09	15.166
TYROBP	2.20388	4.07702	7.51977	1.18802e-09	4.68744e-08	11.8279
MEX3B	2.19812	1.01946	9.08427	5.39088e-12	4.60493e-10	17.1557
IQCA1	2.19642	-1.47936	7.11388	4.95096e-09	1.65578e-07	10.42
FCER1G	2.19641	3.68893	6.73036	1.91603e-08	5.37355e-07	9.08635
NUAK1	2.19559	3.63056	9.43499	1.6608e-12	1.69393e-10	18.3183
NNMT	2.19288	4.99224	8.51099	3.79787e-11	2.45616e-09	15.2275
ANXA8L2	2.18751	-2.70533	4.73548	1.97625e-05	0.000251646	2.29235
LDOC1	2.18399	1.28004	10.2961	9.79477e-14	1.47649e-11	21.1115
SDK1	2.18363	1.98069	6.16441	1.41169e-07	3.11194e-06	7.12168
DZIP1L	2.18327	0.09451	6.71633	2.01337e-08	5.6158e-07	9.03754
C1QB	2.1818	5.68229	6.20048	1.24325e-07	2.78556e-06	7.24653
LILRB2	2.17951	2.1619	5.92838	3.23733e-07	6.45801e-06	6.30682
SLITRK3	2.17877	-2.68713	3.39718	0.00137758	0.00991987	-1.77498
LRRC17	2.17752	0.650875	7.39057	1.86979e-09	6.94431e-08	11.3804
NLRP12	2.17723	-2.61752	5.67181	7.94804e-07	1.42682e-05	5.42634
TSHZ3	2.17492	2.64007	9.52315	1.238e-12	1.30537e-10	18.6084
CPA3	2.17483	2.11368	3.64761	0.000651468	0.0052727	-1.06698
DIRC1	2.17301	-3.84093	9.21356	3.48709e-12	3.14929e-10	17.5859
RASGRF2	2.17037	1.92081	6.89609	1.06733e-08	3.24169e-07	9.66275
NPTXR	2.17014	2.08233	4.69455	2.26672e-05	0.000281807	2.15935
ST3GAL6	2.16997	0.281682	7.87728	3.40349e-10	1.60402e-08	13.0619
COL16A1	2.16992	5.38301	6.24676	1.05617e-07	2.41119e-06	7.4068
PPEF1	2.16689	-2.04391	5.92708	3.25218e-07	6.4738e-06	6.30233
MKX	2.16576	0.432123	6.57623	3.30212e-08	8.61934e-07	8.55042
MYH11	2.16516	7.34605	3.78552	0.000426876	0.00366473	-0.66499
CHRD	2.16426	1.36257	8.18469	1.16989e-10	6.48217e-09	14.1164
PDE10A	2.16339	1.14872	8.45699	4.57211e-11	2.86644e-09	15.0443
IL2RA	2.16316	1.30843	5.11569	5.44413e-06	7.97786e-05	3.54609
PLA2G7	2.16294	2.72059	6.97278	8.14254e-09	2.57608e-07	9.92948
CYP19A1	2.16243	-1.81606	5.73199	6.44132e-07	1.17905e-05	5.63225
TNFSF8	2.15915	-0.734444	5.82473	4.65621e-07	8.93791e-06	5.95034
SNAP25	2.15758	-1.64709	4.22542	0.000106168	0.00109046	0.66761
PCDHGA5	2.15629	-1.40591	6.67695	2.31374e-08	6.33297e-07	8.90061
SPG20	2.15511	3.20427	9.50612	1.31017e-12	1.36344e-10	18.5524
AXL	2.15475	4.61464	9.40323	1.84657e-12	1.8377e-10	18.2136
KCNT2	2.15464	-1.81827	6.95743	8.5959e-09	2.70698e-07	9.87608
PRR16	2.15425	1.18802	8.52132	3.66555e-11	2.38563e-09	15.2626
C14orf132	2.15313	2.4444	6.49876	4.34097e-08	1.10278e-06	8.28122
FST	2.1518	-0.601208	5.46113	1.65466e-06	2.76239e-05	4.70875
CHI3L1	2.15157	4.73226	6.23678	1.09396e-07	2.4864e-06	7.37224
TMEM200B	2.1487	1.08669	5.82778	4.6067e-07	8.86779e-06	5.96082
DACT3	2.14834	1.81956	6.26321	9.96637e-08	2.28802e-06	7.46382
FNDC4	2.1481	1.15644	10.2679	1.07337e-13	1.58238e-11	21.0212
CRYBB1	2.14747	-3.08665	7.01686	6.97003e-09	2.24674e-07	10.0827
HSD17B6	2.14724	1.35307	6.44618	5.22634e-08	1.29873e-06	8.0986
TNN	2.14437	-1.4568	7.25167	3.04738e-09	1.07529e-07	10.8985
FOXP3	2.14424	1.2206	6.38421	6.50417e-08	1.57429e-06	7.88344
RAMP1	2.14421	2.72555	4.06041	0.000180212	0.00173208	0.159363
FGR	2.14349	2.34581	6.30657	8.55327e-08	1.99716e-06	7.61413
PABPC4L	2.13973	-0.838428	8.77386	1.54518e-11	1.09992e-09	16.1158
HSPA7	2.13909	0.383481	6.13764	1.55127e-07	3.37965e-06	7.02906
ACTA2	2.13861	7.82632	6.92399	9.67229e-09	2.98183e-07	9.7598
NCKAP1L	2.13845	3.26005	6.25887	1.01201e-07	2.31812e-06	7.44878
FIGN	2.13262	-1.64355	6.77365	1.64444e-08	4.7061e-07	9.2369
IFIT1	2.13241	3.07195	4.54829	3.68933e-05	0.000431214	1.68755
RFPL1S	2.13174	-2.98486	8.29112	8.0972e-11	4.74288e-09	14.4798
KCNA1	2.12926	-3.82238	7.37479	1.97643e-09	7.32708e-08	11.3257
ADD2	2.12651	-2.14101	5.54356	1.24264e-06	2.13185e-05	4.98885
ELOVL4	2.1231	-0.455305	7.46301	1.44981e-09	5.5556e-08	11.6314
SLC37A2	2.12106	2.3357	5.42017	1.9071e-06	3.12031e-05	4.56994
NTNG2	2.12053	0.072597	9.71009	6.65958e-13	7.8918e-11	19.2204
NCF1C	2.11959	-0.641836	4.46628	4.83769e-05	0.000547922	1.42553
SPOCD1	2.11737	1.14909	7.68334	6.69886e-10	2.90961e-08	12.3934
PCDHA3	2.11686	-2.50285	5.19167	4.19539e-06	6.28725e-05	3.80013
CRTAM	2.11597	-1.74809	5.05808	6.62917e-06	9.48393e-05	3.35422
CHRM2	2.11554	-2.63097	3.23652	0.00219668	0.0143925	-2.21303
L1CAM	2.11533	2.87894	3.42572	0.00126651	0.00923686	-1.69579
LZTS1	2.1151	2.40489	7.17011	4.06102e-09	1.3899e-07	10.6153
MOV10L1	2.11274	-2.18184	7.5039	1.256e-09	4.91396e-08	11.773
SIGLEC8	2.11189	-1.45858	4.01022	0.000211335	0.00199273	0.00667735
PODNL1	2.11172	2.11844	7.88345	3.33108e-10	1.57715e-08	13.0831
HLA.DRB6	2.11103	2.72579	5.14188	4.97689e-06	7.35095e-05	3.63356
PPAPDC3	2.11068	0.111992	8.29129	8.09261e-11	4.74288e-09	14.4804
NID2	2.11002	4.70915	8.32463	7.21294e-11	4.28616e-09	14.594
AR	2.10951	-2.17663	4.93649	1.00283e-05	0.000136695	2.95133
HTRA1	2.1094	5.89179	8.38628	5.83194e-11	3.54779e-09	14.8039
TDO2	2.10922	1.19451	4.10567	0.000155995	0.00153163	0.297813
PHLDB2	2.109	3.38066	7.24085	3.16564e-09	1.10372e-07	10.861
DLX5	2.10848	-1.98453	3.13327	0.00294679	0.0184916	-2.48739
OSCAR	2.10835	1.39942	7.57157	9.9074e-10	4.05412e-08	12.0071
SLC4A3	2.10741	0.530068	3.9227	0.000278462	0.00252782	-0.257279
C17orf87	2.10535	-0.719529	5.71348	6.87176e-07	1.24892e-05	5.56887
GGTA1	2.10462	0.937544	6.70464	2.0982e-08	5.81286e-07	8.9969
SPI1	2.10452	3.48083	7.07077	5.76332e-09	1.89653e-07	10.2702
TNFRSF9	2.10428	-0.547287	5.50875	1.40248e-06	2.38408e-05	4.87047
GNB4	2.10393	4.04129	9.30674	2.55042e-12	2.39844e-10	17.8948
HMP19	2.10369	-2.18819	4.44308	5.22156e-05	0.000587526	1.35176
LILRB1	2.10322	1.55794	5.58275	1.08423e-06	1.89657e-05	5.1223
LRRC25	2.1026	2.03208	6.862	1.2038e-08	3.57669e-07	9.54419
RNF217	2.09815	0.21821	5.29878	2.90163e-06	4.51178e-05	4.15994
LSAMP	2.09739	1.38655	6.71522	2.02126e-08	5.63014e-07	9.03369
SSPN	2.09458	3.59678	7.16737	4.10052e-09	1.39875e-07	10.6058
LOC283867	2.09412	-3.39883	6.60228	3.01189e-08	7.95705e-07	8.64098
SIRPB1	2.09092	1.3346	6.35556	7.1961e-08	1.71344e-06	7.78401
ABCB5	2.08965	-3.65203	6.40887	5.96203e-08	1.45682e-06	7.96904
LAPTM5	2.08914	6.53538	8.29446	8.00447e-11	4.71551e-09	14.4912
DOK6	2.08908	-0.326155	6.77113	1.65916e-08	4.73738e-07	9.22813
SLFN12	2.08903	0.310167	7.49587	1.29189e-09	5.03519e-08	11.7452
PREX2	2.08899	-1.01727	6.07546	1.93069e-07	4.06377e-06	6.81416
SCN7A	2.0888	-1.6732	3.50083	0.00101353	0.00770423	-1.48551
TMEM47	2.08745	3.84066	6.07941	1.90407e-07	4.02425e-06	6.82779
PLA1A	2.08472	2.11267	6.21049	1.20015e-07	2.69487e-06	7.2812
FBLN5	2.0838	3.94984	6.76888	1.67239e-08	4.76853e-07	9.2203
HCK	2.08329	3.36833	6.92419	9.66562e-09	2.98183e-07	9.76048
DGCR5	2.08314	-1.89946	4.11753	0.000150188	0.00148172	0.334229
EMX2	2.0789	-3.57005	4.31988	7.81486e-05	0.000831409	0.962689
SRPX	2.07819	1.929	7.33888	2.24227e-09	8.25291e-08	11.2012
CCL4	2.07711	1.99799	6.06048	2.03522e-07	4.25321e-06	6.76239
NR4A3	2.07374	1.88159	5.3383	2.53155e-06	3.99177e-05	4.29318
MFAP2	2.07352	4.37399	6.69218	2.19264e-08	6.01757e-07	8.95355
SRRM3	2.07198	0.632877	5.31007	2.79079e-06	4.36082e-05	4.19797
GPR85	2.07174	-1.30219	6.43636	5.41081e-08	1.33642e-06	8.06447
HPGDS	2.07165	-1.06924	5.01425	7.69808e-06	0.000107743	3.20865
CXorf21	2.06935	-0.123584	5.75117	6.02341e-07	1.1155e-05	5.69798
PCDHGA6	2.06915	-1.02331	5.56805	1.14113e-06	1.98762e-05	5.07224
SYT11	2.06868	3.4275	9.89821	3.58319e-13	4.37913e-11	19.832
IL1R1	2.06802	5.03508	9.2478	3.10815e-12	2.85741e-10	17.6995
JPH2	2.06767	1.88834	4.64462	2.67824e-05	0.000324699	1.99765
SALL2	2.06713	0.859817	7.32549	2.35036e-09	8.5738e-08	11.1547
MCTP1	2.06665	1.37364	4.98526	8.49663e-06	0.000117695	3.11258
WBSCR17	2.06664	-0.341201	5.96355	2.86126e-07	5.76215e-06	6.42799
C1orf95	2.06479	-0.99323	3.27396	0.00197236	0.0131969	-2.11215
C1orf162	2.0647	1.75224	7.80821	4.33043e-10	1.98165e-08	12.8241
SRGN	2.06443	5.16823	6.9194	9.8304e-09	3.01245e-07	9.74382
SPSB4	2.06019	-2.47606	5.32293	2.6696e-06	4.18421e-05	4.24133
GZMK	2.05937	-0.00368221	3.62526	0.000697187	0.00559853	-1.13133
ISLR2	2.05758	0.090922	5.25694	3.35173e-06	5.14324e-05	4.01917
HAPLN3	2.05695	3.55422	8.66182	2.26516e-11	1.54279e-09	15.738
DKK3	2.05514	5.71447	10.4464	6.03276e-14	9.97401e-12	21.5893
FAM171A2	2.0545	-1.00955	6.26946	9.74936e-08	2.24575e-06	7.48546
SCG2	2.0541	1.35674	4.00495	0.00021489	0.00202085	-0.00930056
C6orf174	2.05292	0.790684	4.49166	4.44926e-05	0.000508724	1.50642
ST8SIA1	2.05207	0.31298	6.70372	2.10508e-08	5.82406e-07	8.99368
CMTM3	2.05207	4.20749	10.4313	6.33319e-14	1.03869e-11	21.5414
CLIP3	2.05197	3.29216	8.76352	1.60066e-11	1.1305e-09	16.0809
HLA.DPB1	2.0519	5.87476	6.95776	8.58581e-09	2.70698e-07	9.87724
SPON2	2.05165	5.75109	7.94601	2.67894e-10	1.29226e-08	13.2982
SOX10	2.05138	-2.00888	4.14375	0.000138088	0.00137558	0.414895
CHRNA3	2.05105	0.37222	4.12515	0.000146571	0.00144807	0.357639
SLC16A2	2.05068	2.36495	7.53013	1.14564e-09	4.55987e-08	11.8638
GPR124	2.0502	5.18237	9.00146	7.13226e-12	5.80232e-10	16.8793
MAF	2.04976	4.2788	9.17438	3.97845e-12	3.48556e-10	17.4557
TLR1	2.04737	1.53984	6.01486	2.38926e-07	4.90313e-06	6.60493
PCDHB5	2.04544	-0.626491	6.60798	2.95185e-08	7.81859e-07	8.6608
LOC100192378	2.04512	-3.83931	7.48359	1.34878e-09	5.21722e-08	11.7027
HS3ST3B1	2.04512	-1.63362	5.10676	5.61308e-06	8.18618e-05	3.51631
C2orf40	2.04506	-2.41198	3.58902	0.00077794	0.00614351	-1.23522
ZEB1	2.04427	4.191	8.72065	1.85274e-11	1.28756e-09	15.9365
IL8	2.04318	5.39622	3.69705	0.000560301	0.00462801	-0.923798
MAN1C1	2.04306	2.44073	6.99197	7.60961e-09	2.4262e-07	9.9962
RGS1	2.04274	4.59456	6.9364	9.25792e-09	2.87571e-07	9.80296
DACT1	2.04177	3.79063	5.99414	2.56975e-07	5.23162e-06	6.53345
PALMD	2.04053	1.83873	7.53141	1.14051e-09	4.55987e-08	11.8682
FLNA	2.04017	9.22436	7.11832	4.87401e-09	1.63538e-07	10.4354
QKI	2.04009	4.66059	8.19769	1.11843e-10	6.23067e-09	14.1608
CNTN4	2.03813	0.973903	7.66068	7.25173e-10	3.09724e-08	12.3151
TLL1	2.03779	-0.883864	5.42173	1.89688e-06	3.10855e-05	4.57519
LY86	2.03731	0.883047	7.29288	2.63603e-09	9.51431e-08	11.0416
LPAR4	2.037	-2.98309	6.95614	8.63505e-09	2.71514e-07	9.8716
NEFM	2.03604	-2.83455	6.16597	1.40394e-07	3.10636e-06	7.12709
HLA.DPA1	2.03599	6.49722	6.14425	1.51556e-07	3.31595e-06	7.05194
RFTN1	2.03567	4.56398	9.73191	6.19618e-13	7.38535e-11	19.2916
JAKMIP2	2.03453	-1.12189	5.01439	7.69453e-06	0.000107743	3.2091
SIX4	2.03398	0.144862	4.73476	1.98103e-05	0.000251786	2.29001
MYL9	2.03393	7.34772	6.05016	2.11045e-07	4.38806e-06	6.72675
RNF180	2.03385	0.280745	8.12534	1.43695e-10	7.67161e-09	13.9133
SPARCL1	2.03271	6.24692	6.28576	9.20469e-08	2.13226e-06	7.54197
NRP1	2.03135	5.34005	8.16873	1.23639e-10	6.79551e-09	14.0618
EDIL3	2.03105	2.8168	4.68519	2.33882e-05	0.000289018	2.12899
LCP2	2.03037	3.58665	6.10687	1.72869e-07	3.71488e-06	6.92269
SIGLEC14	2.02843	-0.378475	3.85346	0.000345756	0.00306855	-0.464024
ALOX5AP	2.02627	3.26371	7.73455	5.60081e-10	2.48533e-08	12.5701
DOCK10	2.02542	2.65248	5.85329	4.21272e-07	8.19402e-06	6.04849
PIK3R5	2.0247	1.88181	6.49439	4.40856e-08	1.11443e-06	8.26602
TAGAP	2.02421	1.73176	4.53765	3.82176e-05	0.000444917	1.65343
ADAMTS6	2.0242	0.895739	6.13687	1.55546e-07	3.38518e-06	7.02641
CASS4	2.02364	-0.59669	4.63413	2.77358e-05	0.000335068	1.96377
PYGO1	2.02056	-2.31793	5.85726	4.15454e-07	8.09363e-06	6.06213
ADAM33	2.02053	0.967026	4.14027	0.00013964	0.00138732	0.404157
PHYHIP	2.02008	0.0833227	5.0312	7.2659e-06	0.00010273	3.2649
FBXL7	2.01759	2.39823	9.35848	2.14462e-12	2.05452e-10	18.0659
ZNF385D	2.01734	-2.38044	4.79405	1.62311e-05	0.000211676	2.4834
CLEC2B	2.01626	1.8181	9.18436	3.847e-12	3.38486e-10	17.4889
STON1.GTF2A1L	2.01608	-3.79282	3.77051	0.00044712	0.00380823	-0.709123
SLC22A17	2.01527	1.94971	7.84744	3.77666e-10	1.74381e-08	12.9592
FAM69C	2.01497	-2.99878	4.47561	4.69113e-05	0.000533405	1.45525
HEG1	2.01348	5.31458	7.35752	2.10004e-09	7.75729e-08	11.2658
RSAD2	2.01314	3.02469	4.84533	1.36535e-05	0.000181289	2.65136
HOXC4	2.01263	-1.89271	4.3339	7.46568e-05	0.00079882	1.00675
MRVI1	2.01225	4.49597	7.63954	7.80854e-10	3.28712e-08	12.2421
NPTX2	2.01198	1.59193	3.063	0.00358884	0.0215079	-2.6708
RTN4RL1	2.01016	-1.17873	3.26301	0.00203562	0.013545	-2.14173
ANKRD1	2.01015	-3.48638	5.02454	7.43301e-06	0.000104767	3.24276
RAB34	2.00953	3.59324	8.26124	8.97758e-11	5.15545e-09	14.3779
NLRP3	2.00855	1.0019	6.71109	2.051e-08	5.69751e-07	9.01931
GXYLT2	2.00765	0.694907	4.91867	1.0653e-05	0.000144347	2.89256
FLJ22536	2.00569	-0.847159	5.48571	1.51936e-06	2.55106e-05	4.79217
LGI2	2.00362	2.07727	5.8705	3.96609e-07	7.78075e-06	6.10765
INA	2.00332	-1.99076	4.36385	6.77035e-05	0.000735554	1.10103
ZNF423	2.00119	2.22355	6.49584	4.38606e-08	1.11285e-06	8.27105
HLA.DRB5	2.00067	4.53408	4.6994	2.23026e-05	0.000277611	2.17507
P2RY12	2.00055	-2.5639	4.92355	1.04783e-05	0.000142074	2.90864
SYDE1	2.00042	3.34994	10.3987	7.03462e-14	1.11796e-11	21.4378
ANKRD35	1.99981	-0.355339	6.94517	8.9758e-09	2.79655e-07	9.83346
BAI1	1.99936	-1.88165	5.1067	5.61425e-06	8.18618e-05	3.51611
MFRP	1.99902	4.51652	7.6528	7.45448e-10	3.17063e-08	12.2879
LILRB5	1.99867	0.662664	4.55161	3.649e-05	0.000426987	1.69818
MCC	1.99713	2.56212	9.29471	2.6554e-12	2.48577e-10	17.855
WHAMML2	1.99477	-1.71499	6.22177	1.1534e-07	2.60418e-06	7.32024
KRT16	1.99466	-0.948039	3.08192	0.00340406	0.0206531	-2.62167
BTBD19	1.99446	-0.704298	7.02301	6.82044e-09	2.20545e-07	10.1041
PDE1B	1.99316	0.298874	5.56496	1.15349e-06	2.0065e-05	5.06169
CD37	1.99205	2.70429	6.63125	2.71904e-08	7.24876e-07	8.74168
FAT3	1.99136	-1.22819	5.50846	1.40391e-06	2.38408e-05	4.86947
NFATC1	1.99133	2.24845	7.24283	3.14372e-09	1.09795e-07	10.8678
CRYAB	1.99096	2.94691	5.76346	5.77009e-07	1.07637e-05	5.74009
GPR65	1.99017	0.715354	5.20153	4.0556e-06	6.11801e-05	3.83318
LOC283731	1.99001	-2.61687	5.66653	8.09588e-07	1.45128e-05	5.40829
CD300C	1.98987	-0.208312	5.77035	5.63262e-07	1.05649e-05	5.76372
SYNE1	1.98975	3.99871	6.12376	1.6289e-07	3.52259e-06	6.98109
GEM	1.98922	4.39413	7.3909	1.86764e-09	6.94431e-08	11.3815
PRPH2	1.98869	-1.00618	7.77538	4.85629e-10	2.19293e-08	12.7109
PTGFR	1.9861	0.876071	5.03951	7.0629e-06	0.000100553	3.2925
FAM171B	1.9859	1.38202	7.04187	6.38166e-09	2.07667e-07	10.1697
LPHN2	1.98374	3.54634	6.79018	1.55122e-08	4.4854e-07	9.29439
WWTR1	1.98278	2.76274	7.68027	6.77128e-10	2.92249e-08	12.3828
CCDC36	1.98153	-2.46919	8.42004	5.19185e-11	3.19634e-09	14.9187
EBF4	1.98083	1.7004	6.76047	1.7228e-08	4.89864e-07	9.19105
PAPPA	1.98033	1.96276	6.00118	2.50698e-07	5.12418e-06	6.55772
MAP3K12	1.98032	1.80591	7.84801	3.76907e-10	1.74381e-08	12.9611
C9orf110	1.98019	0.756405	6.90228	1.04427e-08	3.17635e-07	9.68428
ITIH3	1.98014	-1.72844	4.31055	8.05576e-05	0.000853936	0.933429
ATP6V0D2	1.97984	-0.353102	4.65659	2.57335e-05	0.000313279	2.03637
ADAMTS3	1.97972	-0.60256	6.27655	9.50872e-08	2.19278e-06	7.51003
MAP9	1.97911	1.41819	5.81186	4.87084e-07	9.27178e-06	5.90616
DCHS2	1.9776	-1.14559	3.3123	0.00176521	0.0121321	-2.00807
PRG4	1.97753	-0.814123	4.52871	3.93649e-05	0.000456201	1.62482
CP	1.9772	0.702964	3.12174	0.00304418	0.0189304	-2.51769
FILIP1	1.9771	0.666905	6.33522	7.73119e-08	1.82181e-06	7.71349
GPX8	1.97558	4.07919	8.77837	1.52166e-11	1.09075e-09	16.1309
SLC47A1	1.97487	-0.403734	6.15001	1.48514e-07	3.25636e-06	7.07185
PTPRC	1.9746	4.48811	5.10849	5.57984e-06	8.15341e-05	3.5221
KRBA1	1.97259	0.307392	5.7699	5.64138e-07	1.05717e-05	5.7622
RARB	1.97222	1.47083	7.99326	2.27292e-10	1.12282e-08	13.4605
MS4A14	1.97167	-0.647409	5.819	4.75059e-07	9.0766e-06	5.93067
KCNK13	1.96989	-0.766867	6.25237	1.03546e-07	2.36656e-06	7.42625
WDFY4	1.96942	2.14469	5.56485	1.15393e-06	2.0065e-05	5.06133
PCDH9	1.9684	-1.9264	5.8955	3.63327e-07	7.16208e-06	6.19362
CD300LF	1.96826	0.818902	6.22655	1.13412e-07	2.5663e-06	7.3368
NKAPL	1.9676	-2.70491	7.22863	3.30483e-09	1.14446e-07	10.8186
MYH10	1.96619	4.71629	6.91742	9.89913e-09	3.02899e-07	9.73696
MPPED2	1.96589	-1.48358	5.5352	1.27929e-06	2.19104e-05	4.96041
CHST11	1.96563	2.13781	6.62646	2.76543e-08	7.36287e-07	8.72502
COL13A1	1.96544	0.636947	7.0263	6.74194e-09	2.18352e-07	10.1155
POM121L9P	1.96428	-1.77346	6.11105	1.70349e-07	3.6684e-06	6.93712
TSPAN32	1.96399	-1.94099	4.16411	0.000129354	0.00129804	0.47767
KCNE1	1.96306	-3.16856	6.46041	4.9703e-08	1.23961e-06	8.14801
LRRC32	1.96281	5.3148	8.97768	7.73044e-12	6.16661e-10	16.7997
PXDN	1.96236	6.1025	7.10925	5.03238e-09	1.68027e-07	10.4039
DGKI	1.96097	-2.56493	7.16922	4.07382e-09	1.39196e-07	10.6122
NGFR	1.96094	0.848134	4.68877	2.31096e-05	0.000285748	2.14061
SYT3	1.96074	-2.88361	6.47752	4.679e-08	1.17267e-06	8.20743
CDH23	1.95971	-0.456867	6.35346	7.24955e-08	1.72357e-06	7.77674
RAB3IL1	1.95726	2.77618	6.69824	2.14619e-08	5.90591e-07	8.97463
MAP2	1.95704	0.418907	5.36729	2.29022e-06	3.65953e-05	4.39105
PRDM8	1.95644	0.373234	5.36699	2.29258e-06	3.66044e-05	4.39005
TICAM2	1.9564	1.25004	4.3519	7.03989e-05	0.000760404	1.06338
CLEC10A	1.95605	0.418199	4.00448	0.000215207	0.00202291	-0.0107136
SLAMF9	1.9559	-1.9835	4.36218	6.80748e-05	0.000739195	1.09575
SLC2A5	1.95572	1.39344	5.67527	7.85281e-07	1.41592e-05	5.43814
LILRA3	1.95496	-1.23071	3.17694	0.0026041	0.0166417	-2.37207
RECK	1.95454	2.46596	9.00867	6.96036e-12	5.68503e-10	16.9034
ABI3BP	1.95446	2.17089	4.78441	1.6766e-05	0.000217485	2.45193
CD28	1.95439	0.620517	4.52074	4.04168e-05	0.000467335	1.59931
DNAJB5	1.95376	2.26894	7.32649	2.34213e-09	8.55902e-08	11.1582
CXCL13	1.95368	1.57505	3.59351	0.000767488	0.00607266	-1.2224
NOTCH3	1.95309	6.15976	8.47804	4.25302e-11	2.69941e-09	15.1157
GZMH	1.9525	-0.129879	4.11303	0.000152365	0.00150175	0.320414
C10orf10	1.9509	4.84543	8.07241	1.72658e-10	9.05282e-09	13.732
CHST3	1.95003	3.50735	7.13689	4.56526e-09	1.54188e-07	10.4999
GREB1	1.94945	0.219033	6.56546	3.43015e-08	8.87591e-07	8.51298
MAP6	1.94724	0.290031	5.94981	3.00268e-07	6.03508e-06	6.38065
PALM	1.94627	2.57703	6.02806	2.28091e-07	4.70433e-06	6.65049
NPAS3	1.94577	-1.70533	6.88532	1.10867e-08	3.35729e-07	9.62531
ZNF454	1.94464	-2.25837	7.56093	1.02839e-09	4.19858e-08	11.9703
MYLK	1.94442	6.62833	5.91445	3.39947e-07	6.75316e-06	6.25887
CD36	1.94412	2.64867	4.40482	5.92053e-05	0.000657868	1.23045
ARMCX1	1.94384	1.94976	7.75216	5.26657e-10	2.35742e-08	12.6309
ZNF804A	1.93787	-2.40163	5.94668	3.03594e-07	6.09598e-06	6.36984
FAM129A	1.93781	3.79836	5.79435	5.17883e-07	9.82157e-06	5.84605
CCDC88A	1.9357	3.19702	8.15022	1.31822e-10	7.13056e-09	13.9985
ABCA8	1.93549	-0.0833719	3.04535	0.00376956	0.022303	-2.71642
APOD	1.9354	3.73893	4.11066	0.000153527	0.00150885	0.313122
GSTT2	1.93371	0.373359	3.4004	0.0013646	0.00984364	-1.76606
HLA.DRA	1.9325	8.03461	6.55978	3.49958e-08	9.01318e-07	8.49325
TCEAL7	1.93216	0.269346	8.03868	1.94107e-10	1.00237e-08	13.6164
SAMD3	1.93185	-0.192769	4.05418	0.000183816	0.00176259	0.140374
CCR4	1.9313	-0.726788	3.93462	0.000268234	0.00245384	-0.221499
EXTL1	1.93095	-3.21167	5.07028	6.35865e-06	9.14157e-05	3.3948
TDRD9	1.92906	-2.67946	5.02685	7.37465e-06	0.000104052	3.25044
TRIM46	1.92703	-0.224273	7.23337	3.25014e-09	1.12743e-07	10.835
FAM198B	1.92597	5.68648	6.10059	1.76734e-07	3.77813e-06	6.90097
SUSD2	1.92504	1.86993	5.98406	2.66239e-07	5.40413e-06	6.49868
DYNC2H1	1.92386	1.03466	4.74051	1.94314e-05	0.000247584	2.30874
SAMSN1	1.92122	2.26678	5.44807	1.73131e-06	2.87165e-05	4.66448
DPP6	1.91775	-2.6525	4.68024	2.37783e-05	0.000292605	2.11295
FOSB	1.91683	4.29634	3.48354	0.00106709	0.00805309	-1.53416
RAB39	1.91367	-2.12653	4.38048	6.41197e-05	0.000702575	1.1535
FABP3	1.91307	1.73192	4.12941	0.000144582	0.00143192	0.370755
ARNT2	1.91165	1.85591	4.7705	1.75692e-05	0.000226532	2.4065
ATP1A2	1.91085	-0.547939	3.25039	0.0021109	0.0139419	-2.17574
SHOX2	1.91047	-1.78586	4.05432	0.000183737	0.00176259	0.140788
TNFSF14	1.91032	-2.19407	4.67018	2.45915e-05	0.000301567	2.08036
ODZ2	1.90993	-1.29922	4.80588	1.55967e-05	0.00020379	2.52212
PMP22	1.90981	5.58359	10.0336	2.3e-13	2.98433e-11	20.2695
SLC45A1	1.90845	-0.118526	9.37435	2.03378e-12	1.96673e-10	18.1183
LHFP	1.90772	4.04345	7.43138	1.62006e-09	6.11655e-08	11.5218
PIK3CG	1.90576	1.06527	4.36661	6.70959e-05	0.000730113	1.10973
GPR34	1.90509	1.58917	5.30983	2.79314e-06	4.36117e-05	4.19715
SYPL2	1.90371	-1.11207	4.61212	2.98458e-05	0.000357609	1.89275
NACAD	1.9032	0.476043	6.94643	8.93607e-09	2.78841e-07	9.83783
WNT7B	1.90313	-1.25147	3.7568	0.00046643	0.00395136	-0.749381
KIF1A	1.90128	-1.42869	3.48341	0.0010675	0.00805309	-1.53453
SYNPO2	1.90084	4.90843	4.10331	0.000157173	0.00154025	0.29059
C1QTNF7	1.89948	-0.150664	4.76293	1.80218e-05	0.00023164	2.38182
PTCH2	1.89914	-0.183522	5.00989	7.81327e-06	0.00010904	3.19419
EHD2	1.89819	5.47896	7.60964	8.67024e-10	3.62752e-08	12.1388
COL5A3	1.89649	3.99046	5.4373	1.7972e-06	2.97132e-05	4.62796
SEMA3E	1.89479	-2.24813	2.96744	0.00467398	0.0263989	-2.91568
FXYD6	1.89338	3.84621	5.83206	4.53806e-07	8.7533e-06	5.97554
EGFL6	1.89194	1.4769	4.61075	2.99816e-05	0.000358608	1.88835
FYB	1.89181	3.17979	5.8789	3.85106e-07	7.56957e-06	6.13652
SNED1	1.89055	3.27288	8.20929	1.07442e-10	6.01819e-09	14.2005
PTPRS	1.88947	2.98226	6.7734	1.64591e-08	4.7061e-07	9.23602
LOC100233209	1.88888	-1.05003	5.81903	4.75005e-07	9.0766e-06	5.93078
DLG2	1.88867	-1.43389	5.50083	1.44162e-06	2.4365e-05	4.84354
STK32B	1.88778	-0.627641	6.11432	1.68397e-07	3.6302e-06	6.94843
SPEG	1.88748	1.85205	3.66856	0.000611231	0.00497454	-1.00645
CYTH4	1.88734	2.8355	6.09536	1.80018e-07	3.83632e-06	6.88289
S1PR3	1.88517	3.60049	7.58876	9.32825e-10	3.87122e-08	12.0666
HSPB2	1.8849	0.649695	8.01927	2.07648e-10	1.04595e-08	13.5498
CYP46A1	1.88472	-2.94118	6.05193	2.0973e-07	4.36515e-06	6.73288
RASGRP4	1.88441	-0.498945	4.6291	2.82046e-05	0.000339731	1.94753
HYDIN	1.88339	-1.47719	3.7214	0.000520039	0.00434093	-0.852902
NCF1	1.88322	1.26107	5.0569	6.65593e-06	9.51557e-05	3.35029
UNC5C	1.88212	-1.19337	3.97366	0.000237217	0.00219359	-0.103941
CCR5	1.88167	2.2425	5.60118	1.01678e-06	1.79699e-05	5.18517
EML1	1.88105	3.09156	6.97305	8.13497e-09	2.57608e-07	9.9304
TCTEX1D1	1.881	-1.9035	6.8847	1.11111e-08	3.35972e-07	9.62314
TPSD1	1.88085	-2.02164	2.68514	0.00992745	0.0475076	-3.60709
CLEC4D	1.8804	-3.07671	4.60166	3.09025e-05	0.000368332	1.85905
SNURF	1.88027	-0.485301	3.10499	0.00319094	0.0196567	-2.56153
CXCL12	1.88007	4.3093	6.03844	2.19919e-07	4.55871e-06	6.68631
PLP1	1.87896	-1.82766	3.45581	0.0011587	0.00862229	-1.61189
DIRC3	1.87805	-3.19768	6.34241	7.53756e-08	1.78027e-06	7.73843
GPR77	1.87619	-1.83319	5.68433	7.60815e-07	1.37423e-05	5.46914
CALHM2	1.87612	3.12717	9.21076	3.5201e-12	3.16516e-10	17.5766
CDR1	1.87575	-4.10115	9.52227	1.24164e-12	1.30537e-10	18.6055
CXCL11	1.87553	3.00492	3.97651	0.000235096	0.00217791	-0.0953463
ITGA5	1.87545	6.29233	7.83381	3.96039e-10	1.82045e-08	12.9123
RAB3B	1.87495	-1.71709	4.34867	7.11445e-05	0.000766842	1.05322
CST1	1.87377	3.88524	2.71279	0.00923864	0.0449991	-3.54157
GAPT	1.87364	-0.822779	4.20774	0.000112401	0.00114758	0.612728
EDNRA	1.87333	3.77076	5.99511	2.56101e-07	5.21901e-06	6.53679
ACTG2	1.87328	5.97174	3.39367	0.00139188	0.0100017	-1.7847
PCDHGA3	1.87301	-2.10849	5.76701	5.69887e-07	1.06599e-05	5.75226
PCDHGB1	1.87295	-1.94594	4.65723	2.56784e-05	0.000312795	2.03844
YPEL4	1.87275	-1.47069	6.44329	5.28005e-08	1.3089e-06	8.08854
TBX1	1.87255	-1.99159	3.92792	0.000273937	0.00249489	-0.241618
SIX1	1.87134	-0.790889	3.5475	0.000881462	0.00685021	-1.35351
INMT	1.87112	2.005	5.33867	2.5284e-06	3.99036e-05	4.2944
PTAFR	1.87087	1.42001	4.56423	3.49941e-05	0.000411361	1.73869
CSF2RA	1.87054	1.61411	5.33076	2.59841e-06	4.08345e-05	4.26772
CD300A	1.86991	2.57197	5.76765	5.68597e-07	1.06455e-05	5.75448
SLA	1.86964	3.27453	6.65563	2.4947e-08	6.72946e-07	8.82646
LTBP1	1.86955	6.13947	7.74315	5.43494e-10	2.42221e-08	12.5998
C1QA	1.86922	5.59035	5.79114	5.23728e-07	9.90493e-06	5.83505
LOXL4	1.86855	0.78638	5.76614	5.7161e-07	1.06824e-05	5.7493
CDH19	1.86842	-2.78997	3.94065	0.000263198	0.00241208	-0.203375
LILRA1	1.8679	-2.40298	4.6918	2.28767e-05	0.000283505	2.15043
SVEP1	1.86553	3.3084	5.42537	1.87305e-06	3.08181e-05	4.58755
TIGIT	1.86393	0.851209	4.4096	5.82857e-05	0.000648705	1.24556
SNCA	1.86368	-0.019025	4.97364	8.8394e-06	0.000121895	3.0741
GLIS1	1.86286	-1.57665	5.54969	1.21643e-06	2.10051e-05	5.00971
RCN3	1.86226	4.60241	5.98284	2.67382e-07	5.41659e-06	6.49448
CCDC102B	1.86196	0.895702	8.94622	8.60012e-12	6.63287e-10	16.6945
CYSLTR2	1.86189	-1.77405	4.75461	1.85329e-05	0.000237464	2.35468
FOXC2	1.86181	-1.673	4.68063	2.37481e-05	0.000292408	2.11419
EFNB3	1.86124	0.378275	7.95248	2.61933e-10	1.2704e-08	13.3205
ARHGAP15	1.86064	0.714917	6.33968	7.61065e-08	1.79547e-06	7.72894
SIGLECP3	1.86023	-2.3478	4.74131	1.93795e-05	0.000247231	2.31133
KCNN2	1.8601	-1.48277	4.69996	2.22603e-05	0.000277253	2.17691
FAM124A	1.85905	-0.5352	4.89871	1.13983e-05	0.000153231	2.82681
PCDHA6	1.85778	-2.42194	3.93927	0.000264342	0.00242148	-0.207524
RGS22	1.85733	-3.84384	6.7887	1.55932e-08	4.50248e-07	9.28926
TRIL	1.85577	1.93046	5.07127	6.33721e-06	9.12994e-05	3.39809
ADCY5	1.85487	0.429605	3.46146	0.00113945	0.00851303	-1.59609
SCN3B	1.85475	-1.14478	4.25644	9.60297e-05	0.0009953	0.764209
ARHGEF6	1.8534	3.17963	6.44059	5.33053e-08	1.31823e-06	8.07918
MAMDC2	1.85173	-0.620962	3.2575	0.00206815	0.0137126	-2.15658
NLGN2	1.85121	3.63606	8.63152	2.51253e-11	1.69229e-09	15.6356
CHN1	1.85113	2.66707	6.94377	9.02017e-09	2.80611e-07	9.8286
CD70	1.85036	-0.603145	5.19329	4.17206e-06	6.26603e-05	3.80557
SLC9A9	1.85001	1.20603	6.59748	3.06341e-08	8.07236e-07	8.62428
DDIT4L	1.84978	-1.44851	4.17978	0.000122997	0.00124031	0.526111
RASSF2	1.84941	3.60242	6.66369	2.42466e-08	6.57513e-07	8.8545
OLFM2	1.849	2.03871	5.78684	5.31672e-07	1.00459e-05	5.82029
SPON1	1.84898	4.95573	3.66244	0.000622722	0.00506203	-1.02414
S100A8	1.84789	1.67079	4.58117	3.30805e-05	0.000391561	1.79312
ZNF542	1.84777	1.35167	7.72543	5.78216e-10	2.56026e-08	12.5387
CCL23	1.84714	-3.14436	4.73246	1.99637e-05	0.000253264	2.28252
CCL3L3	1.84682	-3.55899	4.76955	1.76252e-05	0.000227112	2.40341
SBSN	1.84643	-2.94848	4.81802	1.49717e-05	0.000196892	2.56183
OPRL1	1.84577	-0.544504	5.7842	5.36618e-07	1.013e-05	5.81122
UBE2E2	1.8438	2.40881	4.97339	8.84673e-06	0.000121895	3.07329
SHISA4	1.84316	1.96513	8.27424	8.58339e-11	4.95685e-09	14.4222
ARHGEF17	1.84036	4.49239	8.33142	7.04598e-11	4.22367e-09	14.6171
ZNF331	1.84032	2.60546	4.41925	5.64692e-05	0.000630542	1.27613
GUCY1A2	1.83983	-1.43173	4.56865	3.44847e-05	0.000405838	1.75288
SFMBT2	1.83855	-0.0855709	4.64313	2.69157e-05	0.000326122	1.99284
C6orf204	1.83791	-0.848861	5.40264	2.02654e-06	3.28955e-05	4.51057
MAPK10	1.83748	0.187913	5.02444	7.43554e-06	0.000104767	3.24243
ANO1	1.83746	4.80706	4.44131	5.25211e-05	0.000590639	1.34612
BAI3	1.83708	-3.18105	5.18894	4.23483e-06	6.32963e-05	3.791
TRPC3	1.83683	-2.69626	7.51129	1.22387e-09	4.81587e-08	11.7986
CTSL1	1.83653	5.79767	8.92752	9.16328e-12	6.98351e-10	16.6318
MEGF6	1.83645	4.28991	4.71215	2.13698e-05	0.000268116	2.2165
SHC4	1.83636	-0.823397	6.54842	3.64282e-08	9.33518e-07	8.45377
ADAMTS7	1.83602	2.88097	7.12027	4.84071e-09	1.62688e-07	10.4422
CMKLR1	1.83477	2.84895	5.42438	1.8795e-06	3.08753e-05	4.58419
RSPO2	1.8327	-1.69969	3.50762	0.000993211	0.00757021	-1.46638
LGALS1	1.83208	6.88799	7.54138	1.10132e-09	4.42707e-08	11.9027
CD4	1.83165	4.86151	6.2113	1.19673e-07	2.69015e-06	7.284
WSCD2	1.83121	-2.01905	3.28555	0.00190743	0.0128573	-2.08076
KCNMB1	1.83106	2.03146	4.13843	0.000140466	0.00139453	0.398495
CHST1	1.83101	1.24088	6.18435	1.31595e-07	2.92288e-06	7.19068
ROBO2	1.83093	1.2158	4.28628	8.71706e-05	0.000915984	0.857417
WASF3	1.83029	2.16586	4.18032	0.000122785	0.00123922	0.527765
TGFB1	1.82921	4.89849	8.01635	2.09767e-10	1.05403e-08	13.5398
TMEM26	1.82821	0.466616	5.33812	2.53319e-06	3.99177e-05	4.29255
LBH	1.82795	5.76221	8.8668	1.12618e-11	8.33492e-10	16.4282
RYR1	1.82742	-1.36603	4.71525	2.11493e-05	0.00026575	2.22656
ITGA4	1.82741	3.65182	5.19026	4.21579e-06	6.31321e-05	3.7954
ACSM5	1.82726	-3.2986	5.24686	3.4702e-06	5.28916e-05	3.98527
KCTD12	1.82684	5.55966	5.07079	6.3477e-06	9.13317e-05	3.39648
SEPT4	1.82679	1.99127	8.07954	1.68437e-10	8.87694e-09	13.7564
LOC84856	1.82652	-1.47552	5.34493	2.47422e-06	3.91994e-05	4.31556
MFGE8	1.8264	6.12172	8.48083	4.21237e-11	2.68725e-09	15.1252
TCF4	1.82622	4.88223	9.24284	3.16037e-12	2.89245e-10	17.6831
KLHL6	1.8258	2.13443	5.40048	2.04172e-06	3.3115e-05	4.50328
GRM1	1.82437	-3.37731	3.54885	0.000877913	0.00683514	-1.34969
RAB42	1.82392	-0.664708	6.06354	2.01342e-07	4.21196e-06	6.77296
C12orf68	1.82298	-0.115911	8.63092	2.51768e-11	1.69229e-09	15.6336
FILIP1L	1.82297	5.74801	6.49026	4.47321e-08	1.12799e-06	8.25169
WDR86	1.82292	-1.45789	6.23925	1.08448e-07	2.46758e-06	7.38079
IL10RA	1.82252	3.49819	5.78141	5.41867e-07	1.02009e-05	5.80168
LOXL2	1.82206	5.93342	7.24851	3.0814e-09	1.08171e-07	10.8876
WNT9A	1.82156	-2.05306	4.19468	0.000117238	0.00119162	0.572216
TSPAN2	1.8213	3.15439	4.20251	0.000114313	0.0011642	0.596507
POPDC2	1.82122	0.646934	5.49102	1.4916e-06	2.51061e-05	4.81021
ADAMTS1	1.81899	4.49042	5.79467	5.17299e-07	9.81958e-06	5.84716
ADAMTS5	1.8186	2.58423	7.5535	1.0555e-09	4.26799e-08	11.9446
BHLHE22	1.81826	0.307758	6.06507	2.00257e-07	4.19781e-06	6.77827
CLEC4A	1.81666	0.750426	6.98561	7.78226e-09	2.47355e-07	9.97409
TRPV2	1.81549	3.27053	7.52532	1.1651e-09	4.62008e-08	11.8471
C7orf58	1.81539	2.79931	6.16575	1.40505e-07	3.10636e-06	7.12631
ALOX15B	1.81467	-0.114414	3.29972	0.00183078	0.0125026	-2.04229
COL7A1	1.81373	4.59011	4.18021	0.000122828	0.00123922	0.527428
PAK3	1.8132	-3.78187	7.14208	4.48255e-09	1.52147e-07	10.518
CALCRL	1.81243	3.69102	7.05219	6.15367e-09	2.01206e-07	10.2055
IGFBP6	1.81134	2.71094	5.90279	3.54152e-07	7.00142e-06	6.21871
IL21R	1.80984	1.34264	5.3828	2.17054e-06	3.49006e-05	4.44349
TPM2	1.8077	6.83528	5.33134	2.59315e-06	4.07998e-05	4.2697
FAM19A1	1.80763	-2.40927	4.52106	4.03744e-05	0.000467108	1.60033
ST8SIA2	1.8071	-2.32312	5.01132	7.7753e-06	0.000108658	3.19893
DOK2	1.8064	2.17746	6.0801	1.89943e-07	4.0186e-06	6.83019
LILRA4	1.80639	-3.18894	4.15442	0.000133441	0.00133317	0.447782
SYNM	1.80625	4.29523	3.46907	0.00111401	0.00835953	-1.57478
ZSCAN23	1.80564	-2.41415	4.34834	7.12218e-05	0.000767272	1.05217
RORB	1.80487	-3.71706	5.85737	4.15296e-07	8.09363e-06	6.0625
TSPAN4	1.80398	3.71532	8.81681	1.33491e-11	9.70458e-10	16.2602
ZNF532	1.80382	4.57354	8.30381	7.75033e-11	4.57895e-09	14.523
ZNF154	1.80285	-0.190204	5.70678	7.03449e-07	1.2751e-05	5.54594
PCDHB7	1.80118	0.0806453	6.41378	5.85961e-08	1.43694e-06	7.98608
SMOC1	1.80095	2.07105	2.70484	0.00943205	0.0457631	-3.56046
MDFIC	1.79724	3.84283	7.99193	2.28347e-10	1.12532e-08	13.4559
CLIC6	1.79622	1.69761	4.3328	7.49266e-05	0.000800454	1.00327
BVES	1.79561	0.829122	4.93658	1.00251e-05	0.000136695	2.95164
KLK5	1.79488	-3.9681	3.13149	0.00296162	0.0185506	-2.49207
PRPH	1.7947	-1.09489	3.13106	0.00296526	0.0185677	-2.49321
HHIP	1.79457	0.562917	4.14833	0.000136076	0.00135751	0.428997
WHAMML1	1.79438	-0.595903	5.93409	3.17314e-07	6.35159e-06	6.32647
F2R	1.7941	5.52634	7.31134	2.47035e-09	8.96366e-08	11.1056
NECAB1	1.79379	-0.259545	5.08403	6.06676e-06	8.78972e-05	3.44058
TIAM1	1.79338	1.32987	4.69156	2.28954e-05	0.000283505	2.14964
TIE1	1.79265	3.59936	6.83459	1.32612e-08	3.91177e-07	9.44884
RFX8	1.79129	-3.34517	6.07016	1.96707e-07	4.13186e-06	6.79583
ADORA1	1.79117	0.654703	5.86364	4.06272e-07	7.95889e-06	6.08405
LOC441204	1.79112	-0.811442	6.07738	1.91773e-07	4.0448e-06	6.82077
CES1	1.79104	3.48846	2.80604	0.00722692	0.0370305	-3.31702
LOC339524	1.79082	-0.54449	5.02344	7.46074e-06	0.00010505	3.23914
PTGS2	1.78809	3.31337	3.25864	0.00206137	0.0136836	-2.15351
MSC	1.78768	2.73123	9.33359	2.33099e-12	2.2022e-10	17.9836
A4GALT	1.78586	3.0767	7.94829	2.65779e-10	1.28508e-08	13.3061
PLXDC1	1.78255	3.31244	8.03001	2.00039e-10	1.01762e-08	13.5866
IGFBP7	1.78155	7.80356	8.6719	2.18843e-11	1.4955e-09	15.772
ITK	1.78125	1.07227	3.88894	0.000309518	0.00278553	-0.358316
FAM196A	1.78092	-2.86492	6.14339	1.52014e-07	3.32224e-06	7.04897
PKD2	1.78055	4.28192	9.37622	2.0211e-12	1.96373e-10	18.1245
RNF212	1.78023	-1.22351	3.85536	0.000343716	0.00305176	-0.458376
VASN	1.77978	3.40926	8.8011	1.40824e-11	1.02015e-09	16.2074
DAZL	1.77965	-3.59423	4.57036	3.42896e-05	0.000404007	1.75837
REM1	1.77817	-0.742098	5.6368	8.98072e-07	1.59544e-05	5.30671
SLC26A10	1.77816	-2.08463	6.14311	1.52167e-07	3.32224e-06	7.04798
FMO3	1.77767	-0.21039	5.22657	3.72111e-06	5.63415e-05	3.91715
MAP1B	1.77567	3.96617	5.71791	6.76612e-07	1.23081e-05	5.58405
STARD8	1.77538	1.85114	7.53654	1.12017e-09	4.49406e-08	11.886
CD69	1.77449	1.36817	5.34221	2.49765e-06	3.94538e-05	4.30635
HECW2	1.77448	2.05976	6.57455	3.3218e-08	8.65315e-07	8.54457
IGFL3	1.77228	-4.03801	4.30286	8.25987e-05	0.000873765	0.909318
STX11	1.77181	1.25162	5.75644	5.91343e-07	1.09811e-05	5.71604
STAC2	1.77127	-3.33162	5.75922	5.85627e-07	1.08848e-05	5.72556
CD209	1.76973	2.10541	3.40218	0.00135748	0.00980264	-1.76114
GJA1	1.76883	5.13196	6.71029	2.05676e-08	5.70577e-07	9.01655
ABLIM3	1.76866	2.66079	5.40535	2.00757e-06	3.26903e-05	4.51977
NDN	1.76861	3.14195	7.57848	9.67015e-10	3.98857e-08	12.0311
RNF165	1.76747	-2.94118	5.01229	7.74978e-06	0.000108375	3.20213
IL7R	1.76743	1.69541	3.2424	0.00215992	0.0142107	-2.19724
DLC1	1.76731	4.14662	8.03196	1.98692e-10	1.01581e-08	13.5933
CES4	1.76686	-2.01662	2.78164	0.00770992	0.0389601	-3.37629
TRIM9	1.76548	-0.57906	4.17154	0.000126301	0.00127285	0.500627
ZNF568	1.7646	-0.116292	4.94404	9.77456e-06	0.00013386	2.97626
EVI2B	1.76368	3.12215	5.45139	1.71152e-06	2.84804e-05	4.67572
FAM155A	1.76277	-0.104922	3.78329	0.000429824	0.0036885	-0.671546
ZIK1	1.76268	-0.851956	4.96346	9.15059e-06	0.000125735	3.04043
DCLK2	1.76156	1.04302	6.57799	3.28167e-08	8.58131e-07	8.55654
LEPREL2	1.76127	3.98874	6.77477	1.63797e-08	4.69651e-07	9.24079
CD14	1.76069	5.3087	6.99924	7.41692e-09	2.37585e-07	10.0215
DYNC1I1	1.75949	-0.639114	3.33711	0.00164232	0.0114833	-1.9403
ATP8A2	1.75916	-2.91726	6.02037	2.34346e-07	4.82362e-06	6.62393
B4GALNT1	1.75901	-0.269605	6.18528	1.31163e-07	2.91645e-06	7.19391
TLR2	1.75848	2.64565	6.09552	1.79912e-07	3.83632e-06	6.88347
SALL4	1.75783	1.45669	4.50593	4.24454e-05	0.000487765	1.55196
SLC22A16	1.75706	-3.70879	5.7393	6.2787e-07	1.15547e-05	5.6573
TMEM169	1.75646	-1.2889	7.04082	6.40528e-09	2.08106e-07	10.166
CECR1	1.75622	4.63043	5.00551	7.93072e-06	0.000110529	3.17967
TMEM200C	1.75458	-1.91159	7.26191	2.93946e-09	1.04259e-07	10.9341
SCARA3	1.75408	2.96754	4.73069	2.00824e-05	0.000254456	2.27677
PTH1R	1.75396	-1.81759	4.41124	5.79714e-05	0.000645558	1.25078
CSF2RB	1.75381	3.34808	4.71167	2.14044e-05	0.000268387	2.21493
CORO2B	1.75336	-0.115535	6.36874	6.86907e-08	1.65479e-06	7.82976
MMP12	1.75086	5.22273	3.42948	0.00125256	0.00916114	-1.68535
PPP2R2B	1.75023	-1.20326	4.5425	3.76078e-05	0.000438699	1.66899
EMR3	1.74978	-2.36894	3.50813	0.000991694	0.00756351	-1.46494
LAMA4	1.74938	6.14775	8.16283	1.26188e-10	6.86201e-09	14.0416
FMN2	1.74904	-2.32152	3.37461	0.00147189	0.0104848	-1.8373
TMEM121	1.74862	-0.913048	5.58768	1.06576e-06	1.86904e-05	5.13912
ZNF835	1.74708	-2.96473	4.99892	8.11068e-06	0.000112659	3.15783
ECEL1	1.74639	-1.64077	2.68787	0.00985752	0.0472391	-3.60065
SEMA7A	1.74527	3.21045	6.30713	8.53655e-08	1.99634e-06	7.61605
HRASLS5	1.74514	-1.8029	3.76676	0.000452327	0.0038446	-0.72015
FLG	1.7448	-2.23701	3.80572	0.00040102	0.00347856	-0.605447
ERMN	1.74428	-0.889413	5.02888	7.32364e-06	0.000103404	3.2572
ELMOD1	1.74416	-3.77431	6.10262	1.75478e-07	3.75519e-06	6.90798
EPHB6	1.74394	0.360261	3.91284	0.000287206	0.00260051	-0.28683
GPR183	1.74292	2.5867	6.09264	1.8175e-07	3.86119e-06	6.87349
AKAP2	1.74245	4.49882	4.04634	0.000188459	0.00180289	0.116461
ITGAL	1.742	3.23184	4.9587	9.29959e-06	0.000127697	3.02472
PCDHB4	1.7399	0.262604	5.50567	1.4176e-06	2.40183e-05	4.85998
BEND5	1.73818	-1.45867	5.01641	7.64184e-06	0.000107379	3.21579
STMN2	1.73769	1.30782	3.30983	0.00177791	0.0121984	-2.01479
SELL	1.73742	2.16668	4.51274	4.15006e-05	0.000478249	1.57372
RNF144A	1.73732	4.06908	6.72351	1.96295e-08	5.49759e-07	9.06252
SCN1B	1.73655	1.17526	6.35718	7.15497e-08	1.70761e-06	7.78965
ALDH1L2	1.73502	2.98763	5.19418	4.15937e-06	6.25615e-05	3.80854
FOLH1	1.73447	0.587073	5.51822	1.35711e-06	2.31259e-05	4.90264
GLT1D1	1.73288	-2.15289	4.4381	5.30783e-05	0.000596231	1.33593
SLC24A2	1.73287	-3.38849	4.94918	9.60545e-06	0.00013172	2.99324
BCL6B	1.73279	2.77609	8.06989	1.74171e-10	9.08571e-09	13.7234
NR3C1	1.73231	3.85546	6.41108	5.91579e-08	1.44898e-06	7.9767
PURG	1.73195	-3.40018	6.9343	9.3269e-09	2.88838e-07	9.79564
PALLD	1.73088	6.83148	7.40629	1.76931e-09	6.63119e-08	11.4349
FEZ1	1.72907	2.17651	8.43991	4.84881e-11	3.03066e-09	14.9862
DUSP1	1.72871	6.44408	5.74791	6.09255e-07	1.12627e-05	5.6868
PCDHB3	1.72836	-0.783954	7.16199	4.17891e-09	1.42076e-07	10.5871
TMED7.TICAM2	1.72732	1.26512	2.73317	0.00875922	0.0430733	-3.49296
LOC728264	1.72697	2.86453	4.56821	3.45355e-05	0.000406204	1.75145
CCL26	1.72695	-1.33555	3.35534	0.00155725	0.0109709	-1.89032
ERG	1.72619	2.86628	6.86784	1.17924e-08	3.51901e-07	9.5645
PAEP	1.72577	-3.20876	3.43641	0.00122717	0.00900769	-1.66604
FAT4	1.72491	3.24565	5.49004	1.49667e-06	2.51707e-05	4.80689
KCNJ8	1.72447	2.07237	6.18311	1.3217e-07	2.93248e-06	7.1864
CSF1	1.72425	3.63913	5.88408	3.78175e-07	7.44762e-06	6.15433
BAI2	1.72096	0.994819	4.14866	0.00013593	0.00135672	0.430026
OTOA	1.72093	-1.57373	5.50701	1.411e-06	2.39263e-05	4.86454
NR2F1	1.72093	2.92439	5.34217	2.49798e-06	3.94538e-05	4.30622
AIF1	1.72079	3.21293	6.70026	2.13092e-08	5.87901e-07	8.98166
UNC5B	1.72037	5.15164	7.63621	7.90014e-10	3.31887e-08	12.2306
SIGLEC10	1.72034	2.34522	5.10885	5.57301e-06	8.14923e-05	3.52329
SGCG	1.72023	-4.02814	5.49902	1.45072e-06	2.44784e-05	4.83739
FAM126A	1.71962	3.02701	6.08085	1.89446e-07	4.01222e-06	6.83276
C8orf34	1.71912	-2.9562	6.16129	1.42727e-07	3.14291e-06	7.1109
HDGFRP3	1.7187	3.46849	5.38764	2.13456e-06	3.443e-05	4.45983
NPR1	1.71713	1.56472	6.66876	2.38167e-08	6.50154e-07	8.87212
EMP3	1.71667	3.87896	7.43417	1.60428e-09	6.06813e-08	11.5315
TMEM22	1.71653	0.502252	5.74923	6.0644e-07	1.12208e-05	5.69133
LILRA5	1.71508	0.515711	4.72651	2.03658e-05	0.00025741	2.26318
CLEC2L	1.71451	-3.16839	3.8172	0.000386997	0.00338041	-0.571515
CD3G	1.71442	-0.340952	3.42395	0.00127316	0.00927872	-1.70072
CD300LB	1.71426	-0.889814	5.3985	2.05578e-06	3.32904e-05	4.49657
GPR88	1.71339	-3.06619	5.06736	6.42248e-06	9.21462e-05	3.38507
TEK	1.7115	2.48044	6.15047	1.48273e-07	3.25454e-06	7.07345
TMEM132E	1.71143	-2.38246	4.09899	0.000159357	0.00155793	0.277345
MID2	1.71004	2.50802	4.50486	4.25951e-05	0.000488937	1.54855
RBMS3	1.70993	-1.17942	6.94952	8.83918e-09	2.76659e-07	9.84857
FBXO27	1.70924	-0.554775	4.3459	7.17928e-05	0.0007718	1.04447
IL1RN	1.70918	3.45281	4.16013	0.000131016	0.00131279	0.465404
CACNA1H	1.70848	3.87821	4.61337	2.97221e-05	0.000356335	1.89677
IGSF10	1.70835	0.0057726	3.48843	0.00105168	0.00794419	-1.52042
PLAU	1.70829	5.89479	6.62428	2.78678e-08	7.40048e-07	8.71745
KCNMA1	1.70797	3.11922	3.26675	0.00201381	0.0134217	-2.13163
C9orf47	1.7077	-2.77871	5.45822	1.67146e-06	2.78817e-05	4.69888
KIAA0495	1.70746	1.76794	6.63604	2.67339e-08	7.14564e-07	8.75835
PIK3R6	1.7066	-0.0672689	5.0602	6.58152e-06	9.42232e-05	3.36124
PCDHGB2	1.70649	-0.401355	3.68119	0.000588119	0.00481703	-0.969841
AG2	1.706	3.92474	7.34564	2.18963e-09	8.07368e-08	11.2246
ZNF471	1.70439	0.0452362	4.08189	0.000168298	0.00163365	0.224968
VMO1	1.70425	-0.00210952	4.94256	9.82368e-06	0.000134443	2.97138
AMZ1	1.70325	-2.37299	5.54955	1.21704e-06	2.10051e-05	5.00922
ARHGAP24	1.70293	2.29066	7.13832	4.54235e-09	1.53668e-07	10.5049
TMEM204	1.70285	2.87298	6.14171	1.52918e-07	3.33509e-06	7.04314
ZNF257	1.70271	-2.3277	3.54985	0.000875267	0.00681757	-1.34684
TRPC6	1.70115	0.360842	5.71266	6.89138e-07	1.25138e-05	5.56608
C8orf48	1.70082	-1.98262	5.38118	2.18279e-06	3.507e-05	4.43799
BIRC7	1.69867	-1.05876	3.12486	0.00301753	0.0188203	-2.50949
RASGRP3	1.6983	2.70114	6.39207	6.32614e-08	1.53846e-06	7.91073
RBPMS2	1.69768	0.866024	4.06559	0.000177264	0.00170953	0.175179
CACNA1E	1.69623	-1.70165	4.30784	8.1271e-05	0.000860163	0.924933
MEG3	1.69535	1.33242	5.40991	1.97612e-06	3.22295e-05	4.53519
PCDH17	1.69534	2.61507	5.67211	7.93975e-07	1.42658e-05	5.42736
TRIM61	1.69527	-3.47443	7.01829	6.93493e-09	2.23894e-07	10.0877
FMNL1	1.69481	3.66738	6.40564	6.03048e-08	1.47005e-06	7.95781
TNFSF18	1.69427	-3.28535	4.09595	0.000160912	0.00157014	0.268025
ZNF677	1.69411	-1.56482	5.40008	2.04459e-06	3.31352e-05	4.50191
HSPA6	1.6937	2.47546	4.72424	2.05217e-05	0.000258902	2.25578
PCDHB6	1.69229	-1.72998	4.32531	7.67784e-05	0.000817711	0.97974
LSP1	1.69148	4.81076	6.5652	3.43329e-08	8.87591e-07	8.51208
PARVG	1.69098	2.35008	6.04851	2.12266e-07	4.40899e-06	6.72108
SIGLEC12	1.69093	0.0976395	2.9886	0.00441011	0.0252335	-2.86191
SLN	1.68949	-3.07268	3.79222	0.000418122	0.00360014	-0.645248
CAP2	1.68942	1.9329	5.50014	1.4451e-06	2.44036e-05	4.84119
IL4I1	1.68941	2.75285	5.73616	6.34798e-07	1.163e-05	5.64655
GRIK5	1.68911	-0.85653	3.68543	0.00058057	0.00477045	-0.957567
ADCYAP1	1.6886	-0.282735	2.71594	0.00916307	0.0447323	-3.53408
TCHH	1.68794	-1.4293	4.72562	2.04268e-05	0.000257863	2.26028
JAM3	1.68781	4.04627	8.51315	3.76983e-11	2.44574e-09	15.2348
TPSB2	1.68756	3.32021	3.41217	0.00131814	0.00955219	-1.73344
HCG4	1.68668	-2.39855	4.1428	0.000138512	0.00137913	0.411954
GYPC	1.68654	2.85418	6.56479	3.43821e-08	8.87743e-07	8.51067
PDZD4	1.68329	0.0632067	4.00269	0.000216432	0.00203349	-0.0161471
CD300LG	1.68282	-3.60299	3.73076	0.00050531	0.00423037	-0.825572
ANGPTL7	1.68274	-3.59943	3.54806	0.00087999	0.00684136	-1.35193
ARL9	1.68259	-2.81704	4.65946	2.5488e-05	0.000310844	2.04566
HCLS1	1.68205	4.15541	6.36244	7.02353e-08	1.68016e-06	7.80789
SLFN11	1.68037	3.67794	6.68574	2.24308e-08	6.14777e-07	8.93115
LRRC55	1.68022	-1.44919	4.50534	4.25277e-05	0.000488437	1.55008
C16orf54	1.67886	0.700304	3.57725	0.000806053	0.0063338	-1.26885
BAALC	1.67761	-1.27608	5.26239	3.28947e-06	5.05149e-05	4.03747
GPIHBP1	1.67377	-1.35415	3.97407	0.000236906	0.0021917	-0.102688
FAM13C	1.67365	0.697337	4.62586	2.85107e-05	0.000343029	1.93707
ZNF660	1.67287	-2.25239	4.8114	1.53096e-05	0.000200551	2.54016
ZNF304	1.6718	1.54036	4.62434	2.86552e-05	0.000344552	1.93217
VSTM2L	1.67167	0.651141	2.83858	0.00662608	0.0345828	-3.23736
COL18A1	1.67032	7.03943	6.40586	6.02574e-08	1.47005e-06	7.95859
LIMS3	1.67016	-2.91559	6.05826	2.05113e-07	4.2821e-06	6.75474
CHST10	1.66975	1.08431	5.52661	1.3181e-06	2.24812e-05	4.93117
GIMAP4	1.66877	3.57458	6.6679	2.38889e-08	6.50395e-07	8.86913
ICOS	1.66844	0.226415	4.33236	7.50344e-05	0.000801188	1.00189
ALPL	1.6684	1.9592	4.92996	1.02528e-05	0.000139478	2.9298
DLG4	1.66767	2.33833	6.0646	2.0059e-07	4.20051e-06	6.77663
PYHIN1	1.66749	-0.790256	3.88297	0.000315354	0.00283431	-0.376156
LCP1	1.66727	6.03127	4.7902	1.64429e-05	0.000213894	2.47081
SCHIP1	1.66653	2.19295	6.36427	6.9782e-08	1.67364e-06	7.81425
CST4	1.66648	-0.981514	2.67864	0.0100962	0.0481612	-3.62243
PRSS35	1.6661	-1.51334	4.37375	6.55469e-05	0.00071583	1.13226
FAM124B	1.66553	-0.483929	5.32686	2.63363e-06	4.13415e-05	4.25458
RGS18	1.66505	-0.159538	4.21852	0.000108558	0.00111111	0.646196
SIGLEC15	1.66447	-1.91854	3.86056	0.000338193	0.00301216	-0.442916
NRXN1	1.66439	-2.62132	3.23978	0.00217623	0.0142859	-2.20428
GPSM1	1.66421	2.2354	5.39698	2.06665e-06	3.344e-05	4.49142
NXPH3	1.66351	1.34341	3.39626	0.00138131	0.00994006	-1.77752
RHOJ	1.66319	1.97686	6.66324	2.42858e-08	6.57707e-07	8.85291
MYO1G	1.66294	2.40576	5.34323	2.48883e-06	3.93699e-05	4.30981
TNF	1.66205	-0.234585	4.23646	0.000102444	0.00105644	0.701975
ALDH1A3	1.66133	4.27755	5.79151	5.23056e-07	9.90493e-06	5.83631
C2orf65	1.66089	-3.26087	5.98324	2.67005e-07	5.41431e-06	6.49586
IFFO1	1.66076	2.48307	7.52437	1.16901e-09	4.6266e-08	11.8438
SV2C	1.66072	-3.68266	3.85091	0.00034851	0.00308897	-0.471594
STAB2	1.66	-2.29426	3.24094	0.002169	0.0142447	-2.20116
PRICKLE2	1.65994	3.04512	6.48544	4.55004e-08	1.14454e-06	8.23493
CNRIP1	1.65982	2.01137	7.41666	1.70603e-09	6.41749e-08	11.4708
HLA.DRB1	1.65874	6.53893	5.19357	4.16807e-06	6.26463e-05	3.8065
C2orf74	1.65844	0.0345958	6.2407	1.07896e-07	2.45776e-06	7.38581
DPY19L2	1.65818	-2.16867	4.70884	2.1608e-05	0.000270608	2.20576
PXDNL	1.65721	-2.23836	5.11463	5.46393e-06	8.00114e-05	3.54256
KIAA1045	1.65624	-2.96557	4.77623	1.72337e-05	0.00022293	2.42521
WTIP	1.65411	1.78358	6.34731	7.40846e-08	1.75585e-06	7.75542
GHR	1.65397	1.11981	4.11151	0.000153108	0.00150654	0.315746
ST8SIA4	1.65334	2.64434	6.2834	9.28154e-08	2.14522e-06	7.5338
CLEC11A	1.6529	3.13399	6.7837	1.58712e-08	4.57516e-07	9.27185
LDB2	1.65159	2.59631	6.81535	1.41932e-08	4.15084e-07	9.38193
ZCCHC5	1.6515	-3.61728	5.24669	3.47224e-06	5.28916e-05	3.9847
LTBP3	1.65145	5.70089	7.00225	7.33859e-09	2.35813e-07	10.0319
NCRNA00189	1.64962	-3.92908	7.49959	1.27514e-09	4.97936e-08	11.7581
IPW	1.64935	2.33572	3.14703	0.00283453	0.0178637	-2.45119
HTR7	1.64931	-2.3791	4.7762	1.72355e-05	0.00022293	2.42512
ADAM28	1.64853	1.62407	4.20396	0.000113783	0.00115995	0.600981
PTRF	1.64799	7.04365	6.45431	5.07859e-08	1.26508e-06	8.12681
MCHR1	1.64772	-2.42759	3.89189	0.000306678	0.00276361	-0.349512
C1orf38	1.64648	3.7027	6.82313	1.38087e-08	4.05575e-07	9.40899
DOCK4	1.64616	2.95999	6.19314	1.27581e-07	2.84928e-06	7.22112
COL4A1	1.64599	8.6898	6.41048	5.92827e-08	1.4503e-06	7.97463
PRKG1	1.64579	1.55266	6.57418	3.32608e-08	8.65329e-07	8.5433
ADAM22	1.64507	0.129396	3.44265	0.00120472	0.00887046	-1.64864
ITGB3	1.6445	2.36777	4.81022	1.53703e-05	0.000201217	2.53632
HLA.DMB	1.64396	4.53911	5.518	1.35816e-06	2.31259e-05	4.90188
GRIK2	1.64349	-1.72796	3.08223	0.00340117	0.0206464	-2.62088
CLEC1A	1.64324	0.237928	6.84385	1.28344e-08	3.79132e-07	9.48108
FZD1	1.64318	4.38132	7.00915	7.16218e-09	2.30505e-07	10.0559
TYMP	1.64235	5.0064	5.97262	2.77159e-07	5.59806e-06	6.45924
RFTN2	1.64202	0.910859	7.57793	9.68883e-10	3.98857e-08	12.0291
GADD45B	1.64167	4.47315	7.28475	2.71253e-09	9.67124e-08	11.0134
CHRM4	1.64152	-3.00395	5.99544	2.55807e-07	5.2182e-06	6.53792
IRAK3	1.64128	2.36197	5.51325	1.38073e-06	2.34908e-05	4.88575
SETBP1	1.64092	2.28739	5.19593	4.13439e-06	6.22314e-05	3.81441
EOMES	1.63993	-1.27105	3.31324	0.00176041	0.0121108	-2.00551
OR51E1	1.63947	1.60658	3.65805	0.000631103	0.00512203	-1.03683
DHH	1.63942	-2.53373	4.46768	4.81544e-05	0.000546629	1.42998
GPRASP1	1.6384	1.91877	6.38515	6.48261e-08	1.57092e-06	7.8867
PCDHA10	1.63781	-2.39176	3.18334	0.00255714	0.0163899	-2.35508
PTPLAD2	1.6375	2.33204	6.80521	1.47106e-08	4.26566e-07	9.34666
TTC7B	1.63662	2.87046	6.13563	1.56225e-07	3.39277e-06	7.02212
SLC43A3	1.63563	4.22287	5.32478	2.65264e-06	4.16081e-05	4.24755
IGFBP3	1.63545	7.10036	7.67102	6.99388e-10	2.99961e-08	12.3509
PTPRM	1.6346	4.08225	7.41055	1.74307e-09	6.54482e-08	11.4496
ADAMTS18	1.63309	-1.70039	4.3539	6.99418e-05	0.000756264	1.06966
ACP5	1.63259	5.15615	6.16523	1.40764e-07	3.10636e-06	7.1245
CEBPE	1.63256	-3.24929	3.80564	0.000401118	0.00347856	-0.605681
WIT1	1.63209	-3.88163	3.89083	0.000307694	0.00277033	-0.352669
C11orf87	1.63105	-3.8332	5.08846	5.97571e-06	8.67007e-05	3.45531
HSPA12B	1.62857	1.88554	7.08153	5.5489e-09	1.83185e-07	10.3075
GIMAP6	1.62775	3.19496	5.22734	3.71128e-06	5.62343e-05	3.91973
EDA2R	1.62375	-0.0132787	5.26944	3.21051e-06	4.95449e-05	4.06119
KCNN3	1.6232	-0.289503	4.51114	4.17212e-05	0.00048052	1.5686
RNF175	1.62297	-3.08087	4.59044	3.2077e-05	0.000381003	1.82294
BCHE	1.62273	-0.620602	2.74965	0.00838857	0.0416558	-3.45346
C16orf45	1.62231	2.61431	8.58515	2.9449e-11	1.96656e-09	15.4788
ZNF626	1.62058	0.138456	5.15351	4.78244e-06	7.08417e-05	3.67241
MAGED4	1.62024	0.891482	4.57583	3.36725e-05	0.000397879	1.77595
KIAA1949	1.61929	5.61261	8.07	1.74102e-10	9.08571e-09	13.7238
GNAO1	1.61884	1.42329	4.45025	5.09988e-05	0.000574465	1.37453
ARHGAP30	1.6184	3.82785	5.63098	9.16502e-07	1.62677e-05	5.28682
FHL5	1.6138	-0.595907	5.59753	1.02981e-06	1.81687e-05	5.17271
FHL1	1.61162	4.68787	4.21237	0.000110735	0.00113282	0.6271
MPEG1	1.61005	4.34528	4.43982	5.27782e-05	0.000593205	1.34141
GREM2	1.60934	1.14542	2.90968	0.00547112	0.0298704	-3.06109
NLGN4X	1.60924	0.348154	6.81488	1.42169e-08	4.15186e-07	9.38029
PGCP	1.60864	3.83765	7.0328	6.5891e-09	2.13739e-07	10.1381
IDO1	1.60724	2.72207	3.37014	0.00149131	0.0105863	-1.84963
SEMA3G	1.60663	2.41021	4.55895	3.56124e-05	0.000417798	1.72174
DAAM2	1.60596	3.01859	5.37324	2.24355e-06	3.59336e-05	4.41117
LY9	1.6058	-0.505728	3.52504	0.000942828	0.0072556	-1.41717
ZNF512B	1.60555	2.54339	5.32146	2.68315e-06	4.20224e-05	4.23638
ANKRD6	1.60507	1.23713	5.66265	8.2064e-07	1.46678e-05	5.39501
CD93	1.60387	5.71593	6.43198	5.49514e-08	1.35241e-06	8.04926
LST1	1.60355	1.68424	5.90412	3.52497e-07	6.97542e-06	6.22331
ISL2	1.60149	-1.30168	5.81351	4.84286e-07	9.22708e-06	5.91181
HEYL	1.60078	3.81551	6.81279	1.43218e-08	4.17655e-07	9.37304
SERTAD4	1.6004	0.0996314	3.87957	0.000318717	0.00285952	-0.386285
FLT4	1.59891	2.66944	5.85708	4.15716e-07	8.09363e-06	6.06151
RGS2	1.59743	4.1044	5.38307	2.16857e-06	3.48963e-05	4.44438
MAPK4	1.59659	-2.32024	3.11458	0.00310614	0.0192254	-2.53645
PTGIR	1.59646	0.525305	5.81795	4.76802e-07	9.09636e-06	5.92708
SOX5	1.59564	-1.59264	5.42392	1.88251e-06	3.08994e-05	4.58263
ZNF625	1.59558	-2.22188	4.45701	4.98768e-05	0.000562754	1.39603
PI15	1.59487	1.21243	3.45117	0.00117473	0.00870688	-1.62486
psiTPTE22	1.59375	-0.844942	4.37363	6.55738e-05	0.00071583	1.13186
CSGALNACT2	1.59306	4.53968	9.89775	3.58858e-13	4.37913e-11	19.8306
HDC	1.59299	-0.840296	3.06901	0.00352914	0.0212422	-2.65521
SIRPA	1.59287	5.24681	5.3528	2.40787e-06	3.82369e-05	4.34211
FGD5	1.59168	3.90991	6.39297	6.30617e-08	1.53543e-06	7.91384
PROK2	1.59162	-2.22972	2.79969	0.00734985	0.0375095	-3.33248
STC1	1.59147	4.01391	5.53354	1.28673e-06	2.20194e-05	4.95474
ELFN2	1.59133	-0.671369	2.8145	0.00706611	0.0363976	-3.29638
ZCCHC18	1.59107	-1.62818	5.62488	9.36179e-07	1.66026e-05	5.26602
S100A12	1.5908	-2.87769	3.38009	0.00144846	0.0103502	-1.8222
LRRC33	1.59019	1.55255	5.90691	3.49069e-07	6.92094e-06	6.2329
COL4A4	1.59011	0.532109	3.73074	0.000505349	0.00423037	-0.825646
MYO16	1.58983	-2.6463	4.1872	0.000120093	0.00121642	0.549076
PDLIM4	1.5898	2.94384	4.89396	1.15833e-05	0.000155513	2.81116
VASH1	1.58924	4.15297	7.55489	1.05039e-09	4.26415e-08	11.9494
CATSPER1	1.58885	-2.32301	4.12572	0.000146304	0.00144618	0.359385
ELOVL2	1.5876	-1.68605	4.34049	7.30701e-05	0.000784709	1.02746
POMC	1.58734	-2.04907	4.9994	8.09749e-06	0.000112623	3.15941
RIMBP3	1.58563	-0.534496	4.66239	2.52402e-05	0.000308373	2.05512
CTSF	1.58542	3.74724	5.58967	1.05841e-06	1.85774e-05	5.14589
ETV1	1.58364	3.06923	5.1875	4.2559e-06	6.34547e-05	3.78616
ZFP92	1.58321	-3.72035	4.99528	8.21187e-06	0.000113905	3.14576
ART4	1.58312	-3.73935	4.23031	0.000104502	0.00107496	0.682832
KIF17	1.58301	-0.950663	5.01421	7.69928e-06	0.000107743	3.2085
NTNG1	1.58258	-3.18775	3.66867	0.000611027	0.00497454	-1.00613
COL4A2	1.58235	8.74967	6.50492	4.24766e-08	1.08041e-06	8.3026
CHST15	1.58217	3.77168	4.99878	8.11463e-06	0.000112659	3.15735
TNNI2	1.58085	-2.41037	3.37762	0.00145898	0.0104134	-1.82901
PHLDA3	1.58074	4.39007	4.85539	1.31976e-05	0.000175577	2.68436
LOC644538	1.5804	1.30783	5.0779	6.19529e-06	8.94433e-05	3.42015
MYOCD	1.5804	1.36742	3.19824	0.00245084	0.0158052	-2.31542
CXCR1	1.57981	-0.840897	2.69918	0.00957194	0.0462272	-3.57388
UST	1.57943	0.747931	4.10227	0.000157699	0.00154466	0.287388
FAM133A	1.57912	-3.64589	3.25414	0.00208829	0.0138326	-2.16566
PHACTR3	1.5786	0.535001	2.73358	0.00874987	0.0430377	-3.49198
RET	1.57683	0.509469	3.18831	0.00252117	0.0161925	-2.34185
MSN	1.57594	7.36493	6.66467	2.41631e-08	6.56116e-07	8.8579
DARC	1.57517	1.88215	2.73741	0.00866247	0.0427027	-3.48281
SOCS3	1.57509	5.78383	5.37347	2.24179e-06	3.59335e-05	4.41193
SPATC1	1.57258	-3.02265	5.77157	5.60866e-07	1.05296e-05	5.7679
CYSLTR1	1.57248	-0.657207	4.49988	4.33024e-05	0.00049633	1.53263
HGF	1.57245	0.922939	4.53687	3.83161e-05	0.000445811	1.65094
OAS2	1.57159	4.81971	4.0165	0.000207174	0.00196089	0.0257249
HOMER3	1.57156	3.1509	5.84853	4.28362e-07	8.30827e-06	6.03212
RRAD	1.57034	1.10867	4.66199	2.5274e-05	0.000308553	2.05383
NCRNA00181	1.56903	-0.113485	4.33587	7.41793e-05	0.00079454	1.01294
CAMK2B	1.56887	-2.54746	3.29821	0.00183878	0.0125413	-2.04639
MEGF10	1.56683	-2.45215	4.12031	0.000148857	0.00146929	0.342775
SLC6A1	1.56677	-0.206076	4.49498	4.40085e-05	0.000503751	1.51699
GJA5	1.56672	2.66405	4.83845	1.39746e-05	0.000184716	2.62877
FLI1	1.56571	2.99016	6.49245	4.43881e-08	1.12069e-06	8.25929
ICAM1	1.56473	5.73307	6.55527	3.55582e-08	9.14652e-07	8.47756
ZNF492	1.56465	-2.8608	2.88726	0.0058135	0.0313062	-3.11703
CXCR4	1.56425	4.85368	6.09837	1.78117e-07	3.80372e-06	6.89332
RGS16	1.56424	4.29229	6.60285	3.0059e-08	7.95148e-07	8.64294
GPX7	1.56404	2.47477	6.03147	2.25376e-07	4.65769e-06	6.66224
RASL12	1.56316	2.70518	6.1261	1.61557e-07	3.50114e-06	6.98916
PDE6B	1.56214	-1.4117	4.39873	6.03992e-05	0.000668237	1.21118
ADAM19	1.56058	5.20029	6.09059	1.83064e-07	3.88107e-06	6.86641
CD180	1.55966	1.21437	4.56935	3.44052e-05	0.000405136	1.75511
NFAM1	1.55913	2.64794	6.38039	6.59244e-08	1.59189e-06	7.87018
AFAP1L1	1.55883	2.49835	6.29947	8.77016e-08	2.03852e-06	7.58951
NLRP1	1.55793	2.77181	4.75523	1.84942e-05	0.000237117	2.3567
MARCH1	1.55779	0.828674	5.40334	2.0216e-06	3.28667e-05	4.51296
NLRC4	1.55698	0.164736	6.06635	1.99359e-07	4.18327e-06	6.78268
SGCE	1.55694	2.757	6.05196	2.09709e-07	4.36515e-06	6.73298
ZFP82	1.55686	0.0395658	4.19144	0.000118465	0.00120111	0.562204
ABCD2	1.55627	-1.60946	3.94942	0.00025604	0.00235033	-0.177004
PCDHGA2	1.55584	-0.995331	4.56099	3.5373e-05	0.000415339	1.72827
FGF2	1.55569	2.13698	4.90923	1.09994e-05	0.000148746	2.86144
SH2D1A	1.55553	0.127447	3.67336	0.000602341	0.00491584	-0.992538
SCUBE2	1.55524	1.51308	3.52583	0.000940603	0.00724392	-1.41494
BNC1	1.55494	-3.94414	4.46743	4.81937e-05	0.000546773	1.42919
TNFAIP8L3	1.55483	1.51935	4.15739	0.000132177	0.00132329	0.456929
GPR116	1.55476	4.25881	6.81598	1.41615e-08	4.1475e-07	9.38413
GPR97	1.55414	0.0333063	3.46056	0.00114248	0.00852642	-1.5986
FBLN7	1.55333	0.0118178	5.98158	2.68568e-07	5.43526e-06	6.49014
ZNF418	1.55284	-1.22812	4.70525	2.18696e-05	0.000273217	2.19408
PLAC9	1.55228	-0.795571	3.0921	0.00330848	0.0202271	-2.59519
SLC7A7	1.55209	4.26885	6.09175	1.82319e-07	3.86927e-06	6.87042
ARHGAP31	1.5519	4.08083	5.71814	6.76064e-07	1.23081e-05	5.58484
CDKL5	1.55189	-0.724954	3.30587	0.00179845	0.0123229	-2.02558
SIGLEC6	1.55156	-2.53703	3.44649	0.00119111	0.00879965	-1.63792
RDX	1.55016	4.48607	5.52844	1.30975e-06	2.23947e-05	4.93739
APOL4	1.54996	2.72725	5.17694	4.41308e-06	6.57503e-05	3.75079
CCDC89	1.54975	-1.06379	4.55886	3.56232e-05	0.000417798	1.72145
SLC15A3	1.54792	4.10569	6.86606	1.18667e-08	3.53089e-07	9.55832
CTSW	1.54786	0.467776	3.36491	0.0015143	0.0107259	-1.86402
WNT7A	1.5477	-3.47852	2.88355	0.00587202	0.0315385	-3.12625
GRM2	1.54737	-2.55692	5.46795	1.61598e-06	2.70223e-05	4.73188
ATP1A3	1.54722	0.568923	3.24174	0.00216404	0.0142287	-2.19902
OLFML3	1.54537	4.28974	5.35595	2.3818e-06	3.79109e-05	4.35275
GRIA3	1.54478	-2.76684	4.46664	4.83188e-05	0.000547586	1.42669
CYP11A1	1.5436	-3.27121	4.53108	3.90583e-05	0.000452903	1.63238
IFIT2	1.54305	3.09626	4.36595	6.72415e-05	0.000731131	1.10763
LY6H	1.54267	-1.90856	3.38208	0.00144003	0.0103018	-1.81671
RETN	1.54228	-4.01242	4.726	2.04004e-05	0.000257689	2.26153
GRIN2A	1.54211	-2.81255	3.59165	0.000771793	0.00609966	-1.2277
MMP7	1.54202	4.91332	2.78187	0.00770528	0.0389462	-3.37574
ADAM8	1.54191	3.61678	4.09313	0.000162368	0.00158359	0.259383
MAP1LC3C	1.54138	-4.02086	5.73041	6.47686e-07	1.1845e-05	5.62686
TMEM86A	1.54126	2.25996	6.74965	1.78988e-08	5.06829e-07	9.15343
TRIM22	1.54099	4.58894	4.94057	9.89021e-06	0.000135263	2.96482
ZNF843	1.54051	-2.69945	5.75987	5.84286e-07	1.0871e-05	5.72781
TMEM200A	1.54027	4.4531	4.37764	6.47195e-05	0.000708768	1.14451
C8orf85	1.54001	-2.65636	4.28342	8.79859e-05	0.000923131	0.84845
C12orf53	1.53905	-1.05968	4.32874	7.59246e-05	0.00081027	0.990519
JAKMIP1	1.53863	-1.30876	4.28072	8.8759e-05	0.000928866	0.840024
HSPB6	1.53836	3.20094	2.96429	0.00471447	0.0265891	-2.92365
RENBP	1.53797	2.3434	4.07255	0.00017338	0.00167822	0.196426
HIC1	1.53771	2.57897	7.09952	5.208e-09	1.73327e-07	10.37
HLA.DQB1	1.53756	5.16723	4.31202	8.01723e-05	0.000850291	0.938049
KCNA3	1.53662	-1.10158	2.99119	0.00437874	0.0251382	-2.8553
HCST	1.5362	1.29193	4.57401	3.38772e-05	0.000399922	1.77008
SSTR2	1.53587	-1.26018	5.2693	3.21201e-06	4.95449e-05	4.06073
CBLN4	1.53576	-3.81961	4.09952	0.000159089	0.00155605	0.278963
B3GALNT1	1.53546	1.77289	4.63673	2.74961e-05	0.000332565	1.97217
MEF2C	1.53419	3.58076	6.49468	4.40407e-08	1.11443e-06	8.26702
SHE	1.53367	1.66399	5.35821	2.36324e-06	3.77034e-05	4.36039
REEP2	1.53307	0.226582	3.79975	0.000408499	0.00353302	-0.623061
C3orf18	1.53242	1.3451	6.73815	1.86409e-08	5.24221e-07	9.11341
CEP170	1.53226	4.29628	6.47215	4.76856e-08	1.19075e-06	8.18878
GPC1	1.53045	5.11591	6.5383	3.77536e-08	9.6267e-07	8.4186
EHD3	1.52956	2.54956	6.44559	5.23737e-08	1.2999e-06	8.09652
GBP4	1.52918	4.69463	4.88874	1.17899e-05	0.000157874	2.79397
GBP6	1.52854	-3.47129	4.82649	1.45498e-05	0.000191701	2.58959
SEPT3	1.52816	0.708506	3.09836	0.00325094	0.0199843	-2.57886
CECR7	1.52771	-3.03759	5.00193	8.02805e-06	0.000111733	3.16779
LYNX1	1.52738	1.34898	4.20018	0.000115178	0.00117243	0.58926
LTA	1.52655	-1.20332	4.45194	5.07159e-05	0.000571593	1.37991
ROBO1	1.52638	4.46022	4.72804	2.02616e-05	0.000256251	2.26815
VIPR2	1.52631	-0.410638	4.03331	0.000196417	0.00187029	0.0768186
C2orf84	1.52593	-3.46394	5.59865	1.02581e-06	1.81137e-05	5.17652
HOXB2	1.52473	1.58821	5.8635	4.06466e-07	7.95889e-06	6.08358
TRIM6	1.52433	0.358358	4.84874	1.34972e-05	0.000179331	2.66254
PTX3	1.52422	-0.619014	3.43592	0.00122893	0.00901407	-1.6674
PLEKHO2	1.52396	4.83447	8.43431	4.94299e-11	3.0708e-09	14.9672
ZNF582	1.52246	-1.2789	5.18886	4.23602e-06	6.32963e-05	3.79073
TXLNB	1.52028	-0.327102	4.32851	7.59802e-05	0.000810442	0.989813
RHOH	1.5197	1.5992	4.76861	1.76811e-05	0.000227689	2.40034
ZNF366	1.51894	-0.517694	3.8872	0.000311206	0.00279949	-0.36351
NLGN1	1.51854	-3.23699	3.98867	0.000226237	0.00211013	-0.0585732
THBD	1.51814	3.86876	7.67393	6.92322e-10	2.97554e-08	12.3609
LGALS12	1.51772	-3.36428	3.13638	0.0029211	0.0183473	-2.47923
TNFRSF8	1.51679	-0.340843	5.45115	1.71291e-06	2.84805e-05	4.67492
EPHA5	1.51645	-3.77167	5.08157	6.118e-06	8.8577e-05	3.43238
HOXC9	1.51565	-2.9313	2.98004	0.0045151	0.0257194	-2.88368
MXRA7	1.51337	5.90907	5.67367	7.89667e-07	1.42133e-05	5.43269
NTRK1	1.51287	-2.75354	4.36686	6.7041e-05	0.000729903	1.11052
STAB1	1.51124	5.10698	4.89924	1.13782e-05	0.000153061	2.82853
MEFV	1.51082	-1.31971	2.97619	0.00456316	0.025914	-2.89348
HLX	1.51067	2.71912	6.87428	1.15273e-08	3.45448e-07	9.58691
IFI30	1.51034	6.8985	6.53743	3.78704e-08	9.64448e-07	8.41556
GDF5	1.50993	-3.26397	3.12458	0.00301994	0.0188229	-2.51024
BMP8A	1.50923	3.51244	8.75927	1.62401e-11	1.1402e-09	16.0666
SPN	1.50919	2.66583	4.35891	6.88054e-05	0.000745944	1.08546
OGFRL1	1.50875	2.05813	5.0228	7.47708e-06	0.000105208	3.23701
LOC149837	1.50815	1.63036	2.94255	0.0050032	0.0279256	-2.97858
FSTL3	1.5077	4.40309	5.37158	2.25651e-06	3.6113e-05	4.40554
LOC285548	1.50688	-1.99429	4.34942	7.09721e-05	0.000765386	1.05556
NECAB2	1.504	-3.79319	4.97515	8.79387e-06	0.000121403	3.07912
GJD3	1.50379	1.84012	6.00922	2.43716e-07	4.99142e-06	6.58545
PCDH12	1.50317	3.1093	6.38546	6.47541e-08	1.57092e-06	7.8878
TUSC3	1.50258	2.27744	4.6685	2.473e-05	0.000303042	2.07491
TBX21	1.50235	-1.39729	3.68189	0.00058687	0.00481064	-0.96782
KLHL5	1.50219	3.94974	6.72182	1.97472e-08	5.52301e-07	9.05664
AQPEP	1.50216	-3.10824	3.93389	0.000268855	0.00245733	-0.223711
PCYT1B	1.50149	-2.13304	3.82837	0.000373809	0.00328059	-0.538451
GLIPR2	1.50107	3.81861	8.46773	4.40634e-11	2.771e-09	15.0808
ADAP2	1.50079	2.54123	6.99783	7.45388e-09	2.38335e-07	10.0166
KLRG1	1.50073	-1.03297	4.18147	0.000122332	0.00123543	0.531318
CIDEA	1.50008	-4.41167	3.0408	0.00381744	0.0225018	-2.72814
FHOD3	1.49952	2.37984	3.89152	0.000307033	0.00276559	-0.350616
CNTNAP1	1.49839	3.26941	5.44392	1.75641e-06	2.91093e-05	4.65041
CAMK2A	1.49769	-2.41658	4.32601	7.66023e-05	0.000816653	0.981953
SORBS1	1.49635	5.80895	4.88404	1.19789e-05	0.000160091	2.77851
ROBO3	1.49491	0.687547	4.77559	1.72711e-05	0.00022325	2.42311
IGDCC4	1.49429	2.02247	4.71609	2.10898e-05	0.000265416	2.22929
LRRN4CL	1.49415	1.12967	5.28383	3.05521e-06	4.7343e-05	4.10959
TECTA	1.49396	-2.24927	4.87048	1.25411e-05	0.000167169	2.73394
SMO	1.49293	3.3887	5.1646	4.60395e-06	6.83459e-05	3.7095
WIPF1	1.49208	5.19186	6.64649	2.57652e-08	6.91243e-07	8.79469
PTPN5	1.49131	-2.58751	3.98332	0.000230093	0.00213735	-0.0747557
FAM101B	1.49086	3.82367	7.92463	2.88594e-10	1.38235e-08	13.2247
GPAT2	1.48969	-0.111764	2.99089	0.00438236	0.0251436	-2.85606
S1PR1	1.48844	3.51538	6.0242	2.31212e-07	4.7639e-06	6.63714
C8orf46	1.48752	-3.34787	4.1553	0.000133068	0.00133009	0.450474
KMO	1.48734	-0.237007	5.18922	4.23087e-06	6.32963e-05	3.79191
RAI14	1.48555	5.25928	7.64021	7.79033e-10	3.2862e-08	12.2444
PCDHB2	1.48542	0.606223	3.51899	0.000960036	0.00735765	-1.43427
CNGA3	1.4851	-2.43244	3.07768	0.00344473	0.0208504	-2.63271
C1orf70	1.48293	-2.28882	4.80108	1.58514e-05	0.000206855	2.50639
PLEKHO1	1.48263	4.50564	6.28199	9.32785e-08	2.15349e-06	7.5289
PRKCDBP	1.48233	3.37727	6.3642	6.97997e-08	1.67364e-06	7.814
KCNQ5	1.48201	-2.48905	3.75821	0.000464408	0.00393585	-0.745244
MYO1F	1.48153	3.59942	5.8604	4.10909e-07	8.0382e-06	6.07292
ZNF883	1.48105	-1.37401	2.9036	0.00556217	0.0302547	-3.07631
APBB1	1.48065	2.90688	5.42751	1.85924e-06	3.06401e-05	4.59479
CCR3	1.47993	-2.18023	3.19211	0.00249404	0.0160585	-2.33174
TNFRSF19	1.47871	1.95279	2.7378	0.00865365	0.0426873	-3.48188
IL6ST	1.47745	3.81907	3.81972	0.00038399	0.00335987	-0.564076
ZCCHC24	1.47675	4.75073	5.96541	2.84261e-07	5.73022e-06	6.4344
UCN2	1.4761	-1.09064	3.19148	0.00249853	0.0160774	-2.33343
SMARCD3	1.47601	2.41162	7.09593	5.27426e-09	1.74943e-07	10.3576
ARMCX2	1.47601	3.12664	5.25495	3.37483e-06	5.16509e-05	4.01247
EMID2	1.47562	-2.85699	3.58664	0.000783556	0.00617359	-1.24203
ARL10	1.47533	-0.573328	5.01492	7.68075e-06	0.000107708	3.21084
C1orf190	1.4753	-1.45976	4.73259	1.99546e-05	0.000253264	2.28296
PANX2	1.47432	-1.35268	3.83315	0.000368302	0.00324058	-0.524294
SLC8A3	1.47399	-2.78928	4.36708	6.69931e-05	0.000729769	1.1112
PADI4	1.47366	-3.20057	3.35997	0.00153635	0.010846	-1.87761
LATS2	1.4732	4.30797	7.76716	4.99777e-10	2.24692e-08	12.6826
RANBP3L	1.4729	-3.8361	4.39875	6.03966e-05	0.000668237	1.21122
SLC17A7	1.47251	-2.0402	4.12773	0.000145366	0.00143761	0.365562
TYRP1	1.47244	-0.42333	2.97989	0.00451693	0.0257227	-2.88406
TGFB2	1.47226	2.45797	5.25548	3.36866e-06	5.1615e-05	4.01426
CDH6	1.47198	1.28762	7.39743	1.82527e-09	6.81601e-08	11.4042
EPHX3	1.47146	-1.1661	3.16364	0.00270423	0.0171586	-2.40729
NRXN2	1.47031	2.1427	3.34888	0.00158691	0.0111568	-1.90805
STEAP4	1.47025	2.27961	3.7827	0.00043061	0.0036937	-0.673288
IFI44	1.4694	3.03982	3.97526	0.000236019	0.00218547	-0.0990975
P2RY10	1.46872	-0.544438	3.13221	0.00295565	0.0185189	-2.49019
ITGAV	1.46741	6.87737	7.67493	6.89894e-10	2.97133e-08	12.3643
CLIC2	1.46727	2.55159	6.74734	1.80455e-08	5.09573e-07	9.14539
KCNB1	1.467	-3.27322	3.61343	0.00072263	0.00577344	-1.16532
STRA6	1.46657	2.91887	3.05884	0.00363068	0.0216878	-2.68157
AMIGO2	1.4661	4.58853	5.34426	2.47996e-06	3.92599e-05	4.3133
GPBAR1	1.46596	0.325987	5.43766	1.79496e-06	2.97002e-05	4.62918
FAM127C	1.46592	2.34008	7.91206	3.01508e-10	1.43749e-08	13.1815
APOC2	1.46559	2.29432	2.93513	0.00510552	0.0283155	-2.99728
EN1	1.46517	-3.95176	3.28425	0.00191458	0.012889	-2.08427
ANKRD53	1.465	-2.8295	5.09619	5.8197e-06	8.46168e-05	3.48109
FAM46B	1.46484	-0.134461	4.17075	0.000126624	0.00127438	0.498177
JAZF1	1.46478	2.76798	7.2489	3.07727e-09	1.08171e-07	10.8889
ARHGAP25	1.46449	2.57697	5.47491	1.57741e-06	2.64635e-05	4.75551
PTPRU	1.46431	3.59121	3.05543	0.00366525	0.0218497	-2.69037
PCDHAC1	1.46374	-2.77234	3.34598	0.0016004	0.0112439	-1.91601
PRKAR2B	1.46307	2.72686	5.03423	7.19128e-06	0.000101858	3.27496
KLHDC7B	1.46241	0.056566	4.36958	6.64471e-05	0.000724206	1.1191
CAV1	1.4624	5.26349	6.32998	7.87552e-08	1.85369e-06	7.6953
SOX17	1.46238	0.444991	5.42825	1.85445e-06	3.05857e-05	4.59731
LOXL3	1.46145	2.20901	6.79845	1.50655e-08	4.3624e-07	9.32317
TNNT3	1.46133	-4.38046	3.63576	0.000675341	0.0054487	-1.10113
ATCAY	1.46044	-3.41857	3.92901	0.000273003	0.0024879	-0.238352
SPINK6	1.45992	-3.66796	2.87545	0.0060017	0.032092	-3.14636
DCHS1	1.45987	5.10321	6.31855	8.19952e-08	1.92773e-06	7.65566
GPRC5B	1.45927	3.07313	6.81128	1.43987e-08	4.19301e-07	9.36777
OSBPL6	1.4588	-0.725649	3.10068	0.00322984	0.0198772	-2.5728
APLNR	1.45848	4.25327	4.64142	2.70697e-05	0.000327601	1.98732
AQP1	1.4579	6.19636	3.84567	0.000354235	0.0031343	-0.487144
LRRC4	1.45766	0.0377193	4.0222	0.000203465	0.00192934	0.0430341
DAPK1	1.4569	3.58764	3.23874	0.00218274	0.014324	-2.20707
LOC728392	1.4566	1.087	5.09061	5.93179e-06	8.61855e-05	3.4625
LOXHD1	1.45553	-3.51193	4.28543	8.74111e-05	0.00091757	0.854763
MMP23B	1.45545	1.36729	5.61436	9.71157e-07	1.7208e-05	5.23011
FAM20C	1.45482	4.44886	5.82284	4.68715e-07	8.9889e-06	5.94385
CGNL1	1.45438	3.01082	4.68501	2.34023e-05	0.000289018	2.12841
TGFB1I1	1.45396	4.6175	6.63627	2.6712e-08	7.14564e-07	8.75916
SEZ6L	1.4534	-3.7606	3.99881	0.000219103	0.002052	-0.0278956
MAPT	1.45251	-0.212732	2.93198	0.00514941	0.0285011	-3.00518
IKZF1	1.45229	2.79515	4.35215	7.03415e-05	0.000760185	1.06416
NID1	1.4513	6.30629	6.03719	2.20893e-07	4.57427e-06	6.68197
A2M	1.45104	8.23882	5.79135	5.2334e-07	9.90493e-06	5.83578
SARDH	1.45003	0.0539085	4.91728	1.07034e-05	0.000144934	2.88797
KRT81	1.4491	-1.28115	3.02664	0.00397044	0.0231771	-2.76459
ELK3	1.44891	3.82995	6.14575	1.50759e-07	3.30204e-06	7.05712
GLIS3	1.44652	2.07365	3.7387	0.000493141	0.0041417	-0.802379
TMTC1	1.44557	2.58652	4.71071	2.14736e-05	0.000269089	2.21181
PCDHB15	1.44542	0.385249	5.58011	1.09421e-06	1.91239e-05	5.11334
ITM2A	1.44536	2.3788	4.29921	8.35836e-05	0.000882817	0.897897
PIK3AP1	1.44434	4.41305	4.76131	1.81205e-05	0.000232762	2.37652
EMR4P	1.44388	-2.57229	3.12087	0.00305162	0.0189637	-2.51996
TPSAB1	1.4438	2.80517	3.01979	0.00404639	0.0235441	-2.78216
CD8A	1.44316	1.96576	3.09088	0.00331976	0.0202671	-2.59835
TLR6	1.44309	-0.546511	4.79288	1.62947e-05	0.000212235	2.4796
TMEM35	1.44239	0.0205291	2.80578	0.0072318	0.0370462	-3.31764
PHYHD1	1.44236	0.343682	4.36586	6.72608e-05	0.000731131	1.10736
NDP	1.4423	-1.34509	2.94743	0.00493696	0.027601	-2.96627
FXYD1	1.44214	-1.1419	2.78758	0.00758963	0.0384946	-3.36189
CD226	1.44142	-1.00234	3.68703	0.000577725	0.00474897	-0.952899
EFHD1	1.44126	1.15697	5.18859	4.24006e-06	6.3298e-05	3.7898
WAS	1.44095	2.4825	5.75984	5.84353e-07	1.0871e-05	5.72769
SLC8A1	1.44005	3.24128	6.07665	1.92267e-07	4.05105e-06	6.81824
SLITRK2	1.43977	-3.717	4.3939	6.1363e-05	0.000677438	1.1959
ATP8B3	1.43966	-1.00834	5.18843	4.24231e-06	6.3298e-05	3.78928
ITPR1	1.43925	3.71459	5.50319	1.42986e-06	2.42061e-05	4.85155
CMAH	1.43913	1.72948	3.29072	0.00187912	0.0127314	-2.06674
LOC100126784	1.43872	-1.69768	4.35822	6.89605e-05	0.00074723	1.08329
LDB3	1.43834	-0.263165	2.84204	0.00656511	0.0343459	-3.22887
CDK5R2	1.43756	-1.77498	3.29249	0.00186951	0.0126868	-2.06193
KDELC1	1.43752	2.59295	6.22329	1.14722e-07	2.59308e-06	7.32552
SLAMF7	1.43656	3.06779	3.06445	0.00357429	0.0214447	-2.66703
PBX3	1.43648	3.6423	6.30887	8.48427e-08	1.98784e-06	7.62209
ALOX5	1.43629	3.85405	4.04822	0.000187336	0.00179382	0.12219
KIFC3	1.43625	4.01476	6.74917	1.79292e-08	5.06988e-07	9.15176
CD34	1.43488	4.87306	6.28662	9.17679e-08	2.12821e-06	7.54496
ANKRD44	1.4343	0.596903	4.14623	0.000136997	0.00136604	0.422515
PDLIM7	1.4343	5.41548	6.30701	8.54001e-08	1.99634e-06	7.61566
RADIL	1.43413	-1.49869	3.39177	0.00139966	0.0100436	-1.78995
EVL	1.4333	4.11995	6.43278	5.47955e-08	1.35019e-06	8.05205
PDGFRA	1.43298	5.4575	5.07883	6.17573e-06	8.92238e-05	3.42323
KCNH4	1.43211	-1.60025	3.08077	0.00341505	0.0206952	-2.62467
PDE2A	1.4319	1.3639	4.48082	4.61137e-05	0.00052521	1.47183
C11orf21	1.42854	-1.87348	3.171	0.00264835	0.0168772	-2.38781
P2RY13	1.42743	0.853977	3.73978	0.000491513	0.00413069	-0.799234
PRRG3	1.42733	-3.97713	4.63612	2.75528e-05	0.000333054	1.97018
ZNF831	1.42309	-0.672299	3.10252	0.00321319	0.0197878	-2.56799
WNK3	1.42256	-3.28619	4.72822	2.02494e-05	0.000256251	2.26874
C17orf60	1.42149	-1.33873	4.13004	0.000144291	0.00142973	0.372693
CCDC141	1.42111	-2.53802	3.33431	0.00165578	0.0115617	-1.94797
BRSK1	1.42109	0.214995	5.78167	5.41393e-07	1.02009e-05	5.80254
COL21A1	1.42065	-0.548632	4.06363	0.000178373	0.00171843	0.169199
ARHGAP29	1.41978	3.75352	6.10289	1.75311e-07	3.75519e-06	6.90891
TCEA2	1.41937	1.96816	4.47375	4.72013e-05	0.000536405	1.4493
ZBTB16	1.41917	-1.7069	3.34907	0.00158605	0.0111546	-1.90755
DOCK8	1.41896	3.71635	3.99018	0.000225161	0.00210201	-0.0540092
NBEA	1.41566	0.922079	3.06808	0.0035383	0.0212654	-2.65762
SFRS13B	1.4154	-1.96471	4.1402	0.000139672	0.00138732	0.403937
COX7A1	1.41525	1.57371	4.59755	3.13283e-05	0.000372974	1.8458
EMP1	1.41406	6.58964	5.08117	6.12645e-06	8.86369e-05	3.43104
FOXC1	1.41403	2.22735	3.14139	0.00288007	0.0181229	-2.46605
RORA	1.4122	2.7118	5.03828	7.0927e-06	0.000100907	3.2884
SAMD11	1.412	1.51694	3.08165	0.00340668	0.0206628	-2.62239
LPPR5	1.4118	-3.56269	4.29181	8.56195e-05	0.000901997	0.874712
PAPLN	1.41077	3.06632	4.61007	3.00499e-05	0.000359215	1.88615
CD48	1.41034	2.50768	4.48623	4.52976e-05	0.000516776	1.48909
C5orf13	1.40955	5.10671	7.59642	9.08115e-10	3.784e-08	12.0931
FAM66C	1.40951	-1.72169	4.47894	4.63995e-05	0.000528171	1.46586
HLA.DPB2	1.40814	-3.15079	4.45856	4.96224e-05	0.000560809	1.40097
EBF1	1.40809	1.50718	5.59128	1.05247e-06	1.84891e-05	5.15139
GJA4	1.40758	2.47355	5.74354	6.18626e-07	1.14153e-05	5.67184
RAB33A	1.40632	-1.03757	4.74107	1.93951e-05	0.000247275	2.31056
DGCR9	1.40629	-3.11947	3.79967	0.000408604	0.00353302	-0.623304
SPTBN4	1.40589	-1.64933	3.68996	0.00057259	0.00471622	-0.944417
NPR2	1.40573	2.74753	6.97726	8.01508e-09	2.54361e-07	9.94503
ELTD1	1.40494	3.63862	6.18933	1.29306e-07	2.88141e-06	7.20792
FOXS1	1.40446	0.95203	4.54275	3.75769e-05	0.000438699	1.66978
PAMR1	1.40434	2.22029	5.06409	6.49457e-06	9.31086e-05	3.3742
JPH4	1.40314	-1.85951	4.46863	4.80041e-05	0.000545226	1.433
ANO4	1.40253	-2.81582	3.6754	0.000598613	0.00489321	-0.98664
ZDBF2	1.40163	1.30541	3.53133	0.000925244	0.00714711	-1.39937
NRIP3	1.40049	0.475873	5.80158	5.04932e-07	9.6026e-06	5.87088
ITGA10	1.39973	-0.56857	4.66186	2.52851e-05	0.000308553	2.0534
TNFRSF4	1.39968	1.24086	4.20623	0.00011295	0.00115261	0.608043
ABCA1	1.39873	4.73792	6.34612	7.4396e-08	1.76119e-06	7.75129
PYGM	1.39822	-0.861727	3.13888	0.00290049	0.0182346	-2.47263
FOXD3	1.39707	-3.58774	3.72369	0.0005164	0.00431407	-0.846223
TNFSF12	1.39673	3.66077	6.54632	3.66995e-08	9.38125e-07	8.44647
PDCD1	1.3956	0.0255702	3.50345	0.00100565	0.00765573	-1.47815
LIX1L	1.3952	3.53535	6.38644	6.45325e-08	1.56751e-06	7.89117
SAMHD1	1.39517	4.95287	4.66782	2.47861e-05	0.000303548	2.07272
PCDHB18	1.39445	-1.83175	4.99871	8.11654e-06	0.000112659	3.15712
ZBTB46	1.39414	1.8496	6.16531	1.40725e-07	3.10636e-06	7.12478
SNRPN	1.392	4.55833	3.60301	0.000745767	0.00593516	-1.1952
FMOD	1.39193	6.03264	3.73024	0.000506129	0.00423516	-0.827113
MGC42105	1.38921	-2.88421	6.23393	1.105e-07	2.50872e-06	7.36237
TNFAIP2	1.38853	5.12877	5.42438	1.87953e-06	3.08753e-05	4.58418
LOC653653	1.38841	1.26872	4.25246	9.72744e-05	0.00100769	0.751811
ARHGAP9	1.38828	2.17466	4.57248	3.40491e-05	0.000401635	1.76518
IL2RB	1.38812	3.3231	3.77225	0.000444735	0.00379264	-0.70403
SYNGR1	1.3881	1.2261	3.09717	0.00326178	0.0200269	-2.58196
SNORD116.20	1.38765	-2.92619	3.58929	0.000777314	0.00614093	-1.23446
SELP	1.38699	1.11105	2.74528	0.00848553	0.0420038	-3.46396
FRY	1.38685	3.76506	5.26248	3.28838e-06	5.05149e-05	4.0378
ARHGEF4	1.38651	1.42869	3.37414	0.00147395	0.0104958	-1.83862
FAM176A	1.38588	2.33127	3.07381	0.00348212	0.0210395	-2.64275
TRIB2	1.38534	4.20959	5.83935	4.42374e-07	8.56385e-06	6.00056
PRKCB	1.38522	2.06973	4.06972	0.000174952	0.00169103	0.187773
TMEM90A	1.38501	-3.5942	3.81655	0.000387774	0.00338576	-0.573428
C5orf58	1.38475	-3.04261	4.1572	0.000132258	0.00132329	0.456336
HAP1	1.38455	-1.2094	2.80226	0.00729984	0.0373295	-3.32622
SPOCK3	1.38434	-4.02315	3.734	0.000500314	0.00419507	-0.81612
BST2	1.38425	5.29988	3.61568	0.000717718	0.00573643	-1.15885
LOC285954	1.38363	-3.5041	6.62434	2.78621e-08	7.40048e-07	8.71765
C6orf225	1.38315	1.0369	6.54781	3.65075e-08	9.34382e-07	8.45163
PCDHA2	1.38303	-3.52941	4.18312	0.000121684	0.0012301	0.536425
DTX3	1.38278	2.80882	4.64888	2.64043e-05	0.000320494	2.01143
TCF21	1.38203	2.46361	4.27315	9.09666e-05	0.000949062	0.816363
SASH3	1.38188	3.23659	4.58252	3.29332e-05	0.000390042	1.79744
FGL2	1.38129	4.29586	4.13507	0.000141988	0.00140827	0.388143
PAR.SN	1.38119	-0.344467	2.74081	0.00858572	0.0424033	-3.47469
ANXA8	1.38011	-2.79927	3.33359	0.00165927	0.0115624	-1.94995
HVCN1	1.37992	1.62892	5.73878	6.29013e-07	1.1555e-05	5.65552
SOHLH2	1.37989	-3.94485	4.03408	0.000195939	0.00186673	0.07915
RIMS2	1.37958	-4.11722	5.58737	1.0669e-06	1.86945e-05	5.13807
EDN1	1.37899	4.52328	4.30985	8.07404e-05	0.000855431	0.931244
KLF8	1.37877	0.91106	5.28214	3.073e-06	4.75827e-05	4.10392
SLAMF1	1.37869	0.326688	3.5336	0.000918984	0.00710411	-1.39295
MYCT1	1.37831	2.02529	6.21419	1.1846e-07	2.66874e-06	7.29401
CLU	1.37797	5.69627	3.60163	0.000748876	0.00595528	-1.19914
HOXC8	1.37653	-3.29681	2.76377	0.00808245	0.0404438	-3.41948
ZNF781	1.37648	-1.42735	5.24665	3.47261e-06	5.28916e-05	3.9846
NME5	1.37524	-2.2184	3.0282	0.00395328	0.0231098	-2.76058
TRAF3IP3	1.375	1.42291	4.82782	1.44848e-05	0.000190966	2.59395
LOC401463	1.37495	-3.42533	4.46612	4.84018e-05	0.000547922	1.42503
CD1C	1.37469	-0.580484	3.03758	0.00385175	0.0226585	-2.73644
SMARCA1	1.37273	3.49468	4.76827	1.77014e-05	0.000227806	2.39923
SHC3	1.37226	-0.987204	2.80192	0.00730636	0.0373535	-3.32704
PARD6G	1.37217	1.63008	5.77467	5.548e-07	1.04348e-05	5.77856
TMOD2	1.37166	3.12351	4.70588	2.18237e-05	0.000272976	2.19612
PKD1L2	1.37148	-3.52761	4.44448	5.1976e-05	0.000585151	1.3562
CD40	1.37072	3.21683	5.11119	5.52853e-06	8.08996e-05	3.5311
TNFAIP8L2	1.37052	1.04226	5.4351	1.811e-06	2.98931e-05	4.62049
KIAA1614	1.3705	0.225484	6.09361	1.81128e-07	3.85197e-06	6.87686
CD2	1.37044	2.79747	3.95552	0.000251169	0.00230956	-0.158628
CHRNA6	1.36923	-3.99191	5.08521	6.04237e-06	8.76057e-05	3.4445
GIMAP8	1.36888	2.70739	5.45424	1.69465e-06	2.82294e-05	4.6854
PEAR1	1.36872	1.80573	4.38674	6.28195e-05	0.000691656	1.17327
CASQ1	1.36796	-2.77544	3.60845	0.000733604	0.00585199	-1.17961
PNMA3	1.36757	-2.56013	2.97727	0.00454954	0.0258796	-2.89071
GALNTL1	1.3662	-0.828592	2.69544	0.00966556	0.0465915	-3.58274
NUPR1	1.36533	5.30122	3.96444	0.000244213	0.0022532	-0.131755
RTN4RL2	1.36509	-1.23822	4.51059	4.17959e-05	0.000481111	1.56687
HPCAL4	1.36421	-3.29969	3.57533	0.000810731	0.0063655	-1.27433
ZSCAN18	1.36306	3.38972	3.68358	0.000583844	0.00479159	-0.96291
C1QTNF6	1.36211	4.20053	7.2908	2.65541e-09	9.55937e-08	11.0344
EMR2	1.36163	2.97123	4.48366	4.56837e-05	0.000520601	1.48088
FZD8	1.36085	3.29085	6.5691	3.38628e-08	8.78762e-07	8.52565
SV2A	1.35918	1.65856	4.49981	4.33118e-05	0.00049633	1.53242
FKBP10	1.35914	6.52866	3.8223	0.000380923	0.00333446	-0.55643
ZNF671	1.35819	0.514862	4.89072	1.17111e-05	0.000156921	2.80049
HIGD1B	1.35722	-2.07177	3.71941	0.000523218	0.00436391	-0.858697
UBASH3B	1.35686	2.16848	5.07076	6.34836e-06	9.13317e-05	3.39638
KIF5C	1.35641	0.444331	3.37754	0.00145933	0.0104134	-1.82924
CCNA1	1.3563	-3.9982	5.38737	2.13649e-06	3.44341e-05	4.45894
PCDHGB3	1.35615	-2.33024	3.52645	0.000938873	0.00723331	-1.4132
HCN2	1.35554	-1.61363	3.89876	0.000300153	0.00270957	-0.328965
PDZD2	1.35454	2.36811	5.26908	3.21445e-06	4.95449e-05	4.05999
CPVL	1.35447	3.65474	3.73317	0.000501586	0.0042023	-0.818536
CLIC4	1.35426	7.00699	6.9227	9.71666e-09	2.99101e-07	9.75529
SNORD116.28	1.35392	-1.50881	2.79018	0.00753753	0.0382682	-3.35558
FZD4	1.35293	4.13725	6.85149	1.24928e-08	3.70108e-07	9.50766
NGF	1.35269	-2.27475	3.86808	0.000330354	0.00295102	-0.42053
PDGFB	1.35243	4.02378	6.59405	3.10075e-08	8.1498e-07	8.61236
DYSF	1.35185	4.13218	5.27091	3.19431e-06	4.93865e-05	4.06613
BHLHE41	1.35103	4.23795	3.29234	0.00187032	0.0126881	-2.06234
KANK2	1.35059	5.84082	6.93216	9.39736e-09	2.90581e-07	9.78822
NFATC2	1.3504	1.46712	2.94856	0.00492183	0.0275314	-2.96344
LASS1	1.34881	-2.21439	2.84896	0.00644451	0.033816	-3.21183
LOC441869	1.34854	0.459027	3.68873	0.000574735	0.00473008	-0.947969
UNC13A	1.34782	-0.153743	3.33146	0.00166957	0.0116104	-1.95576
NEFH	1.34716	-0.527595	3.60946	0.000731359	0.00583863	-1.1767
SDPR	1.34715	2.93058	4.27059	9.17242e-05	0.000955507	0.808376
RARRES2	1.3459	5.15888	5.7969	5.13273e-07	9.75218e-06	5.85482
RXFP1	1.3452	-2.99405	4.0677	0.000176078	0.00170112	0.181619
KCNIP1	1.34469	-3.89593	4.43794	5.31056e-05	0.000596231	1.33543
PRNP	1.3441	6.00389	5.3791	2.19853e-06	3.52953e-05	4.43097
MPP2	1.34351	0.460126	4.08856	0.000164755	0.0016023	0.24538
ADAMTSL1	1.34281	1.48899	4.07287	0.000173201	0.0016778	0.197421
SLC13A5	1.34254	-3.45264	3.08507	0.00337427	0.0205159	-2.6135
KCNQ3	1.34224	-2.3816	3.99901	0.000218961	0.00205161	-0.0272759
ST3GAL5	1.34104	2.15782	5.35009	2.43056e-06	3.85599e-05	4.33295
ALPK3	1.34087	3.45653	3.4727	0.00110204	0.00827577	-1.56458
AGPAT4	1.34082	2.67072	4.54143	3.77418e-05	0.000439877	1.66555
PLCB2	1.34007	3.26235	4.74996	1.88245e-05	0.000240599	2.33953
APOBEC3G	1.33991	2.41192	5.04742	6.87487e-06	9.80806e-05	3.31877
NCF1B	1.33861	-0.593745	3.21682	0.00232422	0.015117	-2.26583
CORO6	1.33802	-1.32648	3.8114	0.000394024	0.00342864	-0.58867
CHI3L2	1.338	-0.785132	2.87316	0.00603874	0.0322236	-3.15202
KRT86	1.33788	-1.60092	2.99522	0.00433039	0.0249304	-2.84502
TUBB6	1.33768	5.22972	6.81706	1.41076e-08	4.13764e-07	9.38789
GAB3	1.33753	1.2133	5.10684	5.61157e-06	8.18618e-05	3.51657
LMCD1	1.33748	4.01063	7.50677	1.24344e-09	4.87414e-08	11.7829
C10orf105	1.33659	-2.75272	3.79907	0.000409356	0.00353553	-0.625057
KIAA1755	1.33538	2.5929	5.59669	1.03284e-06	1.8191e-05	5.16982
ATP8B4	1.33476	0.784153	5.74752	6.10079e-07	1.12678e-05	5.68547
PALM2	1.3346	0.526001	4.60045	3.10278e-05	0.000369611	1.85514
HEY2	1.33446	0.803613	4.97027	8.94104e-06	0.00012302	3.06297
ANXA1	1.3331	6.13999	5.11646	5.42975e-06	7.96246e-05	3.54867
RBMS1	1.33305	4.87001	5.73902	6.28483e-07	1.1555e-05	5.65635
TRIM69	1.33303	-1.23755	4.83479	1.41484e-05	0.000186772	2.61677
CD96	1.33294	1.62082	4.06556	0.000177282	0.00170953	0.175082
MLLT11	1.33256	1.57901	6.2613	1.00338e-07	2.30094e-06	7.45719
GLIPR1	1.33058	4.33243	5.64802	8.63605e-07	1.54088e-05	5.34503
C14orf49	1.33052	-0.365658	3.45432	0.0011638	0.00864775	-1.61605
SOX7	1.32992	1.69005	3.41953	0.00128987	0.00937388	-1.71302
EGR3	1.32986	2.91751	3.12398	0.00302504	0.0188385	-2.51181
TSPAN18	1.32907	3.66929	4.24425	9.98974e-05	0.00103226	0.7262
NAV1	1.32889	4.97919	6.56427	3.44462e-08	8.88278e-07	8.50884
EGFLAM	1.32695	1.93997	4.84945	1.34651e-05	0.00017902	2.66486
DIRAS1	1.32579	-0.580261	3.4645	0.0011292	0.00844879	-1.58756
SLC24A4	1.3256	-2.65724	4.00212	0.000216817	0.00203598	-0.0178518
GPX3	1.32421	4.93265	3.83788	0.000362924	0.00320013	-0.510263
RIMKLB	1.32257	2.10938	4.10474	0.000156458	0.00153454	0.294969
IMPG2	1.32126	-3.66518	5.49429	1.47475e-06	2.48429e-05	4.82132
RCSD1	1.32083	2.82185	4.79054	1.6424e-05	0.000213783	2.47193
C6orf168	1.32003	0.378584	3.09082	0.00332031	0.0202671	-2.5985
LAMA1	1.32	0.904028	3.06799	0.00353922	0.0212654	-2.65786
ART5	1.31961	-2.15033	2.86593	0.00615746	0.0326778	-3.16994
FCRL6	1.31857	-1.96532	3.01483	0.00410236	0.0238048	-2.7949
CEACAM4	1.31847	-2.5548	3.2506	0.00210961	0.0139378	-2.17517
C6orf145	1.31833	3.62753	5.55563	1.19156e-06	2.06145e-05	5.02992
RGL1	1.31829	3.92442	5.50828	1.40479e-06	2.38408e-05	4.86886
CRMP1	1.31827	1.88033	4.90116	1.13043e-05	0.000152467	2.83486
CC2D2B	1.31805	-2.9999	5.30201	2.86952e-06	4.47022e-05	4.17081
TCEAL5	1.31796	-2.48967	5.06734	6.42295e-06	9.21462e-05	3.385
NHLRC4	1.31748	-0.990802	4.75389	1.8578e-05	0.000237746	2.35232
GRID1	1.31723	-0.600043	3.36047	0.00153409	0.0108375	-1.87623
ZNF98	1.31554	-3.72479	3.12778	0.00299276	0.0187	-2.50182
FGF12	1.31341	-1.54389	4.64728	2.65458e-05	0.00032202	2.00625
MMP17	1.31303	0.672122	2.80648	0.00721845	0.0369964	-3.31594
C10orf107	1.31263	-3.01799	3.70386	0.000548748	0.00454724	-0.903994
CD1B	1.31191	-2.69538	2.73641	0.00868534	0.0427613	-3.48522
TANC2	1.31178	3.15188	3.43247	0.00124153	0.00909668	-1.67701
ITGA1	1.31095	5.5402	5.25463	3.37856e-06	5.16509e-05	4.01139
BST1	1.31042	1.83153	3.77152	0.00044573	0.00379797	-0.706158
ZNF415	1.30954	1.50275	2.8943	0.00570395	0.030871	-3.0995
CD22	1.30904	0.362112	2.78907	0.00755972	0.0383618	-3.35828
CADM1	1.30882	2.62458	4.75141	1.87335e-05	0.000239585	2.34423
NKAIN1	1.30809	-2.50802	3.13061	0.00296902	0.0185799	-2.4944
C8orf31	1.30794	-2.44502	3.21272	0.0023516	0.0152612	-2.27678
CARD9	1.30723	0.45841	3.32404	0.00170601	0.0118079	-1.97604
KCND1	1.3072	1.14777	6.0474	2.13101e-07	4.42184e-06	6.71723
ABCA3	1.30708	2.68153	2.83664	0.00666062	0.0347101	-3.24214
C6orf176	1.30653	-3.15357	3.16787	0.00267202	0.0170016	-2.39611
RYR2	1.30564	0.770194	2.93557	0.0050993	0.0283078	-2.99615
FAM78A	1.30468	2.15915	5.14478	4.92779e-06	7.28367e-05	3.64323
C10orf55	1.30412	-1.27438	4.64205	2.70129e-05	0.000327107	1.98935
ELMO1	1.30387	3.06921	4.81204	1.52763e-05	0.000200243	2.54227
NEK10	1.30335	-2.25926	4.28853	8.65371e-05	0.000910727	0.864443
BSN	1.30317	-0.15517	3.26045	0.00205068	0.013632	-2.14863
PCDHB12	1.30291	0.113839	5.25051	3.42685e-06	5.23111e-05	3.99754
IFIT3	1.30279	4.49462	4.40004	6.01417e-05	0.000666468	1.21531
ANKRD45	1.30263	-2.67986	3.19448	0.00247727	0.0159606	-2.32544
C9orf139	1.30136	-2.74178	4.3759	6.50879e-05	0.000711662	1.13904
IFI16	1.30093	5.59391	4.42753	5.49533e-05	0.000614619	1.30241
VAV1	1.30063	2.51092	3.85555	0.000343512	0.00305128	-0.457811
ANKS1B	1.30052	-3.21324	3.42883	0.00125497	0.00917548	-1.68716
TMCC2	1.30041	0.433941	4.48785	4.50558e-05	0.00051459	1.49426
MCAM	1.29946	6.14838	5.35637	2.3783e-06	3.78847e-05	4.35418
PCDHA7	1.29879	-2.22408	3.13223	0.00295549	0.0185189	-2.49014
C2orf27A	1.29809	-0.209749	4.68345	2.3525e-05	0.000290228	2.12334
USP51	1.29772	-1.38814	3.59256	0.000769681	0.00608607	-1.22511
PLCL1	1.29708	1.1998	4.58345	3.28307e-05	0.000389053	1.80045
ARHGEF15	1.29694	2.62539	5.61363	9.73624e-07	1.72368e-05	5.22763
[truncated: 2,321 more rows]
