# Supplementary material for: A pan-cancer analysis of matrisome proteins reveals CTHRC1 and a related network as major ECM regulators across cancers
Source: PLoS One. 2022 Oct 3;17(10):e0270063. doi: 10.1371/journal.pone.0270063 (PMC9529084; doi:10.1371/journal.pone.0270063)
Supplement: S1 File — S1A is the summary file of the top 5% genes for 9 cancers. S1B - S1J are the raw data output files of the differential gene expression analysis of the 9 cancers (Fig 4A) where CTHRC1 is upregulated and affects survival. (ZIP) [file pone.0270063.s002.zip › S1_File/S1 File/S1I.xlsx]

## Sheet: DEGS
Gene	logFC	AveExpr	t	P.Value	adj.P.Val	B
MMP13	7.17814	-0.04221	10.5347	3.83506e-19	3.74393e-16	32.9458
LRRC15	6.10162	2.53526	10.7491	1.1204e-19	1.49615e-16	34.1463
MME	5.36724	3.78996	11.8815	1.67849e-22	5.73512e-19	40.4881
CTHRC1	5.26725	5.56188	30.8932	9.33994e-62	1.91478e-57	126.359
COL10A1	5.15906	0.310034	9.99058	8.62821e-18	4.65492e-15	29.9079
COL11A1	5.0109	3.01445	6.50844	1.50196e-09	3.8586e-08	11.4273
GJB2	4.94512	1.57011	10.2758	1.68979e-18	1.3324e-15	31.4988
FGF5	4.91668	-1.31216	11.0028	2.611e-20	3.82343e-17	35.5671
LUM	4.86408	7.2665	10.3729	9.69422e-19	8.28088e-16	32.041
POSTN	4.75782	8.07043	10.2245	2.26691e-18	1.54913e-15	31.2121
CHRNA1	4.7021	-0.882084	9.076	1.54092e-15	3.85248e-13	24.8488
ODZ3	4.69379	3.69182	8.75545	9.27818e-15	1.77768e-12	23.0977
GALNT5	4.58677	0.633546	10.5828	2.90936e-19	3.04563e-16	33.2153
COMP	4.31777	1.66449	6.50691	1.51353e-09	3.88347e-08	11.4199
VSNL1	4.30302	-0.242908	8.6351	1.81354e-14	3.00374e-12	22.4442
HMGA2	4.16341	1.09319	6.76836	4.02671e-10	1.29594e-08	12.704
WNT7B	4.14533	-0.72885	6.54071	1.27713e-09	3.39152e-08	11.5845
TNFAIP6	4.12299	2.41141	10.2797	1.65259e-18	1.3324e-15	31.5206
MEGF10	4.10888	-0.228857	8.69852	1.27428e-14	2.21389e-12	22.7883
MGC45800	3.88497	0.708903	8.18024	2.23388e-13	2.26717e-11	19.9964
IBSP	3.82322	-1.47626	6.34889	3.32979e-09	7.60179e-08	10.6561
MMP1	3.81693	1.1282	7.49164	9.23067e-12	5.10075e-10	16.3728
MMP9	3.79465	5.30932	7.04776	9.54006e-11	3.77872e-09	14.1021
ITGBL1	3.76957	2.43791	8.07733	3.9218e-13	3.57337e-11	19.4481
LOC283867	3.7101	-1.98015	9.49659	1.43377e-16	5.23658e-14	27.1656
ANPEP	3.70335	4.83869	8.75054	9.53538e-15	1.79992e-12	23.071
RFX8	3.66724	-0.48389	10.1821	2.88815e-18	1.84625e-15	30.9758
SERPINB7	3.658	-2.93177	8.04935	4.56848e-13	4.0721e-11	19.2994
RUNX2	3.64314	3.83107	11.9768	9.71547e-23	5.13845e-19	41.021
PAGE5	3.64306	-3.04743	5.82145	4.3117e-08	6.58675e-07	8.18032
EGFL6	3.62092	1.15366	7.74029	2.43845e-12	1.68056e-10	17.6683
LHX8	3.60759	-2.74965	6.5384	1.29203e-09	3.41909e-08	11.5733
DCN	3.59667	8.50426	7.12337	6.43431e-11	2.67566e-09	14.4848
SRPX2	3.55865	4.14595	11.9327	1.25124e-22	5.13845e-19	40.7744
TMEM119	3.53955	4.62728	8.57558	2.52407e-14	3.92015e-12	22.1218
AIM2	3.52768	0.288954	7.52179	7.86131e-12	4.41547e-10	16.529
VEPH1	3.50472	-0.29767	8.72413	1.10482e-14	1.96956e-12	22.9274
APCDD1L	3.42632	1.46218	6.45967	1.91768e-09	4.73654e-08	11.1906
ATP6V0D2	3.41651	-2.10598	7.56268	6.32036e-12	3.71757e-10	16.7413
AK5	3.39324	0.387564	7.03752	1.00617e-10	3.92159e-09	14.0504
FAP	3.39296	5.10492	11.21	7.93662e-21	1.80787e-17	36.7286
SBSN	3.36938	-1.39826	6.16326	8.3065e-09	1.63078e-07	9.77142
ADAM12	3.36675	5.91644	9.71154	4.2308e-17	1.80699e-14	28.3565
HS3ST3A1	3.34562	1.39253	6.63154	8.07545e-10	2.32521e-08	12.0289
TRPM8	3.32399	-2.06732	8.85911	5.1999e-15	1.08779e-12	23.6624
GPR1	3.32142	1.19891	7.86567	1.23925e-12	9.77146e-11	18.3274
KCNK2	3.27718	0.618958	7.10006	7.26652e-11	2.97347e-09	14.3666
COL24A1	3.26577	0.77625	7.79231	1.84224e-12	1.34885e-10	17.9413
ZIC1	3.24133	2.25343	5.6746	8.61476e-08	1.18611e-06	7.51283
PDPN	3.23492	4.23073	6.12517	1.00037e-08	1.90247e-07	9.59161
IL11	3.22884	-0.256937	6.69952	5.71946e-10	1.75531e-08	12.3635
ULBP2	3.2071	0.627693	10.0899	4.89308e-18	2.78647e-15	30.4614
EN1	3.19652	1.74814	6.00054	1.83042e-08	3.17743e-07	9.00761
DPT	3.19621	4.32001	5.68775	8.10022e-08	1.12432e-06	7.57219
HAS2	3.19501	2.43457	8.12745	2.98244e-13	2.84386e-11	19.7148
PYCR1	3.19088	5.36663	9.40592	2.39598e-16	7.79682e-14	26.6645
SFRP4	3.16158	4.97873	4.78055	4.65493e-06	3.19203e-05	3.6844
TREM1	3.14982	-0.622034	8.28866	1.23199e-13	1.37266e-11	20.5764
EPHA3	3.13414	2.93068	7.00669	1.18076e-10	4.49938e-09	13.895
FMO1	3.13197	0.0539723	6.20094	6.90729e-09	1.39789e-07	9.94986
HMCN1	3.1132	3.99067	8.17397	2.31202e-13	2.31213e-11	19.9629
EPYC	3.08988	-1.74549	5.97191	2.10104e-08	3.57102e-07	8.8744
KIAA1199	3.0886	3.43315	6.92174	1.83219e-10	6.6955e-09	13.4683
IGF2BP1	3.08706	-1.49961	5.51062	1.84449e-07	2.29699e-06	6.77958
SPP1	3.07577	5.83232	7.09349	7.51958e-11	3.05863e-09	14.3334
DKK1	3.07155	0.826723	5.07771	1.29328e-06	1.11347e-05	4.90921
PLAUR	3.0702	5.20296	11.7419	3.73924e-22	1.09512e-18	39.7074
COL1A1	3.06805	13.0816	10.7419	1.16767e-19	1.49615e-16	34.106
MXRA5	3.05375	7.1446	6.78491	3.70004e-10	1.20213e-08	12.7861
P4HA3	3.05324	3.29766	8.92258	3.64509e-15	8.03527e-13	24.0089
RCN3	3.0475	6.71786	11.2769	5.40594e-21	1.38534e-17	37.1031
BNC1	3.03874	-1.4001	6.13923	9.34088e-09	1.79473e-07	9.65791
WNT2	2.99211	-0.657925	5.00821	1.75231e-06	1.35922e-05	4.6183
CPZ	2.97626	2.82444	5.06172	1.38719e-06	1.11347e-05	4.84206
LOX	2.97236	5.63773	9.91103	1.35837e-17	6.63044e-15	29.4651
TNFSF11	2.96856	-1.56293	6.73781	4.7061e-10	1.47748e-08	12.5527
KCNJ15	2.9592	1.41339	7.63432	4.30826e-12	2.67647e-10	17.1143
FAM176A	2.95819	1.81019	8.72944	1.0726e-14	1.94597e-12	22.9563
SSX1	2.93466	-3.26108	4.8656	3.2421e-06	2.32807e-05	4.02983
PDGFRL	2.93448	3.50488	7.82129	1.57536e-12	1.1787e-10	18.0937
HAS1	2.9323	-0.215925	4.95294	2.22713e-06	1.6737e-05	4.38884
CREB3L1	2.8901	5.61636	8.55717	2.79548e-14	4.27688e-12	22.0222
CFH	2.88459	5.75069	8.60765	2.11232e-14	3.40982e-12	22.2955
ARL4C	2.8833	6.04266	10.721	1.31714e-19	1.58839e-16	33.9885
LAMA2	2.87634	4.50765	6.66418	6.84409e-10	2.03349e-08	12.1894
VDR	2.87605	3.12047	9.59648	8.13524e-17	3.2702e-14	27.7185
RPSAP52	2.87062	-1.91764	6.81589	3.15736e-10	1.04777e-08	12.94
FOSL1	2.87059	2.89963	7.80855	1.6876e-12	1.25353e-10	18.0267
LIPG	2.85387	1.15645	6.99077	1.28232e-10	4.82363e-09	13.8149
TGFBI	2.84387	8.57446	9.28901	4.64007e-16	1.41979e-13	26.0197
IGDCC4	2.83726	3.29018	7.67459	3.47131e-12	2.25922e-10	17.3245
MKRN3	2.834	-2.07798	6.27762	4.73722e-09	1.01694e-07	10.3148
C11orf41	2.83361	1.44685	6.42972	2.22717e-09	5.39707e-08	11.0456
PITX2	2.83294	0.494647	5.45851	2.34315e-07	2.81599e-06	6.54934
CPN2	2.83294	-2.64735	6.89791	2.07166e-10	7.37344e-09	13.349
EYA4	2.81584	1.31392	5.10101	1.16738e-06	1.11347e-05	5.00735
TDO2	2.80492	1.38343	6.54703	1.23718e-09	3.29825e-08	11.6153
CHRNA9	2.79329	-3.51818	8.54299	3.02419e-14	4.52546e-12	21.9456
NALCN	2.79227	-1.05606	6.65418	7.20009e-10	2.11778e-08	12.1402
MAGEA6	2.78502	-3.10791	4.77165	4.8333e-06	3.29742e-05	3.64852
FHAD1	2.77834	0.986782	8.38507	7.24358e-14	9.15079e-12	21.094
STEAP1	2.77796	2.09657	6.91965	1.852e-10	6.74384e-09	13.4579
SERPINE1	2.76033	6.40195	8.2746	1.331e-13	1.47496e-11	20.501
ADAMTS14	2.75814	3.26495	7.5482	6.82849e-12	3.95455e-10	16.6661
CLEC5A	2.75742	-0.301843	7.39663	1.52875e-11	7.87458e-10	15.882
WISP1	2.75281	3.95982	7.90589	9.96606e-13	8.07566e-11	18.5396
GPR158	2.74031	-0.298512	5.13866	9.88736e-07	9.67545e-06	5.16656
MMP3	2.73834	-1.79244	4.87178	3.1575e-06	2.27769e-05	4.05509
HTR7	2.72974	0.0806954	7.7828	1.93913e-12	1.39488e-10	17.8914
RGS4	2.72948	2.35298	6.86162	2.4969e-10	8.61768e-09	13.1678
SEMA3A	2.7273	2.24968	6.41589	2.38624e-09	5.73508e-08	10.9788
TBX15	2.71471	3.09771	7.43625	1.23907e-11	6.53012e-10	16.0864
IGF2BP2	2.70203	2.99788	5.61565	1.13432e-07	1.50493e-06	7.24771
ALPK2	2.70189	1.02434	5.51997	1.76677e-07	2.21939e-06	6.82102
SIGLEC15	2.69195	-1.79885	5.81456	4.45499e-08	6.78038e-07	8.14877
MMP7	2.68701	-1.6167	5.94279	2.4165e-08	4.02443e-07	8.73928
PRG4	2.6792	1.20138	4.06494	8.26652e-05	0.000378878	0.954514
PAEP	2.67164	-3.06724	6.92521	1.79963e-10	6.60005e-09	13.4857
OLFML2B	2.66734	7.29304	8.94649	3.18793e-15	7.26174e-13	24.1396
THBS2	2.65667	8.03515	7.6662	3.63135e-12	2.33374e-10	17.2807
TNFRSF9	2.65656	-0.904885	7.00138	1.2137e-10	4.59077e-09	13.8683
FGF14	2.64932	0.632658	6.79504	3.51325e-10	1.15056e-08	12.8363
WNT5B	2.64829	3.57818	7.83859	1.43476e-12	1.09753e-10	18.1847
ASAM	2.64638	3.37482	7.23968	3.49901e-11	1.58702e-09	15.0769
ABCA13	2.64262	-2.21934	6.43676	2.15027e-09	5.25152e-08	11.0797
PCDH9	2.63231	1.0865	6.59815	9.56058e-10	2.67038e-08	11.8652
COL1A2	2.63125	12.5838	9.92633	1.24484e-17	6.36577e-15	29.5502
LHX9	2.62835	-1.19672	5.54176	1.59776e-07	2.03832e-06	6.91781
HECW1	2.62402	-1.44255	6.68595	6.12793e-10	1.86393e-08	12.2966
COL12A1	2.62306	8.12138	9.2469	5.88514e-16	1.77428e-13	25.7878
MGC87042	2.607	0.00550763	8.06346	4.22999e-13	3.82022e-11	19.3744
SLIT2	2.60606	3.53082	6.23215	5.92621e-09	1.22845e-07	10.0981
CH25H	2.59933	1.78105	7.92796	8.8416e-13	7.27958e-11	18.6562
GPR39	2.58543	-0.0938413	6.16598	8.19687e-09	1.61271e-07	9.78427
MAGEA3	2.58302	-3.39433	4.62598	8.88952e-06	5.61269e-05	3.06764
CNIH3	2.57827	2.07077	7.24438	3.41372e-11	1.55177e-09	15.1009
MMP2	2.57229	9.49745	7.62775	4.46259e-12	2.75565e-10	17.08
XAGE1D	2.57119	-3.47868	4.08658	7.61252e-05	0.000353087	1.0322
SEMA7A	2.56218	3.91875	7.25254	3.27031e-11	1.4965e-09	15.1426
CCL20	2.5495	-2.3544	7.25212	3.27755e-11	1.4965e-09	15.1404
SLC1A3	2.54745	3.76132	8.80484	7.04264e-15	1.3962e-12	23.3666
PAGE2	2.53666	-3.66005	4.61884	9.15615e-06	5.75752e-05	3.0395
ZFHX4	2.53473	3.64901	5.58845	1.28715e-07	1.68183e-06	7.12596
SIX2	2.53222	2.79514	4.95801	2.17881e-06	1.6416e-05	4.40983
ZP1	2.53149	-2.27323	6.94946	1.58788e-10	5.8973e-09	13.6073
PODNL1	2.5299	2.10207	7.20049	4.29812e-11	1.88685e-09	14.8769
IL31RA	2.52499	-2.13344	6.40175	2.56048e-09	6.08363e-08	10.9105
ARSE	2.51211	-0.638862	5.30407	4.72579e-07	5.12882e-06	5.87499
SERPINB4	2.5112	-3.63712	6.08246	1.23137e-08	2.24793e-07	9.39074
DPP4	2.48655	3.1821	6.51665	1.44128e-09	3.71668e-08	11.4673
HAPLN1	2.48496	0.367414	4.18976	5.11788e-05	0.000250889	1.40693
PLAU	2.45785	5.93951	7.26028	3.13988e-11	1.44979e-09	15.1822
EVI2A	2.45279	3.53211	7.63262	4.34767e-12	2.6928e-10	17.1054
KERA	2.45243	-1.77761	4.0295	9.45528e-05	0.000424349	0.82796
KDELR3	2.44922	5.34842	12.7633	1.08136e-24	1.10845e-20	45.402
CCL18	2.44848	-0.207151	4.45011	1.8252e-05	0.000103251	2.38357
XDH	2.44779	-2.5746	6.06724	1.32577e-08	2.40955e-07	9.31933
COL13A1	2.44426	2.03779	6.03969	1.51503e-08	2.71263e-07	9.19036
CYP19A1	2.44019	-1.61232	5.43479	2.61175e-07	3.0852e-06	6.44495
MMP10	2.43397	-2.17972	6.12533	9.99613e-09	1.90247e-07	9.59235
LOC100192378	2.42718	-1.36159	4.75768	5.12677e-06	3.46535e-05	3.59227
LOC554202	2.42276	-1.15974	4.57622	1.0916e-05	6.69221e-05	2.87216
TM4SF19	2.41899	-1.52701	5.86674	3.47633e-08	5.52039e-07	8.38816
SOX11	2.41019	1.2049	4.25739	3.93096e-05	0.00020132	1.6564
CPA4	2.40818	-0.322198	5.10933	1.12536e-06	1.07909e-05	5.04249
MFAP2	2.40625	6.76764	9.43195	2.0678e-16	7.01938e-14	26.8083
NAV3	2.40569	2.66401	7.22254	3.82859e-11	1.71214e-09	14.9894
ADAMTS12	2.39531	2.36453	7.45187	1.14044e-11	6.13651e-10	16.1671
COL5A1	2.3905	9.83734	8.66157	1.56522e-14	2.67405e-12	22.5877
NKX6.1	2.38841	-0.518482	4.81015	4.10619e-06	2.8672e-05	3.80414
SLAMF9	2.38454	-3.15631	6.3184	3.87283e-09	8.62881e-08	10.5098
LPPR5	2.3808	-3.22029	6.70325	5.61202e-10	1.72884e-08	12.3819
MDFI	2.38064	2.80675	4.06005	8.42164e-05	0.000384594	0.936997
SALL4	2.36814	-0.648733	6.76682	4.05858e-10	1.30211e-08	12.6963
ERMN	2.36726	-1.76514	6.51099	1.48288e-09	3.81437e-08	11.4397
CXCL14	2.36621	1.9299	3.72431	0.000290677	0.00111345	-0.225503
GRIN2D	2.36491	2.35989	5.53173	1.67345e-07	2.12167e-06	6.87325
FNDC1	2.35989	4.78039	4.49887	1.49786e-05	8.72875e-05	2.57131
ADAMTS16	2.35787	0.6723	4.40882	2.15538e-05	0.000118911	2.22575
CXCL5	2.35706	-1.73814	5.20954	7.2183e-07	7.42139e-06	5.46834
PDGFRA	2.34963	6.01015	5.20107	7.49577e-07	7.64912e-06	5.43215
FRMD5	2.34735	-0.761734	5.3828	3.30979e-07	3.75922e-06	6.21721
GSDMA	2.32297	-1.01347	6.53634	1.30551e-09	3.43572e-08	11.5632
MYH1	2.31308	-2.61013	4.64763	8.12594e-06	5.17682e-05	3.15318
F2RL1	2.30714	0.988242	6.55826	1.16917e-09	3.13733e-08	11.6701
MYH8	2.29713	-3.04598	4.95848	2.17435e-06	1.63884e-05	4.41179
POPDC3	2.29243	0.505444	5.98151	2.00614e-08	3.44744e-07	8.91905
MOXD1	2.29149	3.47897	4.67015	7.39925e-06	4.77319e-05	3.24243
TSPAN11	2.28889	2.83881	5.26129	5.72758e-07	6.08084e-06	5.69037
CCL26	2.28785	-1.16048	6.29072	4.44072e-09	9.64398e-08	10.3774
PTGES	2.28762	4.13336	5.07552	1.30572e-06	1.11347e-05	4.90003
PAGE2B	2.28679	-3.31556	4.16317	5.67297e-05	0.00027479	1.30967
TNNT3	2.27753	1.29372	3.89697	0.000155142	0.000648432	0.36246
SLC6A15	2.27703	-1.41455	3.68168	0.000338384	0.00126823	-0.367391
FCGR2B	2.27631	2.36419	6.01335	1.72068e-08	3.03316e-07	9.06736
LOC84856	2.27581	0.921057	4.93432	2.41359e-06	1.78787e-05	4.31194
TREM2	2.27313	2.52983	7.24595	3.38567e-11	1.54244e-09	15.1089
FPR1	2.26492	2.19265	6.13683	9.45075e-09	1.81244e-07	9.6466
MGC4473	2.26421	-3.15573	5.81063	4.53872e-08	6.89247e-07	8.13081
PCOLCE	2.26197	8.34343	7.53827	7.1998e-12	4.09169e-10	16.6146
MMP8	2.2566	-3.94443	6.50017	1.56561e-09	4.00707e-08	11.3871
AQP9	2.24846	-1.15399	5.52789	1.70336e-07	2.15559e-06	6.8562
IL13RA2	2.24457	-0.513889	4.5599	1.16732e-05	7.05309e-05	2.80837
SPON1	2.24248	3.0315	3.98994	0.000109744	0.000480349	0.687747
MAGEA2	2.2414	-3.64349	4.34198	2.8149e-05	0.000150635	1.97261
TNFRSF10D	2.23984	2.20311	6.41382	2.41107e-09	5.77446e-08	10.9688
MATN3	2.23983	0.896764	6.27805	4.7273e-09	1.01587e-07	10.3168
HOXA1	2.23148	0.250027	9.15657	9.79252e-16	2.71887e-13	25.291
PAPSS2	2.22994	4.52797	7.58217	5.69529e-12	3.41401e-10	16.8427
CILP2	2.22623	2.60182	3.96154	0.000122059	0.000526365	0.587732
MYL1	2.21932	-3.49137	4.19359	5.04246e-05	0.000247428	1.42096
NPFFR2	2.218	-2.56373	4.77491	4.76712e-06	3.25986e-05	3.66167
ADAMTS2	2.21051	5.00321	6.84354	2.73994e-10	9.36193e-09	13.0776
ANO4	2.20465	-0.826692	3.97917	0.000114267	0.000497435	0.64976
GCNT1	2.20355	3.52145	8.19455	2.06548e-13	2.14946e-11	20.0728
CPXM1	2.20074	5.6508	4.04125	9.04418e-05	0.000408402	0.869819
SLC12A8	2.19723	2.75212	6.42838	2.24212e-09	5.42049e-08	11.0391
C11orf87	2.18497	-0.620629	4.70892	6.29275e-06	4.14397e-05	3.39682
OLR1	2.18275	-0.70375	5.54911	1.54437e-07	1.97882e-06	6.95053
OMD	2.17128	0.882382	4.25347	3.9919e-05	0.000203772	1.64184
CKM	2.17106	-1.627	4.26956	3.74761e-05	0.000192942	1.70159
GJA1	2.17007	7.46358	8.32674	9.9905e-14	1.19079e-11	20.7806
LRRN3	2.16157	1.83719	4.4465	1.852e-05	0.000104537	2.36973
CREG2	2.16006	-2.9494	7.51298	8.23896e-12	4.57742e-10	16.4834
WWC1	2.15722	1.05987	4.7021	6.47496e-06	4.24642e-05	3.36961
IGSF10	2.15152	1.10652	4.99468	1.85857e-06	1.43027e-05	4.56195
SYTL5	2.14666	-1.44122	3.85044	0.000184101	0.000750798	0.201926
LRRC17	2.14238	4.52332	5.91235	2.79598e-08	4.53843e-07	8.59842
ULBP1	2.13873	0.389829	5.65248	9.55345e-08	1.29448e-06	7.41315
PTGFR	2.13577	3.2818	4.6819	7.04543e-06	4.57518e-05	3.28912
COL3A1	2.13212	12.4888	6.87263	2.35954e-10	8.25476e-09	13.2227
ISL2	2.12935	-2.09893	4.78198	4.62672e-06	3.1764e-05	3.6902
IL8	2.12905	0.460239	4.41233	2.12516e-05	0.000117497	2.23915
ZCCHC5	2.12898	-1.71596	4.90926	2.6886e-06	1.96643e-05	4.20875
MAGEC2	2.12106	-3.87528	4.69517	6.66563e-06	4.35198e-05	3.34194
DSG2	2.12021	3.12207	3.80556	0.000216852	0.000866943	0.0485326
RAB27B	2.11312	-1.63085	6.33384	3.5877e-09	8.10931e-08	10.5839
TPBG	2.11214	4.95409	8.50252	3.78441e-14	5.54173e-12	21.7269
DSC3	2.11175	-0.757149	3.47731	0.000689174	0.00232764	-1.02904
SFRP2	2.10854	5.39944	3.80371	0.00021832	0.000871845	0.0422163
SPARC	2.10154	11.7568	9.9224	1.27309e-17	6.36577e-15	29.5283
PLEK2	2.10087	0.21396	6.89029	2.15452e-10	7.61547e-09	13.311
SERINC2	2.10081	3.39329	5.76425	5.65249e-08	8.31289e-07	7.9191
NKX3.2	2.09553	0.338147	4.10697	7.0418e-05	0.000329673	1.10568
MEOX2	2.09305	2.86288	3.90405	0.000151138	0.000634416	0.386999
FAM167A	2.09027	0.33847	4.14382	6.11274e-05	0.000291097	1.23918
LAMA1	2.08777	2.4577	5.16637	8.74572e-07	8.75896e-06	5.28421
DMRT2	2.08631	-0.685575	3.71462	0.000300926	0.00114692	-0.257871
CORIN	2.08273	-0.23112	6.12352	1.00846e-08	1.91253e-07	9.58383
ITGA10	2.08076	3.207	5.02937	1.59796e-06	1.25529e-05	4.70659
DMBT1	2.07938	-2.23739	5.37494	3.43006e-07	3.88292e-06	6.1829
CXCL6	2.07129	-2.32217	4.28955	3.46405e-05	0.000180474	1.77607
SLC38A5	2.07099	2.41316	5.14772	9.49893e-07	9.36238e-06	5.20498
FSCN1	2.07084	7.66964	8.70571	1.22423e-14	2.16362e-12	22.8274
SLITRK6	2.06938	-2.32489	4.10346	7.1371e-05	0.000333754	1.093
CDH11	2.06445	6.81447	9.09985	1.34748e-15	3.54163e-13	24.9796
MAGEA12	2.06268	-3.37184	3.79698	0.000223711	0.000890542	0.0193804
EPHA5	2.05673	-1.38304	3.58926	0.000468437	0.00166755	-0.670431
CLDN14	2.04998	-1.50944	5.5039	1.90244e-07	2.36089e-06	6.74981
CNTN1	2.04969	-0.192319	3.496	0.000646553	0.00220365	-0.969836
GABRB2	2.04896	-0.597905	4.14817	6.01099e-05	0.000287453	1.25502
UNC5B	2.04814	6.03369	8.35945	8.34312e-14	1.02421e-11	20.9563
TMEM171	2.04765	-1.42503	4.73205	5.71087e-06	3.80867e-05	3.48935
TNFRSF12A	2.04583	5.24069	8.6219	1.95158e-14	3.20075e-12	22.3726
FAM196A	2.0423	-1.10968	5.62676	1.07712e-07	1.43576e-06	7.29756
MXRA8	2.03971	7.46253	5.78003	5.2464e-08	7.81092e-07	7.99102
IL21R	2.0362	0.857962	5.09615	1.19258e-06	1.11347e-05	4.98688
FOXL1	2.02695	0.828551	4.53626	1.28602e-05	7.682e-05	2.71627
C6orf132	2.0247	-0.19841	4.57615	1.09192e-05	6.69221e-05	2.87189
MT1G	2.01959	0.2092	4.70227	6.47041e-06	4.2448e-05	3.37028
CSAG1	2.01344	-3.2192	3.86937	0.000171751	0.000708322	0.267037
HS3ST3B1	1.99821	-0.64163	5.2947	4.92939e-07	5.33004e-06	5.83448
CDH15	1.99736	-1.00212	3.68511	0.000334294	0.00125496	-0.356043
PLAG1	1.99711	0.549203	4.72035	5.99825e-06	3.9719e-05	3.44252
MYH7	1.99552	-3.21103	3.73578	0.000278977	0.00107551	-0.187117
FCGR2C	1.99116	0.950454	5.94861	2.34993e-08	3.93916e-07	8.76626
COL5A3	1.98508	5.9157	6.38958	2.72038e-09	6.40304e-08	10.8519
ODZ2	1.98141	1.59168	3.14871	0.00203437	0.00593181	-2.02658
ZIC4	1.98064	0.316891	3.95404	0.000125524	0.000539039	0.561421
COL6A3	1.98018	10.5926	8.80382	7.08281e-15	1.3962e-12	23.361
GLIS1	1.97816	1.01381	3.93119	0.000136668	0.000581054	0.4815
DIRC1	1.97292	-3.43554	6.75656	4.27681e-10	1.36147e-08	12.6455
THY1	1.97173	7.88139	7.59074	5.44033e-12	3.29003e-10	16.8872
MYH2	1.96972	-2.86729	3.67207	0.00035012	0.00130364	-0.3992
PTPRZ1	1.96728	-1.45428	3.57715	0.000488624	0.0017304	-0.709682
SIM1	1.96332	-3.43193	4.72093	5.98387e-06	3.96366e-05	3.44481
CD70	1.95764	0.433608	3.89326	0.00015728	0.000655366	0.349612
C6orf105	1.95648	-1.13862	5.71047	7.28129e-08	1.02664e-06	7.67493
CDK6	1.9559	4.76257	6.98105	1.34849e-10	5.05401e-09	13.766
PTPN22	1.95545	1.03329	6.15763	8.5385e-09	1.66554e-07	9.74477
HAS2AS	1.95402	-0.855339	6.49054	1.64304e-09	4.16882e-08	11.3403
TNNI1	1.95351	-2.28471	3.12778	0.00217389	0.00628056	-2.08728
BEAN	1.9513	-0.214358	6.09489	1.15923e-08	2.14295e-07	9.44911
RNF128	1.95062	-0.637526	5.03252	1.57616e-06	1.24185e-05	4.71974
KCNA1	1.95023	-1.24271	3.29875	0.0012529	0.0038906	-1.58145
MRC2	1.94938	8.25789	7.41285	1.40282e-11	7.2993e-10	15.9657
SPHK1	1.94729	4.60523	6.19375	7.15524e-09	1.44026e-07	9.91574
ARSJ	1.94611	2.76467	6.78822	3.63806e-10	1.18575e-08	12.8025
NNMT	1.94275	6.81005	5.05041	1.45757e-06	1.16271e-05	4.79465
MGAT5B	1.94145	0.581577	5.03692	1.54616e-06	1.22328e-05	4.73814
C9orf109	1.94043	0.90664	5.7709	5.47779e-08	8.0908e-07	7.94939
KLK4	1.94036	-2.15755	3.55776	0.000522658	0.00183304	-0.772292
FNDC4	1.93944	2.76308	5.78775	5.05817e-08	7.57156e-07	8.02626
SERPINF1	1.93393	7.91379	5.75271	5.9686e-08	8.72148e-07	7.86662
ALDH1L2	1.93196	3.97906	7.23666	3.555e-11	1.60885e-09	15.0614
PTPRN	1.92691	-0.770058	3.83675	0.000193562	0.000783148	0.15496
GAL	1.92412	-1.88732	4.25137	4.02495e-05	0.000204935	1.63404
PITX3	1.92207	-3.11228	6.39967	2.58713e-09	6.13164e-08	10.9005
MYOD1	1.92002	-3.37914	3.84187	0.000189966	0.000770424	0.172532
ENTPD7	1.91883	3.37059	9.90369	1.41645e-17	6.75318e-15	29.4242
TMEM195	1.91581	-1.67791	4.50416	1.46599e-05	8.57808e-05	2.59175
INSRR	1.91498	-0.221527	4.23961	4.21458e-05	0.000212032	1.5905
CXCL1	1.91372	-0.908902	3.72729	0.000287599	0.00110331	-0.215558
NTM	1.91099	2.92812	4.1763	5.39205e-05	0.000262571	1.35763
TNN	1.9106	0.157844	4.45453	1.79293e-05	0.000101679	2.40051
KCNN4	1.91033	2.07503	5.44326	2.5125e-07	2.98775e-06	6.48221
KIAA1024	1.91007	1.07696	7.20685	4.15725e-11	1.83285e-09	14.9093
C2orf89	1.9082	0.52611	5.04117	1.51767e-06	1.20362e-05	4.75595
ZNF365	1.90559	1.14268	5.16338	8.86226e-07	8.85026e-06	5.27151
MEG3	1.90191	3.33917	2.84129	0.00521757	0.0132023	-2.88259
SLC16A10	1.89973	0.565036	6.0868	1.20573e-08	2.21096e-07	9.41109
BAALC	1.89784	2.82379	4.5647	1.14452e-05	6.93987e-05	2.82713
MYLPF	1.89556	-2.76279	3.7707	0.000246038	0.000968252	-0.0696433
EPHB2	1.89467	5.05007	6.46732	1.84565e-09	4.57682e-08	11.2277
NTRK1	1.89274	0.421086	5.12264	1.06124e-06	1.0277e-05	5.09871
CRABP2	1.89179	6.00486	4.56919	1.12363e-05	6.83752e-05	2.84465
KYNU	1.888	1.35473	5.5197	1.76892e-07	2.22074e-06	6.81985
PTX3	1.88798	3.67915	4.24103	4.19126e-05	0.000211274	1.59575
C5orf46	1.88754	-2.218	3.48587	0.000669346	0.00227115	-1.00197
PTHLH	1.88712	1.694	5.51219	1.83118e-07	2.28351e-06	6.78656
CADPS	1.88677	-1.12065	3.96054	0.000122515	0.000527887	0.584227
C10orf55	1.88479	-0.587627	6.33222	3.61657e-09	8.15657e-08	10.5761
C13orf33	1.88309	3.59604	4.11938	6.71471e-05	0.000316165	1.15055
AGTR1	1.88142	1.44215	4.9735	2.0375e-06	1.54936e-05	4.47399
PPEF1	1.88033	-0.376513	4.86295	3.2791e-06	2.35134e-05	4.01898
C1QTNF3	1.87892	4.11178	3.87495	0.000168262	0.000696034	0.286286
CXCL13	1.87332	-0.0395148	3.45172	0.00075185	0.00250588	-1.1097
COL5A2	1.87168	9.17215	8.94213	3.26691e-15	7.35987e-13	24.1158
NOTUM	1.86667	-1.07986	3.26435	0.00140216	0.00429231	-1.68505
RPLP0P2	1.8622	2.80212	7.82617	1.53436e-12	1.16073e-10	18.1194
MAFB	1.8581	6.74217	8.04639	4.64278e-13	4.10266e-11	19.2836
SOX9	1.85363	2.79538	3.82531	0.000201811	0.000813312	0.115858
CHN1	1.85249	4.16082	7.91753	9.35639e-13	7.67261e-11	18.6011
IGF2BP3	1.85189	1.11528	4.56872	1.12581e-05	6.83861e-05	2.84281
LOC152225	1.85082	-2.74677	7.27205	2.95145e-11	1.37831e-09	15.2423
WNT5A	1.8495	3.96961	4.70786	6.32079e-06	4.15995e-05	3.39258
APOC2	1.84747	-0.417102	4.40032	2.23013e-05	0.00012241	2.1934
IL10	1.84518	-0.632864	5.18983	7.88034e-07	7.99381e-06	5.38415
FIBIN	1.8443	5.24511	5.05924	1.40233e-06	1.12389e-05	4.83166
EMP1	1.84419	7.30616	7.94766	7.94494e-13	6.64813e-11	18.7603
SCG2	1.8415	3.62412	3.4255	0.000821591	0.0026997	-1.19183
LCTL	1.83499	-2.44996	5.54994	1.53847e-07	1.97373e-06	6.95421
STMN2	1.83194	-2.07153	3.15217	0.00201209	0.00587188	-2.01651
C14orf34	1.83145	-2.86295	4.39087	2.31611e-05	0.000126789	2.15752
HOXD13	1.82976	-0.188498	3.13321	0.00213685	0.00618528	-2.07156
BCAT1	1.82878	5.96838	6.85676	2.56004e-10	8.81624e-09	13.1435
TWIST1	1.82827	5.11933	6.53833	1.29252e-09	3.41909e-08	11.5729
SERPINE2	1.82827	6.03043	5.30907	4.62048e-07	5.02517e-06	5.89664
CXCL3	1.8264	-1.85534	5.01308	1.71553e-06	1.33523e-05	4.63861
LSP1	1.82628	6.05637	5.87492	3.34338e-08	5.31751e-07	8.4258
ACP5	1.82443	4.34813	4.20684	4.78922e-05	0.000236702	1.46965
TM7SF4	1.82295	-2.54081	3.76711	0.000249243	0.000979062	-0.0817467
ANGPTL4	1.82289	4.22346	4.97169	2.05349e-06	1.55863e-05	4.4665
WNT16	1.82031	-2.27727	4.46543	1.71558e-05	9.81336e-05	2.44239
FSTL5	1.82028	-3.2641	3.58605	0.000473703	0.00168396	-0.680833
CYP27B1	1.81813	0.390881	5.03987	1.52635e-06	1.20957e-05	4.75049
ECM1	1.81635	5.70214	4.75775	5.12536e-06	3.46535e-05	3.59253
PTPRQ	1.816	-2.5131	3.61102	0.000434142	0.00156092	-0.599663
PPAPDC1A	1.81488	0.228527	2.70958	0.00764486	0.0182779	-3.22567
GPR84	1.81176	-0.154352	5.25423	5.91155e-07	6.23099e-06	5.66002
GLT25D2	1.81156	1.76173	4.81193	4.0753e-06	2.84951e-05	3.81135
SRPX	1.80735	5.76119	5.73241	6.56761e-08	9.45524e-07	7.77439
GLT8D2	1.80561	4.50957	5.83019	4.1366e-08	6.38107e-07	8.22032
LGR5	1.80423	-1.16793	2.7739	0.00635435	0.01565	-3.05995
FBLN2	1.80255	6.55995	3.94619	0.000129253	0.000553195	0.533915
TUBB3	1.80089	5.43839	6.67318	6.53865e-10	1.95978e-08	12.2336
GOLM1	1.80073	6.86727	8.63478	1.81672e-14	3.00374e-12	22.4425
PCOLCE2	1.79596	2.49171	3.65305	0.00037449	0.00138158	-0.46195
S100A4	1.79167	6.17788	4.4674	1.70192e-05	9.74064e-05	2.44998
KCNS1	1.79091	-2.35131	3.96704	0.000119577	0.000517402	0.607047
RUNX1	1.78924	6.01595	7.67836	3.40184e-12	2.22105e-10	17.3442
SP6	1.78786	0.675818	4.94305	2.3243e-06	1.73212e-05	4.34799
HTRA3	1.78763	6.08223	3.89425	0.000156707	0.000653376	0.353039
ZNF469	1.78708	4.27924	5.86598	3.48884e-08	5.53597e-07	8.38469
CDH2	1.78051	3.44031	3.55	0.000536896	0.00187511	-0.797272
FCGR3A	1.7786	5.49057	5.0239	1.63656e-06	1.28057e-05	4.68373
LIPC	1.77751	-1.00847	3.81394	0.000210346	0.000843896	0.0770561
C13orf16	1.77696	-2.08368	5.22229	6.81919e-07	7.03574e-06	5.52292
ITGA4	1.7721	3.74212	6.74726	4.48466e-10	1.42067e-08	12.5994
TNFRSF19	1.77138	4.10116	5.449	2.44741e-07	2.91712e-06	6.50746
F5	1.76864	-0.936602	4.22286	4.49959e-05	0.000223953	1.52862
OSM	1.7661	0.386051	5.20558	7.34672e-07	7.53829e-06	5.45142
ANGPTL2	1.76402	7.62068	6.53012	1.347e-09	3.52606e-08	11.5329
GAGE2D	1.76248	-4.18579	3.58677	0.000472526	0.00168065	-0.678518
TBC1D8B	1.7624	3.03929	7.80111	1.75679e-12	1.29886e-10	17.9876
XIRP1	1.75857	-0.887478	4.25025	4.04253e-05	0.000204935	1.62992
CCL13	1.75177	0.154965	3.36789	0.000996686	0.00318818	-1.37044
CLEC11A	1.75036	3.79711	4.63068	8.71803e-06	5.51801e-05	3.08619
GAGE4	1.74766	-4.30516	3.72285	0.000292201	0.00111866	-0.230389
CD248	1.7461	7.40767	4.35182	2.70689e-05	0.000145577	2.00969
MAGEB2	1.7458	-4.14053	4.26376	3.83396e-05	0.00019679	1.68004
KLHL35	1.74329	0.551737	5.0042	1.78321e-06	1.38057e-05	4.60157
CDX1	1.73861	-1.53682	5.24223	6.23782e-07	6.50466e-06	5.60845
TMEM45A	1.73838	5.1569	9.93342	1.19552e-17	6.28445e-15	29.5897
SLC17A9	1.73795	2.09031	5.26904	5.53171e-07	5.89427e-06	5.72378
FCGR1A	1.73729	2.24394	5.2568	5.84393e-07	6.17241e-06	5.67106
BEST3	1.73278	-3.07803	4.52407	1.35166e-05	8.00648e-05	2.66893
LPPR4	1.72972	1.39399	4.08937	7.53184e-05	0.000349819	1.04224
WISP2	1.72954	3.2816	2.77265	0.00637731	0.0156896	-3.06319
FAM38B	1.72842	3.45883	3.98866	0.000110274	0.000482338	0.683216
SIX1	1.7273	3.19666	3.59132	0.000465081	0.00165733	-0.66374
LBX2	1.7213	-0.623875	4.99857	1.82739e-06	1.41051e-05	4.57815
KRT80	1.7165	0.159858	4.03475	9.26943e-05	0.000417012	0.846652
SLC6A7	1.71545	-3.22066	6.31177	4.00184e-09	8.86938e-08	10.4781
MGC12916	1.71397	-1.1236	5.12288	1.06009e-06	1.02707e-05	5.09975
C5orf62	1.71114	5.24426	7.77839	1.98582e-12	1.41358e-10	17.8682
HTRA1	1.70815	8.28033	8.24043	1.60586e-13	1.7234e-11	20.3181
HHIP	1.70706	-0.496161	2.7008	0.00783839	0.0186616	-3.24802
VSIG4	1.70664	4.79118	4.78152	4.63573e-06	3.18062e-05	3.68835
NOX4	1.70004	1.76922	5.6844	8.22834e-08	1.13902e-06	7.55706
ZMAT4	1.69999	-1.76201	3.32145	0.00116267	0.00364966	-1.51257
SEC14L2	1.69928	2.74346	7.78208	1.94677e-12	1.39548e-10	17.8876
CERCAM	1.69831	7.28875	8.73074	1.06483e-14	1.94597e-12	22.9634
TNFSF9	1.69815	1.00999	4.2942	3.40114e-05	0.000177557	1.79342
OAF	1.69601	5.429	5.70609	7.43253e-08	1.04152e-06	7.65511
FKBP14	1.69295	3.81394	9.15618	9.81397e-16	2.71887e-13	25.2889
RIN1	1.69264	4.02213	6.72626	4.99165e-10	1.55997e-08	12.4955
GPR85	1.68874	1.20617	6.54012	1.28094e-09	3.39722e-08	11.5816
LCN1	1.68285	-4.1235	6.58893	1.00165e-09	2.77122e-08	11.8201
C5orf38	1.67981	-2.65451	3.19217	0.00177085	0.00527142	-1.89947
LTBP2	1.67582	6.50564	5.713	7.19537e-08	1.02085e-06	7.68638
SERPINB3	1.67581	-3.91465	4.48798	1.56565e-05	9.06192e-05	2.52926
SLC9A7	1.67503	0.0108387	5.73121	6.60499e-08	9.50238e-07	7.76892
C9orf110	1.67193	3.3117	5.34663	3.89961e-07	4.33077e-06	6.0596
SMAGP	1.67099	2.49075	7.12251	6.46323e-11	2.68224e-09	14.4805
CERKL	1.66994	1.52518	6.46882	1.83192e-09	4.56332e-08	11.2349
CD300C	1.65905	0.712065	5.45604	2.36984e-07	2.8445e-06	6.53844
TNFSF12.TNFSF13	1.65882	2.1325	4.06403	8.29535e-05	0.000379944	0.951234
GDF10	1.65207	-1.24129	2.8687	0.00481106	0.0123444	-2.8094
KCNJ6	1.64939	-3.70244	4.96842	2.08279e-06	1.57795e-05	4.45295
CD163	1.64678	5.99428	4.79339	4.40872e-06	3.04185e-05	3.73627
OSCAR	1.64459	1.72426	5.67982	8.40687e-08	1.16138e-06	7.53637
FZD9	1.6437	-0.784331	4.12264	6.63135e-05	0.000313103	1.16233
CDO1	1.64082	1.73001	3.30116	0.00124302	0.00386271	-1.57415
VCAN	1.64015	8.20376	4.81548	4.01434e-06	2.81361e-05	3.82574
MGC16121	1.63968	0.37078	5.1155	1.0952e-06	1.0551e-05	5.06852
CYP27C1	1.63964	-0.138964	3.89592	0.000155746	0.000649903	0.358814
STRA6	1.63826	1.08554	2.61994	0.00984057	0.022632	-3.45086
CYS1	1.63726	2.24586	4.06109	8.38851e-05	0.000383697	0.940711
LEF1	1.63625	3.02117	5.10726	1.1357e-06	1.08646e-05	5.03372
MYOG	1.63499	-3.79318	3.50156	0.000634361	0.00216787	-0.952174
DLX1	1.63444	0.178754	3.00688	0.00316886	0.0086309	-2.43099
SIX4	1.63407	2.64851	5.0455	1.48922e-06	1.18473e-05	4.77407
KIF26B	1.63123	2.86709	3.60041	0.000450559	0.00161343	-0.634217
CD177	1.63105	-2.3421	3.27006	0.00137633	0.00422459	-1.66794
PRR16	1.63051	1.63956	4.46649	1.70824e-05	9.77411e-05	2.44646
BTBD11	1.63022	1.65435	3.76065	0.000255118	0.000998907	-0.103539
PKP3	1.62827	-0.375488	3.57583	0.000490862	0.00173712	-0.713933
LOC100216001	1.62822	-1.4529	4.60715	9.60961e-06	6.00081e-05	2.99348
IGFL3	1.62651	-3.99113	4.20022	4.91418e-05	0.000242177	1.44531
SORCS2	1.62638	3.46247	3.38637	0.000937044	0.00302321	-1.31343
NRG1	1.62603	-1.03574	3.57345	0.000494954	0.00175009	-0.721653
IL20RA	1.6245	-1.26643	3.16207	0.00194973	0.00571941	-1.98767
UCN2	1.62236	-1.33098	4.01634	9.93674e-05	0.000442923	0.781206
CSAG3	1.62197	-2.95158	3.16338	0.00194158	0.00569936	-1.98384
ROS1	1.62034	-3.26252	3.56375	0.000511901	0.00180132	-0.752959
SIGLEC9	1.6191	1.00795	5.39262	3.16517e-07	3.61499e-06	6.26016
CSTA	1.61744	0.804968	4.95587	2.19909e-06	1.65505e-05	4.40097
COL16A1	1.61609	7.53451	5.91306	2.78652e-08	4.53025e-07	8.6017
DNAJC12	1.61497	0.584363	4.15993	5.74439e-05	0.000277553	1.29785
LOXL1	1.61127	6.74609	6.42278	2.3057e-09	5.56108e-08	11.012
PAX3	1.60907	-1.5977	2.39115	0.0182278	0.0382017	-3.99451
LRRC8E	1.60846	1.66	3.98529	0.000111675	0.000487429	0.671336
NLRP11	1.60814	-3.33189	4.00512	0.000103657	0.000458981	0.741427
HMGA1	1.60707	5.03452	5.42938	2.67703e-07	3.14593e-06	6.42121
PSG5	1.60667	-3.62702	3.2043	0.00170314	0.00509203	-1.86371
MAGEC1	1.60624	-3.93784	3.48822	0.000663978	0.00225592	-0.994504
TMEM92	1.60434	-0.77813	4.30977	3.19819e-05	0.00016842	1.85168
CFI	1.60252	3.87161	4.64266	8.2955e-06	5.27499e-05	3.1335
LEPRE1	1.60203	7.0376	10.1771	2.97186e-18	1.84625e-15	30.9479
PCSK9	1.60106	-0.516552	3.55609	0.000525692	0.00184163	-0.777671
FCGR1C	1.60056	0.780113	5.00156	1.80379e-06	1.39387e-05	4.59059
ASPN	1.5972	5.2254	3.10302	0.00235035	0.00671375	-2.15862
GAGE12D	1.59637	-4.36048	3.32174	0.00116156	0.00364673	-1.51169
MMP11	1.59625	5.82001	4.72494	5.88396e-06	3.90758e-05	3.46087
CTAG2	1.59471	-4.10221	3.18701	0.00180038	0.0053469	-1.91464
MAGEB1	1.5947	-4.34692	4.04393	8.95289e-05	0.000404745	0.879373
KANK4	1.59467	-0.17163	2.87115	0.00477607	0.0122684	-2.80281
FCGR2A	1.59119	5.62789	6.07963	1.24844e-08	2.27707e-07	9.37743
MAPK13	1.58758	2.46749	6.08751	1.20157e-08	2.20532e-07	9.41442
CATSPER1	1.58427	-1.79189	5.83938	3.95976e-08	6.15037e-07	8.26249
ADORA2B	1.5798	2.08414	5.57646	1.36076e-07	1.76675e-06	7.0724
MAGEL2	1.57942	-1.45659	2.61845	0.0098814	0.0227004	-3.45454
SLC11A1	1.57927	2.17671	5.52413	1.7332e-07	2.18257e-06	6.83948
TSPAN5	1.57808	1.8664	6.15939	8.4651e-09	1.65299e-07	9.75312
HOXB9	1.57689	0.460946	3.81886	0.000206609	0.000830853	0.0938461
MPP4	1.57615	-1.96224	5.25915	5.78263e-07	6.11396e-06	5.68119
PHLDA1	1.57392	6.43763	5.47107	2.21214e-07	2.68826e-06	6.60469
SHOX2	1.56755	3.42232	3.88083	0.000164658	0.000682779	0.306597
SLITRK5	1.56723	-1.77828	2.93121	0.00398992	0.0105314	-2.64013
METRNL	1.56673	6.0526	6.08618	1.20934e-08	2.2156e-07	9.4082
MYLK2	1.56646	-0.622678	4.92941	2.46528e-06	1.82063e-05	4.29168
NDST3	1.56307	-2.16497	3.15456	0.00199691	0.00583505	-2.00957
TTYH3	1.56174	7.45406	7.82688	1.52851e-12	1.1606e-10	18.1231
IL2RA	1.56128	0.992932	3.51985	0.000595751	0.00205441	-0.893892
TIMP1	1.56099	8.96066	6.90197	2.02875e-10	7.27123e-09	13.3694
ALOX5AP	1.56029	2.94465	4.87113	3.16632e-06	2.28325e-05	4.05243
ADAMTS4	1.55805	5.51392	6.62431	8.37641e-10	2.39504e-08	11.9934
LOXL2	1.5575	7.16881	6.18697	7.39684e-09	1.48378e-07	9.88361
CDH18	1.55699	-1.83054	2.86332	0.0048885	0.0125055	-2.82382
CRYBB1	1.55646	-0.536635	5.26911	5.53011e-07	5.89427e-06	5.72405
NID2	1.55511	6.32063	7.12972	6.22457e-11	2.5937e-09	14.517
IRX2	1.55249	-1.61276	2.81156	0.00569396	0.0142408	-2.96129
CHST6	1.55235	2.25848	3.59497	0.000459203	0.00163952	-0.651903
S100A2	1.55135	1.46118	3.71375	0.000301862	0.00115006	-0.260774
SHROOM2	1.54972	2.2876	4.45686	1.77607e-05	0.00010089	2.40948
TFPI	1.54668	4.53039	4.57393	1.10196e-05	6.74165e-05	2.86318
SDS	1.54618	1.07801	4.21213	4.69169e-05	0.000232442	1.4891
SLAMF8	1.54595	3.522	4.86613	3.23478e-06	2.32362e-05	4.03199
LOC151534	1.54399	2.95069	5.78061	5.23207e-08	7.79525e-07	7.99366
CD68	1.54245	6.97764	5.33639	4.08438e-07	4.50667e-06	6.01512
IFI30	1.53963	6.28695	5.12449	1.05259e-06	1.02029e-05	5.10656
ALX1	1.53914	-2.81173	2.78423	0.00616662	0.0152573	-3.03301
DCBLD1	1.53812	3.45768	7.20361	4.22852e-11	1.86027e-09	14.8928
CMTM8	1.53503	1.06438	6.73125	4.86627e-10	1.5231e-08	12.5202
STEAP3	1.53368	4.42391	5.07181	1.32716e-06	1.11347e-05	4.88443
MMP14	1.53285	10.3078	7.82353	1.5564e-12	1.16878e-10	18.1055
NT5E	1.53182	5.35081	5.07212	1.32535e-06	1.11347e-05	4.88574
INHBE	1.5318	0.291666	3.61117	0.000433909	0.00156035	-0.599164
C4orf31	1.53034	1.11174	3.33717	0.00110379	0.00349049	-1.46465
FOXC2	1.52761	0.0950136	3.50207	0.000633248	0.00216515	-0.950545
VEGFC	1.52754	3.78324	5.84375	3.8784e-08	6.05567e-07	8.28252
ZNF560	1.52711	-1.03234	2.86924	0.00480331	0.0123287	-2.80795
PNPLA3	1.52558	-1.86516	4.20393	4.84374e-05	0.000239108	1.45895
AKR1C1	1.52554	3.01616	3.6827	0.000337167	0.00126436	-0.364028
MYBPC2	1.52503	-2.33857	2.75083	0.00679252	0.0165659	-3.11979
FOXD1	1.52496	3.03459	3.17959	0.00184364	0.00544932	-1.93641
F13A1	1.52142	6.00146	3.79383	0.000226287	0.000899639	0.00866306
FABP5	1.52098	2.10285	6.29382	4.37319e-09	9.53773e-08	10.3922
TCTEX1D1	1.52024	-0.453287	4.77061	4.85461e-06	3.30866e-05	3.64432
BICC1	1.51824	2.37461	4.48839	1.56304e-05	9.05453e-05	2.53084
BEND6	1.51804	2.85481	5.05824	1.40849e-06	1.12825e-05	4.82746
SERPINB2	1.51799	-2.24181	2.64854	0.00908497	0.0211409	-3.37975
ITGB6	1.51723	-3.16505	3.68331	0.000336436	0.00126229	-0.362003
HSPA7	1.51647	1.87623	4.96088	2.15191e-06	1.62311e-05	4.42171
MSR1	1.51385	4.50237	5.96289	2.19414e-08	3.71445e-07	8.83252
OPCML	1.51337	-0.925658	2.7959	0.00596053	0.0148315	-3.00245
LOC643763	1.51282	-2.69461	2.96435	0.00360882	0.00964596	-2.54911
C20orf103	1.50973	0.230436	2.94084	0.00387558	0.0102772	-2.61379
PLXDC2	1.50939	4.55077	5.83952	3.95718e-08	6.15037e-07	8.26312
SLN	1.50792	-1.73801	2.69477	0.00797394	0.0189447	-3.26335
RBP4	1.50689	-0.00783813	2.85329	0.00503589	0.0128265	-2.85062
FCGR1B	1.50671	2.3149	4.81443	4.0323e-06	2.82233e-05	3.82148
GAGE2B	1.50662	-4.6044	3.31655	0.00118163	0.00370179	-1.52748
NT5DC2	1.5066	6.91192	8.33997	9.28856e-14	1.12015e-11	20.8517
GALNT10	1.50413	5.8174	8.17479	2.30165e-13	2.31213e-11	19.9673
SAMD11	1.50248	2.1029	2.76814	0.00646109	0.0158595	-3.07491
EDIL3	1.50241	3.94856	2.64618	0.00914535	0.02125	-3.38565
DLGAP1	1.50185	-0.620886	3.10201	0.0023578	0.00672939	-2.16151
MURC	1.50135	0.203169	5.39196	3.17476e-07	3.62392e-06	6.25725
LRRC32	1.50084	5.8289	5.24437	6.1785e-07	6.45265e-06	5.61762
C12orf70	1.49956	-2.74957	5.23667	6.39499e-07	6.65163e-06	5.58456
C19orf59	1.4987	-3.33357	4.42209	2.04341e-05	0.000113713	2.27637
DMRT3	1.49774	-0.97177	3.34299	0.00108273	0.003435	-1.44687
ADAMDEC1	1.49764	-0.358736	2.84825	0.00511157	0.012987	-2.86408
RGS1	1.49555	4.05527	4.00381	0.000104171	0.000460659	0.736773
FRAS1	1.48951	3.37611	3.49085	0.000658037	0.0022387	-0.986168
AKR1C2	1.48793	1.2621	3.60572	0.00044226	0.0015876	-0.616911
SYT7	1.48765	2.70576	3.96503	0.000120475	0.000520518	0.600013
MYOM3	1.48647	-0.379056	4.14645	6.05099e-05	0.000289096	1.24876
NTSR1	1.48549	-2.32094	2.5662	0.0114149	0.0256831	-3.58259
FPR2	1.48521	-1.54644	3.89673	0.000155279	0.000648684	0.361631
KRTAP1.5	1.48374	-3.95638	4.56667	1.13532e-05	6.8882e-05	2.83481
MARCO	1.48322	0.371234	2.35278	0.0201334	0.0415329	-4.08125
CSRP3	1.48316	-3.41281	2.72023	0.00741604	0.0178155	-3.19848
CCL11	1.48231	-2.17618	3.3021	0.00123921	0.00385538	-1.57132
FLJ16779	1.48038	-2.37511	2.75539	0.00670366	0.0163824	-3.10798
TMED7.TICAM2	1.47888	1.63665	5.2779	5.31601e-07	5.70595e-06	5.76197
SMTNL2	1.47856	-0.5789	3.92213	0.000141347	0.000598217	0.449883
HK3	1.47771	1.93401	4.58303	1.06144e-05	6.53446e-05	2.89883
HSPA6	1.4766	2.9568	5.1399	9.83326e-07	9.63492e-06	5.17182
ANXA2P1	1.47636	3.53305	7.83764	1.4421e-12	1.09905e-10	18.1798
RNASE2	1.47568	-1.37734	3.81741	0.000207709	0.00083446	0.0888716
KRT79	1.47432	-4.15356	4.57489	1.09759e-05	6.72096e-05	2.86696
PCDHGA12	1.47209	0.760689	3.02422	0.00300412	0.00825328	-2.38242
NINJ2	1.47174	1.57378	4.80583	4.18214e-06	2.91032e-05	3.78664
RAD51AP2	1.47168	-3.76152	5.66986	8.80802e-08	1.20947e-06	7.49144
SLC2A3	1.47156	5.69389	6.09272	1.17153e-08	2.15985e-07	9.4389
ULBP3	1.46976	-0.235701	4.73117	5.73206e-06	3.82032e-05	3.48581
CMTM7	1.469	3.84489	6.66612	6.77722e-10	2.01948e-08	12.1989
GLIS3	1.46713	3.64314	3.95655	0.000124353	0.000534457	0.570232
CFHR3	1.46617	-3.40991	5.63443	1.03932e-07	1.39444e-06	7.33198
HGF	1.46615	2.233	4.05068	8.72665e-05	0.000396422	0.903481
UGT2B4	1.46549	-3.8737	3.69555	0.000322104	0.00121588	-0.321375
MAGEA11	1.46539	-4.34102	3.8627	0.000176009	0.000722682	0.244073
NEFH	1.46534	1.73313	2.93313	0.00396692	0.0104869	-2.6349
GATA3	1.46396	0.930715	3.80506	0.000217248	0.000868189	0.0468228
CBLN2	1.46339	-2.50426	2.71115	0.00761076	0.0182042	-3.22167
SFTA1P	1.46215	-1.38586	3.76743	0.000248957	0.000978474	-0.0806728
C3orf55	1.46201	-1.37171	3.25591	0.00144124	0.00439422	-1.71033
GXYLT2	1.46082	3.5576	6.30369	4.16506e-09	9.1618e-08	10.4394
GFPT2	1.46079	5.65493	4.63087	8.71121e-06	5.5154e-05	3.08693
CHRNG	1.46059	-3.99509	3.70877	0.000307277	0.00116722	-0.277376
LILRA6	1.46002	1.28615	4.95026	2.25309e-06	1.69072e-05	4.37776
PLEKHN1	1.4596	-1.36899	3.89959	0.000153651	0.000643383	0.37152
FAM20A	1.45907	4.22421	4.42755	1.99899e-05	0.000111494	2.29723
AGMAT	1.45884	-0.222521	6.18032	7.64173e-09	1.52394e-07	9.8521
FOXQ1	1.45776	-1.84343	2.62501	0.00970255	0.0223597	-3.4383
RNF182	1.45762	-0.190352	3.23321	0.00155144	0.00469464	-1.77806
TSHZ2	1.45723	1.2312	3.52875	0.000577759	0.00200045	-0.865418
F2RL2	1.45679	0.255833	2.79322	0.00600737	0.0149209	-3.00949
GABRA3	1.45632	-1.47991	2.63351	0.00947519	0.0219156	-3.4172
CHRND	1.45583	-4.25994	3.64244	0.000388765	0.00142589	-0.496822
FAM133A	1.45536	-1.28518	3.22234	0.00160693	0.00483542	-1.81033
CD86	1.4547	3.10964	5.12718	1.04015e-06	1.0111e-05	5.11796
ETV1	1.45275	4.37047	4.49386	1.52871e-05	8.88955e-05	2.55194
FCGBP	1.45212	4.40741	3.0802	0.00252463	0.00713009	-2.22393
CRTAM	1.45076	-0.468309	3.9521	0.000126437	0.000542505	0.55461
CAV3	1.45055	-4.00043	3.68048	0.000339827	0.00127294	-0.371361
SCN9A	1.45029	0.461487	3.9814	0.000113318	0.000493652	0.657604
HS6ST2	1.44984	0.816058	2.49559	0.0138259	0.0302599	-3.75191
C12orf59	1.44912	-2.69094	4.84487	3.54229e-06	2.50848e-05	3.94522
ACPP	1.44843	-1.25026	4.73465	5.64878e-06	3.77217e-05	3.49977
ZYG11A	1.44806	-2.31794	3.79936	0.000221788	0.000884432	0.0274625
TNFRSF8	1.44769	0.69855	4.07973	7.8142e-05	0.00036089	1.00755
ADAMTS20	1.43913	-4.05687	4.60718	9.60819e-06	6.00081e-05	2.99362
VGLL2	1.43783	-1.95716	2.34391	0.0205981	0.0423298	-4.10113
SLC37A2	1.43705	3.18167	4.85451	3.39943e-06	2.4165e-05	3.98455
TANC2	1.43696	5.14713	6.68552	6.1413e-10	1.86523e-08	12.2945
GRP	1.43695	-3.55868	3.47135	0.000703319	0.00236746	-1.04787
STK17B	1.43488	5.01505	8.27151	1.3538e-13	1.49216e-11	20.4845
LILRB4	1.43352	3.14359	3.98981	0.000109798	0.000480461	0.687285
TNC	1.43333	8.57065	3.30552	0.00122533	0.00381944	-1.56095
NTNG1	1.43263	1.61551	2.66647	0.00863833	0.0202718	-3.33481
SPON2	1.43022	6.50769	3.67612	0.000345132	0.00128881	-0.385814
P4HA2	1.42869	6.59366	8.04059	4.79195e-13	4.19828e-11	19.2528
CHPF	1.42698	7.49592	8.31116	1.08854e-13	1.25372e-11	20.697
IL1RL2	1.42561	-1.52295	4.69024	6.80424e-06	4.42837e-05	3.32232
DSP	1.42397	1.07143	2.99872	0.00324929	0.0088022	-2.45379
LAPTM5	1.42392	7.16728	5.02606	1.62117e-06	1.26999e-05	4.69278
CLCA2	1.42293	-1.89313	3.9207	0.0001421	0.000601094	0.444894
GAGE12J	1.42195	-4.52443	3.51317	0.000609578	0.0020961	-0.915191
ANXA2P2	1.4217	8.24297	7.78362	1.93067e-12	1.39369e-10	17.8957
PRKG2	1.42125	-2.58201	3.36188	0.00101686	0.00324663	-1.38894
GLDC	1.4211	-1.10543	4.25302	3.99899e-05	0.00020404	1.64017
LOC100130872	1.42064	1.47938	4.25915	3.90393e-05	0.000200086	1.66293
INHBA	1.41782	2.26188	3.58357	0.000477818	0.00169623	-0.688879
BCL2A1	1.41733	-0.0370084	3.75645	0.00025901	0.00101084	-0.117695
LIMS3	1.41468	-0.73583	4.27489	3.66996e-05	0.000189373	1.72141
WIPI1	1.41306	4.96566	9.13583	1.10051e-15	2.96862e-13	25.1771
ADC	1.41211	2.87713	5.78371	5.15584e-08	7.68726e-07	8.00781
IL1RN	1.4118	1.23106	3.97617	0.000115557	0.000502022	0.639198
MFSD2A	1.41143	1.91759	4.24639	4.10419e-05	0.000207497	1.6156
CGB	1.41139	-3.84287	3.28816	0.0012972	0.00400812	-1.61344
PLAC9	1.40964	2.71242	3.22626	0.00158674	0.00478237	-1.79872
CTLA4	1.40848	-0.809839	3.62961	0.00040673	0.00147975	-0.538916
COL8A1	1.40761	4.18202	3.28237	0.00132203	0.00407503	-1.6309
FBN1	1.4073	8.5698	4.97649	2.01119e-06	1.53105e-05	4.48643
FER1L6	1.40717	-3.24726	4.10089	7.20772e-05	0.000336441	1.08372
C11orf63	1.40163	1.12539	4.8644	3.25884e-06	2.33845e-05	4.0249
CD84	1.40096	1.18457	4.39455	2.28228e-05	0.000125171	2.17148
APOL4	1.39715	2.9289	3.77495	0.000242284	0.000955571	-0.055257
HLA.DQB1	1.39654	5.58153	3.92859	0.000137999	0.000586346	0.472398
CTGF	1.39565	7.57799	4.92766	2.48394e-06	1.83111e-05	4.28446
HLA.DQA1	1.3953	5.11399	3.69426	0.000323592	0.00122082	-0.325675
MYPN	1.39451	-2.39756	3.12163	0.00221654	0.0063858	-2.10505
CTH	1.39324	0.959719	8.55414	2.84291e-14	4.31723e-12	22.0058
HAVCR2	1.39301	3.41464	4.92845	2.47546e-06	1.82552e-05	4.28773
FAM180A	1.39292	2.35298	2.74529	0.0069017	0.0167744	-3.13409
OSBPL3	1.39282	4.13085	6.59538	9.69524e-10	2.69328e-08	11.8517
IL20RB	1.39269	0.779765	3.88242	0.000163697	0.00067927	0.312091
DAB2	1.39193	6.92391	5.36357	3.61151e-07	4.06364e-06	6.13335
CLIC6	1.39077	0.91076	2.74942	0.00682	0.0166112	-3.12341
DAZL	1.3893	-3.61969	3.93483	0.000134834	0.000573967	0.494197
FJX1	1.38927	3.47225	4.621	9.07469e-06	5.71377e-05	3.04801
PLTP	1.38835	7.54602	4.1737	5.44659e-05	0.000264849	1.34813
NCRNA00152	1.38827	3.81963	5.05446	1.43202e-06	1.14545e-05	4.81158
BDKRB1	1.38824	0.76489	3.46112	0.000728233	0.00243747	-1.08013
MT1H	1.38769	-2.94904	3.66395	0.000360332	0.00133608	-0.426014
TNFRSF11B	1.38752	0.396642	3.19342	0.00176373	0.00525556	-1.89578
LIF	1.38515	2.66807	3.75122	0.000263929	0.00102672	-0.135288
TLX2	1.38255	-3.67298	3.44408	0.000771587	0.00256042	-1.1337
TNIP3	1.38209	-2.36159	3.83769	0.000192896	0.000780761	0.15819
SDC1	1.38179	6.09639	4.90832	2.69957e-06	1.97375e-05	4.20486
PLXDC1	1.38106	5.04859	4.74843	5.3306e-06	3.57996e-05	3.55507
MRC1	1.38081	4.50082	3.84383	0.000188612	0.000766295	0.179239
DHRS2	1.37991	0.211342	3.03595	0.00289713	0.00801323	-2.3494
ANXA1	1.37937	7.67089	5.12487	1.05085e-06	1.01928e-05	5.10815
C20orf186	1.37919	-3.08902	2.45473	0.0154205	0.0331241	-3.84796
RFPL1	1.37902	-3.16698	3.92233	0.000141242	0.000597895	0.450583
ELFN1	1.37879	2.67668	3.77626	0.000241145	0.000951812	-0.0508499
DNM1	1.37734	5.04758	5.23718	6.38021e-07	6.63963e-06	5.58678
CGB5	1.37662	-4.17812	3.53094	0.000573413	0.00198775	-0.858406
FN1	1.37476	12.3275	5.26773	5.56449e-07	5.92303e-06	5.7181
RHOBTB3	1.37131	5.71702	5.24784	6.08311e-07	6.37251e-06	5.63255
SKAP2	1.37059	4.80157	5.7201	6.95905e-08	9.92125e-07	7.71857
RND3	1.36718	5.88092	6.22067	6.26995e-09	1.28669e-07	10.0435
SH3BGRL3	1.36319	7.68973	6.58944	9.99078e-10	2.76785e-08	11.8225
PGF	1.36146	4.46322	4.92855	2.47438e-06	1.82552e-05	4.28815
THBS4	1.36013	4.774	2.58861	0.0107326	0.024361	-3.52794
LOC388692	1.36007	2.63525	5.43913	2.56037e-07	3.03587e-06	6.46406
FCER1G	1.35845	4.57655	4.57089	1.11581e-05	6.80203e-05	2.8513
C6orf115	1.35647	3.90065	8.3695	7.89308e-14	9.74795e-12	21.0103
C15orf48	1.35645	-0.264931	4.2004	4.91079e-05	0.000242068	1.44596
MICAL2	1.35626	6.45036	4.85479	3.39544e-06	2.4145e-05	3.98567
NOG	1.35585	-1.85133	2.57598	0.0111126	0.0251151	-3.5588
SIGLEC14	1.35535	0.170283	3.91938	0.000142794	0.000603468	0.44032
ZNF697	1.35088	3.56892	6.79376	3.53639e-10	1.15629e-08	12.83
NXF3	1.35082	-2.45794	3.42544	0.000821752	0.0026998	-1.19201
FPR3	1.35072	3.66407	4.66151	7.67016e-06	4.92625e-05	3.20817
TSKU	1.34824	5.8563	5.78887	5.03154e-08	7.54584e-07	8.03136
SERPINA1	1.34613	3.81529	3.85893	0.000178464	0.000730029	0.23108
LFNG	1.34495	3.62021	4.88159	3.02771e-06	2.19488e-05	4.09521
P4HA1	1.34419	6.26233	7.75267	2.28117e-12	1.59612e-10	17.7332
EMR1	1.34387	-0.696912	3.37763	0.000964825	0.00309884	-1.34043
SH3BP4	1.34385	5.20253	6.09073	1.18291e-08	2.17691e-07	9.42956
GNA15	1.3429	2.73382	4.57941	1.0774e-05	6.62301e-05	2.88463
LIMK1	1.33947	6.05312	8.7499	9.56985e-15	1.79992e-12	23.0675
EHD3	1.33944	3.64854	5.83539	4.03563e-08	6.24411e-07	8.24417
MYO1B	1.3388	6.32288	8.65115	1.65866e-14	2.81026e-12	22.5312
C1orf38	1.33719	4.53188	5.2239	6.77041e-07	6.99597e-06	5.52981
NKAIN4	1.33707	-2.33374	2.31952	0.0219251	0.0446805	-4.1554
AIM1	1.33702	3.8867	4.46227	1.73763e-05	9.91463e-05	2.43026
ANXA2P3	1.3336	1.33739	6.83261	2.89806e-10	9.80415e-09	13.0232
TFPI2	1.33347	1.54286	2.81386	0.0056557	0.0141658	-2.95522
KBTBD8	1.33273	0.294825	5.30498	4.70642e-07	5.11321e-06	5.87894
PLOD1	1.33194	8.53696	10.6772	1.69338e-19	1.92866e-16	33.7434
C6orf142	1.33087	-2.40481	3.2902	0.00128855	0.00398862	-1.60729
SLITRK1	1.32773	-3.21206	3.08516	0.00248581	0.00703306	-2.20979
C3AR1	1.32745	3.93343	4.86697	3.22325e-06	2.31696e-05	4.0354
ANXA2	1.32428	8.77533	7.29004	2.68466e-11	1.27699e-09	15.3344
CSAG2	1.32281	-4.15711	3.15408	0.00199991	0.00584214	-2.01094
SLCO2B1	1.3184	5.53966	4.46857	1.69391e-05	9.70836e-05	2.45446
SNAI1	1.31728	1.90997	4.97302	2.04168e-06	1.55082e-05	4.47202
ODF2L	1.31693	3.697	6.14846	8.92938e-09	1.72855e-07	9.70148
EREG	1.31663	-2.93701	3.40332	0.000885269	0.00287849	-1.26089
FKBP11	1.3162	4.4771	6.94111	1.65781e-10	6.11272e-09	13.5654
ST8SIA1	1.31598	1.60945	3.90657	0.000149735	0.000629299	0.395755
MSC	1.31537	4.43009	4.54462	1.24275e-05	7.45397e-05	2.74881
UCHL1	1.3153	4.24144	2.7934	0.00600416	0.0149182	-3.00901
HRH1	1.31438	4.44483	5.62973	1.0623e-07	1.42091e-06	7.3109
IL1R1	1.31405	6.025	4.48352	1.59429e-05	9.21731e-05	2.51203
SLC31A2	1.31272	3.58503	5.99309	1.89735e-08	3.27697e-07	8.97292
S100A10	1.31263	7.58816	4.97321	2.04005e-06	1.55015e-05	4.47279
GDNF	1.31244	-2.24338	3.09132	0.00243825	0.00692143	-2.19216
CST1	1.31239	-3.88233	3.18064	0.00183745	0.00543507	-1.93333
EDARADD	1.31068	3.00503	7.19632	4.39311e-11	1.92032e-09	14.8557
GPX8	1.30934	6.61312	10.2184	2.34762e-18	1.55254e-15	31.178
MS4A4A	1.30909	4.03968	4.09899	7.26007e-05	0.000338193	1.07689
SC65	1.3089	5.98417	7.87522	1.17679e-12	9.38729e-11	18.3777
SERPINH1	1.30781	9.63356	9.1975	7.77588e-16	2.31034e-13	25.516
ATP2B1	1.30615	6.01434	7.28784	2.71596e-11	1.28295e-09	15.3232
LTBP1	1.30422	7.54167	4.72109	5.97978e-06	3.96306e-05	3.44546
SLC2A14	1.30288	0.178709	5.01625	1.69206e-06	1.32148e-05	4.6518
C5AR1	1.30284	3.79102	5.03525	1.55743e-06	1.22913e-05	4.73119
MAP1LC3C	1.30274	-0.472526	2.78162	0.00621344	0.0153564	-3.03981
CLEC7A	1.30236	1.91609	4.44283	1.87961e-05	0.000105717	2.35568
ITGB5	1.30012	7.85921	7.54039	7.11879e-12	4.0766e-10	16.6256
LPAR5	1.29919	1.55812	4.82702	3.82214e-06	2.68716e-05	3.8726
MET	1.29831	4.07249	4.6172	9.21841e-06	5.78826e-05	3.03305
MYF6	1.29229	-4.20681	3.4568	0.000738989	0.00246823	-1.09372
COL6A1	1.29134	11.2406	7.34851	1.97195e-11	9.76497e-10	15.6345
IGFL2	1.29097	-2.92727	3.2352	0.00154149	0.00466797	-1.77214
RAPSN	1.29091	-3.4087	3.07738	0.00254696	0.00718428	-2.23197
IL1F5	1.29055	-3.62546	3.30829	0.00121423	0.00379061	-1.55256
CYTL1	1.28891	1.19184	2.99959	0.00324059	0.00878427	-2.45135
ARHGEF19	1.28543	3.89708	6.10964	1.07897e-08	2.0275e-07	9.51847
HOXD1	1.28518	0.179396	4.0394	9.10768e-05	0.000410637	0.86323
SP7	1.28411	-2.64005	2.92779	0.00403126	0.0106214	-2.64947
ADAMTSL1	1.28265	4.08463	3.71486	0.000300673	0.00114638	-0.257086
TRPA1	1.28251	-1.43137	3.49669	0.000645012	0.00219964	-0.967623
SIGLEC7	1.28199	0.91711	4.32889	2.96497e-05	0.000157596	1.9234
LILRB3	1.27971	1.57033	4.36907	2.52704e-05	0.0001372	2.07487
HLA.DRB5	1.27934	5.69997	3.66999	0.000352707	0.0013116	-0.406067
RHCE	1.2788	-0.422156	4.8892	2.93051e-06	2.13119e-05	4.12639
ANGPTL6	1.27877	-1.55486	4.15122	5.94068e-05	0.000286213	1.26613
VNN1	1.27492	0.330978	3.6512	0.000376936	0.0013883	-0.468019
VMO1	1.27338	1.70307	4.39102	2.31475e-05	0.000126749	2.15808
TNNI2	1.27211	-0.581775	3.33233	0.00112162	0.00353758	-1.47942
KCNE1L	1.27141	-2.10539	4.50451	1.46389e-05	8.57217e-05	2.59312
RASSF9	1.27123	0.040657	4.2162	4.61785e-05	0.000229171	1.50409
C8orf34	1.2712	-2.03367	3.44598	0.000766628	0.00254725	-1.12773
ITGAM	1.27118	3.56404	4.33532	2.89034e-05	0.000154269	1.94755
CD300LB	1.2702	-0.939607	4.46334	1.73013e-05	9.88005e-05	2.43437
MYH6	1.26861	-3.90067	3.0539	0.0027403	0.00763714	-2.2987
DSC2	1.26644	2.3543	4.28968	3.46223e-05	0.000180442	1.77656
CAPG	1.26626	5.78456	4.63476	8.57182e-06	5.43386e-05	3.1023
DIO2	1.26592	2.26151	2.75048	0.00679937	0.0165781	-3.1207
CKAP4	1.26522	7.75154	9.81255	2.3809e-17	1.10933e-14	28.9175
GAGE1	1.26349	-4.62954	3.09204	0.00243273	0.00690768	-2.19009
METTL1	1.26242	4.72796	4.62154	9.05425e-06	5.7044e-05	3.05016
FAM5C	1.25995	-3.96962	2.76611	0.00649933	0.0159362	-3.0802
PTGER2	1.25897	1.96638	4.0298	9.44431e-05	0.000424144	0.829053
C9orf140	1.25883	2.9736	3.82583	0.000201431	0.000811941	0.117623
SIRPB2	1.25843	1.00164	4.30741	3.22818e-05	0.000169738	1.84284
TBX1	1.25822	-0.190299	2.33492	0.0210789	0.043175	-4.1212
MT1X	1.25752	4.58684	4.25494	3.96896e-05	0.00020281	1.6473
DTX1	1.25726	0.715216	3.55052	0.000535928	0.00187205	-0.795596
TMEM2	1.25617	5.46922	7.02226	1.08913e-10	4.21286e-09	13.9735
MYL2	1.25576	-3.70301	2.69823	0.00789595	0.018779	-3.25457
CD14	1.25529	6.84646	3.82626	0.000201114	0.000810825	0.119096
PLOD2	1.25475	6.72714	6.23191	5.93313e-09	1.22864e-07	10.0969
C20orf123	1.25338	-4.37958	3.60573	0.000442243	0.0015876	-0.616875
SLC10A4	1.25311	-1.31179	3.29494	0.00126869	0.00393309	-1.59298
COL17A1	1.2508	-0.998706	3.10545	0.00233244	0.00667095	-2.15163
FAM134B	1.25054	2.13622	3.14329	0.00206967	0.00601848	-2.04233
GRID2	1.24914	-3.88915	3.64505	0.000385202	0.00141397	-0.488241
GBA3	1.24884	-3.93554	4.30519	3.25671e-05	0.000170931	1.83451
HK2	1.24779	4.41252	4.37721	2.44624e-05	0.000133166	2.10568
TRIM72	1.24739	-4.19432	3.34274	0.00108363	0.00343733	-1.44764
DSEL	1.24695	4.93032	5.00896	1.74662e-06	1.35635e-05	4.62142
MFSD2B	1.24599	-1.02712	4.25933	3.90121e-05	0.000199997	1.66359
CGB8	1.24586	-4.56888	3.70306	0.000313606	0.00118752	-0.296415
PVALB	1.24549	-2.27583	3.16622	0.00192406	0.00565521	-1.97553
TNFSF8	1.24392	-0.0259124	4.14605	6.06045e-05	0.000289413	1.24729
HECW2	1.24326	2.80572	5.74804	6.10151e-08	8.89033e-07	7.84538
HCK	1.2426	3.7991	4.0645	8.28039e-05	0.000379429	0.952934
EVI2B	1.2426	3.26882	3.99787	0.000106525	0.000468983	0.715752
GCKR	1.24216	-3.47864	4.57375	1.10276e-05	6.7425e-05	2.86249
BMPR1B	1.24183	1.47487	2.3445	0.0205668	0.0422824	-4.0998
CALCR	1.24112	-2.35031	4.04331	8.97364e-05	0.000405485	0.877193
CLEC4E	1.24	-0.346309	2.88241	0.00461875	0.0119286	-2.77255
S100A5	1.23848	-2.80156	4.34267	2.80715e-05	0.000150338	1.97523
CD300A	1.23775	2.89199	4.47786	1.63129e-05	9.39938e-05	2.49024
ST8SIA6	1.23769	-3.78703	4.12766	6.50476e-05	0.000307268	1.18052
ENPP1	1.23758	4.90647	3.18647	0.00180352	0.00535388	-1.91623
SLC7A11	1.23729	1.60067	4.52829	1.32858e-05	7.89256e-05	2.68531
CDR1	1.23723	-1.76267	3.34169	0.00108738	0.00344817	-1.45083
TNFSF4	1.23671	3.33458	3.99423	0.000107992	0.000473907	0.702883
NEK6	1.23528	5.05653	6.64695	7.46883e-10	2.18429e-08	12.1046
VAT1L	1.2351	1.05867	2.34517	0.0205316	0.0422228	-4.09831
ELOVL3	1.23509	-2.00676	3.28533	0.00130929	0.00404004	-1.62199
XG	1.23406	0.487346	2.76214	0.00657426	0.0160988	-3.09049
S100A3	1.2339	0.870916	3.70753	0.000308639	0.00117168	-0.281505
ZDHHC9	1.23312	5.24672	9.7184	4.06878e-17	1.80699e-14	28.3946
PRKAG3	1.23241	-3.99707	3.59645	0.000456837	0.00163221	-0.647096
TYROBP	1.23158	5.5289	4.23966	4.21366e-05	0.000212032	1.5907
S100A11	1.23075	7.92376	7.19428	4.44029e-11	1.93682e-09	14.8453
RDH8	1.23002	-4.43608	5.1441	9.65236e-07	9.49079e-06	5.18962
SLC1A5	1.22918	6.69143	6.8749	2.33218e-10	8.17301e-09	13.234
CD209	1.22909	3.6754	3.0051	0.00318622	0.00866783	-2.43596
STON2	1.22906	2.90034	3.95591	0.000124649	0.000535619	0.567995
TFAP2A	1.22887	-0.378725	2.64712	0.00912124	0.0212084	-3.3833
C17orf60	1.22818	0.35584	4.08925	7.53527e-05	0.0003499	1.04181
IFNE	1.22677	-3.24629	3.23595	0.00153773	0.00465864	-1.7699
ELK3	1.22677	4.75558	5.16363	8.85239e-07	8.84851e-06	5.27258
RFTN2	1.22528	1.61294	3.71685	0.000298539	0.00114015	-0.250434
PLAGL1	1.2246	4.37379	3.36302	0.001013	0.00323631	-1.38542
RTN4RL2	1.22453	1.29476	4.00869	0.000102272	0.000453925	0.754089
MGAT4C	1.22449	-3.39346	3.35499	0.00104044	0.00331108	-1.4101
CYBB	1.22432	5.03287	3.59819	0.00045407	0.00162345	-0.641441
S100A9	1.22432	2.96962	3.1092	0.00230513	0.00660573	-2.14087
JDP2	1.22275	5.33487	4.97943	1.98573e-06	1.51562e-05	4.49861
SLC16A3	1.22133	6.13544	5.0652	1.3662e-06	1.11347e-05	4.85666
KIAA1644	1.2205	2.91428	2.47101	0.0147664	0.0319634	-3.80985
PMEPA1	1.21753	6.6022	4.98454	1.94222e-06	1.48795e-05	4.51982
RGS16	1.21682	3.52332	4.16837	5.55998e-05	0.000269979	1.32867
ALOX15B	1.21513	-1.64919	3.30653	0.00122127	0.00380795	-1.55789
TPST2	1.2145	4.72631	6.67192	6.58041e-10	1.96655e-08	12.2275
SLA	1.21424	3.71561	4.24908	4.06111e-05	0.000205721	1.62558
F3	1.21401	3.21221	3.22302	0.00160344	0.00482562	-1.80833
PMCH	1.21251	-2.63968	3.82073	0.00020521	0.000825769	0.100209
ST14	1.21251	2.45117	4.13772	6.25797e-05	0.000297529	1.21702
MUC15	1.21111	-4.19812	3.05207	0.00275596	0.00767453	-2.30389
C2	1.21088	5.62542	3.4129	0.000857208	0.00280013	-1.2311
SPI1	1.20971	4.46459	4.23394	4.30897e-05	0.000215986	1.56955
ASPHD2	1.20909	2.36828	5.77926	5.26562e-08	7.83385e-07	7.98749
SATB1	1.20882	3.84316	4.72789	5.81149e-06	3.86697e-05	3.47269
DKK3	1.20832	6.11268	4.23397	4.30847e-05	0.000215986	1.56966
KCNK13	1.20827	-0.600037	3.8967	0.000155297	0.000648684	0.361522
DOK5	1.20764	1.86941	2.94866	0.00378495	0.0100708	-2.59233
CCR1	1.20687	3.19505	3.66968	0.000353096	0.00131281	-0.407093
LAMB1	1.20653	8.61052	6.56494	1.13047e-09	3.06152e-08	11.7028
CRISPLD1	1.20586	3.67471	2.59401	0.0105738	0.0240672	-3.51471
REP15	1.20248	-0.246117	6.12076	1.0221e-08	1.92948e-07	9.57083
ADAM23	1.19888	1.408	2.42102	0.0168571	0.0357697	-3.9261
HMOX1	1.19868	5.74316	4.70134	6.49581e-06	4.25737e-05	3.36654
DUSP4	1.19802	1.98435	3.65319	0.000374304	0.00138114	-0.461487
NRIP3	1.19793	2.60718	4.33684	2.87295e-05	0.000153461	1.95327
KRT34	1.19766	-3.73684	2.62148	0.00979828	0.0225423	-3.44703
PRICKLE1	1.19707	4.09359	4.07812	7.86217e-05	0.000362696	1.00178
C1orf135	1.19625	0.795416	5.24209	6.2417e-07	6.50539e-06	5.60785
GAGE2A	1.19603	-4.70351	3.06684	0.0026322	0.00738506	-2.262
KMO	1.19584	-0.173475	4.1353	6.31641e-05	0.000299821	1.20825
FOLR3	1.19502	-2.45121	2.78636	0.00612847	0.015183	-3.02743
ARL11	1.19385	0.758773	4.40487	2.18977e-05	0.000120517	2.21073
CRYBA4	1.19365	-4.04238	4.11039	6.9503e-05	0.000325836	1.11802
APOB48R	1.19337	2.47045	4.47268	1.66591e-05	9.57464e-05	2.47029
LMO7	1.19329	4.75238	4.29768	3.35475e-05	0.000175493	1.80642
ZNF804A	1.19305	-0.634554	2.62804	0.00962098	0.0221967	-3.43079
CSF1R	1.19233	6.28339	3.77478	0.000242439	0.000956001	-0.0558585
TMEM71	1.19232	0.547878	3.69407	0.000323811	0.0012212	-0.326308
OIT3	1.19145	-1.95907	3.56074	0.00051728	0.00181619	-0.762677
CD53	1.19065	4.46746	3.86415	0.000175074	0.00071942	0.249068
FERMT1	1.19053	0.103621	2.27092	0.0247954	0.0496659	-4.26201
LYZ	1.19012	5.4377	3.32882	0.0011347	0.00357116	-1.49012
ARNTL2	1.18991	1.81409	4.02659	9.5598e-05	0.000428009	0.81761
BASP1	1.18867	6.15592	3.60414	0.00044472	0.00159392	-0.622075
CTSC	1.18648	6.60798	4.44401	1.87074e-05	0.000105305	2.36017
ZNF474	1.18633	-1.63159	4.49267	1.53615e-05	8.92291e-05	2.54733
APBB1IP	1.18582	3.1651	3.00489	0.00318833	0.00867241	-2.43656
KCNMB4	1.18358	2.73241	3.44314	0.000774024	0.00256694	-1.13662
IL1F8	1.18331	-4.04102	3.46405	0.000721005	0.00241604	-1.07089
HLA.DQA2	1.18327	2.56086	2.7121	0.00759012	0.0181569	-3.21924
MT1F	1.18295	1.24985	3.12637	0.00218357	0.00630499	-2.09134
GPR97	1.18165	-1.79826	3.12002	0.00222783	0.00641339	-2.10969
B3GNT3	1.18154	-2.84444	2.94382	0.00384083	0.0102009	-2.60562
CHSY3	1.18103	3.1308	4.59999	9.89785e-06	6.15643e-05	2.96535
C13orf15	1.18053	3.97168	6.30496	4.139e-09	9.11425e-08	10.4455
CD33	1.17955	2.03485	3.72747	0.000287409	0.00110278	-0.21494
FAM57A	1.17861	4.46738	7.72813	2.60338e-12	1.77315e-10	17.6046
AEBP1	1.17859	8.83911	3.12287	0.00220788	0.00636436	-2.10147
CLEC2B	1.17832	4.10208	4.13164	6.40591e-05	0.000303367	1.19497
IL1RAP	1.17825	3.25846	5.0402	1.52411e-06	1.20827e-05	4.75189
SMOX	1.17658	4.02225	5.36068	3.65918e-07	4.10377e-06	6.12075
SAMSN1	1.17619	2.38699	3.97565	0.000115785	0.000502799	0.637345
CLEC4G	1.17478	-1.05655	2.3147	0.0221962	0.0451586	-4.16607
ADAM28	1.17385	0.924783	3.60995	0.000435772	0.00156623	-0.603152
C1QC	1.17378	7.19338	3.42146	0.000832868	0.00272976	-1.20445
DUSP10	1.17348	3.65416	5.77317	5.41922e-08	8.02741e-07	7.95976
TAGLN2	1.17023	8.98725	5.97904	2.03016e-08	3.47627e-07	8.90755
PKP1	1.1692	0.273658	2.3586	0.0198333	0.0410254	-4.06817
GPR68	1.16844	2.35591	3.57574	0.000491029	0.00173741	-0.714248
ENTPD3	1.16745	-0.866275	2.39472	0.018059	0.0379253	-3.98637
LOC728855	1.16679	3.25509	4.64581	8.18758e-06	5.20961e-05	3.14598
EMB	1.16633	4.06326	4.02539	9.60302e-05	0.000429663	0.813364
NETO1	1.16632	-3.17992	2.6274	0.00963805	0.0222308	-3.43237
LOC100133469	1.16431	-4.34983	2.70653	0.00771171	0.0184134	-3.23346
ALPL	1.16357	4.53943	2.76347	0.00654913	0.016043	-3.08706
VCAM1	1.16331	4.54301	3.29698	0.0012602	0.00391091	-1.5868
FCGR3B	1.1623	-1.916	3.23648	0.0015351	0.00465273	-1.76832
CCL7	1.15917	-2.86303	3.15439	0.00199795	0.00583726	-2.01005
PGD	1.15853	6.33248	5.91586	2.74931e-08	4.48755e-07	8.61468
LAIR1	1.15798	4.27635	3.94409	0.000130267	0.000556491	0.52657
TNFRSF11A	1.15726	0.577081	4.12831	6.48849e-05	0.000306685	1.18288
TMEM158	1.15641	4.44537	2.72482	0.00731931	0.0176231	-3.18672
MAN1A1	1.15638	5.27162	4.10434	7.11303e-05	0.00033278	1.09619
HLA.DRA	1.15594	8.32953	3.64202	0.000389344	0.00142688	-0.49821
TBXAS1	1.15573	3.44714	4.02908	9.4702e-05	0.000424926	0.826476
KDELR2	1.15567	8.48744	11.9324	1.25322e-22	5.13845e-19	40.7729
PNP	1.15502	4.76163	6.26015	5.1632e-09	1.09463e-07	10.2315
IL26	1.15415	-3.41861	2.69318	0.00800996	0.0190104	-3.26738
KIAA1217	1.15157	5.64402	5.4967	1.9665e-07	2.42571e-06	6.71794
CDCP1	1.14982	2.91979	2.85542	0.00500429	0.0127556	-2.84494
CYTIP	1.14925	1.75771	3.41134	0.000861724	0.00281309	-1.23596
MYH4	1.14878	-4.13856	4.0352	9.25372e-05	0.000416488	0.848249
SERINC5	1.14866	1.47276	3.57219	0.000497115	0.00175683	-0.725706
NPL	1.14773	3.24088	4.80364	4.22128e-06	2.93159e-05	3.77775
PDGFRB	1.14772	8.15859	5.16561	8.77499e-07	8.7797e-06	5.281
TREML3	1.1476	-4.23589	5.13781	9.92469e-07	9.70735e-06	5.16294
SNAI2	1.14724	6.25022	6.56654	1.12138e-09	3.04495e-08	11.7106
CRISPLD2	1.14718	5.8645	3.56734	0.000505577	0.00178304	-0.7414
IER3	1.14712	5.02569	4.60217	9.80936e-06	6.10836e-05	2.9739
STC1	1.14625	4.56316	3.89626	0.000155548	0.000649466	0.360008
NUDT11	1.14587	2.29283	2.92167	0.00410628	0.0107982	-2.66617
DUSP13	1.14584	-4.20131	3.23972	0.00151906	0.00461161	-1.75867
LIN28B	1.14523	-4.34769	2.96969	0.00355071	0.00951171	-2.53437
IGDCC3	1.14505	-1.3048	2.38208	0.0186632	0.0389509	-4.01513
MYH13	1.14502	-3.08226	2.61207	0.0100579	0.0230323	-3.47029
CD163L1	1.14497	2.53799	3.39466	0.000911379	0.00295131	-1.28776
TUBA1C	1.14437	7.63567	6.70449	5.57656e-10	1.72176e-08	12.388
MCTP2	1.14268	2.01325	2.9106	0.00424525	0.0111104	-2.6963
MS4A14	1.14209	0.233127	4.51968	1.3761e-05	8.14184e-05	2.6519
PLAC1	1.14097	-1.89943	2.46623	0.0149557	0.0323113	-3.82106
FOLH1	1.14097	1.42271	3.19803	0.00173783	0.00518743	-1.88221
CD4	1.14045	5.67598	3.86011	0.00017769	0.000727983	0.235157
PON3	1.13881	-2.65264	3.42225	0.000830639	0.00272419	-1.20197
C10orf125	1.13868	1.94964	4.58437	1.05562e-05	6.50277e-05	2.90406
COL27A1	1.13728	3.80752	3.71106	0.000304779	0.00115967	-0.269755
SUCNR1	1.13693	-2.69566	3.31299	0.00119559	0.00374096	-1.53831
C1QTNF6	1.13648	5.24323	4.54103	1.26115e-05	7.54663e-05	2.73484
C20orf141	1.13602	-3.15847	3.42581	0.000820719	0.0026977	-1.19085
DKK2	1.13591	0.828351	2.63216	0.00951084	0.0219797	-3.42054
FKBP10	1.13559	8.43318	7.19139	4.50806e-11	1.95804e-09	14.8306
GIP	1.13461	-4.53681	5.43386	2.62278e-07	3.09376e-06	6.4409
SPANXB2	1.13456	-4.56323	3.72554	0.000289402	0.00110939	-0.221397
ADAM8	1.13456	2.75695	4.17152	5.49269e-05	0.000266965	1.34017
SRM	1.13423	6.65806	7.5704	6.06503e-12	3.59362e-10	16.7815
QPCT	1.1326	2.82407	3.9412	0.000131674	0.000561802	0.516471
CA2	1.13226	2.41476	3.30494	0.00122769	0.00382563	-1.56272
CR1	1.13161	1.42248	2.39958	0.0178312	0.0375277	-3.97527
SLC22A16	1.13147	-2.10882	3.18766	0.00179662	0.00533804	-1.91272
ACTBL2	1.12955	-4.11085	4.57124	1.11419e-05	6.79415e-05	2.85268
GPC6	1.12945	5.61153	3.65142	0.000376648	0.00138804	-0.467306
FAM129B	1.12719	7.61975	7.31628	2.33787e-11	1.13039e-09	15.4689
C10orf90	1.12716	-2.09562	2.88682	0.00455835	0.0117874	-2.76066
FAM3C	1.12633	5.89108	9.08422	1.47135e-15	3.77051e-13	24.8939
GBP5	1.12538	2.79444	2.69723	0.00791833	0.01883	-3.2571
MGC27382	1.12449	-4.42564	5.14911	9.44048e-07	9.31868e-06	5.2109
ETV4	1.12383	2.62708	2.39053	0.0182575	0.0382482	-3.99593
NRN1	1.1234	4.23111	3.43855	0.000786144	0.00260241	-1.15101
COLEC12	1.12299	5.80523	3.74456	0.000270324	0.00104742	-0.157668
C15orf54	1.12269	-3.82011	5.53207	1.67085e-07	2.11968e-06	6.87475
RNASE1	1.12148	7.48028	3.69177	0.000326472	0.00122943	-0.333948
APOC1	1.12132	3.86891	2.81411	0.00565163	0.0141574	-2.95458
TMEM163	1.12112	0.545776	3.12557	0.00218911	0.00631919	-2.09366
SLC45A2	1.12101	-3.00283	3.50089	0.000635811	0.00217246	-0.954294
NKX3.1	1.11948	0.412267	3.13898	0.00209817	0.006091	-2.05485
CDK4	1.11891	7.97774	4.05393	8.61964e-05	0.000392343	0.915104
TLR2	1.11806	3.40333	4.62804	8.81384e-06	5.57349e-05	3.07578
KCNA7	1.11796	-3.94066	3.64726	0.000382219	0.00140453	-0.480994
ST8SIA4	1.11723	3.56075	4.9178	2.59163e-06	1.90247e-05	4.24388
SEMA6B	1.11596	4.67672	4.71059	6.24884e-06	4.11788e-05	3.4035
LYPD1	1.11465	2.20859	2.82562	0.00546397	0.013736	-2.92417
ST18	1.11382	-3.44087	4.27149	3.71925e-05	0.00019153	1.70878
MGC15885	1.11148	-4.58069	5.00146	1.80457e-06	1.39395e-05	4.59017
MAGED4	1.11103	3.54769	2.68237	0.00825915	0.0195228	-3.29474
SIGLEC10	1.11083	1.53328	3.46458	0.000719704	0.00241247	-1.06922
PRR5	1.1087	3.29734	3.55527	0.00052718	0.00184464	-0.7803
MAGEA1	1.10787	-4.42186	2.98533	0.0033852	0.00911359	-2.49102
LOC541471	1.10748	3.72016	4.71452	6.14692e-06	4.06248e-05	3.41918
RAET1K	1.1073	-3.05531	3.56563	0.000508576	0.00179239	-0.7469
HTR1F	1.10681	-2.22954	3.60248	0.000447306	0.00160235	-0.627473
LRRC25	1.10674	3.02513	3.83104	0.000197636	0.000797901	0.135439
EPR1	1.10507	4.10185	3.50279	0.000631687	0.00216125	-0.948255
IL1R2	1.10384	-0.360939	3.56302	0.000513212	0.00180469	-0.755336
MT2A	1.10374	7.05575	3.37349	0.000978255	0.00313706	-1.3532
ITGB2	1.10362	5.98805	3.76435	0.000251734	0.000987334	-0.0910483
HLA.DRB1	1.1034	7.44691	3.50965	0.000616997	0.00211806	-0.92642
C4orf7	1.10129	-3.42596	2.47683	0.0145387	0.0315479	-3.79618
TPM3	1.09937	7.71157	7.26665	3.03652e-11	1.40523e-09	15.2147
PRMT8	1.09922	-2.94091	3.05215	0.00275528	0.00767369	-2.30367
UACA	1.09912	5.93839	6.30871	4.063e-09	8.99097e-08	10.4634
SELPLG	1.09828	4.16427	3.89592	0.000155747	0.000649903	0.358805
CSF3R	1.09651	2.09132	3.71024	0.000305675	0.00116221	-0.272496
DSG3	1.09608	-4.16076	3.052	0.00275657	0.00767486	-2.3041
KLHL6	1.09548	1.78917	4.41327	2.11714e-05	0.000117085	2.24274
HLA.DOA	1.09541	3.97292	3.43401	0.000798314	0.00263759	-1.16523
FERMT3	1.09536	4.41223	3.87515	0.000168136	0.000695813	0.286987
SH3KBP1	1.09523	5.87041	6.35839	3.17645e-09	7.29231e-08	10.7018
TMEM150B	1.09489	-0.579819	3.3088	0.00121219	0.00378481	-1.55101
CD82	1.09359	5.20666	3.89463	0.000156491	0.000652739	0.354335
PODN	1.09349	5.34098	2.5061	0.0134405	0.0295173	-3.72699
MARCKS	1.09273	8.19755	5.15391	9.24196e-07	9.17528e-06	5.23128
FXYD5	1.09216	6.24555	4.97965	1.98384e-06	1.51474e-05	4.49952
CSF2RA	1.09202	2.22197	4.42593	2.01205e-05	0.000112151	2.29105
GGT5	1.09183	4.22024	3.51198	0.000612081	0.0021033	-0.918995
STAC3	1.09174	1.98857	3.96809	0.000119105	0.000515469	0.610764
GRIK1	1.0915	-2.64481	2.36158	0.0196812	0.0407519	-4.06146
GPR77	1.09085	-0.599664	3.55545	0.000526845	0.0018441	-0.779709
CTSK	1.09082	7.15642	2.47348	0.0146695	0.031784	-3.80407
PCDHGB1	1.09049	-0.170885	2.71342	0.00756152	0.0181054	-3.21586
AURKB	1.0892	3.66627	3.86791	0.000172676	0.000711708	0.261999
SYT6	1.08911	-1.41009	2.93713	0.00391931	0.0103798	-2.62395
TNFRSF10A	1.08907	0.241899	4.94756	2.27954e-06	1.70682e-05	4.36659
HEY1	1.089	3.41602	4.14499	6.08505e-05	0.000290139	1.24346
VASN	1.08875	6.41173	4.24029	4.20337e-05	0.00021168	1.59302
PPFIBP1	1.08835	5.87577	7.00554	1.18782e-10	4.51621e-09	13.8892
ANKRD43	1.08629	-2.12971	2.76207	0.0065756	0.0161001	-3.09068
WNT11	1.08566	1.55531	2.54045	0.0122466	0.0272515	-3.64484
LOC283731	1.0845	-2.32789	2.44189	0.0159541	0.0341023	-3.87783
DACT1	1.08409	4.44305	3.48724	0.000666206	0.00226199	-0.997611
WWC2	1.08394	3.98527	5.22407	6.76531e-07	6.99423e-06	5.53054
RNASE6	1.08326	3.61393	3.70952	0.000306464	0.00116456	-0.274903
SNTB1	1.08272	4.08999	4.55335	1.1991e-05	7.22384e-05	2.78282
VIM	1.08138	11.493	7.20908	4.10891e-11	1.82331e-09	14.9207
RASGRF2	1.08099	1.5417	4.44743	1.84503e-05	0.00010423	2.37331
EBF3	1.0797	3.2481	2.47064	0.0147812	0.0319888	-3.81074
SERPINA5	1.0795	-1.27068	2.36311	0.0196037	0.0406325	-4.05803
PKIB	1.07915	0.57814	3.25492	0.0014459	0.00440647	-1.7133
HIST1H2BH	1.07835	-2.35406	3.23952	0.00152007	0.00461333	-1.75929
NRCAM	1.07798	1.14283	2.53308	0.0124944	0.0277216	-3.66254
SAMD5	1.07618	2.57812	2.59973	0.010408	0.0237303	-3.50068
OSBPL6	1.07288	2.67368	3.43242	0.000802629	0.00265014	-1.17022
TLR8	1.07091	0.822076	3.01118	0.00312725	0.00853685	-2.41897
GPR176	1.06997	3.0674	4.2458	4.11366e-05	0.000207873	1.61342
LPAR4	1.06827	-1.04018	2.91509	0.00418844	0.0109875	-2.68411
ADAMTSL2	1.06721	2.20291	2.86409	0.00487734	0.0124863	-2.82175
C14orf37	1.06632	2.51811	3.81621	0.000208616	0.000837444	0.0847938
FAM196B	1.06581	-2.76384	2.45756	0.0153048	0.0329377	-3.84134
LOC400043	1.06575	3.19912	3.25494	0.00144582	0.00440647	-1.71325
IGF1	1.06465	3.44022	2.79104	0.0060455	0.0149974	-3.01518
SPANXC	1.0646	-4.70742	4.11737	6.76686e-05	0.000318401	1.14325
SEC16B	1.06325	2.86769	5.26059	5.74545e-07	6.08788e-06	5.68738
LOC647121	1.06097	0.684182	4.18081	5.29861e-05	0.000258697	1.37414
RNF144A	1.05955	5.79971	4.52503	1.34639e-05	7.97988e-05	2.67264
C1orf53	1.05694	0.410508	4.61765	9.20137e-06	5.77933e-05	3.03481
C1orf187	1.05598	-1.47923	2.37125	0.019195	0.0399023	-4.03965
GTSF1	1.0552	-2.53093	2.91775	0.00415497	0.0109109	-2.67684
ADRA2A	1.05461	1.5883	2.43351	0.0163114	0.0347573	-3.89726
GAS1	1.05355	6.34897	4.16789	5.57048e-05	0.000270361	1.32689
ITGAX	1.05336	3.11395	4.04465	8.92849e-05	0.000403801	0.881944
HHIPL1	1.05142	2.68674	3.9532	0.00012592	0.000540626	0.558461
MAGED4B	1.05005	5.26818	2.89247	0.00448211	0.0116196	-2.74541
CDH7	1.04988	-4.05714	2.99747	0.00326168	0.00882742	-2.45724
C1QB	1.04887	7.30652	2.83069	0.00538305	0.0135615	-2.91073
PLA2G4A	1.04832	2.32375	3.15852	0.00197188	0.00577507	-1.99802
ECE2	1.04749	2.54592	5.57112	1.39483e-07	1.80299e-06	7.04859
FOLR2	1.04501	5.23588	3.21512	0.00164485	0.00493649	-1.83175
MT1E	1.04489	4.7136	2.82394	0.00549096	0.0137954	-2.92861
SQLE	1.04486	4.9691	6.09531	1.15684e-08	2.14046e-07	9.4511
RHOH	1.04338	0.56923	2.98971	0.00334023	0.00900553	-2.47887
TXNDC5	1.04292	8.08061	8.84471	5.63588e-15	1.15541e-12	23.5839
SLC35F4	1.0429	-2.61107	2.50493	0.0134828	0.0296038	-3.72976
FAM198B	1.04171	6.19404	3.66832	0.000354797	0.0013177	-0.411578
CHSY1	1.04135	6.39178	7.02996	1.04642e-10	4.07072e-09	14.0123
SRGN	1.04127	5.85238	3.71118	0.000304647	0.00115946	-0.269348
SMPDL3A	1.04127	2.82405	3.70607	0.000310253	0.00117634	-0.286376
NPY2R	1.04101	-4.46994	3.98098	0.000113495	0.000494318	0.656136
B3GNT5	1.0405	3.43604	4.78324	4.60224e-06	3.16294e-05	3.69527
LOC100286793	1.03889	2.03789	5.09092	1.22032e-06	1.11347e-05	4.96484
SOCS3	1.03872	5.83701	4.22595	4.44552e-05	0.000221584	1.54005
FGF1	1.03832	0.894957	2.82771	0.00543049	0.0136652	-2.91863
SLC7A8	1.03686	5.55145	3.99076	0.000109408	0.000479267	0.690631
TMEM233	1.0356	-0.390728	2.90118	0.0043668	0.011371	-2.72184
HLA.DMB	1.03521	4.88698	3.43311	0.000800751	0.00264436	-1.16805
BMP1	1.03401	6.91258	5.94692	2.36908e-08	3.96145e-07	8.75842
TFEC	1.03387	1.69454	3.43129	0.000805693	0.0026564	-1.17375
PRRX1	1.0335	7.50783	3.48466	0.000672108	0.00227879	-1.00579
ID3	1.032	5.97399	3.81028	0.000213168	0.000853712	0.0645775
ITM2A	1.03097	4.12774	2.57102	0.0112649	0.0254006	-3.57087
NLRP2	1.0301	-1.27367	2.47284	0.0146945	0.0318312	-3.80556
MS4A6A	1.02896	5.11663	3.27538	0.00135259	0.00416046	-1.65193
WNT10A	1.02876	-1.73308	2.46406	0.0150425	0.0324582	-3.82614
FAM89A	1.02858	2.56757	3.83658	0.000193676	0.000783457	0.154404
SIGLEC12	1.02824	-1.66034	2.73116	0.00718759	0.0173438	-3.17046
PXDN	1.02735	8.21411	5.49434	1.98796e-07	2.44628e-06	6.7075
OXTR	1.02661	1.39694	3.05495	0.0027314	0.00761649	-2.29573
JSRP1	1.02653	-2.41614	2.28385	0.024001	0.048322	-4.23384
DYSFIP1	1.02532	-3.81853	2.89297	0.00447536	0.011608	-2.74405
FAM155A	1.02531	0.791145	2.75159	0.00677756	0.0165334	-3.11781
ARPP21	1.0251	-2.79602	2.29276	0.0234668	0.0474216	-4.21434
ALOX5	1.02464	2.94029	3.43326	0.000800332	0.0026434	-1.16757
LYVE1	1.02461	3.50175	2.45831	0.0152743	0.0328858	-3.83959
LRP1	1.02435	9.91157	5.199	7.56524e-07	7.7085e-06	5.4233
C6orf191	1.02408	-4.3668	4.0608	8.39757e-05	0.00038394	0.939694
MNDA	1.02112	2.30292	3.09965	0.00237536	0.00676915	-2.16829
DNAJC5B	1.0206	-2.53483	3.39245	0.000918166	0.0029709	-1.29462
S100B	1.02007	-0.514394	2.62631	0.00966734	0.0222886	-3.43507
CD300LF	1.01964	0.179278	3.56247	0.000514187	0.00180688	-0.757101
ELMOD1	1.01919	-1.9106	2.40743	0.0174688	0.0368482	-3.95731
PSAT1	1.01891	4.36532	3.44721	0.000763422	0.00253909	-1.12385
IL7R	1.01744	-0.330848	2.40474	0.0175922	0.037078	-3.96347
ENTHD1	1.017	-3.23693	2.72655	0.00728306	0.0175453	-3.18228
C1orf162	1.01625	2.96915	3.49444	0.000650011	0.00221406	-0.974785
LPAR1	1.01567	5.46813	4.28217	3.56625e-05	0.000184812	1.74854
OLFML2A	1.01502	6.19015	3.25861	0.00142863	0.00436227	-1.70225
LOC285548	1.01428	-2.29281	2.43228	0.0163643	0.0348519	-3.90009
LILRB2	1.01425	2.84774	3.3994	0.000897001	0.0029111	-1.27306
GALNT6	1.01397	1.90921	4.00849	0.000102353	0.00045415	0.753347
C12orf56	1.01321	-3.74835	2.87279	0.00475283	0.0122164	-2.79841
SH3TC1	1.01291	4.01663	4.43253	1.95931e-05	0.000109599	2.31626
SNHG3.RCC1	1.01287	3.88039	5.49571	1.97551e-07	2.43535e-06	6.71354
HCLS1	1.01268	5.30077	3.80849	0.000214557	0.000858941	0.058494
ITGA11	1.01156	5.87791	2.51503	0.0131204	0.0289073	-3.70572
KCNK17	1.00951	-2.0775	2.86543	0.004858	0.0124461	-2.81817
KLRC2	1.00933	-2.47957	2.75094	0.0067902	0.0165623	-3.11949
PHLDA2	1.00886	1.79831	3.16915	0.00190616	0.00561066	-1.96697
ARF4	1.00701	8.04296	10.0246	7.10329e-18	3.9358e-15	30.0977
OPN1SW	1.00587	-2.39148	4.96721	2.09375e-06	1.58449e-05	4.44793
SRRM3	1.00558	1.54198	2.53552	0.0124119	0.0275615	-3.65669
ELAVL2	1.00419	-1.0413	2.40686	0.0174948	0.0368917	-3.95861
HMGB3	1.00413	4.86429	4.30623	3.2433e-05	0.000170358	1.83841
PRTG	1.00365	0.673982	2.79354	0.0060017	0.0149158	-3.00864
MTP18	1.00312	3.40612	5.2505	6.01133e-07	6.31667e-06	5.64395
AIF1	1.00284	4.6165	3.3153	0.0011865	0.0037148	-1.53127
SLC6A6	1.00242	4.34821	4.95061	2.24962e-06	1.68874e-05	4.37923
RTL1	1.00133	-3.26489	2.69851	0.00788949	0.018768	-3.25383
CMKLR1	1.0003	4.54838	3.08786	0.00246485	0.00698243	-2.20206
PGM3	0.999438	4.14393	7.99844	6.02855e-13	5.17119e-11	19.0292
LOC284688	0.999387	-3.74201	3.85754	0.000179373	0.00073312	0.226317
SPATA22	0.999304	-3.91058	3.05301	0.00274793	0.00765528	-2.30123
PAGE1	0.998059	-4.67275	3.04681	0.00280135	0.00778192	-2.31878
AQPEP	0.997974	-2.0288	3.57251	0.000496561	0.00175517	-0.724669
TLR6	0.997902	-0.245278	3.90099	0.000152855	0.000640835	0.376396
PANX2	0.996784	0.16644	2.63777	0.00936315	0.0216867	-3.40661
ANTXR1	0.996746	7.7999	5.5167	1.79361e-07	2.24486e-06	6.80651
IL1B	0.996439	-0.0672756	2.49753	0.0137543	0.0301257	-3.74734
CDK5R2	0.996417	-3.2656	2.70632	0.00771629	0.0184201	-3.23399
CARD6	0.996141	3.25914	4.23403	4.30747e-05	0.000215986	1.56988
DLGAP5	0.996094	3.62805	3.50734	0.000621909	0.00213242	-0.933779
BATF	0.995001	0.959745	2.92921	0.00401408	0.0105815	-2.6456
PRRG3	0.994626	-2.03954	2.30891	0.0225257	0.0457226	-4.17886
PCDHGA10	0.994038	1.09571	2.67677	0.00839083	0.0197838	-3.30887
CD276	0.993694	7.86933	6.89602	2.09193e-10	7.43269e-09	13.3396
PTK7	0.992697	7.05267	3.71868	0.000296595	0.00113336	-0.244332
BGN	0.992684	9.74861	3.18826	0.00179316	0.00532932	-1.91096
SLC9A4	0.991726	-4.49428	4.28238	3.56328e-05	0.000184761	1.74933
HLA.DPB1	0.991531	6.93208	3.31272	0.00119663	0.00374251	-1.53911
PDGFA	0.99045	4.18273	4.09902	7.25932e-05	0.000338193	1.07699
PGA5	0.989393	-3.53466	2.38676	0.0184375	0.0385623	-4.0045
PARVG	0.988462	3.31614	3.91547	0.000144881	0.000611028	0.426695
PTPRK	0.988259	5.29321	5.40961	2.92967e-07	3.38182e-06	6.33449
NBPF4	0.988142	-4.08878	2.88305	0.00460992	0.0119088	-2.77082
NTN4	0.987344	4.31574	2.87717	0.00469143	0.0120831	-2.78666
ATP6V1G3	0.986233	-4.75477	5.43135	2.65304e-07	3.12227e-06	6.42987
CMTM3	0.985992	6.50146	6.13352	9.60477e-09	1.83854e-07	9.63097
RNF24	0.985787	3.8252	5.70817	7.36038e-08	1.03424e-06	7.66452
MMP17	0.984901	3.09464	2.94731	0.00380046	0.0101043	-2.59604
SLC7A5	0.984655	5.07635	3.93737	0.000133568	0.000569288	0.503058
ARHGAP18	0.984374	4.67718	5.68686	8.13431e-08	1.12829e-06	7.56814
LILRA5	0.984288	-0.00571816	3.01982	0.00304519	0.00834551	-2.39478
DOK2	0.981848	3.16017	3.23239	0.00155555	0.00470568	-1.78048
COL8A2	0.980117	5.78294	2.6062	0.0102233	0.0233575	-3.48477
TNFSF13B	0.979815	0.449185	3.1171	0.00224841	0.0064658	-2.1181
RAC2	0.979688	4.38963	3.46897	0.000709042	0.00238296	-1.05539
CXorf21	0.979496	-0.0631962	3.38024	0.00095646	0.00307955	-1.33238
PIK3R5	0.97856	2.58071	3.89679	0.000155249	0.000648684	0.361812
SPINT1	0.978424	1.95943	2.7499	0.00681067	0.0165984	-3.12218
PTPRC	0.978355	4.00239	2.91075	0.00424338	0.0111075	-2.6959
SCD	0.978211	6.38331	3.75282	0.000262415	0.00102199	-0.129908
FMNL1	0.978033	4.87925	3.72546	0.00028949	0.00110952	-0.221682
LOC645166	0.978001	4.38009	3.55711	0.000523825	0.00183634	-0.774365
CYP2S1	0.976676	0.741709	4.12019	6.69389e-05	0.000315538	1.15348
LAD1	0.976129	-1.28787	2.64201	0.00925266	0.0214653	-3.39604
CASS4	0.975302	-0.308327	3.44441	0.000770709	0.00255792	-1.13265
TGFBR2	0.97484	7.15393	4.56874	1.12572e-05	6.83861e-05	2.84289
MS4A7	0.974697	4.43819	3.16083	0.00195744	0.00573769	-1.99129
RAB38	0.974446	0.50497	3.04505	0.00281665	0.00781699	-2.32374
SLC24A2	0.973432	-3.60791	2.78194	0.00620776	0.0153477	-3.03898
CARD11	0.973415	1.5661	3.39144	0.000921253	0.00297849	-1.29772
CCDC64B	0.972744	-3.17745	3.02622	0.00298563	0.00820818	-2.3768
GRM5	0.972248	-3.56868	3.46562	0.000717172	0.00240634	-1.06595
KIFC3	0.972045	5.15101	5.8524	3.72207e-08	5.83127e-07	8.32223
TSPAN13	0.971601	3.68062	3.63403	0.000400445	0.00145999	-0.524407
TGFB3	0.971559	6.26373	3.9316	0.000136465	0.000580428	0.482901
PLK3	0.970392	3.96711	6.05256	1.4235e-08	2.56154e-07	9.25058
XAGE2	0.969858	-4.46339	2.63305	0.00948742	0.0219305	-3.41835
DDIT4	0.969758	7.01209	4.05943	8.44159e-05	0.000385351	0.934769
GCNT3	0.969225	-3.47245	3.2786	0.00133842	0.00411934	-1.64224
TWIST2	0.968803	2.20585	2.28393	0.0239962	0.048322	-4.23367
FAM19A3	0.968384	-2.16583	2.70684	0.00770482	0.0184013	-3.23266
TMSB10	0.966903	9.88456	5.03003	1.59334e-06	1.25325e-05	4.70935
HOMER3	0.965653	5.84621	6.45279	1.98483e-09	4.87901e-08	11.1572
CYB561	0.96556	5.04716	4.45387	1.79772e-05	0.000101894	2.39798
TGFB1	0.965492	6.79496	5.53384	1.65724e-07	2.10632e-06	6.88262
ARHGAP22	0.964897	3.2669	3.45231	0.000750355	0.00250171	-1.10786
SIRPB1	0.96418	1.81806	4.03769	9.1667e-05	0.000413025	0.857146
GPNMB	0.96281	8.20156	2.42078	0.0168676	0.0357825	-3.92664
CTSZ	0.961905	7.91641	4.24198	4.17561e-05	0.000210536	1.59928
SLC39A7	0.961222	7.79913	9.43781	2.00027e-16	6.95043e-14	26.8407
DEPDC7	0.960878	1.94985	4.58297	1.06172e-05	6.53446e-05	2.89858
C1QA	0.960426	7.46348	2.70061	0.00784256	0.018665	-3.2485
ELOVL4	0.959966	2.24163	3.47534	0.000693831	0.00234047	-1.03528
CACNA2D4	0.958517	1.4779	3.84995	0.000184433	0.000751852	0.200238
SPRY2	0.958347	4.2098	3.07804	0.00254176	0.00717156	-2.2301
RGS17	0.957819	-0.235413	3.10465	0.0023383	0.00668492	-2.15393
GARS	0.957163	7.07093	8.22646	1.73382e-13	1.83222e-11	20.2434
LY86	0.956455	2.33452	3.6112	0.000433869	0.00156035	-0.599076
SLC4A10	0.956024	-3.57896	3.19092	0.00177795	0.00529025	-1.90314
TEC	0.954584	0.809113	3.6063	0.000441361	0.0015852	-0.615017
ICOSLG	0.954329	3.42455	3.85891	0.000178474	0.000730029	0.231028
DDN	0.954083	-0.816811	2.84939	0.00509429	0.0129528	-2.86102
IRGM	0.953693	-3.93492	4.38912	2.33247e-05	0.000127617	2.15084
GPX7	0.95305	4.85469	3.75491	0.000260448	0.00101568	-0.122872
STX1A	0.952934	2.87037	5.27026	5.50156e-07	5.87672e-06	5.72902
SIGLEC5	0.950746	-0.0519275	3.41441	0.000852884	0.00278778	-1.22642
FZD6	0.950065	4.0271	3.53131	0.000572687	0.00198624	-0.857229
BMP2	0.949244	2.5175	2.66676	0.00863139	0.0202625	-3.33409
YIF1B	0.948953	5.29014	5.98109	2.01024e-08	3.45158e-07	8.91708
HCN1	0.948218	-3.41052	2.49279	0.0139305	0.0304529	-3.75856
GOLT1B	0.947965	5.71625	9.07332	1.56431e-15	3.86384e-13	24.8341
NCF2	0.946758	3.29482	3.44933	0.000757969	0.00252237	-1.11721
DLEU7	0.946558	-3.07172	3.47491	0.000694833	0.00234289	-1.03662
FZD8	0.946361	3.88599	3.4116	0.000860986	0.00281113	-1.23516
GLRX	0.945958	4.12531	4.09982	7.23713e-05	0.000337277	1.07988
DNMT3B	0.945699	2.07807	4.4603	1.75156e-05	9.98022e-05	2.42267
DPF3	0.945158	0.364647	2.92492	0.00406629	0.0107013	-2.65731
OSTCL	0.944976	-0.432236	6.00011	1.83423e-08	3.18135e-07	9.00561
LRRC59	0.94344	7.32708	8.91971	3.70423e-15	8.07876e-13	23.9932
FAM40B	0.942573	2.52734	3.31575	0.00118475	0.003711	-1.52991
C15orf26	0.941455	-3.14594	3.81126	0.000212407	0.000851331	0.0679257
OPN3	0.941434	3.48028	4.92655	2.49584e-06	1.83922e-05	4.27989
NLRP3	0.940782	1.6912	3.75274	0.00026249	0.00102209	-0.130176
ZNF215	0.940763	-0.255341	2.69659	0.0079328	0.0188622	-3.25873
NLRP12	0.940155	-2.05344	3.96592	0.000120077	0.000519018	0.603123
CD80	0.939916	-1.12301	3.29127	0.00128406	0.00397532	-1.60407
CCIN	0.93978	-0.281065	2.88941	0.00452331	0.011719	-2.75368
MEFV	0.939674	-1.16014	3.17447	0.0018741	0.005529	-1.95143
FNDC5	0.939548	2.4649	2.53003	0.0125984	0.0279313	-3.66987
LRRC6	0.938714	0.135705	3.5626	0.000513957	0.00180688	-0.756686
TRIM36	0.938522	0.146404	3.14723	0.00204393	0.00595439	-2.03088
ACE	0.937437	4.36255	4.04819	8.80936e-05	0.000399647	0.894596
COL6A2	0.937379	11.6213	5.51767	1.78557e-07	2.23753e-06	6.81083
CCDC80	0.936404	8.27114	2.99973	0.00323919	0.0087828	-2.45096
ARHGAP24	0.935649	4.29892	4.26482	3.81808e-05	0.000196177	1.68397
ARHGAP28	0.935201	4.22791	3.00134	0.00322328	0.00875122	-2.44648
TMEM155	0.935036	-2.08498	2.55022	0.0119248	0.0266279	-3.62128
FBLN1	0.932393	9.09679	3.11675	0.0022509	0.00647204	-2.11911
PRR5L	0.932215	3.68952	3.89307	0.000157396	0.000655715	0.348921
CDC42EP1	0.931789	6.24793	4.17773	5.3622e-05	0.000261366	1.36288
CD44	0.931541	8.2952	3.31002	0.00120731	0.0037713	-1.5473
SH2D5	0.931113	-1.35357	2.29631	0.0232569	0.0470345	-4.20656
CD28	0.930946	1.73135	3.54229	0.000551387	0.00192016	-0.822021
CYR61	0.93033	7.61346	3.67884	0.000341809	0.0012792	-0.376788
UBTD1	0.930228	4.69114	6.8995	2.05478e-10	7.3261e-09	13.357
TMEM208	0.9299	4.93496	6.48528	1.68696e-09	4.2487e-08	11.3148
AMPD3	0.929497	2.72558	3.6763	0.00034491	0.00128868	-0.385213
FAM126A	0.929271	5.26947	4.86079	3.30945e-06	2.36813e-05	4.01018
PPP1R14B	0.927435	5.6243	5.18564	8.02847e-07	8.11997e-06	5.36629
LAYN	0.927402	3.68082	3.6651	0.000358871	0.00133114	-0.422226
IFI44	0.926471	4.58379	3.80451	0.000217683	0.000869661	0.0449513
CACNG6	0.925797	-4.1939	2.77431	0.00634672	0.015635	-3.05887
PTPN7	0.925195	1.92653	2.85078	0.0050734	0.0129076	-2.85732
MPZL1	0.925025	7.14326	6.28922	4.47377e-09	9.69523e-08	10.3702
SLC46A2	0.924531	-2.13655	3.77415	0.000242986	0.000957788	-0.0579648
NHLH2	0.924522	-3.00007	2.28679	0.0238239	0.0480439	-4.22743
PLXNA1	0.922925	6.85229	6.62499	8.34761e-10	2.39015e-08	11.9968
MMP19	0.922189	4.77096	3.91667	0.000144237	0.000608939	0.430878
PTAFR	0.920824	0.647884	2.95459	0.00371747	0.00991697	-2.57602
COL29A1	0.920772	-4.02167	3.37864	0.000961577	0.00309069	-1.33731
NMB	0.920089	2.28054	4.55868	1.17319e-05	7.08232e-05	2.80359
C17orf93	0.919925	-4.11517	2.33325	0.0211689	0.0433376	-4.1249
HN1	0.91945	5.75576	4.80687	4.16366e-06	2.89983e-05	3.79087
EPDR1	0.919409	4.29045	2.34901	0.0203299	0.0418835	-4.08971
PARVB	0.918486	4.96592	5.13019	1.02644e-06	9.99193e-06	5.13068
ENO1	0.918103	10.193	5.27827	5.30732e-07	5.6996e-06	5.76354
STAB1	0.917514	6.9313	3.47639	0.000691354	0.00233346	-1.03197
FOXS1	0.916839	1.75664	3.08882	0.00245744	0.00696337	-2.19931
TRPV4	0.916554	2.34769	3.66254	0.000362139	0.00134148	-0.430681
TMPRSS2	0.915913	-3.08918	2.59703	0.0104859	0.0238884	-3.5073
HLA.DPA1	0.915817	7.25875	2.96531	0.00359838	0.00961964	-2.54648
SLC2A10	0.915402	4.86031	4.3861	2.36075e-05	0.000129095	2.13942
NCAPH	0.915285	3.41054	3.38594	0.000938379	0.0030267	-1.31475
VENTX	0.914743	0.348624	3.18474	0.00181349	0.00537804	-1.92129
TP63	0.914607	-0.10181	2.3035	0.0228368	0.0462809	-4.19076
KCNH5	0.914501	-4.30467	2.79073	0.00605096	0.0150073	-3.01599
EPHA2	0.913868	4.09607	3.86608	0.000173836	0.000715194	0.255721
SMYD3	0.913341	3.92904	4.80005	4.28597e-06	2.96847e-05	3.76323
LOC100233209	0.91331	-0.839438	3.13607	0.00211762	0.00613788	-2.06329
OPN4	0.912608	-3.16162	2.5697	0.0113058	0.0254731	-3.57408
FLJ45983	0.909986	-3.89637	3.05834	0.00270276	0.00754587	-2.28612
CSF1	0.908971	5.22465	3.12458	0.00219593	0.00633622	-2.09651
SLC45A3	0.908024	1.48099	4.12827	6.48944e-05	0.000306685	1.18274
CD180	0.907924	1.37002	3.14147	0.00208164	0.00604642	-2.04761
IRX3	0.907281	3.06784	2.62164	0.00979392	0.0225348	-3.44664
OLFML3	0.906293	7.19563	3.62901	0.000407583	0.00148233	-0.540869
OSTC	0.905873	6.51837	7.69295	3.14544e-12	2.06682e-10	17.4205
NME1.NME2	0.905784	3.35187	4.47254	1.66686e-05	9.57742e-05	2.46975
CST2	0.904799	-3.78811	2.66486	0.00867755	0.0203405	-3.33885
IGFBP1	0.90469	-3.17438	3.00107	0.00322586	0.00875476	-2.44721
COPZ2	0.904044	5.20297	3.73696	0.000277802	0.00107174	-0.183173
CTSB	0.903683	10.2643	4.93935	2.36173e-06	1.75681e-05	4.33271
PCDH15	0.903449	-3.632	2.41906	0.0169442	0.0359154	-3.93062
HIST1H3C	0.903371	-3.91887	3.89137	0.000158383	0.000659291	0.343055
ALDH18A1	0.903266	6.34812	8.18855	2.13454e-13	2.20683e-11	20.0408
LAMP3	0.903002	0.573795	3.00602	0.00317723	0.00864812	-2.43339
IFI16	0.902844	7.25337	4.19158	5.082e-05	0.000249249	1.41358
ZNF695	0.902775	-0.831952	2.74246	0.00695816	0.0168876	-3.14139
CUBN	0.902378	1.53077	5.14642	9.55358e-07	9.40268e-06	5.19948
FLVCR2	0.901938	2.38928	3.56024	0.000518178	0.00181904	-0.76429
PRDX4	0.90192	6.85834	6.11901	1.03086e-08	1.94422e-07	9.56258
GLRB	0.901416	2.32498	2.3982	0.0178957	0.0376286	-3.97843
CTSS	0.901324	5.52125	3.19306	0.00176576	0.00525856	-1.89683
ANKH	0.900819	6.55942	4.16307	5.67525e-05	0.000274795	1.30929
MPDU1	0.900795	5.41577	4.88937	2.92839e-06	2.13041e-05	4.12709
ARHGAP9	0.899084	2.70857	3.13111	0.00215112	0.00622267	-2.07765
SURF4	0.898519	8.26665	10.1211	4.09323e-18	2.4681e-15	30.6356
CLEC4A	0.897558	1.38739	3.73978	0.000274997	0.00106272	-0.173688
GPR65	0.896556	0.994002	2.99693	0.00326708	0.00884087	-2.45875
NOV	0.8959	3.68416	2.65465	0.00893051	0.0208453	-3.36447
SASH3	0.89576	3.09527	2.98947	0.00334263	0.00901082	-2.47953
AMPD2	0.895502	6.00757	6.79922	3.43883e-10	1.1298e-08	12.8571
C1orf129	0.894408	-4.48842	4.44463	1.86602e-05	0.000105097	2.36257
HOXB7	0.89408	3.30497	3.45949	0.000732264	0.00244856	-1.08525
DUSP2	0.893772	2.59899	2.64942	0.00906241	0.0210955	-3.37753
VCX	0.892699	-4.41364	3.04591	0.00280916	0.00780043	-2.32131
SRPRB	0.891811	5.93257	7.99618	6.10316e-13	5.21337e-11	19.0172
TMED3	0.891331	6.50351	6.82776	2.97096e-10	9.98486e-09	12.9991
CLCN4	0.88866	2.76416	2.689	0.00810557	0.0192084	-3.27798
GALNS	0.887685	4.85487	5.94623	2.3769e-08	3.96814e-07	8.75524
LOC654342	0.887578	5.56917	3.29683	0.00126084	0.00391228	-1.58726
FSTL1	0.886158	10.1747	4.27511	3.6667e-05	0.000189252	1.72225
EPHB3	0.885915	4.72935	2.64546	0.00916379	0.0212856	-3.38744
FAM101B	0.884599	5.75455	3.56205	0.000514942	0.00180897	-0.758466
ADA	0.883119	3.48691	4.53564	1.28927e-05	7.69698e-05	2.71386
SEC24D	0.883034	6.56616	5.33913	4.03417e-07	4.46328e-06	6.027
FUCA2	0.881715	6.32717	5.89786	2.99658e-08	4.81827e-07	8.53152
ADM	0.881221	4.85305	2.8028	0.00584174	0.0145716	-2.98435
ANO7	0.880918	-0.246019	4.51842	1.38319e-05	8.17672e-05	2.64701
SEPT11	0.879868	7.22764	6.12234	1.01428e-08	1.91824e-07	9.57826
CCDC19	0.879851	-0.222406	3.70514	0.000311291	0.00117941	-0.289495
MICALCL	0.879719	-1.82076	3.67528	0.000346155	0.00129145	-0.388576
TRPM2	0.879444	3.15538	3.39829	0.000900362	0.00292016	-1.27652
GNG2	0.879065	5.04576	3.39641	0.000906052	0.00293583	-1.28234
PDCD1LG2	0.878421	2.49337	2.41946	0.0169261	0.0358917	-3.92968
CYTH4	0.877743	4.1918	2.99986	0.00323787	0.00878038	-2.45058
SLC25A43	0.877346	4.12922	5.32244	4.35002e-07	4.77408e-06	5.95458
RELT	0.876438	3.65045	5.95993	2.2256e-08	3.75531e-07	8.81877
IL17D	0.876339	1.63264	2.89692	0.00442285	0.011495	-2.73338
CHAC1	0.876335	1.13672	3.69113	0.000327208	0.00123175	-0.33605
RAB31	0.876113	7.108	4.94521	2.30278e-06	1.71983e-05	4.35689
CHPF2	0.875351	6.5244	8.19744	2.03292e-13	2.12638e-11	20.0883
LY96	0.874991	3.1946	3.71116	0.000304668	0.00115946	-0.269414
C17orf107	0.874656	0.916774	2.73965	0.00701448	0.0170041	-3.14862
RAB11FIP5	0.873882	5.87141	7.58522	5.60333e-12	3.36873e-10	16.8585
C11orf20	0.873125	-2.57621	2.66186	0.00875136	0.0204878	-3.3464
DNAH12	0.872807	-2.34734	2.7185	0.00745278	0.0178884	-3.2029
C19orf26	0.872367	0.3104	2.88859	0.00453438	0.01174	-2.75589
LOC286467	0.870666	-1.68257	2.47227	0.0147171	0.0318703	-3.80692
SIRPA	0.869625	6.28845	4.13758	6.26116e-05	0.000297543	1.21654
PF4	0.869366	-4.40524	3.37844	0.000962202	0.00309187	-1.33791
COTL1	0.867413	7.04209	4.72173	5.96361e-06	3.95535e-05	3.44805
ANKFN1	0.865878	-3.60166	2.66655	0.00863643	0.0202718	-3.33461
FKBP1B	0.865628	1.22245	3.57455	0.000493064	0.00174401	-0.718095
F2R	0.865092	5.70865	3.11078	0.00229363	0.00657829	-2.1363
ITK	0.864704	0.509808	2.31541	0.0221558	0.0450924	-4.16449
METTL7B	0.863461	1.06627	2.32145	0.0218171	0.0444915	-4.15112
SYK	0.863294	3.93474	3.1807	0.00183711	0.00543507	-1.93315
LAT2	0.863265	2.96581	3.4794	0.000684291	0.00231348	-1.02245
SLC35C1	0.862886	5.08963	8.13228	2.90465e-13	2.78262e-11	19.7406
IKBIP	0.861938	5.20563	7.96465	7.24454e-13	6.11195e-11	18.8502
MYBL2	0.861409	4.7182	3.01848	0.00305771	0.00837714	-2.39851
RXFP3	0.861235	-4.81236	4.56907	1.12417e-05	6.83861e-05	2.8442
EPSTI1	0.860951	3.17157	3.14597	0.00205213	0.00597341	-2.03454
OS9	0.860352	9.12632	3.67437	0.000347275	0.00129516	-0.391587
ITPR2	0.860118	4.58153	4.3566	2.65584e-05	0.000143283	2.02774
FRG2	0.859195	-4.76335	3.42185	0.000831767	0.0027273	-1.20322
ERO1L	0.858629	4.86379	4.78997	4.47288e-06	3.08127e-05	3.72248
DUSP23	0.858582	4.57509	4.40971	2.14769e-05	0.000118551	2.22914
CLEC1A	0.858378	1.56868	3.02964	0.00295424	0.00814115	-2.36718
LOC153328	0.858155	-3.98305	2.61889	0.00986919	0.02268	-3.45344
CD74	0.857917	10.1062	2.79571	0.00596385	0.014838	-3.00296
GPR34	0.857017	2.98142	3.08938	0.00245313	0.00695596	-2.19771
MAGED1	0.856998	8.47939	6.77471	3.89821e-10	1.25656e-08	12.7354
C19orf10	0.85663	6.72575	6.64622	7.49652e-10	2.18926e-08	12.1011
PDE4DIP	0.856545	6.65983	4.79333	4.40973e-06	3.04185e-05	3.73606
LILRB5	0.85606	2.59135	2.45696	0.0153292	0.0329729	-3.84274
CHRNE	0.85501	0.618851	2.79216	0.00602583	0.0149577	-3.01225
TREML1	0.854836	-3.60454	3.56424	0.000511035	0.00179889	-0.751385
UGDH	0.854756	5.89695	5.51052	1.84534e-07	2.29699e-06	6.77914
LMOD3	0.854706	-2.32913	2.35646	0.0199434	0.041224	-4.073
LANCL3	0.854077	-1.22554	2.57285	0.0112084	0.0253009	-3.56641
GABRD	0.853762	0.942311	2.67608	0.00840741	0.0198138	-3.31063
MOCOS	0.853689	1.61565	3.15748	0.00197844	0.00579181	-2.00106
SGK1	0.853663	5.79664	3.92307	0.000140856	0.000596505	0.453156
PARP8	0.85307	2.85884	3.29456	0.00127026	0.00393735	-1.59412
MARCH10	0.852421	-3.50071	3.07055	0.00260189	0.00731204	-2.25144
GUCY1A2	0.852233	1.17031	2.4382	0.0161108	0.0343995	-3.8864
CHST15	0.851957	4.6787	3.28525	0.00130963	0.00404043	-1.62222
ADPGK	0.851826	5.49612	6.35756	3.18963e-09	7.31438e-08	10.6977
RRBP1	0.851596	8.67683	7.3314	2.15854e-11	1.05112e-09	15.5465
LEPREL2	0.850734	6.78116	5.07287	1.32102e-06	1.11347e-05	4.88887
CHD7	0.850187	2.98719	3.48579	0.000669506	0.00227131	-1.00219
KRT4	0.84993	-4.43931	2.84287	0.00519336	0.0131525	-2.87839
FAM24B	0.849079	0.240353	2.64964	0.00905698	0.0210877	-3.377
TMPRSS15	0.848789	-4.33412	2.45447	0.015431	0.0331431	-3.84855
MYO7A	0.848686	2.5882	2.92841	0.00402377	0.0106044	-2.64779
NCF4	0.84855	3.29661	2.83046	0.00538682	0.013567	-2.91136
ANKRD28	0.848454	5.21161	6.16765	8.13028e-09	1.60433e-07	9.79216
FTL	0.846619	11.2777	4.77361	4.79349e-06	3.27571e-05	3.65641
DOCK2	0.846119	3.73671	2.94972	0.00377281	0.0100411	-2.58942
FAM171A2	0.845638	2.36673	2.67519	0.00842844	0.0198588	-3.31286
ARL4A	0.845288	4.07894	4.33129	2.93688e-05	0.000156346	1.93242
MLKL	0.84474	2.83201	4.55512	1.19042e-05	7.17576e-05	2.78973
LNX1	0.843877	2.11207	4.06288	8.33147e-05	0.000381513	0.94714
P4HB	0.843544	9.88025	7.89154	1.07724e-12	8.62679e-11	18.4638
CCRL2	0.843421	1.01379	3.43552	0.00079425	0.00262501	-1.16051
DUSP6	0.843291	5.6118	3.74529	0.000269609	0.00104559	-0.155192
ANKRD30B	0.843237	-4.17803	2.53585	0.0124009	0.027541	-3.6559
C9orf70	0.842736	-4.3419	3.91067	0.000147478	0.000620575	0.410016
UNC45B	0.842674	-2.36261	2.40808	0.0174392	0.0367896	-3.95583
IL18	0.842595	1.94059	2.55144	0.0118852	0.0265567	-3.61833
PIK3AP1	0.842516	3.4704	3.04622	0.00280645	0.00779397	-2.32044
NXF2	0.839921	-4.60557	2.81263	0.00567613	0.0142048	-2.95847
GPR172A	0.839052	5.7956	6.41484	2.39882e-09	5.75857e-08	10.9737
GJD4	0.839009	-3.7974	3.3307	0.00112768	0.00355286	-1.48439
KRT12	0.838524	-4.30381	3.42601	0.000820186	0.00269681	-1.19025
TGM4	0.838283	-3.89947	3.04133	0.00284933	0.00789488	-2.33425
TMEM65	0.837616	4.68209	5.26427	5.6514e-07	6.00618e-06	5.70322
SSR3	0.83722	6.91572	7.4343	1.25193e-11	6.56416e-10	16.0764
FAM26E	0.836804	3.36161	2.84431	0.00517135	0.0131113	-2.87456
CD109	0.834282	6.02328	3.25293	0.00145527	0.00443174	-1.71924
HLA.DMA	0.834164	5.37924	3.06245	0.00266842	0.00746524	-2.27447
BTBD19	0.833705	0.794183	3.18529	0.00181033	0.00537178	-1.91969
CD37	0.833467	3.45962	3.3736	0.000977905	0.00313642	-1.35287
RAC3	0.832756	3.036	2.45593	0.0153713	0.0330495	-3.84515
C4orf38	0.832524	-1.22367	3.07531	0.00256352	0.00721808	-2.23789
LGALS3	0.832016	6.77975	3.45282	0.000749047	0.00249857	-1.10624
SSX5	0.83122	-4.29148	2.46019	0.0151984	0.0327395	-3.83521
ABL2	0.830035	5.54659	6.31821	3.87646e-09	8.62881e-08	10.5089
PSTPIP1	0.829626	1.89038	2.34703	0.0204335	0.042059	-4.09414
WASF3	0.829372	3.26437	2.57173	0.011243	0.0253596	-3.56914
FKBP7	0.82873	4.93897	5.67429	8.62728e-08	1.18703e-06	7.51143
IRAK3	0.82794	3.1275	2.87897	0.00466629	0.0120362	-2.78181
EGR2	0.827759	2.22122	2.62269	0.00976547	0.022482	-3.44405
C7orf10	0.826824	1.84036	2.50735	0.0133953	0.02944	-3.72401
FHDC1	0.826791	1.32722	2.36964	0.0192753	0.0400448	-4.04329
PLA2G7	0.82599	1.93209	2.44686	0.0157459	0.0337346	-3.8663
GUCA1A	0.825963	-4.00834	2.60016	0.0103957	0.0237118	-3.49963
ID1	0.824525	3.96628	2.79341	0.00600397	0.0149182	-3.00898
LOC150622	0.824301	-4.23661	2.93551	0.0039385	0.0104266	-2.62838
TMEM154	0.823293	0.715815	3.56509	0.000509529	0.00179517	-0.748641
CENPO	0.823103	2.74852	4.07379	7.99281e-05	0.000367978	0.986245
DOK1	0.822697	4.55592	4.70253	6.46328e-06	4.24148e-05	3.37133
BTK	0.822049	2.25307	3.02701	0.00297838	0.00819155	-2.37459
SLC35E4	0.821825	3.20641	4.5982	9.97105e-06	6.19444e-05	2.95833
NBL1	0.821336	8.14197	3.46739	0.000712857	0.00239421	-1.06036
CBFB	0.82091	5.68949	6.0192	1.67279e-08	2.95892e-07	9.09463
LIMA1	0.820696	6.89327	4.23606	4.27351e-05	0.000214366	1.57737
C2orf65	0.820411	-1.4962	3.00372	0.0031998	0.00870014	-2.43983
MEPE	0.819386	-4.52222	3.22396	0.00159856	0.00481376	-1.80553
FAM54A	0.818924	1.42129	3.4825	0.000677087	0.00229324	-1.01263
TMEM106A	0.818428	2.68163	3.44593	0.000766748	0.00254725	-1.12788
OSTF1	0.817859	5.02158	4.96831	2.0838e-06	1.57813e-05	4.45249
TXNDC2	0.817738	-2.75365	3.51061	0.000614969	0.0021118	-0.923364
CENPA	0.817555	2.60286	3.18695	0.0018007	0.00534707	-1.9148
ADAP2	0.817029	3.60402	3.23879	0.00152365	0.00462213	-1.76145
FCAR	0.814137	-3.21325	2.46164	0.01514	0.0326308	-3.83182
KRT3	0.812996	-4.62964	3.04893	0.00278291	0.00773801	-2.31276
SCRN1	0.81298	6.10324	3.08193	0.00251099	0.00709648	-2.21899
MDFIC	0.812699	5.91921	5.05795	1.41028e-06	1.12894e-05	4.82624
FAM20C	0.812484	6.7831	4.15796	5.78818e-05	0.000279471	1.29068
GEM	0.812369	5.28103	2.76783	0.00646707	0.0158723	-3.07574
PCDH17	0.812009	2.74658	3.18318	0.0018226	0.00540349	-1.92588
ADORA3	0.81126	2.61558	2.90813	0.00427684	0.0111793	-2.70301
HIST1H1E	0.811066	-2.2287	3.62706	0.000410385	0.00149145	-0.54725
RGS3	0.810008	6.51327	4.05311	8.64658e-05	0.000393307	0.912164
RCAN2	0.809747	4.07862	2.61713	0.00991756	0.0227733	-3.45779
PLK2	0.808846	5.39652	3.96907	0.00011867	0.000513804	0.614204
ADCY7	0.808222	4.59969	4.45649	1.77876e-05	0.000100975	2.40804
SCARF2	0.807187	5.59293	3.92254	0.00014113	0.000597545	0.451326
UPP1	0.806795	4.10503	2.88382	0.00459932	0.0118859	-2.76874
YIF1A	0.805703	6.17119	6.60567	9.20432e-10	2.58845e-08	11.902
GALNT7	0.805653	4.02859	4.41345	2.11564e-05	0.000117034	2.24341
TPPP3	0.804554	4.07194	2.7048	0.00774962	0.0184815	-3.23784
TAX1BP3	0.804218	7.04768	5.41152	2.9043e-07	3.3677e-06	6.34285
LYN	0.803689	4.37963	3.44664	0.000764921	0.00254324	-1.12567
NRAS	0.80365	5.67513	6.20317	6.83238e-09	1.38821e-07	9.96041
IL18R1	0.802948	1.02815	2.34998	0.0202788	0.0418035	-4.08752
EFCAB4B	0.802506	0.984447	2.52884	0.0126392	0.0279973	-3.67272
LOC400794	0.801507	-4.38209	2.92953	0.00401026	0.0105742	-2.64474
CPM	0.801407	4.4828	2.61685	0.00992537	0.0227836	-3.45849
GPR3	0.801141	1.66011	3.40104	0.000892094	0.00289701	-1.26799
LOC338758	0.800917	1.90912	4.11647	6.79024e-05	0.000319208	1.13999
LAIR2	0.800805	-3.62679	2.69046	0.00807198	0.0191333	-3.27427
POU2F2	0.800477	1.60649	3.09753	0.00239125	0.00680782	-2.17438
RETN	0.799024	-3.92352	2.5208	0.0129172	0.0285055	-3.69194
PPIB	0.796777	9.19414	6.4065	2.50064e-09	5.96113e-08	10.9334
RNF149	0.796724	5.20703	5.94775	2.3597e-08	3.94908e-07	8.76225
KIF2C	0.796242	4.6338	2.89742	0.00441628	0.0114794	-2.73203
FAM176B	0.796018	4.71958	3.7853	0.000233385	0.000924028	-0.0202425
PLIN2	0.795722	6.23383	2.70168	0.00781874	0.0186213	-3.24578
FLJ44054	0.795558	-3.33589	2.58905	0.0107198	0.0243374	-3.52688
PLA2G15	0.795421	5.15081	4.80622	4.17522e-06	2.90649e-05	3.78822
LST1	0.794899	2.35579	2.69299	0.00801419	0.0190161	-3.26785
CEACAM21	0.794163	-0.235541	2.60656	0.0102131	0.0233368	-3.48389
ECM2	0.792697	4.3921	2.33524	0.0210612	0.0431473	-4.12047
MFSD1	0.792406	5.95104	6.20289	6.84166e-09	1.38872e-07	9.95909
UBASH3B	0.79178	2.85175	3.10234	0.0023554	0.00672348	-2.16058
VAV1	0.791584	2.66374	2.55074	0.0119079	0.0265977	-3.62003
RRM2	0.791547	5.23067	3.10126	0.0023634	0.00674019	-2.16368
BCAR3	0.791264	4.38277	3.33074	0.00112754	0.00355286	-1.48428
SEC13	0.790368	7.22868	8.85678	5.26826e-15	1.09096e-12	23.6497
SLCO4A1	0.788424	0.553605	2.30648	0.0226652	0.0459695	-4.18422
CDC20	0.788333	4.88241	2.64348	0.00921477	0.0213943	-3.39239
C1orf158	0.788318	-4.4398	2.70478	0.00775013	0.0184815	-3.2379
RGS18	0.787787	0.312273	2.3869	0.0184307	0.0385559	-4.00418
IGFBP3	0.787555	7.99797	3.6184	0.000423054	0.00152856	-0.575571
BHLHE40	0.787315	6.99029	3.58275	0.000479195	0.00170024	-0.691557
EMR4P	0.786763	-2.66171	2.46376	0.0150548	0.0324806	-3.82686
PTPRG	0.785903	5.10313	4.27547	3.66149e-05	0.000189031	1.7236
MYO1G	0.7857	2.20187	2.67719	0.00838096	0.0197674	-3.30781
SLC28A3	0.784302	-3.65899	2.56783	0.011364	0.0255875	-3.57863
C7orf68	0.783839	3.92881	4.0048	0.000103781	0.000459429	0.740306
PLK1	0.783071	4.46952	2.99363	0.00330029	0.00891291	-2.46794
UHRF1	0.783007	4.02521	3.19502	0.00175473	0.00523255	-1.89109
MYC	0.782141	6.04948	3.41494	0.000851362	0.0027837	-1.22477
ANXA10	0.782055	-4.64908	3.14508	0.00205793	0.0059869	-2.03713
ATAD3A	0.781326	5.47672	5.34927	3.85333e-07	4.28169e-06	6.07107
TG	0.781012	0.394506	2.59292	0.0106057	0.024129	-3.51738
LECT2	0.780714	-4.63088	3.89965	0.000153614	0.000643358	0.371749
CSF2RB	0.780702	2.83943	2.90299	0.00434318	0.0113195	-2.71693
SLC17A5	0.780126	4.46679	5.43308	2.6322e-07	3.09953e-06	6.43745
C5orf13	0.779812	7.10533	3.91102	0.000147289	0.000619909	0.411217
GBGT1	0.779243	3.02629	3.39385	0.000913853	0.0029583	-1.29027
LILRA2	0.778563	-0.0308974	2.84666	0.00513563	0.0130368	-2.86831
MAP4K4	0.778332	7.87301	6.00383	1.80158e-08	3.14067e-07	9.02296
TICAM2	0.778062	3.42748	3.54374	0.000548632	0.00191154	-0.817366
CLEC4D	0.777721	-3.35251	2.63856	0.00934251	0.021651	-3.40465
LYPLA2P1	0.77727	2.27576	6.48908	1.65508e-09	4.19416e-08	11.3333
KIAA1751	0.776931	-3.52868	3.47787	0.000687863	0.00232359	-1.02727
GSDMC	0.776821	-2.63736	2.48105	0.0143759	0.0312468	-3.78627
NTS	0.776613	-3.8745	2.34233	0.0206819	0.0424648	-4.10466
IGSF6	0.775572	1.60229	2.9921	0.00331583	0.00894681	-2.47221
SIGLEC1	0.774083	4.29607	2.31601	0.0221222	0.045033	-4.16317
TNS3	0.773492	6.86733	3.54057	0.000554681	0.00193032	-0.827553
F2RL3	0.77279	1.76545	2.59309	0.0106008	0.0241206	-3.51698
SEC61G	0.77271	5.97174	5.6632	9.08659e-08	1.24107e-06	7.46143
BIN2	0.772703	2.2373	2.74644	0.00687885	0.0167288	-3.13112
SELL	0.772679	1.66521	2.31698	0.0220677	0.0449398	-4.16103
CDC42EP5	0.771697	2.82539	2.34838	0.0203625	0.041938	-4.09111
COX7B2	0.771491	-4.76897	2.47114	0.0147613	0.0319567	-3.80955
FAM46A	0.77115	5.30978	3.72837	0.000286489	0.00109987	-0.211944
C18orf2	0.770765	-4.32968	2.35742	0.0198937	0.0411379	-4.07082
PDE6G	0.770449	-0.881455	2.61652	0.00993449	0.0227994	-3.45931
WDFY4	0.768588	2.43974	2.35709	0.0199106	0.0411604	-4.07156
DOCK10	0.767353	4.12135	3.54629	0.000543832	0.00189804	-0.8092
MDGA1	0.767349	3.88938	3.04385	0.00282718	0.00784303	-2.32714
FKBP9	0.766085	7.74382	5.72655	6.75133e-08	9.65869e-07	7.74779
GPR141	0.765695	-2.46388	2.76628	0.006496	0.0159319	-3.07974
KIF4B	0.765275	0.357717	2.718	0.0074634	0.0179102	-3.20417
ST8SIA5	0.762444	-1.61277	2.40137	0.017748	0.037368	-3.97118
ARPC1B	0.761804	7.34242	4.34921	2.73507e-05	0.000146977	1.99988
DCAF13	0.760725	5.23115	6.56698	1.11888e-09	3.04219e-08	11.7128
SHCBP1	0.760695	3.78863	3.5897	0.000467724	0.00166559	-0.669014
HIC1	0.75994	4.5047	2.96682	0.0035819	0.00958398	-2.54231
LOC728875	0.759391	0.211587	3.13378	0.002133	0.00617724	-2.06991
MUC13	0.758108	-3.24322	2.84311	0.00518963	0.0131446	-2.87775
ELL2	0.758099	5.16998	3.15995	0.00196293	0.00574967	-1.99385
WAS	0.757942	3.13237	2.70282	0.00779352	0.0185699	-3.24289
BZW2	0.757803	5.7263	4.61879	9.15822e-06	5.75752e-05	3.03929
LILRB1	0.756563	2.18724	2.47113	0.0147617	0.0319567	-3.80958
RAB42	0.755583	1.40503	3.67519	0.000346264	0.00129162	-0.388868
LOC92659	0.755237	2.34133	3.20882	0.00167858	0.00502592	-1.85038
TRAM2	0.754889	6.6062	5.03685	1.54662e-06	1.22328e-05	4.73785
ASGR2	0.754063	-1.41315	2.42845	0.0165305	0.0351584	-3.90895
RCC1	0.753656	4.75335	3.45134	0.000752808	0.00250833	-1.11088
MFSD7	0.753334	1.91012	3.10124	0.00236356	0.00674019	-2.16374
METTL11B	0.753311	-4.79126	3.57351	0.000494848	0.00175002	-0.721455
FAM26F	0.753169	2.22235	2.27855	0.0243241	0.0488843	-4.24541
CD55	0.752034	5.29732	2.79528	0.00597139	0.0148531	-3.00409
C3orf52	0.751567	0.662064	2.66624	0.00864404	0.0202829	-3.3354
C11orf24	0.751431	6.12638	7.57439	5.9372e-12	3.52808e-10	16.8022
FHOD1	0.750837	5.18821	4.85748	3.35657e-06	2.39183e-05	3.99667
CALU	0.750523	8.74965	5.77673	5.32894e-08	7.91083e-07	7.97596
OTOS	0.749225	-4.38993	2.79133	0.0060405	0.0149904	-3.01444
DPYD	0.749122	4.27304	3.05461	0.00273429	0.00762143	-2.2967
CARD9	0.748911	1.27198	2.88841	0.0045368	0.0117421	-2.75638
PDIA4	0.748839	7.61991	5.66511	9.00576e-08	1.23167e-06	7.47005
CCNJL	0.747046	1.04789	2.44551	0.0158022	0.0338305	-3.86943
C4orf48	0.746467	1.24053	2.49159	0.0139753	0.0305217	-3.76138
SLC35A2	0.745793	4.86373	7.52271	7.82282e-12	4.40593e-10	16.5338
RTKN	0.745634	4.08709	3.04742	0.00279598	0.00776909	-2.31703
SPSB1	0.744773	5.29985	3.55661	0.000524737	0.0018386	-0.775983
HOMER1	0.744337	1.88807	2.56619	0.0114153	0.0256831	-3.58262
LDHA	0.742661	8.92078	4.74141	5.49046e-06	3.67688e-05	3.52689
LBH	0.741939	6.56506	3.81804	0.000207228	0.000832949	0.0910437
C10orf67	0.741291	-3.82406	2.68022	0.00830944	0.019628	-3.30016
FAM115C	0.740805	2.97971	4.13994	6.2047e-05	0.000295202	1.22509
ABHD2	0.739765	7.04565	4.80977	4.11286e-06	2.87088e-05	3.80259
PMM2	0.739467	5.39037	6.22197	6.23012e-09	1.28135e-07	10.0497
OXT	0.738926	-3.82339	2.29607	0.0232715	0.0470594	-4.2071
DLEU2	0.738643	0.975311	2.8794	0.00466025	0.0120221	-2.78064
SLC44A1	0.738635	6.39406	5.44008	2.54929e-07	3.02447e-06	6.46823
PLBD1	0.737702	3.90783	2.41227	0.0172487	0.0364515	-3.94621
NFKBIE	0.737327	4.02843	3.59387	0.000460961	0.00164494	-0.65546
IPMK	0.737311	-0.409734	2.5389	0.0122985	0.027355	-3.64857
NKAIN3	0.736871	-4.48555	2.67554	0.00842014	0.0198415	-3.31198
AHR	0.735685	5.60293	2.88285	0.00461261	0.0119142	-2.77135
MYOF	0.734839	6.81867	3.02413	0.00300499	0.00825365	-2.38268
SPRY1	0.73453	4.71998	2.53913	0.0122905	0.0273403	-3.648
GRPR	0.734394	-2.39347	2.73556	0.00709735	0.0171644	-3.15914
RIPK2	0.734148	4.19984	6.00072	1.82884e-08	3.17743e-07	9.00845
TRIP13	0.733375	3.75015	3.22604	0.00158783	0.00478497	-1.79935
SLC36A1	0.732684	4.15494	4.9537	2.21983e-06	1.66943e-05	4.39199
TCP11	0.73192	-3.13139	2.63001	0.00956821	0.0220923	-3.42589
STK10	0.731752	5.51367	4.91151	2.66273e-06	1.94959e-05	4.218
NFAM1	0.731094	3.38922	3.00174	0.00321924	0.00874371	-2.44534
RNASE10	0.72978	-3.87001	3.73232	0.000282465	0.00108707	-0.198726
FANCB	0.729775	0.267876	3.59992	0.000451322	0.00161532	-0.635793
CCR3	0.729478	-3.82126	2.57923	0.0110136	0.0249189	-3.55087
FAM171A1	0.729383	4.58616	2.9235	0.00408373	0.0107431	-2.66118
AWAT2	0.728143	-4.45806	3.16796	0.00191345	0.00562727	-1.97047
SPRYD5	0.728011	-4.86872	2.95899	0.0036681	0.00979471	-2.56389
RASGRP4	0.727337	1.29471	2.78628	0.00612997	0.0151836	-3.02765
MPP6	0.727323	1.88149	3.43498	0.00079571	0.00262941	-1.16221
LOC100134259	0.72731	-0.312717	2.91943	0.00413408	0.010863	-2.67228
CYB561D2	0.726616	3.94657	5.51703	1.79084e-07	2.24277e-06	6.80799
C6orf145	0.725251	5.76469	5.07858	1.28831e-06	1.11347e-05	4.9129
SPRY4	0.724899	4.83525	2.26886	0.0249241	0.0498684	-4.26648
GPSM3	0.724889	4.12746	3.08344	0.0024992	0.00706752	-2.21469
TRIB2	0.724084	5.68506	2.83571	0.00530412	0.0133965	-2.89742
SPP2	0.723181	-4.89438	4.43207	1.96294e-05	0.000109771	2.3145
PRR7	0.72249	0.970406	2.3833	0.0186042	0.0388672	-4.01236
MFAP3L	0.720975	1.40996	2.37052	0.0192315	0.0399696	-4.04131
CABP4	0.72045	-1.85676	2.76087	0.00659849	0.0161465	-3.09379
TNFRSF10C	0.719805	0.573012	2.86109	0.00492097	0.0125729	-2.82979
PDGFC	0.719782	5.58913	3.56892	0.000502804	0.00177418	-0.736286
AVIL	0.719666	1.33298	2.37185	0.0191656	0.0398493	-4.03831
MYO1F	0.71958	4.00874	2.73563	0.00709584	0.0171644	-3.15895
ADAMTS7	0.71905	4.8791	3.10384	0.00234426	0.00670007	-2.15625
FAM119B	0.718009	4.44861	2.6411	0.00927617	0.0215101	-3.3983
RALGPS2	0.717995	3.56882	2.61206	0.0100585	0.0230323	-3.47033
SEP15	0.717988	7.11005	7.41018	1.42283e-11	7.38469e-10	15.9519
AKR1E2	0.717943	0.457246	2.69156	0.00804678	0.0190802	-3.27148
STXBP5	0.717877	4.23054	4.44153	1.88952e-05	0.000106158	2.35069
NUAK1	0.717631	4.79486	3.18215	0.00182863	0.0054186	-1.92891
CLLU1	0.717372	-3.7862	2.67121	0.00852372	0.0200418	-3.32289
ETV5	0.716542	5.10272	3.07728	0.00254777	0.00718557	-2.23226
SERPINB8	0.716046	3.15644	3.3103	0.00120622	0.00376904	-1.54646
MCF2L	0.715716	3.81771	2.70253	0.00779989	0.0185807	-3.24362
GNPNAT1	0.715358	5.02937	5.83187	4.10364e-08	6.34454e-07	8.22804
CSF2	0.715263	-4.17584	2.33189	0.0212427	0.0434628	-4.12793
HOXA4	0.715186	2.15559	3.14166	0.00208039	0.00604366	-2.04706
DHCR7	0.714888	3.84139	2.51008	0.0132972	0.0292401	-3.71753
KCTD12	0.714226	7.00666	2.90351	0.00433651	0.0113038	-2.71554
SLC31A1	0.713995	5.43424	6.70512	5.55888e-10	1.71889e-08	12.3911
STC2	0.713331	4.46481	2.55581	0.0117443	0.0262878	-3.60778
PSD3	0.712675	5.23784	3.50783	0.000620856	0.00212917	-0.932206
PAM	0.712262	7.35911	4.22792	4.41145e-05	0.0002201	1.54733
BOP1	0.711988	4.05693	3.58697	0.000472193	0.00167975	-0.677861
BICD1	0.711418	2.74173	4.28218	3.56603e-05	0.000184812	1.7486
LOC285501	0.711106	-4.8245	3.01826	0.00305983	0.00838117	-2.39914
SSX8	0.711048	-4.95275	3.2925	0.00127889	0.00396049	-1.60035
SAGE1	0.71068	-4.63309	2.43561	0.0162212	0.0346028	-3.89239
RIN2	0.710647	5.84711	5.35959	3.67734e-07	4.12188e-06	6.11599
MYO10	0.709243	5.40273	2.65459	0.00893204	0.0208464	-3.36462
NRBF2	0.708908	4.41186	5.38517	3.27431e-07	3.72512e-06	6.22757
NDFIP2	0.708314	4.17899	4.21909	4.56623e-05	0.000226884	1.51472
PILRA	0.70695	2.81068	3.17304	0.00188264	0.00555097	-1.95559
RASSF4	0.705478	4.97739	3.04233	0.00284049	0.00787569	-2.33142
AKR1B15	0.705265	-3.99971	2.50721	0.0134004	0.0294451	-3.72435
HBEGF	0.704664	3.60259	3.14166	0.00208039	0.00604366	-2.04706
FLRT2	0.704464	5.79598	2.44109	0.0159882	0.0341681	-3.8797
THSD1	0.704186	2.38154	3.67993	0.000340497	0.00127498	-0.373199
TMED9	0.70398	7.71732	6.762	4.15966e-10	1.3283e-08	12.6724
SUMO1P1	0.703554	-4.30213	3.00942	0.00314422	0.00857859	-2.42389
LYPLA2	0.703023	5.55289	5.0425	1.5089e-06	1.19807e-05	4.7615
LIPA	0.70254	6.13526	4.52593	1.34144e-05	7.95282e-05	2.67615
SH2D2A	0.701355	1.32656	2.54448	0.012113	0.0269894	-3.63514
YKT6	0.699818	6.95363	7.2765	2.88312e-11	1.35256e-09	15.2651
GPER	0.699812	2.6716	2.269	0.0249151	0.0498601	-4.26617
CHST13	0.698975	-0.705318	2.70473	0.00775119	0.0184819	-3.23802
PCSK5	0.6989	3.43503	2.41235	0.0172452	0.0364477	-3.94603
TSPAN6	0.696938	4.6694	4.01447	0.000100071	0.000445702	0.77456
HM13	0.696265	7.50218	6.3357	3.55472e-09	8.05253e-08	10.5928
RP1	0.695953	-3.83945	2.68726	0.00814564	0.01929	-3.28239
ALOXE3	0.695105	-3.74934	2.61692	0.00992336	0.0227815	-3.45831
OBP2A	0.694897	-4.41289	2.82568	0.00546295	0.0137351	-2.924
SDF4	0.693751	7.50486	7.13525	6.04718e-11	2.53006e-09	14.5451
SDF2L1	0.692521	4.08218	4.41782	2.07882e-05	0.000115433	2.26006
HOXA3	0.69233	2.35063	2.52735	0.0126903	0.0280863	-3.67629
LHB	0.691913	-3.70062	2.38214	0.0186604	0.0389509	-4.01499
TNFRSF1B	0.69157	5.85714	2.64811	0.00909588	0.0211566	-3.38082
GPC2	0.690933	1.52028	2.57876	0.0110279	0.0249456	-3.55201
ERCC6L	0.68965	1.80972	2.67141	0.00851892	0.0200328	-3.32239
SLC2A1	0.688528	5.52609	2.49828	0.0137266	0.0300715	-3.74556
TUBB2A	0.6869	6.3293	3.4794	0.000684279	0.00231348	-1.02243
NLRC4	0.686271	0.85811	3.034	0.00291472	0.00805427	-2.35492
SH2B3	0.685664	5.74194	4.48769	1.56749e-05	9.07003e-05	2.52814
AKR1B1	0.684826	6.25943	4.89165	2.89982e-06	2.11187e-05	4.13646
LHX6	0.684653	1.44796	2.61941	0.0098551	0.0226629	-3.45217
CASP4	0.684043	4.91035	3.65565	0.000371061	0.0013709	-0.453375
SIK1	0.683986	5.1929	2.51367	0.0131687	0.0289949	-3.70896
CNN3	0.682593	8.21373	4.87268	3.14546e-06	2.2706e-05	4.05874
TNFAIP8L2	0.682543	1.95193	2.34735	0.0204164	0.042028	-4.09341
C4orf47	0.681982	-1.70643	2.56246	0.0115324	0.0258899	-3.59166
PIK3R6	0.681603	1.2683	2.99632	0.00327322	0.00885157	-2.46046
NANS	0.680715	5.61079	4.74911	5.31532e-06	3.57277e-05	3.55781
CDCA8	0.680621	4.06499	2.58931	0.010712	0.0243224	-3.52624
FZD1	0.680445	6.6737	2.80366	0.00582701	0.0145416	-2.98208
EIF4A1	0.680334	8.52362	4.4004	2.22936e-05	0.0001224	2.19373
FGR	0.680066	2.00744	2.97569	0.0034864	0.00935532	-2.51778
WIPF1	0.679749	6.42352	5.00229	1.79803e-06	1.38995e-05	4.59365
CXCL16	0.678747	4.94917	3.40028	0.00089435	0.00290385	-1.27032
ANXA5	0.678593	8.93787	5.96727	2.14847e-08	3.64316e-07	8.85284
SLC22A15	0.678232	1.53426	2.28277	0.0240665	0.0484283	-4.2362
EBPL	0.678209	3.52109	2.49398	0.013886	0.030372	-3.75574
SPANXE	0.676519	-4.88654	2.68394	0.0082224	0.0194471	-3.29076
PGK1	0.675845	8.42034	4.61294	9.38228e-06	5.87855e-05	3.01627
UBE2C	0.674772	4.92104	2.33151	0.0212635	0.0434965	-4.12878
SLC39A11	0.674752	4.1635	4.65136	8.00092e-06	5.11465e-05	3.16795
ADAM17	0.674043	4.33529	3.90013	0.000153341	0.000642653	0.373416
SLC22A23	0.674038	4.55527	3.49443	0.000650037	0.00221406	-0.974822
RBM47	0.673916	2.54767	2.52714	0.0126974	0.0280989	-3.67678
CARD10	0.672685	3.33423	2.95313	0.00373399	0.00995584	-2.58004
KIF18A	0.672217	2.47643	2.6901	0.00808022	0.0191506	-3.27518
QSOX1	0.671361	7.48056	5.52436	1.73132e-07	2.18257e-06	6.84053
ZWILCH	0.670865	4.36508	4.69538	6.65959e-06	4.35081e-05	3.3428
RAET1G	0.670548	-0.356167	2.79949	0.00589842	0.0147001	-2.99303
ASAP3	0.67038	5.36018	2.96562	0.00359498	0.00961272	-2.54562
RPL3L	0.669497	-4.69119	2.54669	0.0120403	0.0268507	-3.62981
C6orf97	0.668754	0.909147	2.36274	0.0196223	0.0406559	-4.05885
GPR157	0.668125	-0.862934	2.94795	0.00379307	0.0100897	-2.59427
ENG	0.668059	7.58566	3.86734	0.000173035	0.000712823	0.260054
ANKRD58	0.667886	-0.698029	2.40539	0.0175626	0.0370194	-3.962
GALC	0.667398	4.86507	3.96361	0.000121119	0.000522971	0.594999
PIK3CD	0.666951	4.12869	2.83503	0.00531487	0.0134207	-2.89924
LAMP2	0.666691	7.64115	5.74906	6.07243e-08	8.85974e-07	7.84999
TXNDC12	0.666633	5.98681	5.65943	9.24811e-08	1.26145e-06	7.44446
GPR137B	0.666312	4.11729	3.77367	0.000243409	0.000959273	-0.059594
MYCL1	0.665637	1.04425	2.50051	0.0136443	0.029904	-3.74026
PLOD3	0.664229	7.13456	5.66803	8.88373e-08	1.21823e-06	7.48319
IL19	0.663817	-4.55222	3.21739	0.00163282	0.00490541	-1.82501
CD1A	0.663354	-3.84492	2.35081	0.0202356	0.041727	-4.08567
KIF4A	0.662967	4.19037	2.41249	0.0172389	0.0364419	-3.94571
HIST1H3B	0.662276	-3.79783	2.7445	0.00691743	0.0168046	-3.13613
SLC30A7	0.662052	5.1011	6.64793	7.43215e-10	2.17666e-08	12.1094
LOC154761	0.661918	0.360194	3.40955	0.000866949	0.002827	-1.24155
TSGA10IP	0.661735	-3.89237	2.65119	0.00901761	0.0210098	-3.37312
LCE3D	0.66159	-4.83259	2.34489	0.020546	0.0422439	-4.09892
CNTF	0.660301	-1.8505	2.8378	0.00527157	0.0133275	-2.89187
EIF4EBP1	0.659418	5.50788	3.87531	0.000168038	0.00069581	0.287535
CCDC150	0.658251	0.560686	2.85464	0.0050158	0.0127833	-2.84702
GPR180	0.657901	3.7182	4.56477	1.14422e-05	6.93987e-05	2.82738
DAP	0.6572	7.65112	6.61157	8.9339e-10	2.52626e-08	11.931
C1GALT1	0.656873	3.55954	3.78677	0.000232151	0.000920211	-0.0152838
LGALS1	0.656789	9.86632	4.00219	0.000104807	0.00046287	0.731052
UCK2	0.655903	3.97586	4.25411	3.98189e-05	0.00020337	1.64422
FNDC3B	0.655453	6.52337	5.70911	7.328e-08	1.0311e-06	7.66877
FAM151B	0.654798	-0.313896	4.0298	9.4445e-05	0.000424144	0.829034
DMP1	0.65438	-4.0381	2.5589	0.0116454	0.0261039	-3.6003
TSPO	0.653565	6.32452	3.36155	0.00101797	0.00324969	-1.38995
IER5L	0.653107	4.60244	2.65992	0.00879907	0.0205854	-3.35125
SNX8	0.652798	4.62535	4.87935	3.05691e-06	2.21291e-05	4.08603
LPAR6	0.65275	4.28646	3.20392	0.00170526	0.00509502	-1.86485
FAM108C1	0.652724	3.16121	4.12019	6.69384e-05	0.000315538	1.15348
ORC1L	0.652595	2.60613	2.7688	0.00644877	0.0158388	-3.07319
ELF5	0.652243	-4.48629	2.379	0.0188131	0.0392237	-4.02211
VAMP8	0.651744	4.41701	2.39212	0.018182	0.0381311	-3.99231
RALA	0.651704	6.24261	5.86569	3.49369e-08	5.53938e-07	8.38335
FZD2	0.651695	3.95802	2.59518	0.0105399	0.0240007	-3.51186
FAM72B	0.651372	2.81885	2.71703	0.00748417	0.0179496	-3.20666
CD99	0.651206	8.73714	4.55273	1.20216e-05	7.23588e-05	2.78039
ARHGAP32	0.650357	3.94735	3.52345	0.000588404	0.00203147	-0.882371
IMPDH1	0.65015	5.7609	4.61938	9.13582e-06	5.74872e-05	3.04162
GLT25D1	0.649639	7.99708	5.51815	1.78162e-07	2.23448e-06	6.81297
MCTP1	0.64949	1.78736	2.60211	0.0103396	0.023597	-3.49482
MCM10	0.64889	2.39366	2.67237	0.00849596	0.0199857	-3.31998
DNAJB4	0.648425	4.85579	3.07067	0.00260088	0.00731021	-2.25108
ICAM1	0.648013	5.61273	2.32137	0.0218221	0.0444965	-4.15131
MANBA	0.64549	5.28409	5.10074	1.16873e-06	1.11347e-05	5.00624
EIF2AK3	0.644402	4.46091	4.35218	2.70292e-05	0.00014544	2.01109
NME1	0.64405	6.08967	3.86151	0.000176782	0.00072484	0.239963
ORAI2	0.642972	5.59282	5.1139	1.10294e-06	1.06107e-05	5.06177
BNIP3	0.642634	4.78145	2.86836	0.0048159	0.0123552	-2.81031
SLC25A32	0.642535	4.86528	6.2351	5.84087e-09	1.21444e-07	10.1121
CCNB2	0.642427	4.40532	2.44862	0.0156723	0.0336047	-3.86218
BIRC5	0.641019	4.36543	2.32024	0.021885	0.0446118	-4.15381
HAPLN3	0.638829	4.39897	2.50343	0.0135375	0.0296981	-3.73333
FUT11	0.638466	3.10876	3.8131	0.00021099	0.000845984	0.0741926
C9orf30	0.638312	4.63151	4.17823	5.35184e-05	0.000260923	1.3647
CHST7	0.638252	2.814	2.56363	0.0114955	0.0258291	-3.58882
TCF4	0.635366	6.33517	2.64944	0.009062	0.0210955	-3.37749
C1orf84	0.635333	-1.15925	4.12807	6.49443e-05	0.00030685	1.18202
TREML2	0.63514	-3.04022	2.38438	0.0185519	0.03877	-4.0099
IRAK1	0.633989	7.20307	4.8151	4.02082e-06	2.81622e-05	3.8242
GLT8D1	0.633561	6.13861	7.22231	3.83334e-11	1.71214e-09	14.9882
C11orf82	0.633463	2.28852	3.08223	0.00250866	0.00709216	-2.21814
TTK	0.633357	3.15909	2.33095	0.0212938	0.0435499	-4.13002
LRRC8D	0.633269	4.03407	2.93979	0.00388794	0.0103047	-2.61667
ADD3	0.632375	5.74757	2.54393	0.012131	0.0270206	-3.63645
TOMM34	0.630894	5.50462	4.34327	2.80047e-05	0.000150059	1.97748
FAM109A	0.630798	4.69089	3.79852	0.000222468	0.000886627	0.0245959
CEBPB	0.630535	5.83595	3.10755	0.00231709	0.00663353	-2.1456
PYGL	0.630446	5.74234	3.4691	0.000708738	0.00238233	-1.05499
GSG2	0.630215	1.28955	2.5286	0.0126473	0.0280122	-3.67329
TXNDC3	0.629646	-2.69412	2.30728	0.0226191	0.0458851	-4.18245
GOLIM4	0.629407	5.5071	2.45705	0.0153258	0.0329719	-3.84255
GALNT1	0.629405	6.53775	4.74573	5.39147e-06	3.61565e-05	3.54424
B4GALT1	0.629267	7.3675	4.14426	6.10227e-05	0.000290666	1.2408
CEBPE	0.628976	-3.30292	2.93918	0.00389503	0.0103221	-2.61832
ASGR1	0.628869	0.196008	2.32306	0.0217281	0.0443365	-4.14757
FKBP9L	0.628691	2.29831	3.10721	0.00231955	0.00663963	-2.14657
DUSP7	0.628215	5.21331	4.49053	1.54954e-05	8.98647e-05	2.53908
PUSL1	0.628065	3.44735	4.05011	8.74545e-05	0.0003971	0.901454
SLC16A6	0.627662	-0.903426	2.48292	0.0143039	0.0311135	-3.78185
C12orf23	0.627104	6.46845	6.86901	2.40383e-10	8.35271e-09	13.2047
C11orf88	0.626433	-3.29722	2.47554	0.0145889	0.0316362	-3.79921
SYNJ2	0.624124	4.38605	2.83272	0.00535113	0.0134978	-2.90537
STAT4	0.623304	0.59986	2.34653	0.0204596	0.0421043	-4.09525
HIST1H1B	0.623235	-3.3721	2.44703	0.0157386	0.0337303	-3.86589
HIST1H1D	0.621878	-3.12913	2.37247	0.0191344	0.0398005	-4.03689
HJURP	0.621798	3.58693	2.53643	0.0123811	0.0275001	-3.65449
TNFRSF10B	0.6217	5.36771	3.40678	0.000875058	0.00285027	-1.25016
C17orf49	0.620715	5.74723	3.73276	0.00028201	0.00108573	-0.197221
C17orf91	0.619908	3.14408	3.27908	0.00133635	0.00411358	-1.64081
NXT2	0.619013	3.55462	3.34595	0.00107214	0.00340617	-1.43781
ARHGAP30	0.617623	3.93523	2.35055	0.0202495	0.0417514	-4.08626
EIF5AL1	0.61732	6.43931	5.16549	8.77988e-07	8.7803e-06	5.28047
ATP7B	0.616324	1.56003	2.42902	0.0165058	0.0351131	-3.90764
ALG14	0.615683	2.87285	5.07915	1.28511e-06	1.11347e-05	4.91528
PRRG1	0.615448	3.64916	3.31824	0.00117504	0.00368568	-1.52233
B3GALT6	0.614958	5.19069	3.85548	0.000180737	0.000737957	0.219219
XBP1	0.614913	6.62964	5.18501	8.05081e-07	8.13855e-06	5.36362
NEU1	0.614618	6.03498	5.08879	1.23183e-06	1.11347e-05	4.95585
XPOT	0.61443	6.30787	4.45388	1.79762e-05	0.000101894	2.39803
FTSJ1	0.613128	5.56084	6.11626	1.04474e-08	1.96859e-07	9.54965
GGH	0.612225	4.64289	3.1144	0.00226764	0.00651378	-2.12588
C19orf35	0.612164	-1.1055	2.28178	0.0241265	0.0485347	-4.23835
TPST1	0.612022	4.84792	4.5465	1.23325e-05	7.40133e-05	2.7561
SLC39A8	0.61081	4.86791	2.75191	0.00677127	0.016522	-3.11698
STAMBPL1	0.609729	2.20904	2.3743	0.0190439	0.0396323	-4.03275
ICAM3	0.609689	3.59266	3.74523	0.000269674	0.00104559	-0.155417
DSG1	0.609597	-4.60293	2.70957	0.00764516	0.0182779	-3.2257
FRMD4A	0.609248	5.06119	2.93452	0.00395026	0.0104493	-2.63108
KPNA3	0.605475	5.09198	3.27424	0.00135764	0.00417348	-1.65536
ITPRIPL2	0.604989	6.70617	5.06233	1.38348e-06	1.11347e-05	4.84462
XAGE5	0.60479	-5.02134	2.54857	0.0119788	0.026731	-3.62528
OR4A16	0.604368	-5.05552	3.08637	0.00247639	0.00701027	-2.20632
SPANXA2	0.604103	-4.85189	2.5034	0.0135388	0.0296981	-3.73341
LCE3A	0.60371	-5.03512	2.56282	0.0115209	0.0258698	-3.59078
NDRG1	0.602351	7.73158	3.07288	0.002583	0.00726394	-2.24479
DSE	0.602351	6.28061	4.96843	2.08276e-06	1.57795e-05	4.45296
DUSP5	0.601371	4.34401	2.59559	0.0105278	0.0239758	-3.51084
MFRP	0.600208	5.47401	2.4738	0.0146568	0.0317665	-3.8033
FMNL3	0.5991	6.15055	4.87376	3.13098e-06	2.26254e-05	4.06315
FAM124B	0.599059	0.673054	2.55881	0.0116483	0.0261043	-3.60051
GALE	0.59879	3.95412	3.60163	0.00044864	0.00160684	-0.630243
S1PR2	0.598629	4.56227	2.73885	0.00703056	0.0170288	-3.15067
TXNDC17	0.597216	4.63726	4.0129	0.000100665	0.000447569	0.768992
FYN	0.596617	6.44809	2.84439	0.00517013	0.0131098	-2.87435
TMEM37	0.595603	2.71377	2.38252	0.018642	0.0389265	-4.01413
PDE7B	0.595542	4.08562	2.47555	0.0145886	0.0316362	-3.7992
CERK	0.595489	5.87113	4.20333	4.85522e-05	0.000239559	1.45672
PLIN3	0.595191	6.86271	5.47165	2.20626e-07	2.68271e-06	6.60725
CD93	0.594975	6.49031	2.73503	0.00710808	0.0171863	-3.1605
TK1	0.594656	5.19517	2.66588	0.00865269	0.0202985	-3.33629
FAM72A	0.594247	-0.390685	2.38615	0.018467	0.0386121	-4.00589
HSPA5	0.594182	9.40117	6.09236	1.17358e-08	2.16168e-07	9.43721
SOAT1	0.594139	4.99035	3.87975	0.000165314	0.000685359	0.302868
RCC2	0.593153	7.1137	4.02109	9.76033e-05	0.000436225	0.798067
TAF13	0.59281	2.62348	3.34398	0.00107916	0.00342582	-1.44383
CDYL2	0.591535	-0.0296834	2.40062	0.0177829	0.0374299	-3.9729
SNX25	0.590301	3.49303	3.07482	0.00256746	0.00722818	-2.23929
ZDHHC2	0.589999	3.37747	2.36405	0.0195562	0.0405545	-4.05591
IL4I1	0.589678	3.15301	2.53288	0.0125013	0.0277308	-3.66303
SERP1	0.589655	6.84495	6.87069	2.38319e-10	8.32331e-09	13.213
MAD2L2	0.589422	5.45617	3.6284	0.000408454	0.0014852	-0.542857
PCDH12	0.589243	4.69531	2.42959	0.016481	0.0350677	-3.90633
EMP3	0.588846	7.13081	2.89317	0.00447276	0.0116027	-2.74352
SLC39A14	0.588663	6.4313	3.47082	0.000704587	0.00237071	-1.04954
GNL3	0.587823	6.11584	5.44904	2.44694e-07	2.91712e-06	6.50765
WBP5	0.587794	6.33431	5.25938	5.77668e-07	6.11396e-06	5.68217
PODXL	0.587747	5.60414	2.69405	0.00799028	0.0189769	-3.26518
ATP10D	0.587517	4.79898	3.6211	0.000419058	0.00151669	-0.566732
AMMECR1	0.587028	3.72217	3.49867	0.000640662	0.00218648	-0.961345
FAM45B	0.586936	2.47072	2.89602	0.00443477	0.0115216	-2.73581
DDOST	0.585656	8.08986	5.71501	7.12778e-08	1.01196e-06	7.69548
DUSP14	0.585642	4.22538	3.61481	0.000428413	0.00154483	-0.587294
C15orf42	0.584903	2.5599	2.53512	0.0124255	0.0275866	-3.65765
ROBO1	0.584437	6.03906	2.98773	0.00336047	0.00905295	-2.48436
IL27RA	0.584154	3.13683	2.39059	0.0182546	0.0382461	-3.99579
PKM2	0.583095	10.0349	3.91395	0.000145696	0.000613961	0.421427
CYBA	0.583065	5.83969	2.36354	0.019582	0.0405956	-4.05706
MAN1B1	0.582984	6.9245	5.4933	1.99746e-07	2.45209e-06	6.70291
DOCK4	0.582013	4.1501	3.36549	0.0010047	0.00321081	-1.37783
SMAD1	0.581226	4.87766	3.60517	0.000443123	0.00159014	-0.618726
TSFM	0.581087	5.19316	2.53549	0.0124128	0.0275615	-3.65675
ACSL1	0.580543	5.64923	3.43141	0.000805361	0.00265616	-1.17337
RPN2	0.580353	8.38929	6.37773	2.88553e-09	6.7376e-08	10.7948
TMEM184B	0.58026	6.38729	5.99966	1.83821e-08	3.18555e-07	9.00351
CACNG8	0.578994	-4.2423	2.37302	0.0191072	0.0397481	-4.03565
RGPD1	0.578775	3.38119	2.46107	0.0151627	0.0326694	-3.83314
C2orf27A	0.578704	1.00642	2.28384	0.0240019	0.048322	-4.23387
HTR3C	0.578589	-4.93271	3.76263	0.000253306	0.000992932	-0.0968733
SLC20A1	0.578226	6.20057	4.10981	6.96561e-05	0.000326404	1.11594
LOC285629	0.578143	-4.51851	3.18196	0.00182971	0.00542065	-1.92946
DCBLD2	0.578099	5.9287	3.37284	0.000980374	0.00314238	-1.3552
KREMEN1	0.577683	5.35754	2.57072	0.0112742	0.025416	-3.5716
MED8	0.577566	5.41133	6.10809	1.08713e-08	2.03948e-07	9.51119
AURKA	0.576253	3.98916	2.41043	0.0173322	0.0365893	-3.95044
TM4SF1	0.576129	5.505	2.87785	0.00468193	0.0120689	-2.78483
CAPZB	0.575731	8.24583	4.9148	2.62537e-06	1.92346e-05	4.23151
HYAL2	0.574691	6.18022	4.81274	4.06128e-06	2.84068e-05	3.81464
PITPNC1	0.574633	3.51015	3.06615	0.00263781	0.0073998	-2.26394
SEC22B	0.574543	5.90747	6.08252	1.231e-08	2.24793e-07	9.39103
ROD1	0.574349	6.02876	5.25567	5.87357e-07	6.19732e-06	5.66621
BMP2K	0.572368	3.51486	3.44634	0.000765692	0.0025454	-1.1266
AMELX	0.572328	-4.87404	2.32924	0.0213875	0.0437153	-4.13383
RCAN1	0.571404	6.06133	3.17252	0.00188581	0.00555873	-1.95713
IL23R	0.571341	-4.7631	2.27729	0.0244009	0.0490098	-4.24814
QPCTL	0.570697	3.46975	3.62209	0.000417609	0.00151342	-0.563504
LOC100130331	0.570545	0.0153867	2.89868	0.0043996	0.0114433	-2.72861
ETS1	0.570312	6.54698	3.23719	0.00153156	0.00464445	-1.7662
TTC7A	0.569237	4.9001	4.04912	8.77837e-05	0.000398418	0.897916
SSU72	0.568767	6.75985	4.65474	7.88932e-06	5.05592e-05	3.18133
PLVAP	0.568209	6.7868	3.07541	0.00256269	0.00721793	-2.23759
PSMG3	0.56809	5.19043	3.83288	0.000196314	0.000792718	0.141731
ERG	0.568026	4.05495	2.64283	0.00923153	0.021426	-3.394
CALR	0.567413	9.94936	5.22474	6.74501e-07	6.98029e-06	5.53342
C17orf51	0.567303	4.83071	3.40659	0.000875606	0.0028516	-1.25074
PIGF	0.566719	3.07702	4.45712	1.77424e-05	0.000100853	2.41046
PFKFB4	0.566294	3.04859	3.04832	0.00278823	0.00775176	-2.3145
TSNAX.DISC1	0.566235	-4.68924	2.81509	0.00563545	0.0141214	-2.952
YES1	0.566111	5.57238	4.28271	3.55863e-05	0.000184617	1.75057
IL13RA1	0.56539	6.64859	4.3275	2.98143e-05	0.000158307	1.91815
ASB9	0.563585	0.31474	2.30863	0.0225412	0.0457497	-4.17946
LOC100188947	0.563531	-3.60742	2.26955	0.0248808	0.0498059	-4.26498
YRDC	0.563352	3.94183	4.97918	1.98788e-06	1.51669e-05	4.49758
TMEM9B	0.562881	5.16856	4.24516	4.12401e-05	0.000208191	1.61104
TFRC	0.561944	5.95541	2.3816	0.0186864	0.0389874	-4.01621
GAGE2C	0.56146	-5.07698	2.39432	0.0180779	0.0379573	-3.98729
HSPH1	0.560412	6.38229	4.00093	0.000105304	0.000464567	0.726595
CCNF	0.560379	3.88762	2.6772	0.00838064	0.0197674	-3.30778
LCE2A	0.558584	-5.04718	2.49243	0.0139438	0.0304692	-3.75939
FAM78A	0.558477	3.17973	2.67967	0.00832237	0.0196563	-3.30155
CHIC2	0.55771	3.67131	4.75515	5.18189e-06	3.49799e-05	3.58207
ELOVL6	0.556475	3.50131	2.85613	0.00499368	0.0127348	-2.84303
BLOC1S2	0.555882	4.46357	3.99494	0.000107704	0.000473016	0.705395
UAP1	0.555876	6.23432	2.99021	0.00333503	0.00899271	-2.47746
ATAD3B	0.555763	4.24798	3.43165	0.000804717	0.00265446	-1.17262
C19orf28	0.55516	5.93902	4.05837	8.4755e-05	0.000386813	0.930991
GXYLT1	0.555096	4.45213	3.34051	0.00109165	0.0034585	-1.45444
C9orf167	0.555058	3.36535	2.55764	0.0116856	0.0261822	-3.60335
HDLBP	0.554644	9.29081	5.18678	7.98777e-07	8.08278e-06	5.37116
SMYD2	0.554499	4.194	4.59226	1.02183e-05	6.32503e-05	2.93502
UBE2E3	0.554251	5.64495	4.9815	1.96804e-06	1.50435e-05	4.50718
SLC35B1	0.554149	5.20473	4.7587	5.10482e-06	3.45503e-05	3.59636
KCNQ1	0.553871	2.91835	2.61594	0.00995062	0.0228313	-3.46075
DDX21	0.552332	5.28636	2.61473	0.00998402	0.02289	-3.46373
LGMN	0.551565	7.35588	2.78771	0.00610438	0.0151307	-3.02389
CCT2	0.551042	7.54042	2.35362	0.0200896	0.0414802	-4.07936
ALG3	0.551036	5.29421	4.85751	3.35621e-06	2.39183e-05	3.99677
MANF	0.550797	6.1171	4.86169	3.29683e-06	2.3624e-05	4.01383
BLM	0.550437	2.39936	2.67869	0.00834551	0.0196976	-3.30403
ARFGAP1	0.550187	6.86032	4.68136	7.06145e-06	4.58268e-05	3.28696
TGFBR1	0.549977	6.55568	3.07152	0.00259405	0.00729301	-2.24868
[truncated: 8,250 more rows]
