# Supplementary material for: A pan-cancer analysis of matrisome proteins reveals CTHRC1 and a related network as major ECM regulators across cancers
Source: PLoS One. 2022 Oct 3;17(10):e0270063. doi: 10.1371/journal.pone.0270063 (PMC9529084; doi:10.1371/journal.pone.0270063)
Supplement: S1 File — S1A is the summary file of the top 5% genes for 9 cancers. S1B - S1J are the raw data output files of the differential gene expression analysis of the 9 cancers (Fig 4A) where CTHRC1 is upregulated and affects survival. (ZIP) [file pone.0270063.s002.zip › S1_File/S1 File/S1J.xlsx]

## Sheet: DEGS
Gene	logFC	AveExpr	t	P.Value	adj.P.Val	B
COL11A1	6.21845	2.35419	19.9421	3.42191e-50	4.67683e-47	103.551
SFRP2	6.0875	5.09632	19.6272	2.99546e-49	3.61235e-46	101.405
COL10A1	5.74699	3.66426	23.9325	1.07807e-61	1.10508e-57	129.713
SFRP4	5.38969	4.77844	19.2454	4.21232e-48	4.54509e-45	98.7887
COMP	4.86118	1.72477	15.0605	3.66554e-35	9.63425e-33	69.2763
THBS4	4.80158	2.6242	11.2681	2.64365e-23	2.23957e-21	42.224
FNDC1	4.50334	4.95888	19.8603	6.00737e-50	7.69732e-47	102.994
PPAPDC1A	4.3893	-0.571868	18.0974	1.30437e-44	8.6261e-42	90.8314
ITGBL1	4.23252	3.06844	16.5889	5.99805e-40	2.6163e-37	80.1971
SPOCK1	3.98279	3.88154	17.0449	2.29439e-41	1.20608e-38	83.4303
EPYC	3.98184	-2.52247	12.9063	2.18128e-28	3.3372e-26	53.8173
ODZ3	3.9461	1.7546	15.763	2.28414e-37	7.20418e-35	74.3089
HAND2	3.89909	1.15305	10.8609	4.61455e-22	3.5565e-20	39.3937
ISM1	3.87867	1.09893	16.7307	2.1711e-40	1.01159e-37	81.2039
GRP	3.8061	-2.31491	13.6981	7.11565e-31	1.23625e-28	59.4908
CST1	3.76944	4.8934	11.438	7.95975e-24	7.12589e-22	43.4123
CTHRC1	3.76166	4.79721	39.8455	2.17363e-99	4.45616e-95	214.583
MFAP5	3.72492	3.30836	14.2439	1.36263e-32	2.79352e-30	63.4109
THBS2	3.68828	6.57881	21.1105	1.20566e-53	3.53102e-50	111.413
OMD	3.67877	1.08856	12.67	1.1973e-27	1.69282e-25	52.1302
FAP	3.6593	3.57114	22.0324	2.54292e-56	1.30331e-52	117.502
NRK	3.65882	-0.300727	12.2296	2.83068e-26	3.47496e-24	48.9967
CST2	3.53285	0.514289	13.5803	1.67062e-30	2.85411e-28	58.645
WNT2	3.52065	1.88861	15.1607	1.77487e-35	4.90324e-33	69.9951
GAS1	3.50256	2.88125	15.9256	7.06986e-38	2.41565e-35	75.4711
ISLR	3.42652	5.77806	20.7724	1.18422e-52	2.20706e-49	109.155
SLIT2	3.42282	1.52505	10.7593	9.38374e-22	6.8952e-20	38.6914
NCAM2	3.41942	-0.863637	12.8747	2.73867e-28	4.12834e-26	53.5918
NTM	3.37894	2.19625	21.5771	5.26421e-55	2.15843e-51	114.508
CILP	3.3598	1.98727	9.96394	2.263e-19	1.2923e-17	33.2665
FGF14	3.35059	0.925742	14.0519	5.48077e-32	1.04038e-29	62.0315
MMP11	3.33512	6.05658	16.4822	1.28926e-39	4.98699e-37	79.4389
NALCN	3.33286	-0.321383	13.5089	2.79959e-30	4.74333e-28	58.1333
SULF1	3.31638	7.24555	20.4275	1.2349e-51	1.94744e-48	106.836
COL8A1	3.30245	4.35091	16.226	8.12803e-39	2.92338e-36	77.6145
LRRC15	3.2999	3.07254	13.6191	1.26107e-30	2.17253e-28	58.9237
FAM180A	3.29547	0.0291475	14.4489	3.08183e-33	7.02006e-31	64.8841
PRELP	3.28787	4.66752	11.5475	3.66272e-24	3.42874e-22	44.1808
GREM1	3.27549	7.24712	11.6236	2.13447e-24	2.09372e-22	44.7155
NKX3.2	3.24447	-0.294534	11.6582	1.66921e-24	1.66763e-22	44.9589
GPR1	3.23899	-1.18793	14.3399	6.79368e-33	1.51388e-30	64.1007
ST6GAL2	3.21895	-0.427722	11.7211	1.06781e-24	1.10561e-22	45.4013
GDF6	3.19138	-1.67652	13.0196	9.63003e-29	1.51866e-26	54.6274
ADAMTS16	3.17669	-0.400507	14.6683	6.28146e-34	1.51501e-31	66.4604
CCDC80	3.17545	5.90254	14.3094	8.4728e-33	1.86775e-30	63.8818
CHRDL1	3.15871	1.27762	7.76194	3.70621e-13	1.02816e-11	19.1541
C5orf46	3.14846	-2.53984	12.1183	6.27917e-26	7.48426e-24	48.2076
OGN	3.1442	2.75486	8.35139	9.4097e-15	3.20979e-13	22.7697
NBLA00301	3.14132	-0.275396	8.47283	4.34424e-15	1.52502e-13	23.5312
PDGFRL	3.12384	1.29939	13.9335	1.29278e-31	2.38768e-29	61.181
PDZRN4	3.12211	-0.777991	9.60891	2.50444e-18	1.25842e-16	30.891
PRRX1	3.11548	4.26857	17.2693	4.62826e-42	2.56443e-39	85.0161
MEOX2	3.1151	0.211115	11.2081	4.03469e-23	3.36241e-21	41.8055
GFPT2	3.0804	2.66631	16.3107	4.42128e-39	1.67853e-36	78.2178
KERA	3.06482	-2.46388	12.8313	3.74484e-28	5.44489e-26	53.2818
TMEM90B	3.06216	1.53511	16.8759	7.67825e-41	3.83931e-38	82.2337
TWIST1	3.05931	1.20374	16.7481	1.91553e-40	9.13264e-38	81.328
FBLN2	3.04679	5.11703	15.4099	2.92651e-36	8.57092e-34	71.7814
KCND2	3.00921	-0.199312	16.2514	6.76993e-39	2.52279e-36	77.7957
COL1A1	2.99793	11.498	20.7997	9.84462e-53	2.01825e-49	109.337
ASPN	2.99333	5.18707	15.1001	2.75237e-35	7.32808e-33	69.5603
NKAIN4	2.97298	-1.99346	11.7081	1.17113e-24	1.2065e-22	45.3098
ADAM12	2.97147	3.78786	15.6901	3.86512e-37	1.18267e-34	73.7877
PTGER3	2.96152	2.04655	12.7945	4.88261e-28	7.04918e-26	53.0189
INHBA	2.94254	4.47763	20.205	5.64161e-51	8.26133e-48	105.334
C13orf33	2.92558	2.51509	15.8377	1.33197e-37	4.33439e-35	74.8434
NOX4	2.92012	1.28318	20.7262	1.6204e-52	2.76831e-49	108.845
FMO1	2.88423	0.352911	10.9485	2.49931e-22	1.94822e-20	40.0005
C7orf10	2.87425	-0.0557127	15.7171	3.1799e-37	9.87745e-35	73.981
PTGIS	2.87341	4.02249	9.03908	1.10784e-16	4.54236e-15	27.1494
COL1A2	2.87195	10.5369	22.5973	6.1326e-58	4.19081e-54	121.181
MATN3	2.86557	1.79198	12.1293	5.80285e-26	6.95697e-24	48.2857
P4HA3	2.85481	1.25755	20.9223	4.29345e-53	9.78001e-50	110.158
RSPO3	2.8534	2.33415	9.93525	2.7513e-19	1.55813e-17	33.0734
ITGA11	2.85143	4.80841	18.6844	2.10621e-46	1.79914e-43	94.9165
MFAP2	2.84547	4.39738	18.9489	3.3182e-47	3.23936e-44	96.7459
MGC45800	2.83037	-2.08354	11.0994	8.66841e-23	6.94184e-21	41.0485
CYP1B1	2.81919	3.76873	9.66705	1.69305e-18	8.76493e-17	31.2778
FN1	2.80515	10.0072	15.2083	1.25789e-35	3.53261e-33	70.3363
TNFAIP6	2.80325	2.05037	15.9117	7.81314e-38	2.62586e-35	75.372
MARCO	2.80084	-0.545952	8.19501	2.52588e-14	8.12922e-13	21.7971
CHRDL2	2.79786	2.99722	7.38438	3.62067e-12	8.85223e-11	16.9146
CSDC2	2.79094	0.586001	13.7241	5.89414e-31	1.05074e-28	59.6774
MMP13	2.78991	-0.920663	9.14514	5.51042e-17	2.35844e-15	27.8386
PTPRN	2.7871	-0.818981	8.73021	8.30319e-16	3.17582e-14	25.1625
CDH2	2.78327	0.939648	11.4778	6.00377e-24	5.49479e-22	43.6915
ADAMTS12	2.77369	3.20398	14.1286	3.1424e-32	6.2546e-30	62.5828
PCDH10	2.77335	-1.86033	8.40116	6.85941e-15	2.35948e-13	23.0811
KAL1	2.7641	3.04718	15.2465	9.54008e-36	2.71641e-33	70.6103
ARSI	2.76055	1.09028	14.2808	1.0422e-32	2.22565e-30	63.6766
ODZ4	2.75986	2.51192	12.0964	7.34423e-26	8.60366e-24	48.0524
COL3A1	2.7506	10.6748	18.9628	3.01195e-47	3.0874e-44	96.8417
CPZ	2.74686	3.47107	16.6355	4.29401e-40	1.91373e-37	80.5282
BGN	2.74054	8.6758	21.027	2.11735e-53	5.42597e-50	110.857
MXRA8	2.72555	6.24316	18.6677	2.36739e-46	1.94136e-43	94.8008
TMEM130	2.72517	-0.213472	10.4349	8.92541e-21	5.97973e-19	36.4632
CDO1	2.72121	-0.74893	10.1676	5.62313e-20	3.46186e-18	34.643
ST6GALNAC5	2.70432	1.92006	14.5532	1.4471e-33	3.41001e-31	65.6333
GUCA1A	2.70241	-2.40949	12.334	1.33929e-26	1.71605e-24	49.7381
AEBP1	2.69463	7.93624	18.8309	7.56354e-47	7.04819e-44	95.9303
GXYLT2	2.69415	1.65724	12.6391	1.49551e-27	2.09997e-25	51.9099
PENK	2.68652	-1.69948	7.57071	1.18464e-12	3.05874e-11	18.0119
DKK2	2.6819	1.10698	13.0102	1.03012e-28	1.6121e-26	54.5606
NPR3	2.67877	-1.08974	10.229	3.68832e-20	2.31946e-18	35.06
UCHL1	2.67693	1.98565	10.7348	1.11323e-21	8.15086e-20	38.5224
AGTR1	2.67221	-0.92159	8.39525	7.12193e-15	2.43751e-13	23.0441
AOX1	2.66368	0.930288	8.56797	2.36264e-15	8.55767e-14	24.1315
MAGEL2	2.65784	-1.77486	14.8439	1.76049e-34	4.40144e-32	67.7211
HTR2A	2.65759	-0.935685	10.8543	4.83234e-22	3.7104e-20	39.3481
CNTN1	2.65744	-0.0721922	6.87093	7.24912e-11	1.4761e-09	13.9756
C5orf23	2.65601	0.275598	10.1519	6.26231e-20	3.78713e-18	34.5366
ADAMTS2	2.64775	4.62525	15.1593	1.79378e-35	4.90324e-33	69.9846
HSPB7	2.64667	2.73945	7.80903	2.77758e-13	7.81113e-12	19.4377
PHYHIPL	2.6456	0.374495	9.25181	2.72087e-17	1.20999e-15	28.5352
CCDC8	2.63974	1.73378	14.0795	4.4847e-32	8.67367e-30	62.2302
LOC399959	2.63558	2.78634	11.2708	2.59309e-23	2.2243e-21	42.2431
POSTN	2.62959	7.52131	16.5308	9.09651e-40	3.65662e-37	79.7845
FBLN1	2.62574	6.50774	10.9654	2.22051e-22	1.74417e-20	40.1176
SCRG1	2.62438	-0.248194	6.5435	4.58306e-10	8.38156e-09	12.171
FLJ16779	2.61835	-2.12225	10.6766	1.66898e-21	1.20055e-19	38.1217
SSC5D	2.61417	3.97092	12.3109	1.58034e-26	1.99991e-24	49.5741
LUM	2.60984	8.59796	18.4719	9.34668e-46	7.36986e-43	93.4413
SFRP1	2.60112	2.20698	7.63352	8.1017e-13	2.14037e-11	18.3853
TCEAL2	2.58704	-0.901275	6.49896	5.86492e-10	1.04736e-08	11.93
DOK5	2.58266	0.437467	14.0782	4.52782e-32	8.67522e-30	62.2208
CORIN	2.58262	0.887523	12.9819	1.26357e-28	1.96246e-26	54.3582
HTRA3	2.57852	5.54383	17.2725	4.52687e-42	2.56443e-39	85.0381
FGF5	2.57417	-2.40148	10.4277	9.37755e-21	6.26219e-19	36.4143
VIP	2.56446	-1.42787	6.89896	6.17495e-11	1.26974e-09	14.1327
RGS4	2.54664	2.21332	11.8783	3.48634e-25	3.82211e-23	46.5098
TBX18	2.54046	-0.496935	9.29239	2.07846e-17	9.36497e-16	28.8011
ANTXR1	2.53246	7.12429	19.6041	3.51378e-49	4.002e-46	101.247
HMCN1	2.5289	3.56073	11.1574	5.76738e-23	4.74847e-21	41.4518
ADCY2	2.52618	0.317461	9.00537	1.38219e-16	5.61113e-15	26.9311
H19	2.52415	5.94296	9.31005	1.84821e-17	8.38279e-16	28.9171
MGP	2.52041	6.67388	11.447	7.46435e-24	6.77109e-22	43.4759
FABP4	2.51677	0.138822	7.72118	4.75419e-13	1.30826e-11	18.9093
SERPINF1	2.51269	5.99546	17.06	2.05932e-41	1.11101e-38	83.5374
OLFML2B	2.50951	5.06427	16.1224	1.71235e-38	5.94999e-36	76.8762
CPXM1	2.50595	3.55866	14.2505	1.29876e-32	2.68949e-30	63.4585
GALNTL2	2.49313	1.56502	11.9534	2.04005e-25	2.29797e-23	47.0405
XIRP1	2.48345	-0.641247	10.6487	2.02644e-21	1.4425e-19	37.9297
ROR2	2.4793	3.21437	11.3124	1.93424e-23	1.67316e-21	42.5333
CCL21	2.47834	3.5774	6.69354	1.98198e-10	3.86976e-09	12.991
ADAM33	2.47315	1.51946	8.10523	4.43432e-14	1.37949e-12	21.2431
DPYSL3	2.46819	6.73751	12.897	2.33192e-28	3.54124e-26	53.7511
HSPB6	2.46789	5.1087	7.01368	3.19064e-11	6.81367e-10	14.7797
VCAN	2.46673	7.44661	18.0394	1.9648e-44	1.25876e-41	90.4257
GAP43	2.46556	-1.47766	9.81208	6.35132e-19	3.4086e-17	32.2466
SYNC	2.46464	2.86594	10.2659	2.86357e-20	1.81753e-18	35.3103
SPP1	2.45944	6.05373	8.6057	1.85405e-15	6.8118e-14	24.3704
CNN1	2.4551	5.40127	7.25807	7.65388e-12	1.79124e-10	16.1798
BCHE	2.45174	-0.256594	8.5112	3.39927e-15	1.21197e-13	23.7729
IBSP	2.45095	-1.36455	7.76717	3.58951e-13	9.97134e-12	19.1856
PODNL1	2.43973	2.31507	16.2489	6.89118e-39	2.52279e-36	77.7781
ZFHX4	2.43968	2.40831	10.3513	1.5898e-20	1.03141e-18	35.8922
EYA4	2.42839	-0.241193	9.92627	2.92468e-19	1.64722e-17	33.013
FAT3	2.42363	-0.0668082	8.70256	9.9292e-16	3.76263e-14	24.9861
CERCAM	2.42163	5.18809	17.7098	2.0223e-43	1.21939e-40	88.1169
CDH11	2.41916	5.98293	17.5469	6.42592e-43	3.76394e-40	86.9718
FAM19A5	2.41849	2.33933	14.7153	4.47028e-34	1.09102e-31	66.7976
PDLIM3	2.41705	5.46144	11.4088	9.78737e-24	8.72395e-22	43.2077
TWIST2	2.41542	0.44912	11.4581	6.90264e-24	6.28938e-22	43.5534
C21orf34	2.41507	-0.613101	9.75581	9.29728e-19	4.92516e-17	31.8701
PLN	2.4102	2.64765	7.84004	2.29593e-13	6.53734e-12	19.625
MMP2	2.4074	8.13025	16.1441	1.46518e-38	5.17891e-36	77.0306
SCARF2	2.40243	4.51161	16.7796	1.52946e-40	7.46561e-38	81.551
C20orf103	2.39774	0.67646	9.58107	3.02005e-18	1.49898e-16	30.7061
GALNT13	2.38674	-1.52158	8.26222	1.6541e-14	5.44312e-13	22.214
PRDM6	2.38669	0.137037	11.8488	4.30127e-25	4.61677e-23	46.3018
CDR1	2.38556	-0.544208	11.6691	1.54476e-24	1.5538e-22	45.0357
OLR1	2.38334	2.4045	11.6577	1.67568e-24	1.66763e-22	44.9551
FOXP2	2.38076	0.654843	7.12037	1.71673e-11	3.81722e-10	15.3874
THSD7B	2.38018	-1.29785	7.88798	1.70896e-13	4.96955e-12	19.9155
SHISA2	2.37881	1.88944	11.5785	2.93971e-24	2.81621e-22	44.3985
NAV3	2.37815	0.637738	10.6809	1.61947e-21	1.16904e-19	38.1515
COPZ2	2.37697	1.85463	14.6291	8.34893e-34	1.99025e-31	66.1784
TAGLN	2.37547	8.12457	10.6663	1.79268e-21	1.28055e-19	38.051
COL8A2	2.37419	3.37372	14.261	1.20363e-32	2.51793e-30	63.5338
LOC100192378	2.37326	-2.99383	12.2841	1.9148e-26	2.39361e-24	49.3839
LRRC4C	2.37279	-1.45558	9.82416	5.85202e-19	3.15716e-17	32.3275
KCNK2	2.36845	-1.42036	7.2384	8.59483e-12	1.99324e-10	16.0661
ZFPM2	2.36758	1.75857	12.1854	3.88411e-26	4.71172e-24	48.6833
IGFL2	2.36282	-1.24385	7.32282	5.21933e-12	1.25148e-10	16.5556
APCDD1L	2.35528	-0.58193	11.2693	2.62138e-23	2.22991e-21	42.2324
COL5A1	2.35041	8.25982	18.287	3.42836e-45	2.50814e-42	92.1545
MOXD1	2.34601	3.55433	11.6155	2.26144e-24	2.20771e-22	44.6583
BEND6	2.34358	0.183345	12.105	6.90506e-26	8.1827e-24	48.1134
BICC1	2.34196	2.45958	10.6457	2.06952e-21	1.46807e-19	37.9089
LRRC17	2.34007	1.06384	13.1145	4.85129e-29	7.8312e-27	55.3068
STRA6	2.33705	1.86708	8.1762	2.84268e-14	9.1059e-13	21.6808
HSD11B1	2.33437	0.982647	10.2348	3.54455e-20	2.2359e-18	35.0993
FBN1	2.3273	6.90274	14.8348	1.87996e-34	4.6435e-32	67.656
RPSAP52	2.31534	-2.87134	12.014	1.32301e-25	1.51525e-23	47.4694
FGF7	2.31357	3.44624	10.0393	1.35365e-19	7.9745e-18	33.7745
VGLL3	2.3119	3.1853	12.2668	2.16793e-26	2.69362e-24	49.261
TGFB3	2.3111	3.49237	14.9256	9.73771e-35	2.4646e-32	68.308
SPARC	2.31084	9.79229	21.2399	5.04668e-54	1.72437e-50	112.274
RPLP0P2	2.308	1.02419	12.8639	2.95977e-28	4.39697e-26	53.5149
PLXNA4	2.30671	2.04293	9.09181	7.83198e-17	3.2835e-15	27.4916
ANGPTL1	2.30203	1.09483	7.14343	1.50043e-11	3.37284e-10	15.5195
MYOC	2.30177	-1.90792	5.56769	7.90321e-08	1.01328e-06	7.15325
DCLK1	2.30113	1.52916	8.89473	2.85057e-16	1.13036e-14	26.2169
IGF2	2.29921	6.10674	8.71519	9.15061e-16	3.48046e-14	25.0666
NUDT10	2.29731	-1.61186	10.7713	8.63013e-22	6.40644e-20	38.7743
CADM3	2.29709	0.0571162	6.35103	1.32021e-09	2.25547e-08	11.1373
MEIS3	2.29584	1.9708	16.922	5.52257e-41	2.83046e-38	82.5601
FIBIN	2.29279	2.8465	14.1372	2.95363e-32	5.93651e-30	62.6442
PODN	2.27791	5.25948	11.3479	1.50491e-23	1.31286e-21	42.7817
DIO3	2.27548	-1.52595	8.33759	1.02699e-14	3.47431e-13	22.6835
CST4	2.2729	-0.963876	7.57942	1.12399e-12	2.9058e-11	18.0636
THY1	2.27219	7.00757	18.7965	9.61684e-47	8.57195e-44	95.6926
GDF10	2.27162	-1.86424	7.73236	4.44054e-13	1.22524e-11	18.9764
LOX	2.2677	4.99849	16.6867	2.97409e-40	1.35493e-37	80.8921
SRPX2	2.26535	3.19624	15.5973	7.55425e-37	2.24449e-34	73.1236
BNC2	2.26489	3.18606	10.6452	2.07717e-21	1.46841e-19	37.9053
COL24A1	2.26382	0.0385855	10.5756	3.36798e-21	2.31889e-19	37.4272
C7	2.26319	3.21482	5.10007	7.61886e-07	8.00585e-06	4.96001
CTSK	2.26192	5.96867	18.2821	3.54792e-45	2.50814e-42	92.1206
HOPX	2.26086	4.07056	10.1486	6.40455e-20	3.85043e-18	34.5144
TNFSF4	2.25914	1.88126	15.6815	4.11375e-37	1.24024e-34	73.7259
CRLF1	2.25666	-0.470118	7.26972	7.14568e-12	1.67805e-10	16.2473
GLT8D2	2.25191	3.14245	16.5266	9.37847e-40	3.69746e-37	79.7542
WISP2	2.24641	-0.85292	7.91256	1.46842e-13	4.30675e-12	20.0647
MKX	2.24419	0.276921	9.04712	1.05083e-16	4.34336e-15	27.2016
FMO2	2.24176	2.34638	7.09025	2.04613e-11	4.496e-10	15.2153
ITIH3	2.2387	-1.49251	8.22489	2.09297e-14	6.79999e-13	21.9823
NAP1L3	2.2328	0.108188	11.1499	6.07727e-23	4.96375e-21	41.4
PCOLCE	2.23106	5.6426	16.5602	7.36728e-40	3.11995e-37	79.9934
CHRM2	2.22679	-1.82757	5.63931	5.51868e-08	7.23855e-07	7.50183
NOG	2.22469	-1.68784	10.1877	4.89808e-20	3.05214e-18	34.7795
HAMP	2.22244	-1.65611	9.20952	3.60057e-17	1.57725e-15	28.2587
GLI1	2.21972	1.62795	10.9568	2.35826e-22	1.8453e-20	40.058
EFEMP1	2.21515	5.5362	10.527	4.71893e-21	3.22476e-19	37.0935
CYS1	2.21296	1.68206	9.25283	2.70252e-17	1.20444e-15	28.5419
RGMA	2.20584	3.90683	7.18256	1.19331e-11	2.71219e-10	15.7441
DPT	2.20366	1.68971	7.53105	1.50461e-12	3.84613e-11	17.777
CALB2	2.20241	-0.681059	6.66115	2.37757e-10	4.57247e-09	12.8129
PTHLH	2.20203	0.819349	11.1455	6.27129e-23	5.10189e-21	41.3689
NNMT	2.20033	5.35399	14.0806	4.45196e-32	8.67367e-30	62.2375
CLEC11A	2.19703	3.3587	16.5401	8.51068e-40	3.48955e-37	79.8504
LMO3	2.19561	0.62398	7.89955	1.59124e-13	4.66028e-12	19.9857
PRKD1	2.19556	1.60849	12.449	5.8664e-27	7.75916e-25	50.5558
TIMP3	2.18973	7.69324	14.2876	9.92743e-33	2.16513e-30	63.7247
ACSS3	2.18018	0.442837	9.18624	4.19998e-17	1.81654e-15	28.1067
BOC	2.18016	3.64412	9.40595	9.75769e-18	4.51563e-16	29.5478
PPFIA2	2.17996	-1.68009	9.84763	4.99089e-19	2.72123e-17	32.4848
COL5A2	2.17729	7.59401	17.7812	1.21955e-43	7.57637e-41	88.6177
COLEC12	2.17673	2.61608	9.20308	3.75729e-17	1.6389e-15	28.2166
FAM176A	2.17266	0.902831	9.96186	2.29538e-19	1.30716e-17	33.2525
RNF150	2.16993	1.41822	8.07715	5.28473e-14	1.62676e-12	21.0704
PLA2G5	2.16879	-0.668828	9.69985	1.35695e-18	7.0786e-17	31.4965
CILP2	2.16842	1.12089	7.67782	6.1908e-13	1.65905e-11	18.6497
PCDHGA12	2.16714	1.52796	11.2272	3.52793e-23	2.97639e-21	41.9384
DACT1	2.16703	3.69079	12.4749	4.86874e-27	6.56671e-25	50.7405
APOD	2.16682	4.82002	6.20302	2.93833e-09	4.76195e-08	10.3565
MFRP	2.16275	4.80659	18.2932	3.28232e-45	2.49226e-42	92.1976
CRTAC1	2.15611	-1.66085	6.51646	5.32377e-10	9.59918e-09	12.0246
DCN	2.15037	8.05252	12.8667	2.90138e-28	4.34169e-26	53.5346
LOC283867	2.14626	-3.76843	15.8082	1.64832e-37	5.28002e-35	74.6322
C1QTNF3	2.14044	2.67468	11.9025	2.93219e-25	3.267e-23	46.6812
PNMAL1	2.13728	0.670301	8.56918	2.3443e-15	8.50628e-14	24.1392
COL6A3	2.13612	9.25448	15.1384	2.0854e-35	5.62537e-33	69.8353
PRG4	2.13469	0.351694	8.62181	1.67154e-15	6.17447e-14	24.4726
NUDT11	2.12945	-0.780958	10.8029	6.92277e-22	5.19867e-20	38.9924
ASAM	2.12821	2.82818	9.20372	3.74148e-17	1.63548e-15	28.2208
C2orf40	2.12705	0.0205308	4.84323	2.48955e-06	2.2918e-05	3.81896
CNIH3	2.11664	0.275487	13.3852	6.85218e-30	1.15145e-27	57.2463
CASQ2	2.11644	0.0670577	6.01265	8.07585e-09	1.2273e-07	9.37096
CTSG	2.11595	-1.7585	6.40359	9.90902e-10	1.72011e-08	11.4175
PLP1	2.1155	-1.37833	5.85851	1.80349e-08	2.58014e-07	8.58885
ATP1A2	2.11246	0.403203	5.49712	1.1224e-07	1.3912e-06	6.813
CARTPT	2.11015	-2.99853	5.80112	2.42373e-08	3.39869e-07	8.30136
WISP1	2.10922	2.74268	11.99	1.57072e-25	1.77908e-23	47.2994
BARX1	2.10822	3.39755	6.95513	4.47264e-11	9.37563e-10	14.4487
DLX5	2.10739	-1.19093	8.17962	2.78232e-14	8.94048e-13	21.7019
FAM43B	2.10637	-1.71973	9.4407	7.73674e-18	3.62954e-16	29.777
SPON1	2.10327	5.40377	8.39993	6.91337e-15	2.37405e-13	23.0734
DPYSL4	2.0996	-0.623846	9.0631	9.46065e-17	3.92617e-15	27.3052
LAMA2	2.0996	3.90426	9.46478	6.58624e-18	3.11835e-16	29.936
IGF1	2.0946	4.00508	7.54187	1.4097e-12	3.62613e-11	17.841
NXPH3	2.09287	0.729681	7.69625	5.53415e-13	1.49875e-11	18.7599
SERPING1	2.08917	7.86039	13.2766	1.50324e-29	2.48532e-27	56.4678
ELN	2.08837	5.51087	9.82966	5.63789e-19	3.04967e-17	32.3644
NTNG2	2.08679	0.751155	13.0769	6.36718e-29	1.01979e-26	55.0373
TMEM35	2.08365	-0.732112	6.81514	9.9636e-11	2.00455e-09	13.6641
SHANK1	2.082	-1.5415	9.67874	1.56472e-18	8.12109e-17	31.3557
SIX2	2.07711	1.30171	5.78516	2.63048e-08	3.67353e-07	8.22177
MYL9	2.07689	7.82005	9.30787	1.87529e-17	8.48683e-16	28.9027
GEFT	2.07618	2.75643	10.606	2.72704e-21	1.89516e-19	37.636
STMN2	2.07512	-0.55531	6.68088	2.1282e-10	4.12384e-09	12.9213
EFEMP2	2.07313	4.86931	16.5585	7.45707e-40	3.11995e-37	79.9814
GPR133	2.06887	1.91639	7.26225	7.46766e-12	1.74965e-10	16.204
KCNE4	2.06523	2.82509	12.3549	1.15202e-26	1.49478e-24	49.8873
PCBP3	2.06478	0.501863	8.3892	7.40115e-15	2.52885e-13	23.0062
MSRB3	2.06418	4.66157	10.7853	7.82518e-22	5.8336e-20	38.8712
ASB5	2.05796	-2.43103	4.70546	4.6131e-06	3.98707e-05	3.22622
HSPB2	2.05515	0.892377	12.7246	8.07942e-28	1.15829e-25	52.5199
AMIGO2	2.05396	3.92924	11.3532	1.44924e-23	1.2697e-21	42.8191
MRGPRF	2.05346	3.68798	9.00873	1.3521e-16	5.49988e-15	26.9528
ZCCHC5	2.05051	-3.05409	9.56212	3.43003e-18	1.69036e-16	30.5804
STON1	2.04667	3.84018	10.1645	5.74611e-20	3.52272e-18	34.6216
PCDH9	2.04628	-0.339676	7.3566	4.27128e-12	1.03383e-10	16.7523
HS3ST3A1	2.04565	1.18563	11.7854	6.75667e-25	7.10351e-23	45.8545
ANGPTL2	2.04525	6.13019	13.7079	6.62594e-31	1.16101e-28	59.5614
PI16	2.04396	0.0239632	5.59289	6.96751e-08	9.01204e-07	7.27553
COL12A1	2.04313	7.93783	13.2721	1.55333e-29	2.54759e-27	56.4353
NGFR	2.04175	1.46328	5.76626	2.8976e-08	4.00295e-07	8.12774
NPTX2	2.04102	0.569503	8.22635	2.07391e-14	6.74875e-13	21.9913
KCNA1	2.04102	-2.69218	6.15266	3.84685e-09	6.13252e-08	10.0937
KCNMA1	2.04067	3.81545	6.36148	1.24716e-09	2.14317e-08	11.1929
SOX11	2.03747	-0.297753	8.49538	3.76136e-15	1.32494e-13	23.6732
GUCY1A3	2.03699	5.34484	10.8042	6.85901e-22	5.16972e-20	39.0016
PTPRD	2.03476	0.994405	9.76729	8.60237e-19	4.58071e-17	31.9468
SMOC2	2.03466	5.03725	8.11238	4.24046e-14	1.32723e-12	21.2871
ST8SIA2	2.03335	-1.37797	9.5844	2.95323e-18	1.46952e-16	30.7282
RUNX1T1	2.03149	1.52069	9.18781	4.15685e-17	1.80168e-15	28.1169
ENOX1	2.03054	0.5497	10.1528	6.2265e-20	3.77661e-18	34.5422
CLDN11	2.02575	1.17035	8.04081	6.62825e-14	2.02512e-12	20.8474
MFAP4	2.02306	6.32686	8.86646	3.4274e-16	1.35125e-14	26.0351
MN1	2.01878	3.80689	9.85837	4.63978e-19	2.57081e-17	32.5569
STON1.GTF2A1L	2.01868	-2.82566	5.25627	3.63006e-07	4.08004e-06	5.67634
CPXM2	2.01722	3.71537	8.22095	2.14559e-14	6.95994e-13	21.9578
SHISA3	2.01658	0.239529	5.8473	1.91095e-08	2.71008e-07	8.53255
DES	2.01545	5.95406	4.01301	8.36049e-05	0.000503521	0.461812
HAS1	2.01311	-1.4921	7.32062	5.28797e-12	1.26646e-10	16.5427
LOC285548	2.01292	-2.48149	8.56459	2.41449e-15	8.71468e-14	24.1101
ZNF469	2.00874	4.01688	12.4881	4.42966e-27	6.01406e-25	50.8341
WDR86	2.00745	-0.136319	11.6533	1.72853e-24	1.71191e-22	44.9243
RCN3	2.00711	5.03533	14.9285	9.53465e-35	2.44337e-32	68.3289
SLITRK4	2.00498	-1.81824	8.16346	3.07939e-14	9.81814e-13	21.602
GLRB	2.00282	0.359751	9.08141	8.38721e-17	3.49484e-15	27.424
CPT1C	2.00138	1.33579	10.3413	1.70269e-20	1.0977e-18	35.8244
NRXN2	2.00111	1.2399	7.29345	6.21076e-12	1.47029e-10	16.3849
DIRC1	1.998	-3.9032	11.4425	7.70729e-24	6.93014e-22	43.4442
DDR2	1.99586	3.58641	9.33375	1.57871e-17	7.17629e-16	29.0727
FLNC	1.99555	5.60907	6.04442	6.83168e-09	1.04754e-07	9.53395
ECEL1	1.99543	-0.484014	5.70825	3.89416e-08	5.25917e-07	7.84047
GPC6	1.99468	4.2807	12.101	7.10724e-26	8.37388e-24	48.0849
SLC4A3	1.9928	0.93131	7.20808	1.02731e-11	2.35055e-10	15.8911
C19orf59	1.99122	-1.06722	7.29871	6.02035e-12	1.42851e-10	16.4154
MMP17	1.98555	0.59814	10.1392	6.83496e-20	4.09718e-18	34.4501
ABCA9	1.98308	0.516381	7.38045	3.70646e-12	9.04598e-11	16.8916
ADIPOQ	1.98053	-2.98779	4.74129	3.93424e-06	3.46907e-05	3.37907
SLC24A2	1.97998	-3.25477	10.8246	5.94959e-22	4.50084e-20	39.1423
LMOD1	1.97949	4.84686	6.87704	7.00024e-11	1.42798e-09	14.0098
CCL7	1.97735	-2.30664	7.40877	3.13077e-12	7.70516e-11	17.0573
FLRT2	1.97687	3.10517	8.50812	3.46702e-15	1.23184e-13	23.7535
KIAA1755	1.97641	2.65059	11.1107	8.00925e-23	6.43912e-21	41.1268
SGCD	1.97604	3.80686	9.91765	3.10145e-19	1.74199e-17	32.955
HECW1	1.97477	-0.799123	9.66156	1.75684e-18	9.07229e-17	31.2413
ACTA2	1.97359	8.24355	10.5247	4.79382e-21	3.26505e-19	37.078
MUC16	1.97288	0.463319	4.04333	7.41833e-05	0.000453033	0.575104
PSD	1.97206	1.50711	6.95015	4.6027e-11	9.61875e-10	14.4206
LRRN2	1.97107	1.57417	8.50549	3.52583e-15	1.25057e-13	23.7369
CMTM3	1.96665	4.55666	18.2705	3.84976e-45	2.6308e-42	92.0397
SMYD1	1.96357	-2.20904	4.26269	3.06083e-05	0.000210996	1.41631
MEGF10	1.96269	-1.6903	8.30323	1.27662e-14	4.28347e-13	22.4692
GLI3	1.96156	3.06791	10.8311	5.68578e-22	4.31719e-20	39.1872
EMX2OS	1.95927	-2.73433	8.16756	3.00114e-14	9.59849e-13	21.6274
WT1	1.95908	-2.09141	5.66913	4.74787e-08	6.29728e-07	7.64792
TMEM200B	1.95442	1.36469	11.0013	1.72634e-22	1.36122e-20	40.3667
SRPX	1.9505	2.6493	9.00085	1.42379e-16	5.76861e-15	26.9018
SCT	1.94908	-3.10128	8.06712	5.62585e-14	1.724e-12	21.0088
TMEM119	1.94729	4.35901	11.5147	4.62235e-24	4.2686e-22	43.9504
AHNAK2	1.94704	5.86661	7.14465	1.48984e-11	3.35271e-10	15.5264
FCGR3A	1.94555	5.17075	10.1534	6.19761e-20	3.77024e-18	34.5468
THBS1	1.94513	8.37006	11.695	1.28526e-24	1.31746e-22	45.2178
COL14A1	1.93942	5.35433	8.50976	3.43081e-15	1.22109e-13	23.7638
CPEB1	1.93902	-1.8501	7.11795	1.74114e-11	3.86311e-10	15.3735
LGI2	1.93648	2.65224	8.65067	1.38798e-15	5.16425e-14	24.6559
SLC24A3	1.93573	3.3466	9.40987	9.50584e-18	4.40903e-16	29.5736
INMT	1.93558	2.45828	9.1094	6.97506e-17	2.93626e-15	27.606
NUPR1	1.9314	4.85632	10.7937	7.37986e-22	5.5217e-20	38.9291
PLXDC2	1.9292	4.30532	12.8359	3.62158e-28	5.30329e-26	53.3149
NRXN3	1.92755	1.86105	6.75006	1.441e-10	2.85706e-09	13.3029
SPON2	1.92395	6.02039	15.8924	8.98053e-38	2.96951e-35	75.234
HHIPL1	1.9194	1.64532	11.5532	3.51766e-24	3.30805e-22	44.2208
BAI3	1.91485	-2.11874	7.08999	2.04929e-11	4.49812e-10	15.2138
PRND	1.90635	-0.216248	7.1338	1.58734e-11	3.55263e-10	15.4642
TMEM59L	1.90513	-1.45481	7.40077	3.28371e-12	8.0622e-11	17.0105
MMP16	1.90504	0.560543	9.99394	1.84447e-19	1.06818e-17	33.4687
WNT11	1.90503	0.833221	5.07869	8.42229e-07	8.72929e-06	4.86325
CRYAB	1.90368	3.18432	8.1022	4.51929e-14	1.40379e-12	21.2244
RELN	1.89954	-0.34115	6.19318	3.09736e-09	4.99991e-08	10.3051
AOC3	1.89829	4.77606	8.67011	1.22441e-15	4.58898e-14	24.7795
NGF	1.89767	-2.08593	9.3424	1.49043e-17	6.82038e-16	29.1295
LPPR4	1.89706	1.77596	9.85061	4.89088e-19	2.67381e-17	32.5048
RAB31	1.89091	6.07872	14.9807	6.53618e-35	1.69618e-32	68.7031
LRRC32	1.88955	5.67447	14.2674	1.14879e-32	2.42796e-30	63.5801
ABCA6	1.88844	1.02287	6.8823	6.79285e-11	1.38705e-09	14.0393
C1S	1.88751	7.63271	11.669	1.54614e-24	1.5538e-22	45.0348
C10orf72	1.88724	3.46914	11.1542	5.89618e-23	4.83511e-21	41.43
CHRD	1.88627	2.26362	9.43024	8.29681e-18	3.87455e-16	29.7079
UBE2QL1	1.88286	0.0196316	8.48252	4.08358e-15	1.43598e-13	23.5922
AR	1.88063	-0.797107	7.60741	9.49007e-13	2.48158e-11	18.2299
AKAP12	1.8797	5.36635	8.82654	4.44466e-16	1.73562e-14	25.7788
EVC	1.87933	3.87856	10.1886	4.8706e-20	3.04428e-18	34.7851
FSTL3	1.87835	4.82009	11.3906	1.11317e-23	9.83668e-22	43.0803
TIMP2	1.87787	8.32688	15.3961	3.23357e-36	9.33683e-34	71.6826
PCDHGA3	1.87686	-1.24476	9.04241	1.08387e-16	4.46193e-15	27.171
GPNMB	1.87603	6.75904	10.6326	2.26619e-21	1.59107e-19	37.8191
ACTG2	1.87256	6.73832	5.1297	6.62724e-07	7.0616e-06	5.09463
ABCC9	1.87242	3.40023	8.43299	5.60127e-15	1.93972e-13	23.2808
EPDR1	1.87238	3.28686	10.1778	5.24247e-20	3.25684e-18	34.7123
CYP27C1	1.87094	-1.37844	8.49764	3.7073e-15	1.3104e-13	23.6874
SCG2	1.86753	1.22199	6.96481	4.23024e-11	8.90391e-10	14.5033
SCN9A	1.86689	0.452088	7.53648	1.45624e-12	3.72713e-11	17.8091
FAM198A	1.86608	0.790007	7.10576	1.86936e-11	4.12527e-10	15.3039
SORCS2	1.8658	1.66278	8.4419	5.292e-15	1.83573e-13	23.3367
DACT3	1.86439	2.89266	8.79289	5.53098e-16	2.13319e-14	25.5631
ADAM23	1.86395	0.463461	7.36258	4.12202e-12	9.98883e-11	16.7873
LOXL4	1.86079	1.42856	7.63829	7.87098e-13	2.0821e-11	18.4137
FLJ42709	1.8585	1.21957	11.3965	1.06771e-23	9.47583e-22	43.1215
IL6	1.85758	1.55002	6.21395	2.77088e-09	4.51197e-08	10.4137
PCOLCE2	1.85621	-0.892093	5.91971	1.31308e-08	1.93109e-07	8.89766
IGFBP5	1.85507	8.73605	9.87995	4.00749e-19	2.23254e-17	32.7017
MRC2	1.85413	6.31086	14.2835	1.02202e-32	2.20552e-30	63.6959
GSTM5	1.85217	0.627403	8.07436	5.37741e-14	1.65281e-12	21.0532
FCGR1C	1.85118	-0.580231	10.4048	1.09919e-20	7.24585e-19	36.2572
PAEP	1.8511	-2.38445	4.94729	1.5491e-06	1.50584e-05	4.27568
FCGR1A	1.85103	1.7834	10.6097	2.65823e-21	1.85362e-19	37.6613
CD248	1.85083	5.39556	14.4451	3.16848e-33	7.13814e-31	64.8566
GGT5	1.84746	5.0436	12.3278	1.39933e-26	1.78185e-24	49.6946
TNN	1.845	-0.200018	6.54503	4.54439e-10	8.31827e-09	12.1793
CCL8	1.83963	0.598701	7.78831	3.1539e-13	8.85727e-12	19.3128
C1R	1.83676	7.49839	11.8023	5.99045e-25	6.36323e-23	45.9737
PI15	1.83517	2.12325	5.78728	2.60195e-08	3.63865e-07	8.23237
COL6A2	1.83359	8.91454	13.0503	7.71458e-29	1.22602e-26	54.8471
BMPR1B	1.83339	0.644507	6.01028	8.1769e-09	1.24174e-07	9.35885
NDN	1.82756	3.58069	11.3774	1.22135e-23	1.07463e-21	42.9884
FAM19A1	1.82725	-2.68982	10.0189	1.55543e-19	9.08485e-18	33.6372
PDE3A	1.82334	2.55988	7.25143	7.95954e-12	1.8522e-10	16.1414
NPTXR	1.82274	2.79585	7.3195	5.3231e-12	1.27338e-10	16.5362
MAP1A	1.82244	4.68507	11.3345	1.65424e-23	1.43702e-21	42.6881
SNAI2	1.82214	3.42786	13.7948	3.53081e-31	6.40577e-29	60.1853
TREM2	1.81953	2.64324	9.44126	7.70789e-18	3.6243e-16	29.7806
TSPAN2	1.81899	3.0272	8.49843	3.68867e-15	1.30607e-13	23.6924
SLITRK5	1.81751	-1.44446	5.32936	2.55216e-07	2.95103e-06	6.01719
MEG3	1.81726	1.23597	9.50863	4.9106e-18	2.3632e-16	30.2259
OLFML1	1.81706	3.25627	13.7316	5.58171e-31	1.00378e-28	59.7314
ZDHHC15	1.81616	-0.434892	8.44452	5.20426e-15	1.80835e-13	23.3532
RETN	1.81416	-3.64411	8.01425	7.81942e-14	2.37139e-12	20.6847
FSTL1	1.81393	7.98823	14.1534	2.62602e-32	5.3303e-30	62.7607
C15orf59	1.81363	-0.558715	7.68604	5.88879e-13	1.58433e-11	18.6989
MYH11	1.81183	8.11836	4.80662	2.93668e-06	2.65688e-05	3.6601
EVC2	1.81173	0.75288	9.13712	5.80983e-17	2.47625e-15	27.7864
LEPREL2	1.81106	3.71422	12.0181	1.28522e-25	1.48024e-23	47.4981
CSMD2	1.81009	0.654909	7.4863	1.9688e-12	4.94637e-11	17.5129
KLHL4	1.80548	-0.669398	8.07866	5.23496e-14	1.61386e-12	21.0797
F13A1	1.80487	3.4159	6.8709	7.25056e-11	1.4761e-09	13.9754
ANXA8	1.80467	-0.514578	4.14407	4.96188e-05	0.000320793	0.956757
SV2B	1.8034	0.399458	6.96976	4.1113e-11	8.66247e-10	14.5313
EBF2	1.80241	-1.32041	7.27062	7.10791e-12	1.67109e-10	16.2525
FRMD6	1.80213	4.35734	10.8483	5.04097e-22	3.84182e-20	39.3063
SLITRK3	1.80179	-2.60968	6.43671	8.26339e-10	1.44669e-08	11.5949
PPAPDC3	1.80151	0.638104	10.9238	2.97133e-22	2.30739e-20	39.8294
LTBP2	1.80003	6.75903	11.8534	4.16367e-25	4.4926e-23	46.334
ZNF385D	1.79978	-0.569457	6.80854	1.03444e-10	2.07709e-09	13.6274
NPTX1	1.79949	0.0544693	4.6884	4.97458e-06	4.2582e-05	3.1538
SERPINE1	1.79938	6.43019	9.67896	1.56235e-18	8.12109e-17	31.3572
FOXS1	1.79812	1.95862	10.4175	1.00644e-20	6.67733e-19	36.3444
BHLHE22	1.79614	0.0922052	9.08995	7.92823e-17	3.31707e-15	27.4796
GRIK2	1.79539	-2.30712	8.79276	5.53562e-16	2.13319e-14	25.5623
EMILIN1	1.79489	6.55087	11.2876	2.30435e-23	1.98493e-21	42.36
IGLON5	1.7947	-1.1312	9.86526	4.42773e-19	2.45997e-17	32.6032
RNASE2	1.79464	-0.834457	8.29661	1.33118e-14	4.4447e-13	22.4279
SPSB4	1.79317	-2.26947	10.1642	5.75636e-20	3.52272e-18	34.6199
FOXC2	1.79246	-0.21053	8.88418	3.05349e-16	1.20848e-14	26.1491
CPE	1.79114	4.31126	8.68142	1.13824e-15	4.28167e-14	24.8514
TCEAL7	1.79099	0.186308	10.4089	1.06783e-20	7.06179e-19	36.2858
KLF17	1.79086	-2.25505	7.04595	2.64675e-11	5.71771e-10	14.9629
EFS	1.78776	2.13867	10.0345	1.39893e-19	8.21761e-18	33.742
FXYD6	1.78644	3.96178	9.80823	6.51944e-19	3.48969e-17	32.2208
PDGFRB	1.78399	7.36601	14.4699	2.64653e-33	6.09625e-31	65.035
MYLK	1.78281	7.11773	7.51029	1.70469e-12	4.30924e-11	17.6544
ZNF423	1.78135	2.99124	9.85459	4.76065e-19	2.61463e-17	32.5315
C14orf37	1.77968	1.44458	13.2876	1.38855e-29	2.31437e-27	56.5464
LGALS1	1.77614	7.12307	14.0805	4.45322e-32	8.67367e-30	62.2372
CRISPLD1	1.77602	2.40805	8.3443	9.84224e-15	3.34066e-13	22.7254
CALD1	1.77567	8.65078	10.1059	8.5831e-20	5.13009e-18	34.2249
OLFML3	1.7687	4.61149	11.0804	9.90798e-23	7.90363e-21	40.9163
IGFBP6	1.76835	3.61467	10.4703	6.98475e-21	4.72588e-19	36.7057
ANXA8L2	1.76685	0.151525	4.59515	7.48792e-06	6.15517e-05	2.76161
FCGR1B	1.76621	0.832663	10.0596	1.17806e-19	7.0004e-18	33.9119
GRIK5	1.76617	0.191772	5.96607	1.03097e-08	1.54389e-07	9.13313
FBXO17	1.76614	1.74411	8.29877	1.31308e-14	4.39144e-13	22.4414
REEP2	1.76179	0.815719	7.22353	9.38111e-12	2.16092e-10	15.9802
CLEC5A	1.76074	1.22464	8.55883	2.50527e-15	9.02646e-14	24.0737
PRICKLE1	1.75983	2.66059	9.63555	2.09341e-18	1.06494e-16	31.0681
PEG3	1.75967	1.09039	7.89164	1.6709e-13	4.8727e-12	19.9376
LRRN4CL	1.75922	1.54946	9.50945	4.88356e-18	2.35571e-16	30.2314
RASSF8	1.75487	3.43852	9.8543	4.76988e-19	2.61463e-17	32.5296
PCYT1B	1.7546	-1.51369	7.84038	2.29105e-13	6.53252e-12	19.6271
SPEG	1.75359	2.77501	5.55425	8.45141e-08	1.08019e-06	7.08818
SCN2B	1.75336	-1.79194	6.2258	2.59995e-09	4.24713e-08	10.4759
TRO	1.75222	1.36788	11.1108	8.00262e-23	6.43912e-21	41.1276
TMEM45A	1.75206	3.04617	10.4257	9.5112e-21	6.33081e-19	36.4003
DCLK2	1.75099	1.34433	9.52325	4.45229e-18	2.16809e-16	30.3227
PNMAL2	1.75045	0.54471	10.1549	6.13745e-20	3.74476e-18	34.5565
RARRES2	1.74942	5.08456	12.2843	1.91189e-26	2.39361e-24	49.3855
C6orf168	1.7479	0.455928	5.86071	1.78304e-08	2.55802e-07	8.59994
CCIN	1.74616	-2.58912	10.1491	6.38412e-20	3.84944e-18	34.5175
PLAC9	1.74518	0.531319	8.29427	1.35102e-14	4.50362e-13	22.4134
PDPN	1.74297	4.80128	11.9306	2.40108e-25	2.68987e-23	46.8791
GLI2	1.74184	3.3993	9.29965	1.9805e-17	8.94322e-16	28.8488
C5orf13	1.74068	5.55829	14.5013	2.10869e-33	4.91254e-31	65.2602
LOC145820	1.7404	-1.40512	8.10186	4.52893e-14	1.40465e-12	21.2223
IGFBP3	1.73835	7.66724	11.5927	2.65792e-24	2.55822e-22	44.4983
SOD3	1.73585	5.95354	9.13438	5.91575e-17	2.51616e-15	27.7686
ADAMTS10	1.73431	2.09418	9.39804	1.02865e-17	4.73897e-16	29.4957
KLHL38	1.73412	-1.85082	8.3411	1.00441e-14	3.40354e-13	22.7054
SLN	1.73013	-2.82746	6.73306	1.58627e-10	3.12995e-09	13.2089
C12orf59	1.72895	-0.817219	9.40026	1.01357e-17	4.68e-16	29.5102
MOV10L1	1.72807	-1.81065	8.90221	2.71475e-16	1.07895e-14	26.2651
DGKI	1.72754	-1.57141	9.43614	7.97642e-18	3.73344e-16	29.7468
ADAMTS18	1.72516	-1.15744	7.89303	1.65656e-13	4.84157e-12	19.9461
DZIP1	1.72272	2.68269	10.0051	1.70897e-19	9.92511e-18	33.5441
BCAT1	1.72149	4.19625	9.8437	5.12557e-19	2.78725e-17	32.4585
SUSD5	1.72054	0.293162	7.59156	1.0445e-12	2.71742e-11	18.1356
PPEF1	1.72029	-2.04098	9.38679	1.10886e-17	5.09701e-16	29.4215
ALPK2	1.71921	0.967275	7.78603	3.19814e-13	8.96922e-12	19.2991
ECM2	1.7184	3.26477	11.7873	6.6674e-25	7.04579e-23	45.8677
ZCCHC24	1.71826	4.89141	10.0568	1.20057e-19	7.11354e-18	33.8931
PALM	1.71521	3.47188	8.9196	2.42323e-16	9.66509e-15	26.3772
LOC728264	1.71411	3.71355	6.71369	1.76948e-10	3.47139e-09	13.1019
NTRK3	1.71327	-1.63235	6.35774	1.27287e-09	2.18186e-08	11.173
LARP6	1.71024	2.38702	9.01706	1.28018e-16	5.21768e-15	27.0067
TACR2	1.70966	1.49124	4.70948	4.53151e-06	3.9215e-05	3.24335
MAP6	1.70606	1.48525	8.21272	2.25957e-14	7.30654e-13	21.9069
PRPH	1.70593	-1.75887	5.408	1.7403e-07	2.0755e-06	6.38794
PDE1A	1.70387	1.9988	9.02672	1.2015e-16	4.90675e-15	27.0693
MMP23B	1.70329	2.25606	10.3419	1.69609e-20	1.09689e-18	35.8282
EDNRA	1.70302	4.25091	11.9966	1.49871e-25	1.70695e-23	47.3459
LSAMP	1.70128	2.20552	8.21028	2.29465e-14	7.39664e-13	21.8917
LAYN	1.69639	2.25787	10.6953	1.46529e-21	1.06148e-19	38.2505
GPX8	1.69626	4.49892	12.4683	5.1059e-27	6.79714e-25	50.6933
MYH10	1.69577	5.34478	9.83995	5.2578e-19	2.85159e-17	32.4333
SHC4	1.68891	-0.313317	8.81668	4.73893e-16	1.84001e-14	25.7156
ISLR2	1.68598	0.823395	7.52648	1.54658e-12	3.9485e-11	17.75
NEXN	1.68424	4.39461	7.81124	2.74006e-13	7.7162e-12	19.4511
C10orf10	1.67954	6.15857	10.3338	1.79346e-20	1.15259e-18	35.773
SGIP1	1.67768	2.0253	11.6431	1.85921e-24	1.83249e-22	44.8522
L1CAM	1.67653	2.30671	4.6575	5.70043e-06	4.8132e-05	3.02312
TUB	1.67532	1.0204	7.01036	3.25245e-11	6.93123e-10	14.7609
ZNF385B	1.67298	-0.368943	5.74802	3.1806e-08	4.36449e-07	8.03716
CDK14	1.67208	3.72734	10.1732	5.41343e-20	3.34279e-18	34.6806
NPAS3	1.66938	-0.505515	7.54029	1.42317e-12	3.6562e-11	17.8317
IQCA1	1.66813	-0.851453	8.03931	6.69035e-14	2.04105e-12	20.8382
PGM5	1.66743	3.2076	5.18808	5.02721e-07	5.48207e-06	5.36156
CTF1	1.6668	1.94153	7.49192	1.90357e-12	4.79423e-11	17.546
DSEL	1.66631	2.39945	8.87654	3.20957e-16	1.26781e-14	26.0999
SEMA3D	1.6646	0.457077	5.57803	7.50534e-08	9.63475e-07	7.20337
FAM26E	1.66436	2.32233	10.5101	5.30296e-21	3.59987e-19	36.9781
ZNF365	1.66276	-0.538439	7.49444	1.87496e-12	4.73382e-11	17.5608
RSPO1	1.66231	-1.4704	5.7448	3.23315e-08	4.42771e-07	8.02124
CHRNA3	1.6616	0.0802701	5.30753	2.8364e-07	3.25036e-06	5.915
MAPK10	1.65937	1.21143	7.21948	9.60732e-12	2.20807e-10	15.9568
PTH1R	1.65851	-1.32209	7.49066	1.91799e-12	4.82462e-11	17.5386
TREM1	1.65754	1.03701	6.56924	3.97251e-10	7.35686e-09	12.3108
CDH19	1.65656	-1.6557	4.51739	1.04819e-05	8.31938e-05	2.4395
MSR1	1.65619	4.26111	8.93477	2.1946e-16	8.83919e-15	26.4749
MXRA5	1.65251	7.94445	9.11656	6.65352e-17	2.81245e-15	27.6526
GREM2	1.65209	1.41667	4.42308	1.56717e-05	0.000117472	2.0549
RAB3IL1	1.65184	3.23091	12.4724	4.95829e-27	6.64378e-25	50.7224
PABPC5	1.64743	-0.671254	9.46672	6.50139e-18	3.0853e-16	29.9488
SPHK1	1.64669	3.80128	11.4451	7.56994e-24	6.83662e-22	43.462
TRPC1	1.64611	1.22117	9.23785	2.98463e-17	1.32155e-15	28.4439
FXYD1	1.64543	0.4274	5.90128	1.44509e-08	2.11161e-07	8.80442
SSPN	1.64529	4.3637	9.519	4.58074e-18	2.22535e-16	30.2946
ADD2	1.64493	-0.833865	6.39033	1.06544e-09	1.84637e-08	11.3467
GPX7	1.64434	2.86477	11.6721	1.51261e-24	1.53515e-22	45.0565
ARL4C	1.64408	5.44075	12.6126	1.80944e-27	2.50644e-25	51.7211
EFNB3	1.64404	0.206685	7.91338	1.461e-13	4.29112e-12	20.0697
CLIP3	1.64311	4.26462	9.23829	2.976e-17	1.32058e-15	28.4468
SNAP25	1.64082	-0.303679	4.80496	2.9587e-06	2.67209e-05	3.65292
SGCE	1.64023	3.55888	9.81991	6.02326e-19	3.24102e-17	32.299
MRAS	1.64006	3.91105	11.8163	5.4211e-25	5.78843e-23	46.0726
C1orf70	1.63937	-2.04725	8.57016	2.32963e-15	8.46806e-14	24.1453
SDC2	1.63829	5.48874	13.8247	2.84454e-31	5.20679e-29	60.3994
ATP10A	1.63791	3.04844	9.64927	1.9086e-18	9.78207e-17	31.1594
CYR61	1.63692	6.43434	9.75098	9.6058e-19	5.07548e-17	31.8378
MAGED4B	1.63671	2.78224	7.52154	1.59321e-12	4.05383e-11	17.7208
NACAD	1.63567	1.54671	8.0175	7.66283e-14	2.32734e-12	20.7047
C14orf132	1.635	3.44561	8.03242	6.98386e-14	2.12743e-12	20.796
SOX10	1.63497	-0.757531	4.98791	1.2847e-06	1.2779e-05	4.45603
JPH2	1.6335	2.72714	5.70141	4.03181e-08	5.42362e-07	7.80673
VEGFC	1.63244	2.82131	13.9965	8.18971e-32	1.54034e-29	61.6334
CHSY3	1.62945	1.573	12.9591	1.48941e-28	2.29582e-26	54.1953
BMP3	1.62884	-0.643215	3.79954	0.00019027	0.00102301	-0.315055
GHR	1.62796	1.32392	7.59718	1.00959e-12	2.62993e-11	18.169
SERPINE2	1.62747	4.76196	8.51975	3.21837e-15	1.14947e-13	23.8268
C3	1.62692	8.71447	6.60513	3.25262e-10	6.1064e-09	12.5064
MSC	1.62685	3.31541	11.5667	3.19775e-24	3.02106e-22	44.3152
LHFP	1.6267	4.51902	11.8954	3.08444e-25	3.41806e-23	46.6311
GLIS2	1.62534	5.10313	12.0841	8.01607e-26	9.33736e-24	47.9657
WNT7B	1.62291	1.80066	4.57527	8.16346e-06	6.63422e-05	2.67885
SCN7A	1.62038	-0.970187	4.394	1.77182e-05	0.000130427	1.93767
RERG	1.61703	2.35776	7.13049	1.6183e-11	3.6101e-10	15.4453
RANBP3L	1.61702	-3.06148	7.29016	6.33263e-12	1.49568e-10	16.3658
FCGR2B	1.61634	2.03736	8.1	4.58175e-14	1.41889e-12	21.2109
LOC644538	1.61582	1.48204	9.89866	3.52887e-19	1.97665e-17	32.8274
GRID1	1.61569	0.582101	7.09354	2.00728e-11	4.42011e-10	15.2341
FOXD3	1.61521	-2.36274	6.07855	5.70415e-09	8.82572e-08	9.70972
PTGFR	1.61014	1.11704	7.00071	3.43896e-11	7.29835e-10	14.7063
RPRM	1.60976	-2.21185	5.68031	4.48675e-08	5.98067e-07	7.70287
FGFR1	1.60864	5.40874	9.85778	4.65862e-19	2.57429e-17	32.5529
ANGPTL7	1.60587	-1.95734	5.86132	1.77742e-08	2.55352e-07	8.60301
EGR2	1.60552	3.03182	8.58341	2.1397e-15	7.81926e-14	24.2292
KIF1A	1.60532	-0.988208	3.63921	0.000344928	0.00172346	-0.874189
PDE1B	1.6047	1.62984	7.70092	5.37904e-13	1.46254e-11	18.7879
CST6	1.60378	-1.13291	4.36725	1.98259e-05	0.000144285	1.83037
JAKMIP2	1.60329	-0.45273	6.96024	4.3431e-11	9.12274e-10	14.4775
PDZD4	1.6015	0.574548	6.14247	4.06168e-09	6.43496e-08	10.0408
SRRM3	1.60135	1.19236	7.6184	8.87931e-13	2.33677e-11	18.2952
TCEAL5	1.60019	-3.29309	7.24848	8.09937e-12	1.8826e-10	16.1243
DDIT4L	1.59907	-1.18745	6.52859	4.97814e-10	9.03015e-09	12.0902
TIMP1	1.59789	9.10383	12.4339	6.53591e-27	8.58928e-25	50.4487
FLJ22536	1.59739	-0.671011	8.93943	2.12866e-16	8.60095e-15	26.505
COL16A1	1.59647	5.11832	9.7335	1.08106e-18	5.68275e-17	31.7211
PEG10	1.59645	3.05933	4.35507	2.08631e-05	0.000150923	1.78171
CYBRD1	1.59456	6.2728	8.69198	1.06321e-15	4.00677e-14	24.9187
NRP2	1.59431	5.45457	10.8521	4.90778e-22	3.75427e-20	39.3328
ARMCX2	1.59332	3.31295	9.15235	5.25409e-17	2.25816e-15	27.8856
EMX2	1.59262	-3.06119	7.40843	3.13714e-12	7.71156e-11	17.0553
FAM150A	1.58477	-0.2991	6.16837	3.53725e-09	5.67426e-08	10.1756
HAS2AS	1.58329	-1.3558	9.21404	3.49448e-17	1.53405e-15	28.2882
C1QTNF6	1.58212	4.21954	13.9756	9.52759e-32	1.77568e-29	61.4835
GUCY1B3	1.57931	4.30096	10.4357	8.87682e-21	5.96668e-19	36.4686
GNAO1	1.57929	2.70468	5.49827	1.11604e-07	1.38415e-06	6.81852
GPR88	1.57851	-1.75266	6.69306	1.98736e-10	3.87658e-09	12.9883
ZNF521	1.5783	3.11407	10.6683	1.76879e-21	1.2679e-19	38.0643
CCL26	1.57824	-0.936742	5.3158	2.72522e-07	3.13347e-06	5.9537
PLSCR4	1.57443	4.0235	9.70184	1.33887e-18	7.00207e-17	31.5097
GAS7	1.57295	4.94381	9.11239	6.83908e-17	2.88494e-15	27.6254
IGFBP7	1.57284	8.60658	12.6029	1.94053e-27	2.66999e-25	51.6518
GPR68	1.57151	3.105	11.7818	6.92996e-25	7.24852e-23	45.8294
LPAR4	1.57111	-1.69493	8.75104	7.25565e-16	2.78554e-14	25.2955
KLRD1	1.56937	1.1754	7.23317	8.86361e-12	2.04862e-10	16.0358
SV2A	1.56909	2.13546	8.82033	4.62767e-16	1.80365e-14	25.739
BIRC7	1.56564	-1.77476	5.06297	9.06438e-07	9.32407e-06	4.79235
FAM5C	1.56493	-2.71058	5.14275	6.23152e-07	6.66071e-06	5.15409
AXL	1.56475	5.78334	11.6127	2.30663e-24	2.24115e-22	44.6387
MC2R	1.56464	-3.6716	8.5793	2.1969e-15	7.99978e-14	24.2032
PLXNC1	1.56416	3.23891	6.78783	1.16352e-10	2.32261e-09	13.5123
LOC441869	1.56272	1.59485	7.59129	1.04617e-12	2.71832e-11	18.1341
SYT3	1.56211	-2.3537	6.91829	5.52722e-11	1.14574e-09	14.2413
LZTS1	1.56096	3.41996	10.6978	1.43987e-21	1.04677e-19	38.2678
FAM196B	1.56041	-1.88004	8.11548	4.15907e-14	1.30574e-12	21.3061
RORB	1.55969	-1.80441	7.12201	1.70045e-11	3.78922e-10	15.3967
VSIG4	1.55784	3.54875	7.87285	1.87604e-13	5.417e-12	19.8237
FBLN5	1.55721	5.2561	9.3345	1.57084e-17	7.15639e-16	29.0776
CRABP2	1.55651	3.11287	4.96197	1.44801e-06	1.41563e-05	4.3407
PDGFC	1.55585	4.01303	12.4992	4.08759e-27	5.58665e-25	50.9137
VIPR2	1.55516	-0.0458248	4.57257	8.2596e-06	6.70614e-05	2.66764
AG2	1.55411	5.62001	9.28683	2.15665e-17	9.69595e-16	28.7647
BEND5	1.55152	-0.556992	6.47384	6.73685e-10	1.19268e-08	11.7945
C12orf68	1.55104	-0.225889	11.8599	3.9744e-25	4.31107e-23	46.38
FGF1	1.5503	0.806316	11.595	2.61615e-24	2.52989e-22	44.514
IQSEC3	1.54916	-0.19319	6.78941	1.15315e-10	2.30416e-09	13.5211
ADCY5	1.54863	2.1699	4.51772	1.04672e-05	8.31212e-05	2.44084
TGFB1I1	1.54601	5.49007	10.103	8.7554e-20	5.21786e-18	34.2053
SLC22A17	1.54548	2.75382	8.46072	4.69339e-15	1.64477e-13	23.455
LOC441204	1.54498	-0.39934	8.80472	5.12178e-16	1.98491e-14	25.6389
CCL14	1.54479	1.94768	5.31169	2.77985e-07	3.19143e-06	5.93449
TAC1	1.54274	-3.21581	4.51332	1.06668e-05	8.43823e-05	2.42276
LDOC1	1.5411	3.00917	8.1448	3.46155e-14	1.09853e-12	21.4869
C8orf48	1.54027	-1.62174	10.8951	3.63336e-22	2.81085e-20	39.6303
CBLN4	1.53984	-3.18023	6.66344	2.34718e-10	4.51827e-09	12.8255
HSD17B14	1.53754	1.79397	9.88469	3.8804e-19	2.16763e-17	32.7336
RADIL	1.53555	-0.497195	7.3038	5.84179e-12	1.39097e-10	16.445
ARHGAP20	1.53548	0.935548	7.53849	1.43864e-12	3.69131e-11	17.8211
ABCB5	1.53518	-2.78248	6.45899	7.31102e-10	1.28655e-08	11.7146
FERMT2	1.535	5.39297	9.19591	3.9398e-17	1.71486e-15	28.1698
CYTL1	1.53425	-0.298746	7.88318	1.76036e-13	5.09733e-12	19.8863
IGSF21	1.53369	-0.179967	7.52	1.60803e-12	4.08504e-11	17.7117
EYA1	1.53352	-2.22095	6.28107	1.92985e-09	3.23235e-08	10.7667
SVEP1	1.53307	3.7826	7.06382	2.38594e-11	5.17609e-10	15.0646
ALDH1A2	1.53273	-0.911121	4.80084	3.01393e-06	2.7136e-05	3.63514
PYGL	1.5299	3.82662	7.69542	5.562e-13	1.50431e-11	18.755
PLIN4	1.52914	2.24557	4.41093	1.64978e-05	0.000122722	2.00582
TMSB15A	1.52906	-1.94464	8.49678	3.72772e-15	1.31535e-13	23.682
HOXB8	1.52888	0.504296	4.53801	9.59148e-06	7.68406e-05	2.52447
CYP7B1	1.52846	1.11573	7.15118	1.43396e-11	3.23763e-10	15.5639
DRP2	1.52548	-0.856962	7.18308	1.18962e-11	2.70681e-10	15.7471
DPP6	1.5233	-2.03266	4.50228	1.11844e-05	8.79858e-05	2.37743
CTGF	1.52103	7.52715	10.1751	5.34359e-20	3.30963e-18	34.6934
SALL4	1.52097	1.34498	5.1914	4.94842e-07	5.41054e-06	5.37682
MPDZ	1.52007	3.53192	8.28118	1.46756e-14	4.86049e-13	22.3319
ANKRD1	1.51943	-2.90054	4.82329	2.7242e-06	2.48769e-05	3.73232
SYDE1	1.51856	4.21298	12.1948	3.63187e-26	4.43196e-24	48.7499
LOC339524	1.51855	0.691494	7.21615	9.79688e-12	2.2466e-10	15.9376
HS3ST2	1.51602	0.317778	6.45629	7.42035e-10	1.30244e-08	11.7001
KCNJ12	1.51593	0.148502	6.00885	8.23837e-09	1.25015e-07	9.35155
ANK2	1.51531	2.81824	5.63686	5.5871e-08	7.31892e-07	7.48987
CD109	1.5147	4.1298	7.68209	6.03216e-13	1.62078e-11	18.6752
PCDHGA4	1.51452	-0.0298699	7.30037	5.96156e-12	1.4162e-10	16.4251
ADORA1	1.51437	0.660789	8.21194	2.27071e-14	7.33098e-13	21.902
MUM1L1	1.51345	-2.81283	5.42601	1.59332e-07	1.91807e-06	6.47343
TSHZ3	1.51325	3.45339	9.8552	4.74091e-19	2.61273e-17	32.5356
APOE	1.51184	7.23886	7.13282	1.59641e-11	3.56513e-10	15.4587
IGF2AS	1.50892	-3.65484	7.3665	4.02715e-12	9.77048e-11	16.8101
SHOX2	1.50847	-0.740297	6.20838	2.85494e-09	4.63781e-08	10.3846
PNCK	1.50814	-0.963759	3.735	0.000242326	0.00126507	-0.54267
TUBA1A	1.50779	6.86418	11.8882	3.24695e-25	3.5788e-23	46.5802
CCDC74A	1.50759	1.78497	9.96972	2.1756e-19	1.24935e-17	33.3055
SNCA	1.5067	0.677878	7.30296	5.87109e-12	1.39633e-10	16.4401
C11orf63	1.50658	0.854126	7.69661	5.52206e-13	1.49746e-11	18.7621
YPEL4	1.50642	-1.31621	9.22721	3.2025e-17	1.41192e-15	28.3743
HDGFRP3	1.50511	3.55128	9.56416	3.38339e-18	1.6714e-16	30.5939
PCDHGB6	1.50507	1.20438	8.13128	3.76739e-14	1.18823e-12	21.4035
HAS2	1.50486	1.91378	9.621	2.30875e-18	1.16587e-16	30.9714
CES1	1.50428	1.79556	4.30785	2.53986e-05	0.000179118	1.5941
HTRA1	1.50414	6.26755	12.8538	3.18355e-28	4.69539e-26	53.4426
C12orf53	1.50386	-0.582397	7.4158	3.00219e-12	7.41542e-11	17.0985
NID2	1.5001	5.41575	11.5424	3.79847e-24	3.53965e-22	44.1448
ID4	1.49939	3.17286	8.61648	1.72979e-15	6.37813e-14	24.4388
RBP4	1.4983	2.30574	3.70804	0.000267835	0.00138484	-0.63675
LRCH2	1.49791	1.20041	8.54429	2.7502e-15	9.87422e-14	23.9818
PTCH2	1.49695	0.613664	5.31941	2.67808e-07	3.08792e-06	5.97058
CCL2	1.49309	4.58216	7.97066	1.02493e-13	3.06745e-12	20.4185
SAMD11	1.49271	1.65111	7.01602	3.14773e-11	6.73608e-10	14.793
IGFBP4	1.49223	8.52207	9.51628	4.66519e-18	2.26102e-16	30.2766
DNM1	1.49223	3.99311	9.54572	3.82928e-18	1.87361e-16	30.4716
MMP14	1.49095	8.1191	13.7154	6.27944e-31	1.10978e-28	59.6147
SHISA4	1.48874	2.68201	9.59664	2.71994e-18	1.36004e-16	30.8095
SDS	1.48811	3.17494	7.87877	1.80885e-13	5.23035e-12	19.8596
CRYBB1	1.48777	-2.12898	7.85607	2.08027e-13	5.98145e-12	19.7221
PCDHB7	1.48708	0.474018	9.04119	1.0926e-16	4.48887e-15	27.1631
CH25H	1.48568	1.59833	7.00389	3.37633e-11	7.18031e-10	14.7243
SLITRK2	1.48565	-2.62513	6.04195	6.92116e-09	1.05968e-07	9.52127
RET	1.4846	0.806015	4.67925	5.17974e-06	4.41905e-05	3.11502
KCNJ8	1.48403	3.02321	9.60969	2.49137e-18	1.25493e-16	30.8962
AK5	1.48273	-1.50683	6.80168	1.07555e-10	2.15541e-09	13.5893
BEAN	1.4817	-0.53263	6.64053	2.66869e-10	5.07522e-09	12.6999
SLC11A1	1.48157	3.06328	9.11788	6.59595e-17	2.79388e-15	27.6612
NR2F1	1.48089	4.01097	7.94717	1.18553e-13	3.5275e-12	20.2752
FAM70A	1.48088	0.91675	6.84202	8.5496e-11	1.72855e-09	13.814
LIMS2	1.48065	4.27429	7.87033	1.90546e-13	5.49422e-12	19.8084
PRKCDBP	1.47972	5.23166	10.3956	1.17119e-20	7.69572e-19	36.1944
PTRF	1.47905	7.29866	9.95258	2.44503e-19	1.38852e-17	33.1901
PCDHGA2	1.47904	-0.271455	7.99831	8.63339e-14	2.61052e-12	20.5873
LOXL1	1.47844	5.31608	10.5616	3.71057e-21	2.54416e-19	37.3313
VSTM2L	1.47598	0.955444	4.38407	1.84746e-05	0.000135315	1.89775
GPR124	1.47363	6.10254	11.0363	1.35094e-22	1.06933e-20	40.6094
CCL19	1.47362	1.30187	3.75086	0.000228413	0.00120285	-0.487059
PCDHGA5	1.47296	-0.228053	7.70484	5.25202e-13	1.43181e-11	18.8114
TNC	1.47179	6.84259	6.25346	2.24017e-09	3.70967e-08	10.6212
CRISPLD2	1.47116	6.2223	10.3231	1.93064e-20	1.23688e-18	35.7001
TRAM1L1	1.47115	-0.630956	7.8613	2.01435e-13	5.80001e-12	19.7537
CHI3L2	1.47032	0.504983	4.47196	1.2733e-05	9.8468e-05	2.25339
WIT1	1.46896	-3.56133	6.06505	6.12629e-09	9.43614e-08	9.64014
B4GALNT1	1.46734	0.681607	7.52225	1.58637e-12	4.04504e-11	17.725
APBA2	1.46732	2.18893	9.02784	1.19271e-16	4.88057e-15	27.0766
MLF1	1.4662	1.91861	5.31698	2.70969e-07	3.12086e-06	5.95923
HIC1	1.46393	4.23611	9.62798	2.20282e-18	1.11782e-16	31.0178
TMEM47	1.46049	4.77504	8.92603	2.32361e-16	9.30397e-15	26.4186
FAM127C	1.46022	2.88864	10.4497	8.05945e-21	5.43509e-19	36.5641
DOK6	1.45913	0.933858	9.4181	8.99763e-18	4.19228e-16	29.6279
SFTA1P	1.458	-3.76649	7.12138	1.70665e-11	3.79893e-10	15.3932
COL6A1	1.45793	8.62416	10.2239	3.82162e-20	2.39594e-18	35.0249
LOC283731	1.45693	-2.19741	7.66832	6.55895e-13	1.75313e-11	18.5929
PMP22	1.45687	5.96822	11.131	6.94336e-23	5.62631e-21	41.2682
TRIM9	1.45681	-0.275183	6.60774	3.20557e-10	6.03465e-09	12.5206
CLEC2L	1.4559	-2.37647	4.66525	5.50918e-06	4.66902e-05	3.05586
ADCYAP1	1.45449	-1.03313	4.60687	7.11497e-06	5.89932e-05	2.81058
SYNPO2	1.45414	6.07005	4.35495	2.08735e-05	0.000150944	1.78124
RGS16	1.45296	3.71574	9.15532	5.15223e-17	2.21903e-15	27.905
ALDH1A3	1.45194	4.55784	7.73989	4.24113e-13	1.1718e-11	19.0215
PHYHD1	1.45008	1.40659	5.87743	1.6353e-08	2.36594e-07	8.68409
KCNMB1	1.44961	3.28432	5.92745	1.26122e-08	1.86284e-07	8.93688
LAMA1	1.44961	-0.0127506	5.18527	5.09473e-07	5.54096e-06	5.34867
CCL18	1.44929	3.74004	4.90139	1.91139e-06	1.81835e-05	4.07328
KIAA1644	1.44849	1.80896	5.66448	4.86075e-08	6.44152e-07	7.6251
NKAIN2	1.44789	-2.21646	4.33895	2.23159e-05	0.000160132	1.71749
RECK	1.44732	3.05786	9.54585	3.82579e-18	1.87361e-16	30.4725
SCUBE3	1.44682	0.843319	6.67333	2.22043e-10	4.29039e-09	12.8798
SCG5	1.44668	1.48726	6.34547	1.3608e-09	2.32287e-08	11.1077
SCHIP1	1.44658	3.13116	9.93163	2.82003e-19	1.59265e-17	33.049
SORCS1	1.44638	-1.65761	4.37873	1.88932e-05	0.000138134	1.87637
FZD8	1.4436	3.63663	9.27995	2.25744e-17	1.01269e-15	28.7196
HSPB8	1.44314	3.87002	5.67181	4.68382e-08	6.22313e-07	7.66112
CCDC74B	1.44297	-0.0729191	7.88771	1.71184e-13	4.9709e-12	19.9138
COX7A1	1.44293	1.90619	9.58072	3.02706e-18	1.49898e-16	30.7038
C6orf186	1.44293	-1.29671	4.94201	1.58717e-06	1.53847e-05	4.25229
NXN	1.4429	4.88985	9.06911	9.09396e-17	3.78165e-15	27.3442
RSPO2	1.44185	-0.96404	4.22773	3.53296e-05	0.000238568	1.27973
CMA1	1.44177	-3.6327	5.3166	2.71469e-07	3.12486e-06	5.95744
KIF26B	1.44175	4.08885	7.93986	1.24041e-13	3.66951e-12	20.2307
SALL2	1.43561	1.73569	6.27158	2.03145e-09	3.39143e-08	10.7166
C6orf225	1.43556	1.49946	9.54852	3.75779e-18	1.84745e-16	30.4902
RGS22	1.43518	-3.24206	6.26232	2.13554e-09	3.55651e-08	10.6678
EBF3	1.43497	0.849718	7.27142	7.07431e-12	1.6651e-10	16.2571
PGR	1.43024	0.969463	6.51919	5.24419e-10	9.47235e-09	12.0393
GEM	1.42899	5.17494	9.41156	9.39935e-18	4.36953e-16	29.5847
C1orf190	1.42871	-0.52645	7.14199	1.51312e-11	3.39764e-10	15.5112
TGFBI	1.42849	7.48566	9.65762	1.80415e-18	9.26991e-17	31.215
AQP9	1.4271	1.98125	5.19352	4.89865e-07	5.36471e-06	5.38659
ACTN2	1.42675	-2.43508	4.21375	3.7406e-05	0.000250526	1.22539
EPHA7	1.42606	0.784627	3.97427	9.73084e-05	0.000574574	0.318109
HEYL	1.42578	4.79274	8.60684	1.84047e-15	6.77406e-14	24.3777
SCN3B	1.42566	0.00603549	6.23683	2.45009e-09	4.01514e-08	10.5338
CCL13	1.4254	-0.234233	5.35197	2.28702e-07	2.67311e-06	6.12337
SLC6A17	1.42523	-1.09961	5.88181	1.59861e-08	2.31612e-07	8.70617
OSCAR	1.42488	1.81628	9.18019	4.37156e-17	1.88676e-15	28.0672
MAFB	1.42228	5.13044	9.7361	1.06223e-18	5.59813e-17	31.7384
PRUNE2	1.4221	4.51198	4.12856	5.28155e-05	0.000339001	0.897451
NECAB1	1.41921	0.749778	6.44244	8.00724e-10	1.40305e-08	11.6257
APOC1	1.41831	4.22342	6.64137	2.65616e-10	5.05608e-09	12.7045
GREB1	1.41821	1.58013	6.54304	4.59482e-10	8.39557e-09	12.1685
MARVELD1	1.41772	5.65437	11.478	5.99647e-24	5.49479e-22	43.6927
C1orf162	1.41686	3.34113	8.74736	7.43041e-16	2.84731e-14	25.272
KIAA1199	1.41536	5.25657	5.2274	4.16803e-07	4.63043e-06	5.54271
FPR1	1.41475	2.34371	6.37465	1.16074e-09	2.00306e-08	11.263
AMPH	1.4133	0.654348	7.23461	8.78873e-12	2.03361e-10	16.0442
AKT3	1.41226	4.34651	8.93925	2.13125e-16	8.60095e-15	26.5038
PCSK1	1.4115	-0.168818	4.08363	6.32166e-05	0.000395123	0.726811
CCBE1	1.41096	-1.37713	5.97327	9.92873e-09	1.4912e-07	9.16979
EMP3	1.40994	4.60428	10.7193	1.24006e-21	9.04713e-20	38.4156
SGCA	1.40933	0.489606	4.40894	1.66372e-05	0.000123669	1.99779
PCDHB5	1.40919	0.466655	5.92379	1.28545e-08	1.89454e-07	8.91836
THPO	1.40901	-2.14022	5.60117	6.68429e-08	8.65664e-07	7.31581
NTNG1	1.40842	-2.66033	5.35815	2.21934e-07	2.59696e-06	6.15246
BHMT2	1.40685	0.0989152	5.85959	1.79339e-08	2.56747e-07	8.59431
FBXL7	1.40625	3.51463	9.97089	2.1584e-19	1.24296e-17	33.3133
SCUBE2	1.40487	1.34088	5.81609	2.24422e-08	3.16429e-07	8.37619
DPEP1	1.40389	1.50342	3.05625	0.00253467	0.00940131	-2.7255
LIN7A	1.40134	-1.11533	6.55091	4.39835e-10	8.08705e-09	12.2113
MRVI1	1.40119	5.30492	7.42173	2.89779e-12	7.19219e-11	17.1333
MFGE8	1.39917	6.65055	13.192	2.7721e-29	4.51038e-27	55.8613
LY96	1.39897	2.32772	9.26351	2.51759e-17	1.12447e-15	28.6119
ABI3BP	1.39867	3.8336	4.75283	3.73693e-06	3.31218e-05	3.4285
GPM6A	1.39818	-1.57737	4.38439	1.84496e-05	0.00013518	1.89905
RNF144A	1.39587	4.36384	11.5283	4.19752e-24	3.89382e-22	44.0459
PLA1A	1.39526	2.17309	5.92712	1.26336e-08	1.86467e-07	8.93523
KRT17	1.39503	4.34247	3.00982	0.00293678	0.0106373	-2.86036
MXRA7	1.39478	6.24422	9.47805	6.02647e-18	2.87322e-16	30.0237
DLG2	1.39451	-0.221758	4.98322	1.31281e-06	1.30106e-05	4.43516
SLIT3	1.39411	4.40564	6.61035	3.15918e-10	5.95278e-09	12.5349
TM6SF1	1.39347	1.60022	9.22815	3.18263e-17	1.40619e-15	28.3805
TNS1	1.39293	7.76283	6.90014	6.13344e-11	1.26374e-09	14.1393
LTBP1	1.39269	6.38144	8.23306	1.988e-14	6.4795e-13	22.0329
MMP8	1.39191	-2.79512	4.84785	2.43806e-06	2.25554e-05	3.83906
MEX3B	1.39163	1.89209	12.027	1.20614e-25	1.39701e-23	47.561
TYRP1	1.391	0.4371	4.16386	4.58097e-05	0.000299376	1.03266
BPI	1.39078	-3.21791	5.90497	1.41766e-08	2.07596e-07	8.82307
LILRB4	1.39059	3.24238	7.08264	2.13873e-11	4.67443e-10	15.1719
SPARCL1	1.3899	7.36708	6.72829	1.62956e-10	3.2061e-09	13.1825
FKBP10	1.38858	6.2024	6.86027	7.70438e-11	1.56384e-09	13.916
KIAA0408	1.38846	-1.95106	3.0036	0.00299492	0.0108173	-2.87829
S1PR3	1.38838	4.59573	7.81222	2.72367e-13	7.68327e-12	19.457
VIM	1.38479	9.25163	11.8612	3.93828e-25	4.29461e-23	46.3891
RIMS2	1.38402	-2.36387	4.72429	4.24332e-06	3.69865e-05	3.30644
KIF5A	1.38047	-1.88323	5.10111	7.5817e-07	7.97089e-06	4.96473
CGB5	1.37974	-3.34261	3.8463	0.00015937	0.000879712	-0.148006
C6orf174	1.37909	1.13611	6.47441	6.71577e-10	1.18997e-08	11.7976
BMPER	1.37843	-0.651827	4.96164	1.45017e-06	1.41639e-05	4.33926
CNKSR2	1.37739	-2.41291	4.29211	2.71095e-05	0.000189877	1.53196
ADAMTS6	1.37627	1.60145	8.14559	3.44448e-14	1.09481e-12	21.4917
TPM2	1.37605	7.07922	6.32814	1.49526e-09	2.53551e-08	11.0157
PLOD2	1.37563	5.7552	10.5966	2.91169e-21	2.01664e-19	37.5712
TYROBP	1.37461	5.59474	8.77436	6.23772e-16	2.39924e-14	25.4445
RBMS3	1.37389	0.884591	6.60347	3.28283e-10	6.14624e-09	12.4973
FGF13	1.37254	0.756857	5.85495	1.83688e-08	2.6195e-07	8.571
PILRA	1.37126	2.14942	8.17709	2.82689e-14	9.06949e-13	21.6863
DARC	1.3677	3.02682	4.12214	5.41947e-05	0.000346401	0.872971
PLAU	1.36691	6.08702	8.42365	5.94452e-15	2.05166e-13	23.2222
DTNA	1.36611	1.78847	4.69464	4.83929e-06	4.165e-05	3.18027
RBPMS2	1.36501	2.64817	5.24138	3.89861e-07	4.36274e-06	5.60732
TCF21	1.36404	3.17412	8.13423	3.69852e-14	1.16831e-12	21.4217
ZNF135	1.3606	0.509591	7.08384	2.1239e-11	4.64696e-10	15.1787
EPHA6	1.35978	-3.25451	5.06431	9.00798e-07	9.28003e-06	4.79838
PDCD1LG2	1.35972	1.39731	7.65297	7.19994e-13	1.91696e-11	18.5013
COL22A1	1.35966	0.856014	4.8069	2.93296e-06	2.65586e-05	3.66132
ELOVL4	1.35958	0.0574252	6.8288	9.21834e-11	1.86009e-09	13.7403
RRAD	1.3562	2.00495	5.2579	3.60184e-07	4.06167e-06	5.68389
ARHGAP22	1.35588	0.947931	8.63384	1.54688e-15	5.73466e-14	24.549
WNT9A	1.35503	-0.534444	4.96434	1.43224e-06	1.40355e-05	4.35125
PMEPA1	1.35502	7.19871	7.71993	4.79034e-13	1.31644e-11	18.9018
MS4A4A	1.35473	2.98554	7.23563	8.7361e-12	2.02372e-10	16.0501
CCL4L2	1.35447	2.19859	5.60284	6.62882e-08	8.59023e-07	7.3239
CNGA3	1.35439	-2.29346	5.21479	4.42684e-07	4.89507e-06	5.48447
BACH2	1.35388	1.56501	6.30936	1.65576e-09	2.78464e-08	10.9162
EDA2R	1.35239	0.0368766	6.65307	2.48774e-10	4.76647e-09	12.7686
MLLT11	1.35117	2.51875	8.10639	4.40244e-14	1.37374e-12	21.2502
A4GALT	1.35025	3.54186	8.84938	3.83069e-16	1.50158e-14	25.9254
SLC45A1	1.3499	0.30301	7.8439	2.242e-13	6.41975e-12	19.6484
DYNC1I1	1.34957	0.482881	5.27165	3.37154e-07	3.81667e-06	5.74779
BASP1	1.34805	4.40174	8.59295	2.01238e-15	7.38027e-14	24.2897
LOC100126784	1.34748	-0.0726777	5.9157	1.34076e-08	1.96476e-07	8.87735
STMN3	1.34732	3.99325	6.581	3.7209e-10	6.90336e-09	12.3748
PCDHA10	1.34523	-1.54456	4.74263	3.91089e-06	3.45442e-05	3.38479
NFATC4	1.34474	3.56124	9.48356	5.80837e-18	2.7757e-16	30.0601
MMP7	1.34398	4.80734	3.26597	0.00127559	0.005256	-2.0929
NTRK2	1.34348	2.06403	4.7	4.72597e-06	4.07603e-05	3.20301
ARMCX1	1.34299	2.43275	8.16427	3.06361e-14	9.78304e-13	21.6071
C1orf133	1.33788	0.546891	6.32135	1.55143e-09	2.62085e-08	10.9797
CRYGN	1.3377	-4.03142	9.49686	5.31361e-18	2.5452e-16	30.148
ALDH1L2	1.33769	3.64869	7.51174	1.68988e-12	4.27707e-11	17.6629
PDLIM4	1.33743	3.86285	7.77356	3.45194e-13	9.62832e-12	19.224
LBH	1.33739	5.79994	11.2698	2.61213e-23	2.22991e-21	42.2359
LIMS3	1.33699	-2.18727	7.30811	5.69464e-12	1.35751e-10	16.47
RGAG4	1.33608	1.95484	7.14754	1.46483e-11	3.30368e-10	15.543
PTGDR	1.33502	-1.04424	6.9636	4.25992e-11	8.9572e-10	14.4965
NRXN1	1.33387	-1.30114	3.83484	0.000166474	0.000914735	-0.18913
RARRES1	1.33316	4.23559	5.51417	1.03151e-07	1.28867e-06	6.89489
STC2	1.3327	2.9046	7.78366	3.24486e-13	9.08783e-12	19.2848
TCTEX1D1	1.3326	-1.52788	8.65822	1.32199e-15	4.93663e-14	24.7039
PDZRN3	1.33229	4.34521	6.55917	4.20131e-10	7.7456e-09	12.2561
HOMER3	1.33132	3.30959	11.2199	3.71438e-23	3.12084e-21	41.8874
RNF217	1.33025	1.24488	7.02061	3.06511e-11	6.57299e-10	14.8191
PTPLA	1.3286	0.604691	5.69186	4.23171e-08	5.67021e-07	7.75972
C1QTNF2	1.32859	0.286269	7.84273	2.2582e-13	6.4568e-12	19.6413
PDLIM7	1.3284	6.40456	10.3611	1.48568e-20	9.69995e-19	35.9592
CLEC12A	1.32838	-0.403038	5.73425	3.41188e-08	4.65692e-07	7.96895
TMEM169	1.32682	-0.813	7.81217	2.72462e-13	7.68327e-12	19.4567
MAGI2	1.32538	1.83645	8.26317	1.64423e-14	5.41934e-13	22.2199
ECM1	1.32522	5.60541	7.04157	2.71472e-11	5.8522e-10	14.9381
KCNB1	1.32432	-1.69401	3.99136	9.10192e-05	0.000542437	0.381351
ADAMTSL3	1.32356	1.77983	5.1189	6.97339e-07	7.39966e-06	5.04547
CACNA1C	1.322	3.87116	5.86551	1.73933e-08	2.50407e-07	8.62409
BMP8A	1.32121	4.18842	11.1767	5.03234e-23	4.16e-21	41.5868
FPR3	1.31999	4.13931	7.16317	1.33686e-11	3.02504e-10	15.6327
SMO	1.31923	3.3262	7.06767	2.33322e-11	5.06709e-10	15.0865
NUAK1	1.31911	4.23592	12.1424	5.28416e-26	6.37239e-24	48.3784
HRASLS5	1.31883	0.189701	4.17343	4.407e-05	0.000289206	1.06946
ETV1	1.31778	3.47317	7.98655	9.2875e-14	2.79593e-12	20.5154
EPHA3	1.31708	3.01412	5.75656	3.04492e-08	4.19797e-07	8.07954
ZNF853	1.31654	2.32625	7.01391	3.18636e-11	6.81163e-10	14.781
TM7SF4	1.31617	-1.61114	5.60904	6.42555e-08	8.35322e-07	7.35413
EPHA5	1.31585	-2.83727	6.03086	7.33772e-09	1.12011e-07	9.46433
PCDH19	1.31561	-0.155594	5.21448	4.43327e-07	4.8969e-06	5.48307
CHN1	1.31439	3.34223	10.2824	2.55637e-20	1.62758e-18	35.4225
THSD7A	1.30978	1.05193	6.24003	2.40827e-09	3.95609e-08	10.5506
EXTL1	1.30927	-2.29397	5.84985	1.88594e-08	2.6794e-07	8.54536
HMP19	1.30874	-2.69215	4.46072	1.33577e-05	0.00010222	2.20759
GNB4	1.30804	5.21357	9.47172	6.28744e-18	2.99069e-16	29.9818
PPP2R2B	1.3077	-0.430528	5.72146	3.64125e-08	4.94693e-07	7.90572
COL5A3	1.30611	4.57528	8.69402	1.04922e-15	3.96135e-14	24.9317
KIAA2022	1.30459	-0.957303	4.48596	1.19938e-05	9.33506e-05	2.31058
FHOD3	1.30335	1.88737	6.73653	1.55555e-10	3.07229e-09	13.228
DPYSL5	1.30324	-3.12607	4.20732	3.84005e-05	0.000256016	1.20042
FAM38B	1.30253	1.88619	6.60618	3.2337e-10	6.07645e-09	12.5121
PTGIR	1.30215	1.64014	9.14671	5.45345e-17	2.33894e-15	27.8489
SELM	1.30179	5.53314	7.97344	1.00741e-13	3.02386e-12	20.4354
EML1	1.30098	4.02179	7.52148	1.59377e-12	4.05383e-11	17.7205
LOXL3	1.30078	2.29096	11.5718	3.08349e-24	2.93297e-22	44.3512
BAALC	1.30028	-0.667506	6.20671	2.88068e-09	4.67592e-08	10.3758
CCL3L1	1.30002	-0.458033	4.8635	2.27109e-06	2.11155e-05	3.90732
IL11	1.29981	1.03796	4.25835	3.11606e-05	0.000213895	1.39928
SEMA3A	1.29943	2.88449	6.07285	5.87872e-09	9.07527e-08	9.68034
CORO2B	1.29884	0.712739	6.70837	1.82333e-10	3.57021e-09	13.0726
HOXA4	1.29878	1.81573	6.47107	6.8405e-10	1.20998e-08	11.7796
ADC	1.29799	0.927867	8.86228	3.52206e-16	1.38325e-14	26.0083
PRR16	1.29772	2.10503	9.96795	2.20207e-19	1.26102e-17	33.2935
KCNT2	1.29763	-0.463881	5.90004	1.45441e-08	2.12069e-07	8.79816
LMCD1	1.29737	4.19875	12.4082	7.8597e-27	1.02632e-24	50.266
TMEM200A	1.29572	3.49103	6.24878	2.29739e-09	3.78913e-08	10.5966
C5AR1	1.294	4.15697	7.93503	1.278e-13	3.76981e-12	20.2013
OBSL1	1.29251	4.34701	6.15821	3.73463e-09	5.97221e-08	10.1226
WHAMML2	1.29195	-0.815802	6.34111	1.39348e-09	2.37426e-08	11.0846
ZNF454	1.2916	-1.29996	6.89199	6.42664e-11	1.31884e-09	14.0936
TUSC5	1.29072	-3.32286	4.12778	5.29794e-05	0.000339841	0.894508
FZD1	1.28955	5.19398	12.2555	2.35106e-26	2.90356e-24	49.1806
ELOVL2	1.2889	-0.38308	6.17817	3.35658e-09	5.40136e-08	10.2267
FCGR2C	1.28864	1.1281	6.55161	4.38145e-10	8.0632e-09	12.215
SYT11	1.28861	4.25824	8.13863	3.59806e-14	1.13833e-12	21.4488
PCDHGB7	1.28795	2.61973	6.75246	1.42159e-10	2.82403e-09	13.3162
PLXDC1	1.28793	4.2889	11.6777	1.45327e-24	1.48227e-22	45.0961
FKBP7	1.28735	3.5295	12.3432	1.25339e-26	1.61609e-24	49.8037
HSD17B6	1.28717	0.534487	7.08387	2.12349e-11	4.64696e-10	15.1789
GPBAR1	1.28672	1.85802	6.25232	2.25395e-09	3.72948e-08	10.6152
FMN2	1.28606	-1.49845	4.03337	7.71615e-05	0.000469821	0.537798
ATP8B2	1.28605	4.55127	7.99287	8.9304e-14	2.69238e-12	20.554
ACTC1	1.28541	1.12828	4.09328	6.08298e-05	0.000381821	0.763331
VENTX	1.28537	-1.5891	7.58231	1.10452e-12	2.85907e-11	18.0807
SPOCD1	1.28495	1.45386	7.11822	1.73846e-11	3.86135e-10	15.3751
GJB4	1.28473	1.20112	4.06373	6.84239e-05	0.000422645	0.651728
CCL11	1.2837	2.75467	4.92737	1.69736e-06	1.63369e-05	4.18764
TUSC3	1.28355	2.74271	6.6307	2.81958e-10	5.34729e-09	12.6461
RAB34	1.28355	4.83684	7.04436	2.67123e-11	5.76451e-10	14.9539
FAM20A	1.28331	2.43664	6.60405	3.27221e-10	6.13195e-09	12.5005
LOC255167	1.2833	-2.50132	4.02618	7.93796e-05	0.000481183	0.510943
NHSL2	1.28227	1.38526	5.93042	1.24187e-08	1.83824e-07	8.95193
MDGA1	1.28218	2.08041	6.56108	4.15695e-10	7.68455e-09	12.2665
LYPD1	1.28217	1.14483	6.65437	2.46967e-10	4.73627e-09	12.7757
C3AR1	1.28145	3.62157	7.35144	4.40417e-12	1.06223e-10	16.7223
NLGN4X	1.28099	1.27786	5.52263	9.89117e-08	1.24328e-06	6.93559
C1orf187	1.28093	-2.69716	6.75064	1.43633e-10	2.85055e-09	13.3061
ADAMTS4	1.28069	4.89142	8.42966	5.72122e-15	1.97792e-13	23.2599
ANKRD53	1.28023	-1.11605	7.41586	3.00102e-12	7.41542e-11	17.0989
CNTNAP1	1.27926	3.92027	7.61198	9.23099e-13	2.42311e-11	18.2571
FCER1G	1.27909	5.60713	8.28584	1.42498e-14	4.73476e-13	22.3609
CAP2	1.27904	2.89229	6.26068	2.15461e-09	3.57955e-08	10.6592
FAM19A4	1.27835	-3.39165	3.85738	0.000152784	0.000850762	-0.10819
WHAMML1	1.27787	0.251796	7.93511	1.27739e-13	3.76981e-12	20.2018
UCN2	1.27752	-1.25223	5.53058	9.50785e-08	1.19877e-06	6.97393
PRICKLE2	1.27557	3.99197	6.79868	1.09403e-10	2.1903e-09	13.5726
FADS2	1.27556	5.11941	6.95608	4.44833e-11	9.3342e-10	14.4541
ELMOD1	1.27549	-3.70217	8.07143	5.47673e-14	1.68081e-12	21.0352
SIRPB2	1.27537	0.873148	7.48488	1.98563e-12	4.98255e-11	17.5045
ARL4D	1.2746	1.03483	5.53787	9.16955e-08	1.1604e-06	7.00907
PRAM1	1.27449	0.694181	7.3142	5.49289e-12	1.31247e-10	16.5054
DUSP26	1.27408	-1.51637	4.58713	7.75379e-06	6.3458e-05	2.72818
LOC650368	1.27279	-0.388077	7.07697	2.21042e-11	4.8157e-10	15.1395
KCNIP1	1.27195	-2.39406	4.94875	1.53877e-06	1.49651e-05	4.28212
PRSS23	1.27174	6.47674	10.6102	2.64871e-21	1.85328e-19	37.6648
SEPT4	1.27169	2.46846	10.295	2.34331e-20	1.49658e-18	35.5085
RNLS	1.27113	0.121076	6.50717	5.60451e-10	1.00699e-08	11.9744
ADORA3	1.27031	1.83984	7.00253	3.40307e-11	7.22968e-10	14.7165
PCDHB2	1.26894	0.855727	5.90458	1.42049e-08	2.07862e-07	8.82113
JPH3	1.26861	-1.00278	5.51549	1.02476e-07	1.28336e-06	6.90126
REM1	1.26855	0.544253	7.43959	2.60438e-12	6.47179e-11	17.2381
LPPR3	1.26753	-3.13611	5.58894	7.10658e-08	9.16878e-07	7.25635
PCDHA12	1.26731	-2.29682	3.28704	0.00118825	0.00494524	-2.02724
GLIS1	1.26592	-0.350019	6.29373	1.8021e-09	3.0233e-08	10.8335
SYNM	1.26562	5.16042	3.69408	0.000282015	0.00145011	-0.685211
C11orf41	1.26499	1.60584	4.43662	1.47985e-05	0.000111908	2.10968
GPSM1	1.26451	3.1126	8.28167	1.46296e-14	4.85308e-13	22.335
MAGEH1	1.26415	2.99488	9.19332	4.00793e-17	1.74082e-15	28.1529
FBXL2	1.26409	1.3958	6.76643	1.31358e-10	2.61199e-09	13.3935
DKK3	1.264	6.21379	10.0562	1.20589e-19	7.12446e-18	33.8888
PPP1R1A	1.26372	-1.01026	3.21476	0.00151329	0.00607361	-2.25086
P2RX7	1.26212	1.23708	6.46871	6.92994e-10	1.22369e-08	11.7669
CSF2RA	1.26212	2.22733	6.79138	1.1403e-10	2.2807e-09	13.532
TNFAIP8L3	1.26207	1.07142	6.33216	1.46294e-09	2.48688e-08	11.0371
FEZ1	1.26184	2.68592	8.0228	7.41426e-14	2.25519e-12	20.7371
CLSTN2	1.26153	0.936295	6.25992	2.16336e-09	3.59118e-08	10.6552
MGAT5B	1.25998	-1.5362	4.52209	1.02719e-05	8.17489e-05	2.45886
SIX1	1.25929	0.752538	4.97432	1.36789e-06	1.34693e-05	4.39555
LGI4	1.25928	1.18151	7.19082	1.13683e-11	2.58957e-10	15.7917
FAM176B	1.2581	3.62592	10.7708	8.65608e-22	6.40644e-20	38.7713
EFHA2	1.25787	0.696348	6.50938	5.53669e-10	9.95681e-09	11.9863
LY6H	1.25773	-1.44607	5.45468	1.38397e-07	1.68786e-06	6.60993
GAL3ST4	1.25745	3.30738	8.90215	2.71567e-16	1.07895e-14	26.2648
FCGR2A	1.25629	5.59734	8.3457	9.75554e-15	3.31672e-13	22.7341
MYOZ3	1.25553	-1.23376	5.45216	1.40122e-07	1.70584e-06	6.59793
CATSPER1	1.25535	-2.1763	5.06383	9.02807e-07	9.29605e-06	4.79623
CACNA1H	1.25362	4.97506	6.00818	8.26764e-09	1.25366e-07	9.3481
SDK1	1.25304	3.34172	5.07388	8.61391e-07	8.90988e-06	4.84154
C6orf15	1.25253	-3.21192	3.30541	0.00111667	0.00469985	-1.96968
VASN	1.25216	4.58884	9.64142	2.01216e-18	1.02871e-16	31.1072
JAM3	1.2518	4.62158	8.59114	2.03603e-15	7.45367e-14	24.2781
SMARCD3	1.25168	2.90621	8.71599	9.10371e-16	3.46905e-14	25.0717
SIGLEC9	1.25083	0.701494	6.8527	8.04451e-11	1.62965e-09	13.8737
POPDC2	1.24978	1.05699	5.5805	7.41307e-08	9.53279e-07	7.21538
LOC134466	1.24914	-1.0244	6.13314	4.26876e-09	6.73184e-08	9.99227
GPR176	1.24826	2.10588	7.72207	4.7282e-13	1.30286e-11	18.9147
CACNA2D3	1.24797	-1.18596	5.2569	3.61903e-07	4.07434e-06	5.67928
MAF	1.24706	5.27485	9.51022	4.85863e-18	2.34922e-16	30.2364
PURG	1.247	-2.53975	7.0387	2.76039e-11	5.93817e-10	14.9217
GYPC	1.24555	4.05357	7.45616	2.35862e-12	5.87533e-11	17.3354
PHLDA3	1.24528	4.94631	7.49277	1.89388e-12	4.77571e-11	17.551
FAM198B	1.24386	6.11688	9.10279	7.28561e-17	3.0607e-15	27.563
CYP24A1	1.24366	-2.20263	3.39466	0.000822654	0.00362459	-1.68598
ADAMTS3	1.24356	0.0185357	7.44193	2.56827e-12	6.38981e-11	17.2518
KCNA5	1.24209	-0.554568	5.71065	3.847e-08	5.1989e-07	7.85231
LY86	1.24177	2.13149	6.98249	3.82037e-11	8.0827e-10	14.6032
LOC728392	1.24171	1.7115	7.6725	6.39454e-13	1.71142e-11	18.6179
PYGO1	1.24101	-0.154873	5.13754	6.38687e-07	6.8161e-06	5.13031
SIGLEC7	1.24084	1.08149	6.97783	3.92445e-11	8.28581e-10	14.5768
MNDA	1.24066	2.8212	7.22683	9.20063e-12	2.12173e-10	15.9992
PCDHB4	1.24056	1.29531	7.13648	1.56267e-11	3.50123e-10	15.4796
ANKRD6	1.24055	2.08999	6.65107	2.51578e-10	4.81569e-09	12.7576
CALHM2	1.24004	3.83697	11.1965	4.37753e-23	3.63335e-21	41.7248
PRKG1	1.23993	2.15572	7.22055	9.54706e-12	2.19668e-10	15.963
FAM110B	1.23964	1.7933	6.63094	2.81587e-10	5.3452e-09	12.6474
TBX1	1.23954	-0.345734	4.93815	1.61551e-06	1.56298e-05	4.23524
TMEM121	1.23933	0.517221	7.77071	3.51275e-13	9.78464e-12	19.2068
PPAN.P2RY11	1.23929	-1.46926	2.72964	0.00688302	0.0219556	-3.63381
C8orf34	1.23915	-1.80089	6.37136	1.18174e-09	2.03587e-08	11.2455
SCN1B	1.2391	1.79371	7.98346	9.4674e-14	2.84591e-12	20.4965
SGCG	1.2389	-3.43071	5.88975	1.53415e-08	2.22745e-07	8.74622
PCDHA11	1.23832	-2.02181	3.37802	0.000871287	0.00381021	-1.73938
ZEB1	1.23814	5.45633	8.14185	3.52611e-14	1.11729e-12	21.4687
VLDLR	1.23777	2.51149	5.06613	8.93166e-07	9.21066e-06	4.80659
TFPI2	1.23664	0.40188	3.9295	0.000115803	0.000670074	0.153537
OLFM2	1.23649	3.12307	6.61107	3.14657e-10	5.93448e-09	12.5388
PRDM5	1.2352	0.314004	5.05416	9.44512e-07	9.68172e-06	4.75266
POM121L9P	1.23507	-1.01747	6.24591	2.33321e-09	3.84202e-08	10.5815
AMOTL1	1.23391	5.53956	7.1584	1.37464e-11	3.10712e-10	15.6053
KANK4	1.23385	0.182759	4.31336	2.48242e-05	0.000175793	1.6159
CACNG4	1.23376	0.201851	3.16425	0.00178749	0.00700406	-2.40447
WASF3	1.23358	2.18886	5.36799	2.11567e-07	2.48986e-06	6.19878
OSM	1.23344	1.13903	4.95896	1.46821e-06	1.43128e-05	4.32735
DMGDH	1.23344	-1.89921	6.11562	4.68576e-09	7.33864e-08	9.90141
L1TD1	1.23242	-1.98861	5.00972	1.16132e-06	1.1665e-05	4.55336
ASXL3	1.23211	-1.06429	5.16605	5.58107e-07	6.00932e-06	5.26058
PRRX2	1.23202	2.34932	5.06314	9.0572e-07	9.32137e-06	4.79312
LGALS12	1.23142	-2.78312	5.1121	7.20005e-07	7.61443e-06	5.01459
CHST1	1.23109	2.57463	8.21295	2.25636e-14	7.30654e-13	21.9082
SLC18A3	1.23077	-3.77912	4.25115	3.20959e-05	0.000219114	1.37112
COL4A4	1.22934	2.13613	4.16309	4.59519e-05	0.00030021	1.02971
HAPLN3	1.22767	3.7395	8.00781	8.13875e-14	2.46459e-12	20.6454
TSHZ2	1.22752	3.31597	6.12048	4.56629e-09	7.16248e-08	9.92658
WNT10A	1.22744	2.00474	3.76424	0.000217261	0.00114825	-0.439961
SLC26A10	1.22712	-2.08378	6.7312	1.60304e-10	3.15696e-09	13.1986
PCDHGB5	1.22711	0.96033	5.2129	4.46683e-07	4.926e-06	5.47578
WTIP	1.22633	2.45899	7.37675	3.78899e-12	9.22543e-11	16.87
TACR1	1.22592	-0.701405	4.39158	1.78996e-05	0.000131574	1.92794
AP3B2	1.22565	-1.76097	3.68392	0.000292775	0.00149782	-0.720375
RNF212	1.22483	-1.00118	4.80865	2.90993e-06	2.6385e-05	3.6689
DMRT3	1.22428	-3.16332	4.88165	2.09133e-06	1.96491e-05	3.98667
NOV	1.22347	2.48898	5.51503	1.02709e-07	1.28471e-06	6.89906
VCAM1	1.22338	4.5634	7.69705	5.50735e-13	1.49545e-11	18.7647
HAVCR2	1.22206	3.40874	7.84084	2.28468e-13	6.52342e-12	19.6299
ATP8A2	1.21953	-1.92035	5.67894	4.51787e-08	6.01434e-07	7.69615
COL7A1	1.21908	4.33987	4.98288	1.31491e-06	1.30227e-05	4.43362
BTBD19	1.21862	0.444052	8.11833	4.0855e-14	1.28461e-12	21.3237
INA	1.2184	-1.39145	4.66511	5.51268e-06	4.66943e-05	3.05525
ALOX5AP	1.21821	4.23194	7.69264	5.65715e-13	1.52803e-11	18.7383
KRT81	1.21815	-1.64096	4.855	2.36035e-06	2.18957e-05	3.87023
ZNF667	1.21744	-0.681157	5.92976	1.24611e-08	1.84318e-07	8.94861
SNCG	1.21703	1.27517	5.08823	8.05394e-07	8.38453e-06	4.90641
C1QB	1.21698	7.14213	6.65746	2.42723e-10	4.65924e-09	12.7927
PHLDB2	1.21686	4.4967	6.61253	3.12108e-10	5.89726e-09	12.5467
GDF5	1.2166	-3.09796	5.43918	1.49357e-07	1.80646e-06	6.53607
SLC2A3	1.21572	5.13199	7.6454	7.53852e-13	2.00191e-11	18.4561
ADAM22	1.21518	0.335654	4.23351	3.45048e-05	0.000233768	1.30222
DNAJB5	1.21491	3.37888	6.64279	2.63512e-10	5.02068e-09	12.7123
ISL1	1.2148	1.55069	4.88962	2.01684e-06	1.90804e-05	4.02159
PLCXD3	1.21426	-0.478118	3.56379	0.000453207	0.00217902	-1.12988
PCDHGA6	1.21387	0.456739	6.88468	6.70094e-11	1.36965e-09	14.0526
NLGN1	1.2138	-1.08005	4.04318	7.42278e-05	0.000453035	0.574535
LXN	1.21352	3.90793	8.2605	1.67223e-14	5.49397e-13	22.2033
NOVA1	1.21279	0.363972	4.19305	4.06971e-05	0.000269752	1.14517
GPRASP1	1.21217	2.18003	6.00515	8.40016e-09	1.27094e-07	9.33261
MMRN1	1.21188	2.11471	4.29355	2.69482e-05	0.000188812	1.53765
HP	1.21183	-2.13454	3.3531	0.000949207	0.00409678	-1.81895
GLIPR1	1.21172	4.95125	7.61962	8.81378e-13	2.32251e-11	18.3025
KLK4	1.2115	-3.01961	3.90915	0.000125272	0.000717974	0.0792617
PABPC4L	1.21061	0.466438	7.71741	4.86459e-13	1.33506e-11	18.8867
TNFSF11	1.21012	0.87809	5.48908	1.16795e-07	1.44416e-06	6.77443
KIRREL	1.20831	3.97799	7.19245	1.12603e-11	2.56783e-10	15.801
FSCN1	1.20755	6.29288	7.35272	4.37079e-12	1.05542e-10	16.7297
C1orf95	1.20746	-0.874556	3.5646	0.000451901	0.00217372	-1.12718
PCDHGA9	1.20708	1.31769	6.72285	1.68034e-10	3.30285e-09	13.1525
PCDH7	1.2067	5.17192	4.91471	1.79858e-06	1.72303e-05	4.13185
RNF180	1.20615	1.45992	6.53194	4.88645e-10	8.88883e-09	12.1084
FLNA	1.20588	10.0956	6.12725	4.40474e-09	6.9356e-08	9.9617
ADAMTS14	1.20558	3.25418	7.13689	1.55888e-11	3.49656e-10	15.482
LILRA2	1.20526	-0.76823	5.82765	2.11469e-08	2.98988e-07	8.434
SNAI1	1.20513	2.93576	10.0217	1.5266e-19	8.94198e-18	33.6556
RTL1	1.20443	-3.20466	3.64464	0.000338157	0.00169334	-0.855597
DNER	1.20426	-1.30654	3.46934	0.000634	0.00290061	-1.44341
ZNF610	1.20284	-0.203568	6.41565	9.27574e-10	1.61702e-08	11.482
SCN2A	1.20273	-0.981793	3.53993	0.00049365	0.00234429	-1.20981
COL18A1	1.20156	7.68921	9.72851	1.11813e-18	5.86262e-17	31.6877
RFTN1	1.20117	4.94893	9.33562	1.5592e-17	7.11917e-16	29.085
KRT80	1.20064	4.15679	4.54385	9.35274e-06	7.50746e-05	2.5486
WSCD1	1.19996	1.12935	5.16111	5.71341e-07	6.13892e-06	5.23794
BST1	1.19981	2.05623	6.62979	2.83409e-10	5.36984e-09	12.6411
NLGN2	1.19926	4.30624	8.25394	1.74289e-14	5.70784e-13	22.1625
LEF1	1.19895	3.92881	9.04724	1.05004e-16	4.34336e-15	27.2023
CLEC4E	1.19865	0.781483	5.02306	1.09166e-06	1.10138e-05	4.61301
S100A4	1.19773	5.25006	7.33724	4.79157e-12	1.15161e-10	16.6395
CTSF	1.19722	3.88477	6.27762	1.96616e-09	3.29047e-08	10.7485
TGFB2	1.19626	3.18032	7.65942	6.92352e-13	1.84576e-11	18.5398
LRRN1	1.19568	1.04252	3.4499	0.000678771	0.00308206	-1.50701
PALM2	1.19498	0.618419	8.12864	3.83015e-14	1.20617e-12	21.3872
FAM171A2	1.19472	0.760918	7.11166	1.80619e-11	3.99446e-10	15.3376
RASL12	1.19382	3.269	7.89291	1.65786e-13	4.84157e-12	19.9453
EHD2	1.19344	7.07216	8.30142	1.29129e-14	4.32562e-13	22.4579
CLDN6	1.19343	-1.84065	2.58815	0.0103289	0.0307422	-3.9977
LYVE1	1.1933	1.64377	5.77224	2.81039e-08	3.90352e-07	8.15745
FGF10	1.19296	-2.37676	4.18678	4.1747e-05	0.000275638	1.12095
LRP12	1.19245	3.1345	8.92244	2.37879e-16	9.50634e-15	26.3954
SIGLEC1	1.1921	3.6812	5.63539	5.62855e-08	7.36851e-07	7.48269
RYR2	1.19146	1.38715	3.85767	0.000152616	0.000850446	-0.107155
HOXA7	1.19138	0.838497	3.8191	0.000176711	0.000960433	-0.245392
FGF18	1.19094	0.494304	5.26977	3.40224e-07	3.84506e-06	5.73902
C8orf85	1.19084	-2.10162	4.63248	6.36188e-06	5.31912e-05	2.91783
LILRB3	1.19018	1.43396	6.8539	7.98931e-11	1.62007e-09	13.8804
LILRA6	1.18996	1.58832	6.49469	6.00477e-10	1.07047e-08	11.9069
GPR84	1.18945	0.225063	5.854	1.84596e-08	2.62989e-07	8.5662
ZNF835	1.18935	-1.32227	4.9678	1.40959e-06	1.38534e-05	4.36661
CP	1.18907	2.86685	3.43718	0.000709643	0.00319745	-1.54845
TCF15	1.18735	-1.74783	6.31408	1.61392e-09	2.72097e-08	10.9412
CLDN14	1.18655	-1.17448	6.09282	5.28881e-09	8.22655e-08	9.7834
SYT1	1.18652	1.26697	3.39295	0.000827524	0.00364214	-1.69147
IFIT1	1.18582	4.11605	5.30204	2.91252e-07	3.33387e-06	5.88938
SEPT5	1.18467	3.2018	7.21695	9.75078e-12	2.23853e-10	15.9422
PDE9A	1.18389	1.59105	4.39492	1.76499e-05	0.000130061	1.94136
DAZL	1.18377	-2.34628	4.66435	5.53119e-06	4.68188e-05	3.05203
MC5R	1.18256	-3.6414	5.51447	1.02997e-07	1.28753e-06	6.89634
CHST3	1.18234	4.24177	6.68957	2.02673e-10	3.94213e-09	12.9691
ZFP92	1.17976	-1.80703	5.38419	1.955e-07	2.31405e-06	6.27527
PNMA6A	1.17922	-0.179047	3.84494	0.000160199	0.000883099	-0.1529
CDC42EP3	1.17886	4.78213	7.7104	5.07707e-13	1.3878e-11	18.8447
FABP3	1.17876	2.05803	5.66909	4.74884e-08	6.29728e-07	7.64773
TGFB1	1.17706	6.53862	10.2513	3.16444e-20	2.00229e-18	35.2115
TRIM6	1.17701	0.608772	5.98383	9.39435e-09	1.41405e-07	9.22367
PYGM	1.17701	0.0859567	4.26748	3.00105e-05	0.000207154	1.4351
PTX3	1.17618	-0.589221	5.71541	3.75497e-08	5.08795e-07	7.87584
PMP2	1.17557	-3.19554	4.51569	1.05589e-05	8.37078e-05	2.43249
SLC38A4	1.17551	-0.53389	3.70275	0.000273127	0.00140794	-0.65513
CACNA2D1	1.1751	1.91051	3.9389	0.000111661	0.000649593	0.187967
FBXO32	1.17488	4.63678	6.92154	5.42519e-11	1.12573e-09	14.2595
SNED1	1.17479	4.1811	7.78077	3.30289e-13	9.22514e-12	19.2674
IL1R1	1.1742	6.32198	8.66323	1.27999e-15	4.78851e-14	24.7357
MAP1B	1.1741	5.81978	6.54987	4.42391e-10	8.12675e-09	12.2056
CD177	1.17337	0.958913	3.06375	0.00247468	0.00921924	-2.70353
MAP3K12	1.17228	2.62121	9.53579	4.09292e-18	1.99783e-16	30.4058
C1QTNF7	1.17212	1.04575	4.39484	1.76557e-05	0.000130061	1.94104
PRRG3	1.17194	-3.18264	5.64399	5.39003e-08	7.09705e-07	7.52473
C5orf62	1.17085	4.32209	8.79553	5.4369e-16	2.10305e-14	25.58
SELE	1.17056	2.17372	4.34793	2.14953e-05	0.000154786	1.75323
SIGLEC8	1.17026	0.130408	4.60281	7.24225e-06	5.97718e-05	2.79358
MAPK4	1.17002	-0.54995	2.98873	0.00313815	0.011238	-2.921
TMOD1	1.16998	2.84221	5.35938	2.20609e-07	2.58293e-06	6.15826
CD163	1.16983	4.42453	5.62983	5.78821e-08	7.56304e-07	7.45554
CDKN2B	1.16959	4.28164	6.43502	8.34048e-10	1.45894e-08	11.5859
KCNS3	1.16923	3.11311	6.64737	2.56847e-10	4.90281e-09	12.7373
SOX5	1.16895	0.103905	5.48122	1.21423e-07	1.49687e-06	6.73676
SUSD2	1.16893	3.79954	6.67763	2.16741e-10	4.19586e-09	12.9034
WWTR1	1.16883	5.1767	7.05047	2.57815e-11	5.58127e-10	14.9887
SMAD9	1.16874	1.59261	4.66576	5.49698e-06	4.66254e-05	3.05798
RGS1	1.16865	5.62039	6.14004	4.11459e-09	6.50468e-08	10.0281
ASTN1	1.16852	-2.34669	3.78171	0.000203481	0.00108521	-0.378276
PPP1R3C	1.16655	1.86137	4.64511	6.01915e-06	5.06562e-05	2.97094
CLEC2B	1.16627	3.12958	7.92595	1.35183e-13	3.98187e-12	20.1461
FAM20C	1.16617	5.55531	8.45703	4.80526e-15	1.67824e-13	23.4318
GADD45B	1.16611	4.75639	9.38329	1.13502e-17	5.20559e-16	29.3985
SLC1A3	1.1653	2.88409	5.50766	1.06533e-07	1.32446e-06	6.86361
SEMA3E	1.16483	0.828665	3.14575	0.00189897	0.00735932	-2.46019
TSPAN4	1.16464	4.35537	11.2099	3.98413e-23	3.33382e-21	41.818
GRPR	1.16292	-1.60119	4.26624	3.01652e-05	0.000208081	1.4302
NCF2	1.16262	3.25963	7.58443	1.09049e-12	2.8263e-11	18.0933
LOC401463	1.16242	-3.43671	6.46872	6.92933e-10	1.22369e-08	11.767
IFI44L	1.16153	4.47657	4.42853	1.53142e-05	0.000115213	2.07695
CCL3	1.1611	1.62324	5.07342	8.63258e-07	8.92469e-06	4.83945
PRPH2	1.16104	-0.157716	6.66392	2.34092e-10	4.51045e-09	12.8281
CYGB	1.1607	5.05835	9.46091	6.75885e-18	3.1927e-16	29.9104
FHL1	1.16004	5.54554	4.66541	5.50532e-06	4.66768e-05	3.05653
ZEB2	1.15944	5.07321	7.83292	2.39859e-13	6.80131e-12	19.582
PGBD5	1.15903	1.18024	4.81835	2.78551e-06	2.5369e-05	3.71092
C1QA	1.15625	6.36299	6.59415	3.45812e-10	6.43914e-09	12.4464
CDH10	1.15612	-3.78627	4.85061	2.40774e-06	2.2305e-05	3.8511
CDA	1.15601	2.80666	4.45132	1.3903e-05	0.000105918	2.16934
FAM13C	1.15589	1.94079	5.64555	5.34795e-08	7.04617e-07	7.53235
TPSB2	1.1555	3.77562	4.13118	5.22612e-05	0.000335969	0.907472
LAIR1	1.15538	4.25946	7.2548	7.80327e-12	1.82204e-10	16.1609
C3orf14	1.1549	1.36183	4.73497	4.04654e-06	3.54522e-05	3.35204
C2orf27A	1.15456	-0.0503562	8.24658	1.8256e-14	5.95966e-13	22.1169
CFH	1.15404	5.83516	6.31103	1.64085e-09	2.76182e-08	10.925
SH3RF3	1.15356	3.61032	8.65381	1.36015e-15	5.06991e-14	24.6758
C1QTNF4	1.15261	-1.72713	5.00165	1.20559e-06	1.20624e-05	4.51729
C1QC	1.15135	6.85679	6.56066	4.16661e-10	7.69546e-09	12.2642
CNTN4	1.15089	2.01091	5.69891	4.08312e-08	5.48905e-07	7.79444
RASL10B	1.15072	0.457389	4.63966	6.16487e-06	5.16916e-05	2.948
JAM2	1.14991	2.40636	5.6849	4.38364e-08	5.8623e-07	7.72545
FGF2	1.14918	2.45176	5.3521	2.28561e-07	2.67298e-06	6.12397
NEGR1	1.14912	2.86857	5.07196	8.6917e-07	8.98128e-06	4.83286
OR51E2	1.1484	-2.05847	6.12284	4.50921e-09	7.08921e-08	9.93885
ZNF677	1.14657	-0.903137	5.88599	1.56438e-08	2.26973e-07	8.72724
FCN1	1.1462	0.601661	4.60583	7.1474e-06	5.91796e-05	2.80622
SH3PXD2B	1.146	6.13327	10.3778	1.32379e-20	8.67061e-19	36.0733
PKD2	1.1453	4.89827	9.59559	2.73914e-18	1.3663e-16	30.8025
RFPL1S	1.14406	-2.0805	6.15396	3.82022e-09	6.10431e-08	10.1005
GSTT2	1.14392	0.969607	4.71949	4.33483e-06	3.7688e-05	3.28595
PDE10A	1.14376	2.6185	5.90071	1.44934e-08	2.1148e-07	8.80156
SLAMF8	1.14139	4.22256	6.89151	6.44431e-11	1.32115e-09	14.0909
MDFIC	1.14067	4.57733	7.99382	8.87778e-14	2.68046e-12	20.5598
ISL2	1.1405	0.519271	6.12128	4.54675e-09	7.13729e-08	9.93076
PANX2	1.1402	-0.0176772	4.44214	1.44556e-05	0.000109761	2.13209
PALLD	1.13997	7.59629	7.55225	1.32424e-12	3.41058e-11	17.9025
CAMK2A	1.13888	-1.73945	5.18495	5.10253e-07	5.54356e-06	5.34719
PTGER1	1.13833	0.405443	4.27307	2.93273e-05	0.000202847	1.45704
CYP19A1	1.13812	-1.30372	4.77172	3.43447e-06	3.06931e-05	3.50959
WSCD2	1.13777	-0.53482	3.06884	0.00243466	0.00908831	-2.68858
MRC1	1.13763	3.61437	5.12204	6.87092e-07	7.29848e-06	5.05977
SYNE1	1.13686	5.13072	5.87883	1.6235e-08	2.35053e-07	8.69114
ITGA5	1.13679	6.99556	8.08353	5.07809e-14	1.56786e-12	21.1096
HTRA4	1.13677	-1.58423	5.47142	1.27437e-07	1.56536e-06	6.6899
ATP1B2	1.13636	1.2557	5.42531	1.59884e-07	1.92358e-06	6.47008
ANO4	1.1363	-3.09904	5.34685	2.34465e-07	2.73734e-06	6.09928
DAB2	1.13601	5.92805	9.44932	7.30359e-18	3.44209e-16	29.8339
BRSK1	1.13449	1.06832	6.73158	1.59963e-10	3.15327e-09	13.2007
KIRREL3	1.13388	-2.48651	4.87618	2.14396e-06	2.007e-05	3.96275
NPY1R	1.13315	-0.806895	3.48903	0.000591486	0.00272496	-1.37866
CGNL1	1.13281	3.05447	4.87381	2.16726e-06	2.02511e-05	3.95235
TXLNB	1.13281	0.00370787	5.08802	8.0618e-07	8.38533e-06	4.90547
KDELC1	1.13231	2.63536	11.7456	8.96773e-25	9.33235e-23	45.5742
KIAA1324L	1.13179	1.85806	3.50401	0.000560956	0.00260479	-1.3292
CAV2	1.13163	5.51674	7.34859	4.47947e-12	1.07913e-10	16.7056
FADS1	1.1312	4.30157	6.81922	9.73481e-11	1.96045e-09	13.6869
ANXA6	1.13086	6.30378	8.09672	4.67655e-14	1.44606e-12	21.1907
MID2	1.13039	3.68229	6.42263	8.92725e-10	1.55892e-08	11.5195
LTBP3	1.1302	6.7437	8.10762	4.36858e-14	1.36525e-12	21.2578
SPG20	1.13005	4.20276	6.45678	7.4004e-10	1.30005e-08	11.7027
ADAMTS5	1.12911	3.59711	8.45874	4.75304e-15	1.66283e-13	23.4426
LOC100270710	1.12908	0.842848	3.58063	0.000426565	0.00207228	-1.07319
MEGF6	1.12847	4.40355	6.13605	4.20304e-09	6.63841e-08	10.0074
FGD1	1.12847	3.2056	9.08793	8.03485e-17	3.35483e-15	27.4664
CNRIP1	1.12771	2.94963	8.2715	1.56004e-14	5.15844e-13	22.2717
ETNK2	1.1275	1.65065	4.81933	2.7733e-06	2.52803e-05	3.71514
C9orf109	1.12631	-2.06556	7.03691	2.78908e-11	5.99361e-10	14.9116
LOC572558	1.12539	-3.16012	3.7447	0.000233722	0.0012264	-0.508671
RGS9	1.12514	-0.489321	4.40596	1.68476e-05	0.000125142	1.98579
EBF4	1.12369	2.91873	5.93641	1.20365e-08	1.78424e-07	8.98236
GAPT	1.12363	0.775723	4.74301	3.90427e-06	3.45007e-05	3.38642
KIF3C	1.12215	3.37317	7.94093	1.23222e-13	3.65055e-12	20.2372
CD14	1.12109	5.82462	7.94372	1.21111e-13	3.59841e-12	20.2542
EFHD1	1.12109	2.55589	6.86411	7.53701e-11	1.53138e-09	13.9375
SLC6A1	1.12054	0.264384	6.69952	1.9164e-10	3.7453e-09	13.0239
ADH1B	1.11951	1.94706	2.67782	0.00800136	0.0249239	-3.76918
psiTPTE22	1.11951	0.692773	4.87521	2.15344e-06	2.01434e-05	3.95851
CTNNA3	1.11935	-2.38615	3.36998	0.000895743	0.00389498	-1.7651
SLC2A14	1.1191	-0.735193	5.63228	5.71736e-08	7.48e-07	7.46749
OSBPL6	1.1187	0.235012	5.03705	1.02287e-06	1.0376e-05	4.67578
SIGLEC5	1.11723	0.38547	5.29554	3.00529e-07	3.4324e-06	5.85904
CHST11	1.11662	3.24067	7.92049	1.39827e-13	4.11275e-12	20.1129
C17orf60	1.11586	-0.261048	6.76753	1.30542e-10	2.59828e-09	13.3996
OXTR	1.11494	1.1826	6.02146	7.70998e-09	1.17518e-07	9.41612
KCNK3	1.11488	1.09751	3.61153	0.000381478	0.00187817	-0.968588
C1QTNF1	1.11398	5.33124	6.29379	1.80154e-09	3.0233e-08	10.8338
LOXHD1	1.1136	-2.70676	5.50862	1.0603e-07	1.3198e-06	6.8682
LRRTM1	1.1132	-2.73036	3.89687	0.000131338	0.000746066	0.0345934
PTPN13	1.11307	2.91797	4.71773	4.36883e-06	3.79032e-05	3.27845
CD86	1.11297	3.25362	7.05076	2.57382e-11	5.57778e-10	14.9903
KCNMB4	1.11217	1.06852	5.40987	1.72444e-07	2.05898e-06	6.39681
NCS1	1.11135	4.62868	5.76801	2.87181e-08	3.96999e-07	8.13643
HK3	1.1113	1.12508	5.62345	5.97717e-08	7.8e-07	7.42435
LOC400759	1.11117	-0.359433	4.98739	1.28776e-06	1.27971e-05	4.45373
BDKRB1	1.1108	0.995904	6.65955	2.3989e-10	4.60917e-09	12.8042
PTPN5	1.11058	-1.50436	4.22161	3.62257e-05	0.000243621	1.2559
SYT14	1.11027	-3.13716	4.68577	5.03272e-06	4.30617e-05	3.14265
TLR7	1.11009	1.78642	5.32742	2.57621e-07	2.97716e-06	6.00812
KCTD8	1.10973	-3.26792	4.10045	5.91125e-05	0.000373112	0.790508
DSCAML1	1.10921	-1.94684	3.49588	0.000577329	0.00267054	-1.35606
TMEM158	1.10885	3.80976	7.37548	3.8177e-12	9.28431e-11	16.8626
FMOD	1.10853	6.60284	6.14002	4.1152e-09	6.50468e-08	10.028
C5orf49	1.10801	-3.1641	4.8817	2.09084e-06	1.96491e-05	3.9869
TNXB	1.10769	4.61546	4.15263	4.79355e-05	0.000311482	0.98955
LEFTY2	1.10623	-2.13755	3.7645	0.000217047	0.00114741	-0.43903
RBMS1	1.10605	5.21701	8.5333	2.95079e-15	1.05759e-13	23.9124
CTSL1	1.10605	6.00046	9.21798	3.40453e-17	1.49777e-15	28.314
USP51	1.10509	-0.558995	5.92063	1.30679e-08	1.92322e-07	8.90233
MS4A6A	1.10426	4.49242	6.70411	1.86755e-10	3.65331e-09	13.0491
FXYD2	1.1036	-1.27286	3.38627	0.00084686	0.0037121	-1.71295
CFD	1.1036	4.21291	5.07512	8.56399e-07	8.86271e-06	4.84715
MAMDC2	1.10341	0.839837	3.22622	0.00145678	0.00587902	-2.21571
CXCL10	1.10293	3.79175	4.07283	6.59938e-05	0.000409485	0.686025
LMO1	1.10292	-3.47231	3.56524	0.000450849	0.00217019	-1.125
HDX	1.10036	-0.437982	6.22894	2.55635e-09	4.18592e-08	10.4923
RNF165	1.09997	-1.54484	4.55952	8.74035e-06	7.06569e-05	2.61345
COL15A1	1.09976	7.17898	6.93265	5.08983e-11	1.05936e-09	14.322
GABARAPL1	1.09895	4.8885	8.29171	1.37301e-14	4.5695e-13	22.3975
HRH2	1.09804	0.436614	6.18595	3.21968e-09	5.1892e-08	10.2673
NEFH	1.09773	-0.4549	5.60506	6.55537e-08	8.5058e-07	7.33471
PCDHB18	1.09703	-1.04692	6.52444	5.09387e-10	9.20895e-09	12.0677
ANKRD35	1.09639	0.878253	5.07626	8.51855e-07	8.82014e-06	4.85228
IL10	1.0945	-0.726444	5.43298	1.5398e-07	1.86019e-06	6.50653
DHH	1.09436	-1.5417	5.46527	1.31366e-07	1.60784e-06	6.66047
SELP	1.09429	2.4061	3.60086	0.000396512	0.00194146	-1.00479
SLC7A14	1.09406	-3.07911	3.92316	0.000118677	0.000683942	0.130367
LAMA4	1.09402	6.62698	8.67098	1.21754e-15	4.57157e-14	24.785
RBM24	1.0938	-0.489243	4.2725	2.93962e-05	0.000203118	1.4548
PCDHB16	1.09196	2.1954	5.51293	1.03788e-07	1.29505e-06	6.88892
IGFL3	1.09169	-4.19017	5.6852	4.37705e-08	5.85731e-07	7.72691
NGFRAP1	1.09157	4.46961	5.71216	3.81749e-08	5.16583e-07	7.85979
ZNF880	1.09106	1.21766	4.90361	1.89218e-06	1.80175e-05	4.08301
FILIP1L	1.09067	6.4046	7.30934	5.65322e-12	1.3492e-10	16.4772
C1orf54	1.08945	2.07915	9.26775	2.44776e-17	1.09567e-15	28.6397
XG	1.08936	-1.03964	3.36567	0.000909112	0.00394032	-1.77887
GRIP2	1.08843	-0.928154	4.52596	1.01026e-05	8.0526e-05	2.47478
BAI1	1.08787	-0.683125	4.37996	1.87961e-05	0.000137523	1.88128
CD300C	1.08777	0.05437	6.38088	1.12188e-09	1.93927e-08	11.2963
C4orf31	1.08713	1.72249	3.69436	0.000281726	0.00144935	-0.684248
WNT9B	1.08704	-3.05751	5.51997	1.00225e-07	1.25747e-06	6.9228
TMEM74	1.08677	-2.62014	5.33045	2.53874e-07	2.94049e-06	6.0223
HEY2	1.08619	1.66601	8.92975	2.26783e-16	9.11625e-15	26.4425
C9orf4	1.08613	-3.11984	3.49453	0.000580094	0.00268091	-1.36052
ATP6V1G2	1.08601	-1.19266	6.14251	4.06095e-09	6.43496e-08	10.0409
PRDM8	1.0858	1.65284	5.37148	2.08001e-07	2.4493e-06	6.21524
PCDHB3	1.08578	0.257122	5.42809	1.57717e-07	1.90097e-06	6.4833
IRX1	1.08574	-3.86495	5.77179	2.81685e-08	3.90719e-07	8.15522
SERPINH1	1.08568	7.82612	11.0626	1.12332e-22	8.92604e-21	40.792
MMP23A	1.08565	-3.79737	3.0364	0.00269993	0.00989845	-2.78338
CCDC46	1.08556	1.7944	6.82962	9.17541e-11	1.85325e-09	13.7448
LST1	1.08533	2.73701	7.25329	7.87301e-12	1.83623e-10	16.1521
CGB	1.08508	-3.60133	3.42037	0.000752462	0.00335572	-1.603
SETBP1	1.08507	3.63449	5.32136	2.65294e-07	3.06066e-06	5.97971
GJA5	1.0842	3.29692	7.83498	2.36847e-13	6.72522e-12	19.5944
GRIA1	1.08394	-2.69261	4.28855	2.75115e-05	0.000192234	1.51793
NBEA	1.08332	2.06573	3.45275	0.000672026	0.00305481	-1.49771
INHBE	1.08286	-2.01323	5.94933	1.12524e-08	1.67406e-07	9.04794
PHLDB1	1.0826	5.79564	9.97736	2.06527e-19	1.19268e-17	33.3569
IGSF10	1.08218	0.64799	3.92607	0.000117347	0.000677669	0.141017
PXDN	1.0811	6.54294	8.10613	4.40952e-14	1.37385e-12	21.2486
DLG4	1.08103	2.88837	8.11409	4.19537e-14	1.31513e-12	21.2976
APBB1	1.08102	3.32532	6.12479	4.46274e-09	7.02154e-08	9.94894
RHOBTB3	1.08075	5.29752	6.15186	3.86339e-09	6.14934e-08	10.0896
CD200	1.08039	3.07478	7.68968	5.7598e-13	1.55371e-11	18.7206
MS4A7	1.08028	4.10319	6.25713	2.19627e-09	3.64286e-08	10.6405
ADAMTSL4	1.07987	4.19675	5.97344	9.91976e-09	1.49095e-07	9.17067
PCDHGC3	1.07807	5.74216	7.60888	9.40614e-13	2.46278e-11	18.2386
MAP7D3	1.07755	3.11063	6.73807	1.54206e-10	3.04858e-09	13.2366
DIRAS3	1.07741	0.343902	4.48616	1.19836e-05	9.33068e-05	2.3114
TNFSF12	1.07717	3.97995	8.32441	1.11647e-14	3.76459e-13	22.6012
RAB9B	1.07648	-1.60856	4.58511	7.82214e-06	6.39146e-05	2.71977
LRFN5	1.07632	-0.990753	4.84555	2.46354e-06	2.27501e-05	3.82906
CLIC4	1.07582	7.41051	8.6298	1.58771e-15	5.87538e-14	24.5233
AIF1	1.07553	3.91627	7.35392	4.33989e-12	1.0492e-10	16.7367
TSPYL5	1.07525	3.08639	4.84203	2.50309e-06	2.30323e-05	3.81374
POMC	1.07473	-0.847554	5.95371	1.09978e-08	1.63976e-07	9.07022
DCBLD2	1.07456	4.37501	5.86885	1.70954e-08	2.46464e-07	8.6409
SEMA5B	1.07396	1.0954	6.08022	5.65389e-09	8.75456e-08	9.71834
LOC401093	1.07309	2.20036	4.84643	2.45372e-06	2.269e-05	3.8329
FAM178B	1.07299	-2.00464	3.41579	0.000764538	0.00340147	-1.61782
FBLN7	1.07263	0.674659	6.67495	2.20035e-10	4.25561e-09	12.8887
NEFL	1.07232	-2.35302	3.61939	0.000370742	0.00182957	-0.941839
SMTNL2	1.07134	-1.23228	3.86931	0.000145976	0.000818783	-0.0651749
FRZB	1.0711	3.84189	5.14473	6.17365e-07	6.6023e-06	5.1631
ST3GAL4	1.07059	3.93427	5.95451	1.09517e-08	1.63407e-07	9.07431
ARMC4	1.07031	-2.98201	4.31061	2.51092e-05	0.00017726	1.60502
DIO3OS	1.06942	-3.01197	4.51491	1.0594e-05	8.39531e-05	2.42932
LAPTM5	1.06933	7.39715	6.95102	4.57976e-11	9.58058e-10	14.4255
IFITM2	1.06877	7.22081	7.76736	3.58554e-13	9.97134e-12	19.1867
DTX3	1.06858	3.50912	6.16748	3.55417e-09	5.69695e-08	10.1709
MYO16	1.06844	-1.31956	4.71868	4.35039e-06	3.77811e-05	3.28251
BVES	1.06781	2.172	4.68503	5.0492e-06	4.31666e-05	3.13951
CNN3	1.0678	6.44953	9.12453	6.31299e-17	2.67956e-15	27.7044
MORN5	1.06741	-3.41376	3.51509	0.000539324	0.00251861	-1.29248
HSPA7	1.06667	0.979435	5.31611	2.72114e-07	3.13053e-06	5.95515
BAI2	1.06479	1.75983	4.84482	2.47169e-06	2.28048e-05	3.82588
S100A3	1.06438	0.394465	6.27539	1.99001e-09	3.32766e-08	10.7367
RENBP	1.06422	2.49345	6.70899	1.81697e-10	3.56115e-09	13.076
CNPY4	1.0627	2.58185	12.6232	1.67686e-27	2.3386e-25	51.7965
GPIHBP1	1.06107	-0.779191	4.65471	5.7707e-06	4.86852e-05	3.01137
HEY1	1.06021	2.45728	8.81745	4.71515e-16	1.83426e-14	25.7205
TLL1	1.05935	0.1693	4.78094	3.29558e-06	2.95034e-05	3.54927
MMP1	1.05933	6.06454	3.44693	0.000685866	0.0031067	-1.5167
DFNA5	1.05932	2.40404	5.09415	7.83339e-07	8.19349e-06	4.93321
PLEKHO1	1.0592	4.87172	7.42057	2.91789e-12	7.23333e-11	17.1265
GPM6B	1.05891	1.6314	5.86031	1.7868e-08	2.55983e-07	8.59789
INHBB	1.0589	2.8731	5.06005	9.18885e-07	9.4379e-06	4.7792
SEZ6L	1.0587	-2.87589	3.92836	0.000116314	0.000672274	0.149372
NCRNA00085	1.0585	0.21071	5.45106	1.40885e-07	1.71412e-06	6.59266
CAV1	1.05813	6.09362	6.17124	3.48337e-09	5.59659e-08	10.1905
SYT4	1.05732	-2.72458	3.17888	0.00170368	0.00673619	-2.36021
KIAA1949	1.05725	5.92251	9.77944	7.923e-19	4.22993e-17	32.0281
KLK5	1.0568	-3.21232	2.66137	0.00838922	0.0258783	-3.81165
SULT1C4	1.05639	-0.145883	4.85344	2.37712e-06	2.20313e-05	3.86342
SPSB1	1.05519	5.52866	11.5715	3.0902e-24	2.93297e-22	44.3491
UBE2E2	1.05481	3.32869	7.25595	7.75043e-12	1.81176e-10	16.1675
LDB3	1.05415	0.858446	3.3276	0.0010356	0.004414	-1.8998
CST5	1.05307	-3.70906	4.8395	2.53193e-06	2.32663e-05	3.80272
TICAM2	1.05294	2.23095	5.72407	3.59323e-08	4.88668e-07	7.91862
C10orf11	1.05198	0.153555	4.82733	2.67501e-06	2.44714e-05	3.74985
EBF1	1.05181	3.22887	6.99689	3.51565e-11	7.44569e-10	14.6846
TNFSF9	1.05063	1.90159	4.04322	7.42148e-05	0.000453035	0.574703
ZSCAN23	1.04978	-1.487	4.09711	5.99068e-05	0.00037708	0.77784
ENPEP	1.04968	3.01576	5.80969	2.31931e-08	3.26567e-07	8.34418
GPR162	1.04967	0.255587	7.01084	3.24346e-11	6.91927e-10	14.7636
CDKN1C	1.04956	3.85703	5.74911	3.16285e-08	4.34887e-07	8.0426
IFFO1	1.04791	2.57183	8.31194	1.20814e-14	4.06035e-13	22.5235
TUBB6	1.04788	5.54957	7.08062	2.16406e-11	4.72474e-10	15.1603
RSAD2	1.04661	3.74765	4.80574	2.94829e-06	2.66386e-05	3.65631
THBS3	1.04644	4.2313	10.7684	8.80556e-22	6.49363e-20	38.7544
ABHD12B	1.04582	-3.23356	3.37724	0.000873638	0.00381764	-1.74188
PCDHB12	1.04486	0.346979	6.38947	1.07045e-09	1.85348e-08	11.3421
HLX	1.04457	2.66953	9.14332	5.57707e-17	2.38199e-15	27.8268
UNC5A	1.04295	0.345758	3.02881	0.00276566	0.0101013	-2.80541
TSPAN9	1.04231	4.97602	10.3513	1.58934e-20	1.03141e-18	35.8925
OSR1	1.04231	0.916614	4.25969	3.09893e-05	0.000213232	1.40453
CPA3	1.04187	3.20518	3.72301	0.000253373	0.00131637	-0.584581
LOXL2	1.04175	6.16669	7.96758	1.04471e-13	3.1221e-12	20.3996
RAB23	1.04136	4.82855	7.23278	8.88394e-12	2.05101e-10	16.0336
CCDC36	1.04072	-1.20624	5.96391	1.04269e-08	1.56031e-07	9.12212
SNRPN	1.04033	4.28158	6.11606	4.67479e-09	7.32706e-08	9.90369
TPBG	1.04001	4.65418	6.69254	1.99323e-10	3.88434e-09	12.9854
TCEAL6	1.03996	-2.84969	4.93627	1.6295e-06	1.57578e-05	4.22693
HPGDS	1.03967	-0.151525	4.6167	6.81644e-06	5.67142e-05	2.85167
CMYA5	1.03883	1.0087	5.56752	7.91002e-08	1.01352e-06	7.15242
AVPR1A	1.03871	0.627218	5.20722	4.58944e-07	5.04801e-06	5.44961
RRAGD	1.03787	3.0214	5.89087	1.52529e-08	2.21616e-07	8.75186
MAGEE1	1.03752	0.750053	5.09893	7.65986e-07	8.0407e-06	4.95483
KIAA1462	1.03679	5.20681	7.6143	9.10212e-13	2.39234e-11	18.2709
H2AFY2	1.03676	2.91014	4.88503	2.05936e-06	1.93932e-05	4.0015
CCL4	1.03654	3.01773	5.17977	5.22946e-07	5.66047e-06	5.32345
LILRA3	1.03632	-1.86988	3.32255	0.00105353	0.00447622	-1.91572
KHDRBS3	1.03591	2.41271	5.16729	5.54848e-07	5.98051e-06	5.26623
C9orf110	1.03576	1.06111	6.68798	2.04502e-10	3.96641e-09	12.9603
PRTG	1.0355	0.86914	4.54778	9.19515e-06	7.39254e-05	2.56488
ZNF843	1.03521	-1.63885	6.243	2.37008e-09	3.89647e-08	10.5662
ADAM19	1.03505	5.1066	7.67821	6.17642e-13	1.65737e-11	18.652
TMSB15B	1.03431	0.125545	5.63095	5.75572e-08	7.52539e-07	7.461
GNG11	1.03421	4.14676	8.15728	3.20104e-14	1.01901e-12	21.5639
QPCT	1.03394	2.79797	4.4226	1.5704e-05	0.000117671	2.05294
KCTD16	1.03323	-2.92659	5.19276	4.91654e-07	5.38142e-06	5.38307
C7orf58	1.03313	3.9511	4.62644	6.53229e-06	5.45715e-05	2.89249
HSPA12B	1.03264	2.69799	7.29063	6.3152e-12	1.49329e-10	16.3685
SPOCK3	1.03261	-3.63693	3.9668	0.000100184	0.000589856	0.290549
DNAJC5B	1.03254	-1.13339	4.37509	1.91842e-05	0.000139963	1.86178
MCC	1.032	3.77735	6.29471	1.79252e-09	3.01216e-08	10.8387
JPH4	1.032	-1.29098	5.42808	1.57727e-07	1.90097e-06	6.48324
LRRC25	1.03166	2.83592	6.90139	6.08959e-11	1.25596e-09	14.1464
SPI1	1.03076	4.71979	7.20644	1.03721e-11	2.37055e-10	15.8816
BEX4	1.03017	3.15423	5.62356	5.97364e-08	7.8e-07	7.42492
CXCR7	1.02999	4.31596	7.78298	3.25842e-13	9.11336e-12	19.2807
GALNTL1	1.02991	0.512137	3.49306	0.000583127	0.0026931	-1.36538
SPESP1	1.02969	-0.672524	4.06694	6.75554e-05	0.000417817	0.663843
TLR4	1.02926	3.96958	6.56668	4.02958e-10	7.45581e-09	12.2969
RAMP1	1.02878	4.04077	4.02447	7.99162e-05	0.000484007	0.504559
NAPSB	1.02778	1.28199	4.22349	3.59487e-05	0.000242053	1.2632
XPNPEP2	1.02775	1.12568	2.71065	0.0072754	0.0230032	-3.68371
TTC7B	1.02698	3.4557	7.75306	3.91301e-13	1.0826e-11	19.1007
FIGN	1.0268	0.290309	4.41296	1.63571e-05	0.000121825	2.01401
CCR1	1.02659	3.32356	6.24912	2.29311e-09	3.78816e-08	10.5984
TPO	1.02633	-2.31603	3.52879	0.000513661	0.00242069	-1.24694
OXT	1.02625	-2.60682	4.3441	2.18414e-05	0.000157058	1.73799
LILRB2	1.0262	2.59359	5.724	3.59452e-08	4.88668e-07	7.91827
RTN4RL1	1.02614	-0.455026	3.67146	0.000306516	0.00155503	-0.763431
STEAP4	1.02505	3.72712	4.09819	5.96486e-05	0.000375685	0.781941
STK32A	1.02473	-3.11257	4.04103	7.48624e-05	0.000456772	0.566467
AGPAT4	1.02467	2.84792	7.4182	2.95942e-12	7.32743e-11	17.1126
RASGRF2	1.02455	2.50421	7.07635	2.21845e-11	4.82808e-10	15.136
ZNF542	1.02424	2.25063	5.58313	7.3162e-08	9.41554e-07	7.22814
GPC3	1.02377	2.8062	3.20574	0.00155923	0.00623964	-2.27847
KIAA1210	1.02293	-3.85191	4.93578	1.63315e-06	1.57856e-05	4.22478
TRPV4	1.02267	1.80225	5.15676	5.83209e-07	6.26316e-06	5.21808
PKNOX2	1.02251	0.212446	4.43226	1.50745e-05	0.000113785	2.09203
CDH23	1.02236	0.629382	4.08922	6.18236e-05	0.000387006	0.747952
ZNF471	1.02214	0.472118	5.00875	1.16658e-06	1.17121e-05	4.549
PGF	1.02203	3.08818	7.61146	9.26011e-13	2.42764e-11	18.254
IFIT2	1.02129	3.78302	5.91602	1.33848e-08	1.96422e-07	8.87901
ACTBL2	1.02127	-1.73578	3.46404	0.000645917	0.0029479	-1.46077
MEIS1	1.02124	4.00035	5.52289	9.87811e-08	1.2424e-06	6.93687
FZD2	1.02012	3.06463	6.95105	4.57907e-11	9.58058e-10	14.4257
SLC35F1	1.01945	-0.322083	5.21459	4.43101e-07	4.8969e-06	5.48356
SHC3	1.01936	-0.815935	4.21283	3.75466e-05	0.000251222	1.22182
DPYS	1.01872	-3.96473	4.81067	2.88356e-06	2.61691e-05	3.67765
RERGL	1.01835	-1.59829	3.42979	0.00072817	0.00326657	-1.57245
TPST1	1.01781	3.4294	7.04968	2.59004e-11	5.60109e-10	14.9842
ZNF582	1.0178	-0.784993	5.47356	1.26101e-07	1.54988e-06	6.70012
ITGAM	1.01733	3.00062	5.2072	4.58977e-07	5.04801e-06	5.44954
NTN1	1.01653	4.02492	4.18977	4.12427e-05	0.000272659	1.13251
TNFSF13B	1.01638	2.26893	5.94201	1.16902e-08	1.73542e-07	9.01078
MFAP3L	1.01608	2.07259	4.7656	3.52974e-06	3.14897e-05	3.4833
F8	1.01602	2.8656	6.74853	1.45359e-10	2.87924e-09	13.2944
SUCNR1	1.01516	-0.199861	3.42403	0.000742949	0.00332341	-1.59116
GLIS3	1.01509	3.91691	4.84631	2.45513e-06	2.26928e-05	3.83235
DKFZp434J0226	1.01501	-3.42848	4.31136	2.50308e-05	0.000176768	1.608
GPR173	1.01497	-0.740436	5.51079	1.04895e-07	1.30726e-06	6.87864
TMEM132E	1.0148	-0.86246	4.52776	1.00246e-05	7.99357e-05	2.48219
MPPED2	1.01469	-0.238429	5.26475	3.48526e-07	3.93455e-06	5.7157
TMEM204	1.01462	3.63008	8.44729	5.11311e-15	1.77969e-13	23.3706
LRRC10B	1.01139	-0.193846	4.33092	2.30754e-05	0.000164833	1.68556
CAMK1G	1.01134	-1.12837	6.01942	7.79321e-09	1.18611e-07	9.40566
A2M	1.01082	9.28345	6.59884	3.36876e-10	6.28417e-09	12.472
LEP	1.01038	-2.73427	4.4443	1.43235e-05	0.000108919	2.14086
ADAMTS7	1.00998	3.7246	7.39877	3.32322e-12	8.14944e-11	16.9988
GLP2R	1.00984	-2.43148	3.33677	0.0010037	0.0042931	-1.87076
IPW	1.00964	2.19244	4.18623	4.18399e-05	0.000276116	1.11883
PTGS2	1.00957	4.18046	4.16651	4.53213e-05	0.000296658	1.04285
PHKG1	1.0095	-1.2153	4.58115	7.95798e-06	6.48867e-05	2.70328
VAMP5	1.00926	3.68694	8.58254	2.15164e-15	7.84888e-14	24.2237
KRT7	1.00821	5.79707	2.42601	0.0161175	0.0442574	-4.39233
SYN1	1.00757	1.47363	5.00346	1.19553e-06	1.19793e-05	4.52536
RFTN2	1.0065	1.57712	8.55174	2.62183e-15	9.42986e-14	24.0289
NOTCH3	1.00615	7.6851	7.64434	7.58724e-13	2.01224e-11	18.4498
NAALADL1	1.00614	1.31613	5.44688	1.43812e-07	1.74662e-06	6.57273
IGDCC4	1.00586	2.38945	5.6433	5.40873e-08	7.1171e-07	7.52137
MFI2	1.00531	3.67201	4.12079	5.44874e-05	0.000347881	0.867855
KRT86	1.00467	-1.47295	4.62633	6.53524e-06	5.45739e-05	2.89205
LOC100302640	1.00464	-3.17667	5.50371	1.08639e-07	1.34901e-06	6.84462
KCNA6	1.00452	-1.27937	3.74825	0.00023065	0.00121276	-0.496226
GLIPR2	1.00442	3.82197	7.19378	1.11726e-11	2.55067e-10	15.8087
C20orf200	1.00374	-2.18921	3.34888	0.000963006	0.00414412	-1.83235
G0S2	1.00371	3.16353	4.74135	3.93323e-06	3.46907e-05	3.37932
FIBCD1	1.0037	0.0187485	2.57217	0.0108024	0.0318739	-4.03767
KCNJ5	1.00268	-0.136193	4.00364	8.67397e-05	0.000520109	0.426949
RNASE6	1.00201	3.6494	6.16467	3.60795e-09	5.77412e-08	10.1563
NKAPL	1.00087	-1.84462	5.62203	6.01984e-08	7.85068e-07	7.41744
SYN3	1.0005	-2.71992	4.15079	4.82923e-05	0.000313502	0.982504
LYNX1	1.00007	2.92006	3.35164	0.000953968	0.00411386	-1.82359
RGS17	0.999312	-1.46971	5.52476	9.78678e-08	1.23167e-06	6.94588
DIO2	0.999121	5.30751	5.63942	5.51564e-08	7.23855e-07	7.50237
SERPINF2	0.999098	1.01664	4.36998	1.96005e-05	0.000142848	1.84128
SIGLEC6	0.99872	-0.768988	3.53031	0.000510875	0.0024099	-1.24186
PCDHGB2	0.99857	1.37554	4.25445	3.16643e-05	0.00021694	1.38401
HCK	0.998404	3.70313	6.34099	1.39437e-09	2.37426e-08	11.0839
NPY	0.997634	-3.29191	3.14995	0.00187313	0.00727945	-2.44758
FNDC4	0.996798	2.08317	5.25206	3.70405e-07	4.15864e-06	5.65682
LBP	0.996645	-2.1003	2.41662	0.0165274	0.0452192	-4.41444
FAM124A	0.996315	1.41297	5.23403	4.03808e-07	4.50652e-06	5.57333
FREM1	0.996067	0.408144	2.76765	0.00615482	0.0200169	-3.53298
CLEC4G	0.995689	-3.15666	4.72491	4.23164e-06	3.69161e-05	3.30909
LOC283856	0.995565	-3.37141	4.26737	3.00246e-05	0.000207181	1.43465
LEPRE1	0.995445	5.26024	12.708	9.10358e-28	1.29606e-25	52.4017
KLHDC7B	0.995399	1.76262	4.14849	4.8744e-05	0.000315934	0.973658
MAPT	0.99508	0.629785	3.53188	0.000508027	0.0023986	-1.23663
LOH3CR2A	0.994161	0.883378	7.23979	8.52486e-12	1.97926e-10	16.0741
FGL2	0.994124	5.20406	4.61961	6.7302e-06	5.60649e-05	2.86387
FST	0.993109	0.819128	3.67453	0.000303077	0.00154064	-0.752841
GPR85	0.991498	-0.211234	6.81163	1.01642e-10	2.0429e-09	13.6446
ADRA2C	0.991205	0.886857	3.52284	0.000524668	0.00246453	-1.26675
CLEC4D	0.991157	-2.89716	4.31433	2.47242e-05	0.000175145	1.61975
USP44	0.990991	-1.84384	4.8628	2.27836e-06	2.11735e-05	3.90424
TRIM61	0.990513	-3.10001	5.17478	5.35476e-07	5.78387e-06	5.30057
PKIA	0.990345	1.06753	4.63988	6.15876e-06	5.16615e-05	2.94895
KCNK13	0.9898	-0.315069	5.89722	1.47584e-08	2.15041e-07	8.78393
C9orf47	0.989689	-1.81913	4.47001	1.28392e-05	9.90276e-05	2.24545
CHST8	0.989683	-2.90282	3.77316	0.000210117	0.00111683	-0.408488
SEMA3C	0.989424	5.94648	5.21314	4.4617e-07	4.92299e-06	5.47689
SLC2A5	0.988383	1.79651	4.76288	3.57293e-06	3.18196e-05	3.47162
BATF3	0.988275	0.470372	8.4492	5.05138e-15	1.7612e-13	23.3826
TPSAB1	0.988189	4.5579	3.73082	0.000246121	0.00128325	-0.557284
TRPS1	0.988177	3.98133	5.18929	4.99819e-07	5.45623e-06	5.36715
CSRP2	0.988072	2.91138	6.35201	1.31319e-09	2.24722e-08	11.1425
CMAH	0.987884	2.21985	5.39153	1.88625e-07	2.23785e-06	6.30994
FAM124B	0.98721	0.415318	5.4781	1.23304e-07	1.51823e-06	6.72186
QKI	0.985595	5.85061	8.34987	9.50048e-15	3.23537e-13	22.7602
DPY19L2	0.985553	-0.490707	4.21923	3.65792e-05	0.00024563	1.24666
SCARA3	0.985228	4.10634	4.51682	1.05077e-05	8.33662e-05	2.43715
TIE1	0.983952	4.40487	7.09198	2.02558e-11	4.45562e-10	15.2252
BCL2A1	0.983192	2.51089	4.88943	2.01852e-06	1.90874e-05	4.02079
LHX9	0.982877	-4.30081	4.77194	3.43118e-06	3.06771e-05	3.51051
BAG2	0.982343	4.16701	5.25656	3.62499e-07	4.07657e-06	5.67769
DIRAS1	0.981913	0.112374	3.64715	0.000335069	0.00167911	-0.846994
GPX3	0.981651	5.53099	5.09854	7.67371e-07	8.04699e-06	4.95309
LOC100216001	0.980593	-2.21261	3.41057	0.000778531	0.0034571	-1.6347
GFAP	0.979497	-2.86391	4.73644	4.02019e-06	3.52515e-05	3.35831
CD33	0.979345	0.786504	5.95019	1.1202e-08	1.66898e-07	9.05231
SERTAD4	0.979215	1.81241	4.15482	4.75137e-05	0.000308839	0.997949
LOC728643	0.978734	-0.75992	3.57767	0.000431143	0.00209105	-1.08318
CDON	0.978694	3.12575	4.89072	2.00671e-06	1.90109e-05	4.02643
OR51E1	0.978667	0.6665	5.45748	1.36502e-07	1.66573e-06	6.62329
NPR2	0.977937	2.97514	8.24988	1.78802e-14	5.84628e-13	22.1374
ZNF662	0.977512	0.894857	4.08145	6.3767e-05	0.000397715	0.718586
FHL3	0.977254	4.70457	8.8385	4.11174e-16	1.60868e-14	25.8556
MAP2	0.977237	2.66832	4.80167	3.00272e-06	2.70469e-05	3.63872
DGKB	0.976399	-1.81724	3.73789	0.000239729	0.00125406	-0.532538
FAM55B	0.9753	-2.83895	3.17536	0.00172352	0.00680284	-2.37088
LOC654342	0.974954	3.29991	6.88905	6.53551e-11	1.33851e-09	14.0771
CADM1	0.974922	3.55608	5.05878	9.2436e-07	9.48464e-06	4.77346
UBTD1	0.974874	3.45368	9.76514	8.72853e-19	4.63584e-17	31.9324
STC1	0.974515	5.13152	5.94218	1.16801e-08	1.73518e-07	9.01162
ART4	0.974433	-2.86666	3.89386	0.000132862	0.000753679	0.0236966
SIGLEC14	0.973791	0.262203	3.18528	0.00166819	0.00661372	-2.34079
F2R	0.973585	6.38741	8.05259	6.15939e-14	1.88468e-12	20.9196
CACNB2	0.973299	1.31716	4.50609	1.10029e-05	8.66582e-05	2.39307
C4orf49	0.972915	-2.5847	4.81899	2.77753e-06	2.53076e-05	3.71368
ITGB2	0.972308	5.66369	5.55617	8.37096e-08	1.07124e-06	7.09746
NPR1	0.971813	2.42585	5.43957	1.49077e-07	1.80415e-06	6.53789
C2orf74	0.971792	1.44466	4.4692	1.28836e-05	9.91937e-05	2.24215
ADRB3	0.970802	-2.82345	3.64437	0.000338489	0.00169459	-0.856518
RIMKLB	0.970518	2.77376	4.74044	3.94921e-06	3.47629e-05	3.37542
CXCL12	0.970429	4.87737	4.73655	4.01816e-06	3.52488e-05	3.3588
PCDH20	0.970354	0.369213	2.69088	0.0077051	0.0241311	-3.7353
PRSS35	0.970058	-1.30959	4.26141	3.07709e-05	0.000212045	1.41126
NFASC	0.969912	3.64098	3.82362	0.000173712	0.0009474	-0.229259
C16orf45	0.969803	3.55714	5.68424	4.3984e-08	5.87437e-07	7.72219
LILRA5	0.969736	0.392276	5.20039	4.7413e-07	5.20908e-06	5.41814
ARHGEF4	0.969219	2.16416	3.19856	0.00159667	0.0063733	-2.30037
HES4	0.969205	3.53539	6.1744	3.42511e-09	5.5073e-08	10.207
RTN1	0.969098	1.6271	4.76832	3.48709e-06	3.11362e-05	3.49498
ROBO3	0.968467	1.18477	5.06149	9.12744e-07	9.37953e-06	4.78567
SOX17	0.967491	1.76944	6.42008	9.05288e-10	1.57952e-08	11.5058
AP1S2	0.967422	3.55121	7.16468	1.32507e-11	3.00168e-10	15.6414
CAND2	0.967183	1.47273	4.35336	2.10131e-05	0.000151686	1.77487
FAM196A	0.966585	-1.48414	6.11545	4.68996e-09	7.33961e-08	9.90053
FAM70B	0.966556	1.6146	6.62434	2.92176e-10	5.53085e-09	12.6113
MAN1C1	0.966498	3.72021	5.9353	1.21066e-08	1.79334e-07	8.9767
CD300LF	0.966418	1.32845	5.70645	3.92983e-08	5.30385e-07	7.83161
DIRC3	0.966189	-2.7325	4.83224	2.61634e-06	2.39775e-05	3.77117
MAB21L1	0.966023	-2.53801	4.28979	2.7371e-05	0.00019134	1.52281
C5orf4	0.965446	3.38846	4.62306	6.62947e-06	5.52932e-05	2.87833
ADAMTS1	0.964911	5.31548	5.7144	3.7743e-08	5.11076e-07	7.87085
HEG1	0.964781	6.40943	7.1718	1.27097e-11	2.88232e-10	15.6823
SLC17A7	0.964211	-0.968797	4.2398	3.36263e-05	0.000228496	1.32677
ZFP28	0.962961	0.926381	5.04442	9.88389e-07	1.00511e-05	4.70885
GUCY1A2	0.962778	0.256279	5.50517	1.07857e-07	1.34011e-06	6.85163
RIMBP2	0.962761	-0.020588	2.71564	0.00717036	0.0227167	-3.67063
CD300LB	0.962129	-0.754228	5.35069	2.30127e-07	2.68823e-06	6.11736
ILDR2	0.961669	-0.931089	3.84553	0.00015984	0.00088141	-0.150784
ZSCAN18	0.960144	3.62789	4.69113	4.91488e-06	4.2212e-05	3.16539
CDH6	0.959603	2.73824	7.25267	7.90157e-12	1.8408e-10	16.1486
GJA4	0.959394	3.39333	7.08026	2.16857e-11	4.72956e-10	15.1583
HLA.DQA1	0.959032	5.85936	3.97943	9.53655e-05	0.000564425	0.337196
CACNA1E	0.958924	-0.581985	3.14958	0.00187535	0.0072842	-2.44867
TRIL	0.958566	2.90008	6.32129	1.55198e-09	2.62085e-08	10.9794
CHRNA1	0.958078	-0.672879	4.05451	7.09717e-05	0.000435887	0.617061
TCN2	0.957873	4.37958	7.38428	3.62276e-12	8.85223e-11	16.914
CD300E	0.957802	-2.79648	3.5228	0.000524738	0.00246453	-1.26687
KLHL30	0.956938	-0.986929	4.33718	2.24813e-05	0.000161206	1.71044
SARDH	0.955894	0.962285	5.15608	5.85108e-07	6.27697e-06	5.21494
FAM7A3	0.955485	-2.16199	5.86516	1.74247e-08	2.50683e-07	8.62233
TRIM58	0.955272	-0.819068	4.23076	3.4895e-05	0.000236022	1.29152
MYOZ1	0.95437	-2.47397	5.04954	9.65085e-07	9.86302e-06	4.73187
CCL23	0.954055	-2.43808	3.7362	0.000241246	0.00126071	-0.53847
ESR1	0.952792	0.252826	4.97472	1.36538e-06	1.3451e-05	4.39732
NKD2	0.952524	1.59803	3.32407	0.00104812	0.00445891	-1.91094
CLGN	0.952255	-0.741132	2.76553	0.00619357	0.0201207	-3.53864
NRP1	0.951961	6.37488	8.70182	9.977e-16	3.77377e-14	24.9814
SLC30A3	0.951613	-3.00546	3.8187	0.000176981	0.000961644	-0.24683
SSBP2	0.951584	2.84673	5.38729	1.92571e-07	2.28334e-06	6.28988
SIGLEC10	0.950947	3.19166	5.07007	8.76866e-07	9.05624e-06	4.82436
SHISA9	0.950568	-2.68967	3.22739	0.00145111	0.00585845	-2.21211
FOXF1	0.95049	4.48352	5.21841	4.35097e-07	4.81377e-06	5.50119
PAK3	0.949652	-1.33956	3.22773	0.00144948	0.00585302	-2.21107
CYP27A1	0.949289	4.27166	5.41847	1.65331e-07	1.9775e-06	6.43762
TCEA2	0.94893	2.61543	6.19428	3.07928e-09	4.97466e-08	10.3108
WNT6	0.948836	-1.62717	4.2209	3.63301e-05	0.000244118	1.25316
GRM6	0.948784	-2.51319	4.73678	4.01415e-06	3.52286e-05	3.35976
TM4SF19	0.948764	-0.73548	3.62728	0.000360259	0.00178828	-0.914957
CHI3L1	0.94797	4.49321	3.40097	0.000804892	0.00356088	-1.66568
DPP10	0.94791	-3.49346	3.12393	0.00203868	0.00782236	-2.52552
HIGD1B	0.947314	-1.17264	6.22189	2.65515e-09	4.33385e-08	10.4554
CSF1R	0.946775	5.34775	5.50835	1.06172e-07	1.32077e-06	6.8669
C4orf47	0.946365	-3.09861	4.67373	5.30723e-06	4.52029e-05	3.09169
COL6A6	0.946122	-2.06507	4.0915	6.12642e-05	0.000384208	0.756578
RHOJ	0.945889	3.28902	6.41391	9.3645e-10	1.63111e-08	11.4727
ARL10	0.945468	0.560246	5.179	5.24868e-07	5.67827e-06	5.3199
DBN1	0.945231	5.69968	6.93536	5.01129e-11	1.04513e-09	14.3373
NAP1L2	0.944682	-0.899859	3.34915	0.00096213	0.00414123	-1.8315
CSGALNACT2	0.944548	5.00236	10.6395	2.16117e-21	1.52255e-19	37.8661
C3orf18	0.94439	1.31963	6.64807	2.55841e-10	4.88817e-09	12.7412
P2RY6	0.944175	2.78077	5.92814	1.25669e-08	1.85749e-07	8.94039
FNDC5	0.943477	-0.193505	3.99388	9.0124e-05	0.000538197	0.390708
ZBTB16	0.943021	0.567219	2.91746	0.00391618	0.0135908	-3.12303
COL13A1	0.942739	0.703967	5.65495	5.10012e-08	6.7413e-07	7.57842
GP5	0.941966	-2.11281	5.09448	7.82128e-07	8.185e-06	4.9347
PHYHIP	0.941733	0.583998	4.60755	7.09394e-06	5.88558e-05	2.81342
INS.IGF2	0.941722	-4.18523	4.06692	6.75608e-05	0.000417817	0.663767
C11orf70	0.94164	-0.423275	4.14359	4.97154e-05	0.000321316	0.954909
CREB5	0.941396	2.56249	5.21191	4.48802e-07	4.94671e-06	5.47121
CYP11A1	0.941173	-2.25888	3.59653	0.000402782	0.00196887	-1.01949
C10orf55	0.941171	-0.612554	5.78332	2.65534e-08	3.70321e-07	8.21262
CPN2	0.940918	-3.37385	4.79941	3.03346e-06	2.72639e-05	3.62893
BMP1	0.940725	5.77258	10.5755	3.37071e-21	2.31889e-19	37.4264
DLC1	0.940616	5.304	7.18119	1.20289e-11	2.73094e-10	15.7363
CTSW	0.940519	1.71931	4.00096	8.76571e-05	0.000524842	0.416987
HOXB4	0.940322	2.44385	5.12522	6.76888e-07	7.20129e-06	5.07421
MGC16121	0.938862	-1.33959	5.68454	4.39165e-08	5.86918e-07	7.72368
KIAA1614	0.938835	1.05366	5.89249	1.51248e-08	2.19911e-07	8.76006
RAI2	0.938817	3.86169	4.91195	1.82146e-06	1.74331e-05	4.11968
KIF17	0.938581	-0.0658524	5.65883	5.00123e-08	6.6234e-07	7.59744
BCL6B	0.938487	3.39213	6.9062	5.92424e-11	1.22556e-09	14.1733
PBX3	0.938049	4.48326	7.88327	1.7594e-13	5.09733e-12	19.8868
ADRA1B	0.936766	-1.76532	4.02716	7.90752e-05	0.000479906	0.514583
ZNF331	0.936458	3.5633	5.21999	4.31818e-07	4.78008e-06	5.5085
RDX	0.936216	5.14491	6.33246	1.46057e-09	2.4849e-08	11.0387
TMEFF1	0.936123	1.35018	7.95779	1.11002e-13	3.31246e-12	20.34
SLC16A4	0.935309	2.43699	4.56464	8.54875e-06	6.92719e-05	2.63468
SERP2	0.935044	-0.226793	4.11989	5.46854e-05	0.000348928	0.864411
HHIP	0.934943	0.209674	2.80903	0.00544216	0.0180293	-3.42175
SRGN	0.9349	6.43277	5.67379	4.63722e-08	6.16521e-07	7.67083
PADI2	0.934795	3.57026	3.82258	0.000174396	0.000950118	-0.232963
ARHGEF17	0.934667	5.74608	7.45876	2.32217e-12	5.79157e-11	17.3507
GBGT1	0.934619	2.12904	6.18028	3.31891e-09	5.34493e-08	10.2377
ZNF208	0.934323	-0.287588	3.8624	0.00014988	0.000837931	-0.0900844
NEFM	0.933973	-2.1857	3.65142	0.00032988	0.00165716	-0.832355
LTC4S	0.933935	0.216672	5.03191	1.04762e-06	1.05956e-05	4.65272
HCG4	0.933817	-1.14763	3.4388	0.000705634	0.00318288	-1.54317
TCF4	0.933541	5.77049	7.21026	1.01421e-11	2.32317e-10	15.9036
FAM181B	0.933239	-2.3134	3.56734	0.000447461	0.00215692	-1.11794
CYP39A1	0.933206	0.815518	3.65822	0.000321762	0.00162115	-0.808983
PCDHB10	0.932798	1.50101	6.2283	2.56524e-09	4.19713e-08	10.489
ROBO1	0.932468	5.0958	5.73749	3.35588e-08	4.5866e-07	7.98503
CPNE8	0.931723	2.60803	5.61661	6.18605e-08	8.0572e-07	7.391
BDNF	0.930851	0.471899	5.1982	4.79082e-07	5.25785e-06	5.4081
RXFP3	0.930828	-4.32281	6.35806	1.27064e-09	2.17986e-08	11.1747
BEST1	0.930243	1.08076	7.47586	2.0961e-12	5.25332e-11	17.4513
HCN2	0.930159	0.357083	4.09694	5.99477e-05	0.000377221	0.777194
ACSM5	0.929784	-2.59982	3.9703	9.88289e-05	0.00058288	0.303437
CRMP1	0.929695	2.64544	5.61411	6.26432e-08	8.15396e-07	7.3788
QPRT	0.928581	2.62298	3.34438	0.000977966	0.00419968	-1.84666
EVI2A	0.928436	2.98304	5.59606	6.85764e-08	8.87554e-07	7.29096
NINJ2	0.928332	1.87558	7.84389	2.24211e-13	6.41975e-12	19.6484
LILRA4	0.928258	-2.16389	3.39734	0.000815057	0.00359653	-1.67735
CCDC147	0.927956	-3.0883	4.95905	1.4676e-06	1.43128e-05	4.32775
THRSP	0.927764	-3.5472	4.1779	4.32793e-05	0.000284746	1.08667
PTK7	0.927656	5.92621	5.86895	1.70873e-08	2.46464e-07	8.64136
C21orf82	0.927084	-2.49961	6.19743	3.02772e-09	4.89521e-08	10.3273
C11orf87	0.926343	-3.77809	4.67157	5.35813e-06	4.55796e-05	3.08253
KATNAL1	0.924282	3.40556	7.00034	3.44634e-11	7.30646e-10	14.7042
KCNG2	0.92421	-1.87961	5.37762	2.01864e-07	2.3835e-06	6.24424
MT1L	0.923682	-0.588171	4.2837	2.80686e-05	0.00019566	1.49883
EPB41L3	0.923648	3.81812	5.53693	9.21249e-08	1.16368e-06	7.00454
ANTXR2	0.923473	6.13973	5.9886	9.1623e-09	1.38115e-07	9.24803
SYT6	0.923385	-2.95057	4.6081	7.077e-06	5.87391e-05	2.81571
OPRL1	0.922818	0.0584118	5.76867	2.86206e-08	3.95919e-07	8.13974
FHL5	0.922813	0.669121	4.89505	1.96753e-06	1.86743e-05	4.04541
HCST	0.922336	2.4676	5.20894	4.55206e-07	5.01191e-06	5.45751
ERG	0.921913	3.64742	6.5316	4.89585e-10	8.89803e-09	12.1065
PRAF2	0.921852	4.65623	7.66143	6.83934e-13	1.8257e-11	18.5518
MMP19	0.921731	4.24178	8.86536	3.45201e-16	1.35834e-14	26.0281
CSF3R	0.921619	3.38679	4.57524	8.16455e-06	6.63422e-05	2.67873
MPP2	0.921614	1.25285	4.36422	2.00793e-05	0.00014587	1.81825
RAMP2	0.921541	4.65461	6.53002	4.93867e-10	8.96791e-09	12.098
GJC2	0.920968	0.901853	4.86565	2.24903e-06	2.09198e-05	3.91671
SULF2	0.920917	7.34841	5.86053	1.78472e-08	2.55865e-07	8.59902
LAT2	0.920256	2.92819	6.67298	2.22483e-10	4.29484e-09	12.8779
CHRNE	0.919749	-0.783441	5.18718	5.04857e-07	5.49658e-06	5.35746
EN1	0.919659	-3.63559	3.52762	0.0005158	0.00242922	-1.25082
SLC13A3	0.919612	0.879684	3.08101	0.00234154	0.00878387	-2.65279
CCDC89	0.9189	-0.863065	5.74586	3.21581e-08	4.4085e-07	8.02646
EFCAB1	0.918729	-3.08064	4.53185	9.84934e-06	7.86911e-05	2.49908
RNF122	0.917243	2.89609	8.56694	2.37827e-15	8.59912e-14	24.125
WIPF1	0.917013	6.0072	6.59462	3.44899e-10	6.42797e-09	12.449
SSTR2	0.916829	0.165367	5.54015	9.06585e-08	1.14941e-06	7.0201
PTCHD1	0.916483	-0.932138	2.75079	0.0064687	0.0208614	-3.57786
KCNE1	0.916051	-2.01688	4.9814	1.32392e-06	1.30993e-05	4.42703
ELANE	0.915608	-3.61063	3.8068	0.000185127	0.0010001	-0.289237
IER5L	0.9142	5.41646	6.61107	3.1465e-10	5.93448e-09	12.5388
PRR24	0.913291	3.39462	8.71156	9.36781e-16	3.55647e-14	25.0435
ACAN	0.913044	3.21834	3.95196	0.000106143	0.000621193	0.235893
ARMC9	0.91238	3.49994	7.85393	2.10791e-13	6.05241e-12	19.7091
NCF1C	0.911377	0.938682	3.75554	0.000224447	0.00118348	-0.470579
PALMD	0.911117	3.02346	5.2965	2.99135e-07	3.42028e-06	5.86354
TCEAL3	0.911076	3.37695	6.21847	2.70432e-09	4.41061e-08	10.4375
GALNT14	0.910422	0.167609	2.55737	0.0112578	0.0329365	-4.07445
FILIP1	0.910331	2.57888	4.39161	1.78974e-05	0.000131574	1.92806
PPP1R14A	0.909322	2.34209	4.52976	9.93852e-06	7.93418e-05	2.49045
PTPLAD2	0.908483	3.40074	5.78399	2.64625e-08	3.69303e-07	8.21596
GJA1	0.908192	5.68041	5.65359	5.13545e-08	6.77926e-07	7.57172
ARHGAP31	0.90778	4.88547	7.08931	2.0574e-11	4.5111e-10	15.2099
LASS1	0.907383	-2.00046	3.5123	0.000544684	0.00253728	-1.30172
HSPA12A	0.907026	2.54725	5.24095	3.90653e-07	4.36922e-06	5.60536
KANK2	0.906756	6.28775	6.43034	8.55737e-10	1.49561e-08	11.5608
PLAT	0.906464	6.13733	7.68825	5.81034e-13	1.56528e-11	18.7121
DSE	0.905949	4.70539	7.46687	2.21204e-12	5.52364e-11	17.3985
ZNF532	0.905822	5.64027	7.55349	1.31435e-12	3.38937e-11	17.9098
PTGES	0.905616	3.0134	4.64238	6.09158e-06	5.12027e-05	2.95947
DPYD	0.904731	4.29946	5.115	7.10249e-07	7.52108e-06	5.02776
FAM171B	0.904079	2.76547	5.85675	1.8199e-08	2.59817e-07	8.58004
PTGDS	0.903626	4.27749	3.25744	0.00131259	0.00537974	-2.11936
LOC645166	0.902729	1.78971	6.15271	3.84574e-09	6.13252e-08	10.094
PCDHGA7	0.902377	-0.651434	5.01731	1.12116e-06	1.12782e-05	4.58729
ST3GAL6	0.901987	1.4415	6.49964	5.84293e-10	1.04525e-08	11.9336
NRIP3	0.901393	0.883083	5.16192	5.69138e-07	6.11846e-06	5.24167
PDE6G	0.901239	-1.22503	4.7321	4.09857e-06	3.58162e-05	3.33977
CLIC2	0.900341	3.26713	6.47824	6.57535e-10	1.16711e-08	11.8182
VSTM1	0.89983	-4.01309	4.41152	1.64568e-05	0.000122506	2.0082
PCDHGB1	0.899827	-0.416409	3.73762	0.000239967	0.00125499	-0.533474
STAB2	0.899129	-2.76753	4.3159	2.45632e-05	0.000174065	1.62598
WBSCR17	0.89907	0.320101	3.8729	0.000143984	0.000808977	-0.0522054
APLP1	0.898782	2.02848	2.99686	0.00305907	0.0110104	-2.89767
CD300A	0.898497	2.53416	5.86075	1.78267e-08	2.55802e-07	8.60014
GNAL	0.898356	1.80845	4.20489	3.87827e-05	0.000258312	1.191
EPHX4	0.898193	0.240859	3.34968	0.000960388	0.0041362	-1.82982
CNR1	0.896454	0.555259	2.5808	0.0105444	0.0312972	-4.01612
VAX2	0.896197	-1.89976	3.54349	0.000487394	0.00231888	-1.19788
CFHR3	0.895978	-3.92542	4.05865	6.98157e-05	0.000429946	0.632633
ZNF528	0.895961	1.67722	4.29159	2.71674e-05	0.000190153	1.52993
TMEM55A	0.895934	3.07387	6.40107	1.00462e-09	1.74245e-08	11.4041
LOC344595	0.895764	1.19713	6.32501	1.52096e-09	2.57483e-08	10.9991
DAAM2	0.895464	4.18993	4.582	7.92852e-06	6.46988e-05	2.70683
UNC5B	0.895436	5.56132	7.29594	6.12001e-12	1.45048e-10	16.3993
VEGFB	0.894251	5.71721	9.49942	5.22298e-18	2.50764e-16	30.165
C1orf88	0.893832	0.22567	2.8064	0.00548506	0.0181458	-3.42885
CTSO	0.893822	5.01104	7.46985	2.17297e-12	5.43269e-11	17.416
CLEC7A	0.893538	2.61774	5.74821	3.17739e-08	4.36449e-07	8.03815
TDRD9	0.893492	-2.2947	2.69265	0.00766569	0.0240297	-3.73069
TAGLN3	0.893116	-3.51149	3.46295	0.000648405	0.00295727	-1.46436
CLDN5	0.892316	3.61867	4.64132	6.12005e-06	5.13999e-05	2.95499
CHST15	0.892238	5.00185	5.49261	1.14777e-07	1.42006e-06	6.79134
HTR2B	0.892195	0.551356	3.73573	0.000241667	0.00126227	-0.540112
ZNF781	0.892167	-0.718076	5.01749	1.12023e-06	1.12744e-05	4.58809
LOC100130776	0.891968	3.37005	6.88761	6.58978e-11	1.34827e-09	14.069
ENO2	0.89187	4.40633	6.04105	6.95391e-09	1.0639e-07	9.51667
SHF	0.891798	1.60616	4.72176	4.29121e-06	3.73722e-05	3.29566
C6orf165	0.891734	-2.44328	5.10591	7.41278e-07	7.81334e-06	4.98648
SLAMF9	0.890169	-2.3615	3.84976	0.000157284	0.00086988	-0.135577
COL4A3	0.89001	-0.30979	2.75859	0.00632175	0.0204517	-3.55713
C4orf39	0.889087	-2.32992	4.0159	8.26616e-05	0.000498719	0.47256
PRR5L	0.888469	3.28712	5.97141	1.00258e-08	1.50468e-07	9.16032
CLIP4	0.88792	3.3617	4.54255	9.40543e-06	7.54385e-05	2.54323
NLRP3	0.887913	1.18732	4.84116	2.51296e-06	2.31127e-05	3.80995
MYO3A	0.887835	-2.66451	3.27466	0.00123888	0.00511752	-2.06588
DCHS1	0.887453	5.59004	6.2462	2.32958e-09	3.83913e-08	10.583
ANGPT1	0.887429	2.01412	5.45293	1.39593e-07	1.70143e-06	6.60159
NLRP12	0.887393	-1.49946	4.25964	3.09951e-05	0.000213232	1.40435
MPP1	0.887095	3.84565	5.7361	3.37984e-08	4.61627e-07	7.97811
ITGAX	0.886862	4.1426	5.46157	1.33781e-07	1.63545e-06	6.64281
TLR8	0.886554	1.37486	3.90321	0.00012817	0.000732128	0.0576549
ADAMTSL1	0.886268	2.1942	4.22843	3.52295e-05	0.00023797	1.28243
FAM127A	0.885665	5.36534	5.84724	1.91151e-08	2.71008e-07	8.53226
EDN1	0.885336	3.92807	5.00189	1.20427e-06	1.2055e-05	4.51835
ZFP82	0.885323	0.708238	4.7348	4.04958e-06	3.54637e-05	3.35132
CHD5	0.88522	-1.44723	3.04789	0.00260307	0.00960159	-2.74991
CCDC136	0.885156	0.843169	3.37388	0.000883812	0.00385347	-1.75264
DPEP2	0.884355	0.790926	5.44542	1.4485e-07	1.75819e-06	6.56576
TSPAN11	0.884341	3.24597	4.60357	7.21838e-06	5.96112e-05	2.79675
RGS2	0.882848	5.07765	5.33584	2.47324e-07	2.87437e-06	6.0476
ASPA	0.882841	-1.32735	3.43458	0.00071611	0.00322163	-1.5569
MARK1	0.882833	2.04957	3.66167	0.000317726	0.00160475	-0.797139
STK32B	0.882493	0.683603	4.72396	4.2496e-06	3.70256e-05	3.30502
ELOVL5	0.882376	5.33904	5.53746	9.18822e-08	1.16133e-06	7.0071
STAC	0.8821	-0.503602	3.21952	0.00148957	0.00599485	-2.23627
LOC653653	0.880794	1.65361	6.15229	3.85437e-09	6.13974e-08	10.0918
MPO	0.880222	-2.88144	4.29529	2.67552e-05	0.000187588	1.5445
NAT8L	0.879193	-1.24743	3.19143	0.00163471	0.00649479	-2.32209
DRD1	0.879013	-1.15173	2.72427	0.00699189	0.0222579	-3.64794
SLC7A2	0.878468	3.60968	3.02121	0.00283302	0.0103216	-2.82744
LOC100271722	0.878416	-0.705902	5.57815	7.50084e-08	9.63475e-07	7.20396
RNASE3	0.8784	-4.10886	4.93276	1.65595e-06	1.59683e-05	4.21143
PLD4	0.878242	1.05185	3.25237	0.00133506	0.00545328	-2.13506
PTN	0.878043	2.34428	4.43212	1.5083e-05	0.000113808	2.09149
AVPR2	0.878012	-0.913602	3.76924	0.000213231	0.00113133	-0.422337
FCER1A	0.876412	-0.721988	2.94034	0.00364896	0.0127963	-3.05864
PLA2G7	0.875846	3.35348	4.82741	2.67407e-06	2.44714e-05	3.75018
MAGED4	0.875539	-2.18827	2.69789	0.00755008	0.0237183	-3.71704
CMTM5	0.875384	-4.03175	4.51839	1.0437e-05	8.29338e-05	2.44361
HS3ST3B1	0.875293	0.157898	4.55042	9.09125e-06	7.32309e-05	2.57576
FAM7A2	0.875109	-3.21207	4.71864	4.35107e-06	3.77811e-05	3.28236
LUZP2	0.875096	-1.17222	3.5459	0.000483218	0.00230062	-1.18984
ICAM1	0.874123	6.4234	5.6477	5.29007e-08	6.97439e-07	7.54291
AQPEP	0.873406	-2.67014	3.65295	0.000328035	0.00164991	-0.827095
LIX1L	0.871871	4.57461	6.7178	1.72897e-10	3.39518e-09	13.1246
OTOA	0.871734	-1.25495	5.36072	2.19178e-07	2.56764e-06	6.16456
SYPL2	0.871669	0.162085	4.16192	4.61699e-05	0.000301347	1.02521
TUBB2B	0.871578	0.0497435	2.9592	0.00344149	0.012175	-3.00525
KCTD15	0.870665	4.11282	5.69024	4.26671e-08	5.71338e-07	7.75171
CCDC102B	0.870432	1.74339	6.35818	1.26979e-09	2.17986e-08	11.1753
FAM162B	0.870181	-0.145332	5.31341	2.75685e-07	3.16806e-06	5.94253
NCRNA00152	0.870142	3.68886	7.28774	6.42393e-12	1.51376e-10	16.3517
SYCE1L	0.869644	-1.56534	3.65879	0.000321092	0.00161817	-0.807026
FPR2	0.869643	0.257294	3.21654	0.00150438	0.00604259	-2.24541
TMEM136	0.869414	1.08678	5.95652	1.08378e-08	1.61825e-07	9.08449
KIF7	0.869244	2.05105	4.88731	2.03813e-06	1.92375e-05	4.01148
RUNX2	0.869054	3.81126	6.10544	4.94617e-09	7.72876e-08	9.84868
MS4A14	0.868803	0.702988	5.04667	9.78066e-07	9.96092e-06	4.71898
DACH2	0.868115	-3.12099	3.47021	0.000632052	0.00289299	-1.44054
PKIG	0.867527	4.86813	7.01813	3.10949e-11	6.66119e-10	14.805
KCTD12	0.867198	7.12882	5.46759	1.29871e-07	1.59335e-06	6.67156
ALOX5	0.866917	4.45943	5.27304	3.3491e-07	3.79336e-06	5.75425
ARL9	0.866746	-1.09889	3.61122	0.000381908	0.00187938	-0.969641
CXCL9	0.866733	5.28957	3.08844	0.00228633	0.00860355	-2.63088
SPIN2A	0.866297	-3.52035	5.8065	2.35762e-08	3.31506e-07	8.32825
CHST10	0.865453	2.02931	5.05307	9.49315e-07	9.71638e-06	4.74776
CTXN1	0.864922	2.34973	4.27549	2.90363e-05	0.000201174	1.46653
GFRA3	0.863867	-0.205623	2.62113	0.00941036	0.0284001	-3.91451
IL17B	0.863197	-2.74379	4.65671	5.72024e-06	4.82794e-05	3.01979
C8orf46	0.863029	-2.44245	3.46579	0.000641967	0.00293313	-1.45505
VGF	0.862788	0.650649	2.85135	0.0047916	0.016154	-3.30639
MEF2C	0.862185	4.67865	5.72515	3.57363e-08	4.87121e-07	7.92393
MYL3	0.861861	-4.06178	4.61897	6.74918e-06	5.62002e-05	2.86117
PEBP4	0.861746	-3.70564	3.91659	0.000121727	0.000699029	0.106379
CYBB	0.861415	5.51029	4.96272	1.44297e-06	1.41205e-05	4.34405
PRIMA1	0.860781	1.06871	2.43756	0.0156256	0.0431029	-4.365
RAB32	0.860627	3.93582	5.70296	4.00011e-08	5.38452e-07	7.81439
MYOM3	0.860349	1.18236	2.7172	0.00713774	0.0226397	-3.66652
ZNF568	0.859955	0.559378	4.6724	5.3384e-06	4.54307e-05	3.08607
WNT2B	0.859815	1.52475	3.72584	0.000250722	0.00130458	-0.574695
TMEM132B	0.859731	-0.382506	3.46116	0.000652495	0.00297461	-1.47022
LRRTM4	0.859641	-3.21038	4.04621	7.33417e-05	0.000448428	0.58592
CELF4	0.859196	-1.33929	3.20576	0.0015591	0.00623964	-2.27839
KCNA4	0.859193	-4.08412	4.22346	3.5952e-05	0.000242053	1.26311
ALK	0.859038	-3.32432	4.46243	1.32606e-05	0.00010159	2.21457
ABCA1	0.858697	5.52185	6.53907	4.69701e-10	8.56702e-09	12.147
KCNN2	0.858115	-0.689607	4.89342	1.98216e-06	1.88044e-05	4.03828
BHLHE41	0.857964	5.07406	4.05441	7.10005e-05	0.000435934	0.616676
C4A	0.857808	5.87297	3.01446	0.00289415	0.0105033	-2.84698
HAR1B	0.857076	-2.05978	2.9297	0.00377111	0.0131706	-3.08865
NR4A3	0.856986	3.51907	4.00433	8.65052e-05	0.000518854	0.429513
KLF12	0.856573	3.8486	4.83796	2.54964e-06	2.34051e-05	3.79601
PALM2.AKAP2	0.856276	5.62801	7.07078	2.29137e-11	4.98148e-10	15.1043
DNAJC12	0.856156	1.65562	3.0704	0.00242254	0.00904967	-2.684
ZBTB47	0.856021	4.17802	7.37993	3.71794e-12	9.0632e-11	16.8886
TMEM100	0.855847	0.4567	3.11026	0.00213097	0.00811273	-2.56623
IFIT3	0.855484	5.23444	4.81407	2.83976e-06	2.57943e-05	3.69237
C2orf84	0.855206	-3.00611	4.23293	3.45864e-05	0.000234166	1.29997
C10orf114	0.854564	-0.405842	6.00691	8.32283e-09	1.2611e-07	9.34162
GPR161	0.85435	2.36852	5.25701	3.61724e-07	4.07434e-06	5.67976
NRSN2	0.854142	4.37078	5.44698	1.43741e-07	1.74662e-06	6.57321
TNFRSF12A	0.85371	5.86453	5.80017	2.43551e-08	3.41287e-07	8.29664
GNAI1	0.853651	3.95717	5.33827	2.44426e-07	2.8423e-06	6.05901
IFI16	0.853043	6.45711	6.01639	7.91833e-09	1.20426e-07	9.39015
EGFLAM	0.852965	2.03016	5.23772	3.96751e-07	4.43501e-06	5.59038
ARSB	0.850609	4.33047	8.25588	1.72166e-14	5.64732e-13	22.1746
TUBB3	0.850154	4.86433	5.36357	2.1616e-07	2.53663e-06	6.17798
S1PR2	0.8493	3.15283	7.95037	1.16225e-13	3.46326e-12	20.2947
IL27	0.848367	-3.61965	4.99443	1.24654e-06	1.24467e-05	4.48509
ANXA5	0.848225	8.19243	8.92787	2.29585e-16	9.21079e-15	26.4304
ECSCR	0.848136	1.83754	6.14765	3.95096e-09	6.28383e-08	10.0677
DBC1	0.847337	-2.21078	3.03551	0.00270754	0.00992186	-2.78596
ST8SIA1	0.8472	1.07578	4.49968	1.13098e-05	8.87343e-05	2.36676
TGM2	0.846621	8.21501	4.7214	4.29815e-06	3.74127e-05	3.29411
MAB21L2	0.846355	-1.55411	2.89004	0.00425976	0.0145992	-3.19954
HVCN1	0.846354	2.67018	5.4437	1.46082e-07	1.77208e-06	6.55756
TENC1	0.846302	6.04121	6.36357	1.23301e-09	2.12063e-08	11.204
RUNDC3A	0.845898	-1.21957	2.89969	0.00413583	0.0142406	-3.17269
RBP7	0.845526	0.304171	4.41292	1.63593e-05	0.000121825	2.01388
LOC541471	0.845358	3.72066	8.26565	1.61868e-14	5.34372e-13	22.2353
C10orf107	0.845233	-2.48099	4.01474	8.30393e-05	0.000500556	0.468242
PDE6B	0.845124	-0.798257	3.94704	0.000108189	0.000632442	0.217842
TRPM8	0.844842	-2.98253	3.32109	0.0010588	0.00449036	-1.92034
SEMA7A	0.844781	3.61959	4.8229	2.72902e-06	2.49099e-05	3.73062
TCF23	0.843628	-4.18447	3.64092	0.000342787	0.00171444	-0.868353
CDKN2A	0.843467	3.04189	2.69219	0.00767582	0.0240541	-3.73188
PCDHB15	0.843089	0.786447	5.19765	4.80339e-07	5.26883e-06	5.40557
CCR8	0.842711	-1.09103	4.01547	8.27995e-05	0.000499404	0.470982
CXCL11	0.842012	2.57065	3.03463	0.00271509	0.00994321	-2.78851
RASGEF1C	0.841695	-3.37419	3.42748	0.000734071	0.00328988	-1.57997
LDB2	0.841185	3.28225	6.60162	3.31691e-10	6.19872e-09	12.4872
TMEM90A	0.840359	-3.56443	5.28013	3.23692e-07	3.67239e-06	5.78721
[truncated: 5,659 more rows]
